# Supplementary material for: Multi‐omic network analysis identified betacellulin as a novel target of omega‐3 fatty acid attenuation of western diet‐induced nonalcoholic steatohepatitis
Source: EMBO Mol Med. 2023 Oct 20;15(11):e18367. doi: 10.15252/emmm.202318367 (PMC10630881; doi:10.15252/emmm.202318367)
Supplement: Supplementary file 3 — Dataset EV1 [file EMMM-15-e18367-s011.xlsx]

## Sheet: Dataset EV1a
Dataset EV1a	Hepatic histology scores of steatosis, inflammation and fibrosis from NASH Prevention and Treatment studies.
Prevention Study: Depner J Nutr 143: 315 (2013)					P values (unpaired t test , two tailed)
Hepatic parameters	RD	WD + OO	WD + EPA	WD + DHA	RD vs WDO	WDO vs WDE	WDO vs WDD
Macrosteatosis score	0	2.0 + 0.2	1.0 + 0.1	1.0 + 0.01	0.0001	0.0001	0.0001
Inflammation score*	1.0 ± 0.4	4.1 ± 0.7	3.6 ± 0.9	2.2 ± 0.9	0.0001	0.235	0.0003
Fibrosis score	0	1.0 + 0.1	0.9 + 0.1	0.5 +0.1	0.0001	0.0653	0.0001
*based on F4/80 expression
Treatment Study: Lytle, K.A., et al PLoS ONE 12(4): e0173376 (2017)
Hepatic parameters	WD + OO	WD + DHA	p values
Macrosteatosis score	2.5 + 0.8	1.4 + 0.7	0.0296
Inflammation score	1.5 + 0.6	0.9 + 0.5	0.0893
Fibrosis score	2.5 + 0.5	1.7 + 0.7	0.0459

## Sheet: Dataset EV1b
Dataset EV1b	Differentially expressed genes (DEGs), parameters between WD and ND in mice (FDR<10%) and DEGs that were retained in the network from the liver NASH preventive model, their cell type assignments and data for the treatment model.
UniqueID	Accession	Data type (gene expression, metab/lipids, phenotypes/parameters)	NW_NodeID	Gene symbol	Name of gene/metabolite/lipid	Degree in Network (higher is better)	cell-cell BiBC Min(higher is better)	Treatment effectsCategories	Cell type (based on single cell)	Cell type_avg_FC (NASH)	p_val_adj(NASH)	CellAssign_ClusterHighAvgExp	MacSubclusters_Cell type (based on single cell)	LR_NW_Node	MouseLiver_Hsa_Secreted_or_Receptor_gene	Median RD (log2)	Median RD	Median WDO(log2)	Median WDO	Median WDE(log2)	Median WDE	Median WDD(log2)	Median WDD	Median WDED(log2)	Median WDED	GeoMean RD(log2)	GeoMean RD	GeoMean WDO(log2)	GeoMean WDO	GeoMean WDE(log2)	GeoMean WDE	GeoMean WDD(log2)	GeoMean WDD	GeoMean WDED(log2)	GeoMean WDED	FolChMedian(WDO/RD)(log2)	FolChMedian(WDO/RD)	WDO vs RD pvalue	WDO vs RD FDR	FolChMedian (WDE /WDO)(log2)	FolChMedian (WDE /WDO)	WDE vs WDO pvalue	WDE vs WDO FDR	FolChMedian (WDD/WDO)(log2)	FolChMedian (WDD/WDO)	WDD vs WDO pvalue	WDD vs WDO FDR	FolChMedian (WDED/ WDO)(log2)	FolChMedian (WDED/ WDO)
ENSMUSG00000028608	NM_001347160	RNA	0610037L13Rik	0610037L13Rik	RIKEN cDNA 0610037L13 gene	1	0		MC2	1.50682	1.13401e-24	Cholangiocyte	MC2_NAM			4.13491	17.5684	3.64563	12.5153	3.92025	15.1396	3.9997	15.9967	3.91977	15.1345	4.10224	17.1751	3.62111	12.3045	3.89893	14.9175	4.09709	17.1138	3.8248	14.1704	-0.489284	0.712378	0.00466201	0.0147129	0.274625	1.20968	0.0649573	0.192081	0.354073	1.27816	0.0281274	0.0796983	0.274142	1.20927
ENSMUSG00000089889	NR_027874	RNA	0610040B10Rik	0610040B10Rik	RIKEN cDNA 0610040B10 gene	70	0.865137		NA		NA	Cholangiocyte				4.42145	21.4284	3.2765	9.69002	4.01692	16.1887	4.08235	16.9398	3.57556	11.922	4.41716	21.3648	3.31664	9.96341	3.93507	15.2958	4.05821	16.6588	3.59241	12.0621	-1.14496	0.452204	0.0010878	0.00484138	0.740417	1.67066	0.0104118	0.0687413	0.805848	1.74817	0.0104118	0.0385988	0.299059	1.23034
ENSMUSG00000087361	NR_040640	RNA	0610043K17Rik	0610043K17Rik	RIKEN cDNA 0610043K17 gene	4	0.107584	DHA	NA		NA	HSC				0.904842	1.87234	1.60862	3.0496	1.2682	2.40861	1.0718	2.10206	1.78295	3.44128	0.978491	1.9704	1.6639	3.16871	1.03662	2.05142	1.05563	2.07862	1.56851	2.96599	0.703777	1.62876	0.00193259	0.00748583	-0.340421	0.789811	0.114649	0.275576	-0.536819	0.689289	0.0132448	0.048702	0.174326	1.12844
ENSMUSG00000030663	NM_019772	RNA	1110004F10Rik	1110004F10Rik	RIKEN cDNA 1110004F10 gene	51	0.946101		MC2	19.4919	5.4652e-93	Cholangiocyte	MC2_NAM			4.54881	23.4061	6.48995	89.8813	4.77713	27.4195	4.70241	26.0355	6.20606	73.826	4.58038	23.9239	6.43833	86.722	5.08761	34.0035	4.72086	26.3706	6.14663	70.8468	1.94114	3.84009	0.0001554	0.00122951	-1.71282	0.305064	0.0104118	0.0687413	-1.78754	0.289666	0.0001554	0.00240569	-0.283893	0.821372
ENSMUSG00000021023	NM_025373	RNA	1110008L16Rik	1110008L16Rik	RIKEN cDNA 1110008L16 gene	4	0.205664		NA		NA	Cholangiocyte				2.76662	6.80513	1.91798	3.77894	2.42985	5.38836	2.43693	5.41487	2.15639	4.45798	2.82999	7.11068	1.95867	3.88704	2.42935	5.38651	2.37668	5.19338	2.08362	4.2387	-0.84864	0.555308	0.0001554	0.00122951	0.511865	1.42589	0.0135185	0.0825913	0.518945	1.43291	0.0104118	0.0385988	0.238407	1.17969
ENSMUSG00000039195	NM_198001	RNA	1110008P14Rik	1110008P14Rik	RIKEN cDNA 1110008P14 gene	Not in NW			Hepatocytes	154.47	4.11244e-24	Plasma				3.41916	10.6972	2.99342	7.9636	2.99466	7.97042	3.0663	8.37621	2.99958	7.99768	3.43593	10.8222	2.87063	7.31383	3.01117	8.06219	3.13152	8.76356	2.98045	7.89233	-0.425735	0.744459	0.0281274	0.0580307	0.00123519	1.00086	0.645377	0.786622	0.0728766	1.05181	0.441803	0.588246	0.00616095	1.00428
ENSMUSG00000045237	NM_026787	RNA	1110012L19Rik	1110012L19Rik	RIKEN cDNA 1110012L19 gene	15	0.725527	EPA	Cholangiocyte	1.69893	9.7565e-62	Cholangiocyte				2.82673	7.09464	2.26359	4.80186	2.73606	6.66248	2.6279	6.18125	2.0812	4.2316	2.90839	7.50779	2.16653	4.48942	2.60191	6.07091	2.54559	5.83848	2.11984	4.34646	-0.563136	0.676829	0.0003108	0.00200131	0.472467	1.38748	0.0498835	0.164431	0.364307	1.28726	0.160528	0.287269	-0.182389	0.881242
ENSMUSG00000085972		RNA	1110028F11Rik	1110028F11Rik		Not in NW			NA		NA					2.05713	4.16156	2.72096	6.59311	2.66074	6.32356	2.58151	5.98567	2.77535	6.84644	2.08821	4.25221	2.64342	6.24811	2.51886	5.73128	2.32435	5.00841	2.6906	6.45583	0.663833	1.58429	0.0029526	0.0103463	-0.0602217	0.959117	0.505361	0.675525	-0.139445	0.907868	0.441803	0.588246	0.0543962	1.03842
ENSMUSG00000037971	NM_001311073	RNA	1110032A03Rik	1110032A03Rik	RIKEN cDNA 1110032A03 gene	Not in NW		EPA&DHA	Cholangiocyte	2.18147	2.77163e-66	Hepatocytes				6.03972	65.7867	5.76632	54.4297	6.00382	64.1698	6.07463	67.3976	5.93408	61.1413	6.00581	64.2583	5.70021	51.9916	5.99879	63.9466	5.96244	62.3551	5.94879	61.768	-0.273402	0.827366	0.000621601	0.00337316	0.237501	1.17895	0.0001554	0.0126191	0.308305	1.23825	0.0281274	0.0796983	0.167754	1.12331
ENSMUSG00000063236	NM_001347540	RNA	1110038F14Rik	1110038F14Rik	RIKEN cDNA 1110038F14 gene	24	0.95531		MC2	2.69123	2.54071e-30	E2	MC2_NAM			5.15414	35.6084	4.86355	29.1121	5.0275	32.6158	5.00448	32.0996	5.04239	32.9543	5.01781	32.3975	4.7872	27.6115	4.98217	31.6069	4.98512	31.6716	4.9961	31.9135	-0.290596	0.817565	0.0206682	0.0456844	0.163949	1.12035	0.160528	0.331848	0.140932	1.10262	0.0649573	0.148073	0.178845	1.13198
ENSMUSG00000035171	NM_025423	RNA	1110059E24Rik	1110059E24Rik	RIKEN cDNA 1110059E24 gene	5	0.387392		Bcells	1.40495	8.89537e-27	Plasma				5.14304	35.3352	4.94914	30.8916	5.12185	34.8201	5.37863	41.6035	5.00474	32.1054	5.21614	37.172	4.87798	29.4048	5.07857	33.791	5.37416	41.4748	5.05354	33.2099	-0.193892	0.874244	0.0001554	0.00122951	0.172703	1.12717	0.0379176	0.139919	0.429491	1.34676	0.0001554	0.00240569	0.0555995	1.03929
ENSMUSG00000045414	NM_001033145	RNA	1190002N15Rik	1190002N15Rik	RIKEN cDNA 1190002N15 gene	1	0		Cholangiocyte	3.09566	6.36196e-83	Cholangiocyte				4.81796	28.2065	5.15615	35.6579	5.8076	56.0096	5.77665	54.8208	5.53844	46.4768	4.61426	24.4924	5.15371	35.5976	5.78439	55.1157	5.70168	52.0448	5.48232	44.7036	0.338195	1.26417	0.0281274	0.0580307	0.651451	1.57075	0.0029526	0.0364998	0.620501	1.53741	0.0029526	0.0161193	0.382289	1.30341
ENSMUSG00000043687	NM_197988	RNA	1190005I06Rik	1190005I06Rik	RIKEN cDNA 1190005I06 gene	8	0.596592	DHA	NA		NA	Cholangiocyte				4.24204	18.9226	3.71823	13.1613	3.81474	14.0718	4.12804	17.4849	3.62431	12.3318	4.16227	17.9047	3.70948	13.0817	3.93721	15.3186	4.09055	17.0364	3.61437	12.2471	-0.52381	0.695533	0.0206682	0.0456844	0.0965117	1.06919	0.441803	0.622665	0.409814	1.32851	0.0379176	0.0987519	-0.0939171	0.936975
ENSMUSG00000063320	NM_001135567	RNA	1190007I07Rik	1190007I07Rik	RIKEN cDNA 1190007I07 gene	47	0.970347		MC2	2.15977	6.16831e-50	Cholangiocyte	MC2_NAM			3.45542	10.9695	2.93888	7.66818	3.44677	10.9039	3.68342	12.8476	3.15811	8.92662	3.34755	10.1792	1.89378	3.71607	3.40691	10.6067	3.48822	11.2217	3.10228	8.58775	-0.51654	0.699047	0.0498835	0.0925276	0.507884	1.42196	0.0104118	0.0687413	0.744541	1.67544	0.0206682	0.0637349	0.219229	1.16411
ENSMUSG00000033688	NM_027918	RNA	1300017J02Rik	1300017J02Rik	RIKEN cDNA 1300017J02 gene	35	0.918467		Hepatocytes	1.12635e+12	0	Hepatocytes				8.47232	355.158	7.93782	245.202	8.05265	265.515	7.99818	255.677	7.91295	241.01	8.50045	362.151	7.92936	243.768	8.00972	257.731	7.99414	254.963	7.89344	237.772	-0.534494	0.690401	0.00699301	0.0198726	0.114825	1.08284	0.278632	0.469092	0.060354	1.04272	0.430558	0.588246	-0.0248727	0.982907
ENSMUSG00000035595	NM_027207	RNA	1600002K03Rik	1600002K03Rik	RIKEN cDNA 1600002K03 gene	29	0.834467		MC2	2.01375	4.03862e-21	Plasma	MC2_NAM			4.29188	19.5878	3.64685	12.5259	3.78998	13.8324	4.02195	16.2453	3.59353	12.0715	4.26813	19.2679	3.54626	11.6823	3.67632	12.7845	3.87869	14.7096	3.62915	12.3733	-0.645036	0.639477	0.00699301	0.0198726	0.143129	1.1043	0.441803	0.622665	0.375099	1.29693	0.0829837	0.175725	-0.0533182	0.963717
ENSMUSG00000050088	NM_001083880	RNA	1600012H06Rik	1600012H06Rik	RIKEN cDNA 1600012H06 gene	7	0.910683		Cholangiocyte	1.39097	4.01893e-10	Cholangiocyte				3.78555	13.79	2.99406	7.96711	3.5851	12.0011	3.64087	12.4741	3.24014	9.44888	3.80561	13.9831	2.89552	7.44114	3.52235	11.4904	3.47703	11.135	3.24995	9.51334	-0.791498	0.577744	0.0001554	0.00122951	0.591042	1.50633	0.0001554	0.0126191	0.646812	1.5657	0.00699301	0.0295704	0.246085	1.18598
ENSMUSG00000047150	NM_001172091	RNA	1700001C19Rik	1700001C19Rik	RIKEN cDNA 1700001C19 gene	2	0.0867451		NA		NA	Hepatocytes				4.65322	25.1628	4.22374	18.6841	4.4466	21.8052	4.62786	24.7243	4.33624	20.1993	4.67006	25.4583	4.20306	18.4181	4.45305	21.903	4.54938	23.4153	4.27495	19.3592	-0.429481	0.742529	0.0281274	0.0580307	0.222862	1.16705	0.130381	0.289851	0.404116	1.32328	0.0498835	0.121689	0.112496	1.0811
ENSMUSG00000020617	NM_001162428	RNA	1700012B07Rik	1700012B07Rik	RIKEN cDNA 1700012B07 gene	5	0.708844		NA		NA	Tcells				2.51762	5.72638	1.61194	3.05662	2.11448	4.33034	2.14917	4.43574	1.62217	3.07838	2.68835	6.44576	1.53916	2.90625	2.17432	4.51374	2.15095	4.44119	1.54667	2.92141	-0.905687	0.533778	0.0281274	0.0580307	0.502546	1.41671	0.104895	0.253743	0.537239	1.45119	0.104895	0.209558	0.0102382	1.00712
ENSMUSG00000032300	NM_028820	RNA	1700017B05Rik	1700017B05Rik	RIKEN cDNA 1700017B05 gene	1	0		Plasma	10.6974	2.1036e-77	Plasma				3.73282	13.295	3.53868	11.6211	3.47579	11.1254	3.40988	10.6286	2.93439	7.64431	3.75596	13.51	3.51136	11.4032	3.34706	10.1757	3.41732	10.6835	2.86869	7.30402	-0.194139	0.874094	0.014763	0.0349391	-0.0628916	0.957343	0.293266	0.489957	-0.128799	0.914592	0.441803	0.588246	-0.604291	0.657795
ENSMUSG00000089827		RNA	1700023H06Rik	1700023H06Rik		6	0.209677	EPA&DHA	NA		NA					2.09036	4.25855	4.03622	16.4067	2.46087	5.50548	1.46865	2.76762	3.52981	11.5499	1.86012	3.63037	3.99358	15.929	1.87829	3.67639	1.43226	2.6987	3.43436	10.8105	1.94585	3.85266	0.000930972	0.00464835	-1.57535	0.335562	0.00699301	0.0562135	-2.56757	0.168688	0.0001554	0.00240569	-0.506401	0.703976
ENSMUSG00000032666	NM_197990	RNA	1700025G04Rik	1700025G04Rik	RIKEN cDNA 1700025G04 gene	Not in NW			DC1	3.89619	2.8631e-252	HSC				2.32515	5.01117	2.85284	7.22423	2.57798	5.97103	2.52845	5.76952	2.79343	6.93275	2.34649	5.08584	2.8631	7.27575	2.62585	6.17247	2.51306	5.70831	2.77543	6.8468	0.527697	1.44163	0.0206682	0.0456844	-0.274865	0.826528	0.278632	0.469092	-0.324392	0.798635	0.051857	0.125555	-0.0594176	0.959651
ENSMUSG00000044916	NM_183112	RNA	1700029I15Rik	1700029I15Rik	RIKEN cDNA 1700029I15 gene	Not in NW			NA		NA	Cholangiocyte				0.921473	1.89405	0.377917	1.29946	0.685153	1.60787	0.823061	1.76916	0.753373	1.68573	0.882481	1.84354	0.527223	1.44115	0.681554	1.60387	1.08165	2.11645	0.907898	1.87631	-0.543556	0.686078	0.0354207	0.0724535	0.307237	1.23734	0.0307039	0.128709	0.445144	1.36145	0.39341	0.547688	0.375456	1.29725
ENSMUSG00000071103	NM_001033148	RNA	1700029J07Rik	1700029J07Rik	RIKEN cDNA 1700029J07 gene	6	0.230204	EPA&DHA	NA		NA	Cholangiocyte				2.25487	4.77291	1.31293	2.48446	1.81987	3.53049	1.93522	3.82436	2.15285	4.44706	2.29081	4.8933	1.16002	2.23461	1.82994	3.55521	1.75757	3.38129	2.0081	4.02253	-0.941935	0.520534	0.000621601	0.00337316	0.506935	1.42103	0.0379176	0.139919	0.622285	1.53931	0.0498835	0.121689	0.839917	1.78995
ENSMUSG00000085437	NR_110583	RNA	1700047A11Rik	1700047A11Rik	RIKEN cDNA 1700047A11 gene	24	0.707921		NA		NA					2.08235	4.23496	1.3698	2.58434	1.69181	3.23062	2.2163	4.647	1.6232	3.08058	2.11785	4.34046	1.28969	2.44475	1.65763	3.15497	1.85008	3.60521	1.54556	2.91917	-0.712549	0.610241	0.0379176	0.074285	0.322015	1.25008	0.382284	0.57044	0.846502	1.79814	0.171536	0.305157	0.253405	1.19202
ENSMUSG00000038323	NM_028546	RNA	1700066M21Rik	1700066M21Rik	RIKEN cDNA 1700066M21 gene	4	0.430948		NA		NA	Hepatocytes				3.05004	8.28236	2.29074	4.89307	2.48449	5.59638	3.12173	8.70434	2.45266	5.47425	3.00932	8.05187	2.19582	4.58151	2.39454	5.25808	2.82918	7.10668	2.26762	4.81528	-0.759301	0.590783	0.00699301	0.0198726	0.193753	1.14374	0.528309	0.700743	0.830994	1.77891	0.0649573	0.148073	0.16192	1.11878
ENSMUSG00000046408	NM_183097	RNA	1700067K01Rik	1700067K01Rik	RIKEN cDNA 1700067K01 gene	Not in NW		EPA&DHA	NA		NA	Tcells				1.09867	2.14157	0.090398	1.06466	0.470019	1.38513	0.648069	1.56707	0.820706	1.76627	1.04486	2.06317	0.387705	1.30831	0.633274	1.55108	0.787721	1.72634	0.739345	1.66942	-1.00827	0.497141	0.00816798	0.0229329	0.379621	1.301	0.0442477	0.161606	0.557671	1.47189	0.0110491	0.0409503	0.730308	1.65899
ENSMUSG00000086771		RNA	1700080G11Rik	1700080G11Rik		2	0		NA		NA	Hepatocytes				2.0709	4.2015	2.79674	6.9487	3.39574	10.5249	3.61681	12.2678	3.2055	9.2247	1.78391	3.44357	2.69383	6.47027	3.36341	10.2917	3.5272	11.529	3.31855	9.97662	0.725839	1.65386	0.0281274	0.0580307	0.598998	1.51466	0.0206682	0.098788	0.820063	1.76548	0.0104118	0.0385988	0.408759	1.32754
ENSMUSG00000040822	NM_021437	RNA	1700123O20Rik	1700123O20Rik	RIKEN cDNA 1700123O20 gene	7	0.816353	EPA&DHA	Bcells	1.76827	3.4109e-25	Cholangiocyte				4.79945	27.847	3.81415	14.0661	4.45447	21.9245	4.30258	19.7335	4.14498	17.6914	4.62371	24.6533	3.78035	13.7403	4.38624	20.9118	4.33825	20.2276	4.1588	17.8618	-0.985306	0.505118	0.0018648	0.0073364	0.640326	1.55868	0.0018648	0.0304682	0.488432	1.40292	0.0003108	0.00360544	0.33083	1.25774
ENSMUSG00000071653	NM_025463	RNA	1810009A15Rik	1810009A15Rik	RIKEN cDNA 1810009A15 gene	22	0.528116		NA		NA	Cholangiocyte				5.11733	34.7113	4.44988	21.8548	4.51884	22.9248	4.85034	28.8468	4.59771	24.2129	5.09114	34.0867	4.45446	21.9243	4.59803	24.2183	4.78526	27.5744	4.56886	23.7336	-0.667455	0.629617	0.014763	0.0349391	0.068959	1.04896	0.441803	0.622665	0.400458	1.31993	0.0498835	0.121689	0.147827	1.1079
ENSMUSG00000078607	NM_001163473	RNA	1810010H24Rik	1810010H24Rik	RIKEN cDNA 1810010H24 gene	Not in NW			NA		NA	HSC				3.0486	8.27406	1.87223	3.66099	2.14274	4.41599	2.52536	5.75717	2.05257	4.14844	3.08766	8.50119	1.82569	3.54476	2.17305	4.50976	2.36604	5.15523	2.05992	4.16964	-1.17636	0.442465	0.0001554	0.00122951	0.270504	1.20623	0.0649573	0.192081	0.653127	1.57257	0.0104118	0.0385988	0.180337	1.13315
ENSMUSG00000022507	NM_001081400	RNA	1810013L24Rik	1810013L24Rik	RIKEN cDNA 1810013L24 gene	10	0.940729	DHA	HSC	1.32313	0.00436133	Cholangiocyte				4.86108	29.0623	4.31976	19.9699	4.4988	22.6087	4.61236	24.4601	4.24351	18.942	4.77753	27.4271	4.24742	18.9933	4.4479	21.8249	4.58905	24.0682	4.27737	19.3917	-0.541319	0.687142	0.0281274	0.0580307	0.179047	1.13214	0.328205	0.520804	0.2926	1.22485	0.0104118	0.0385988	-0.0762433	0.948524
ENSMUSG00000087331	NR_040417	RNA	1810021B22Rik	1810021B22Rik	RIKEN cDNA 1810021B22 gene	1			NA		NA	Hepatocytes				3.08521	8.48671	2.1219	4.35268	2.85946	7.25744	2.64147	6.23968	2.40688	5.30325	3.21045	9.25636	2.10908	4.31415	2.81872	7.05535	2.56848	5.93186	2.46243	5.51145	-0.963301	0.512882	0.0018648	0.0073364	0.737556	1.66735	0.014763	0.0825913	0.519568	1.43353	0.0926517	0.194949	0.284972	1.21839
ENSMUSG00000078784	NM_001099674	RNA	1810022K09Rik	1810022K09Rik	RIKEN cDNA 1810022K09 gene	5	0.871305		Hepatocytes	720.539	0.00596264	Cholangiocyte				4.57871	23.8961	4.29077	19.5727	4.63545	24.8547	4.63509	24.8486	4.48591	22.4075	4.62634	24.6984	4.27568	19.3691	4.55768	23.5504	4.7211	26.3751	4.46201	22.0394	-0.287934	0.819074	0.0104118	0.0266304	0.344676	1.26987	0.0649573	0.192081	0.344323	1.26955	0.0029526	0.0161193	0.195141	1.14484
ENSMUSG00000044145	NM_198630	RNA	1810024B03Rik	1810024B03Rik	RIKEN cDNA 1810024B03 gene	11	0.700231		NA		NA	Cholangiocyte				3.51683	11.4465	2.72024	6.58984	3.16664	8.97956	3.31233	9.93367	2.89624	7.44486	3.56456	11.8315	2.72738	6.62252	3.08577	8.49003	3.32233	10.0028	2.88742	7.39947	-0.796587	0.575709	0.000621601	0.00337316	0.446401	1.36264	0.104895	0.253743	0.592082	1.50742	0.00860255	0.035785	0.176	1.12975
ENSMUSG00000044148	NM_175141	RNA	1810030O07Rik	1810030O07Rik	RIKEN cDNA 1810030O07 gene	11	0.68428		MC2	1.33643	1.7567e-18	Cholangiocyte	MC2_NAM			5.56603	47.3743	5.32178	39.9959	5.49984	45.2498	5.46406	44.1415	5.45939	43.9987	5.55786	47.1067	5.28026	38.8613	5.55626	47.0543	5.47664	44.5279	5.44813	43.6567	-0.244252	0.844253	0.0206682	0.0456844	0.178061	1.13136	0.0379176	0.139919	0.142284	1.10365	0.0649573	0.148073	0.137608	1.10008
ENSMUSG00000036027	NM_027217	RNA	1810046K07Rik	1810046K07Rik	RIKEN cDNA 1810046K07 gene	Not in NW		EPA&DHA	NA		NA	Bcells				1.71643	3.28621	0.608169	1.52432	1.59745	3.02607	1.89093	3.70875	1.90513	3.74542	1.7307	3.3189	0.576146	1.49086	1.4688	2.76791	1.63225	3.09996	1.79813	3.47768	-1.10826	0.463854	0.00134829	0.00588103	0.989277	1.98519	0.00384992	0.0457463	1.28276	2.43304	0.00274173	0.0161193	1.29696	2.4571
ENSMUSG00000073155	NR_015608	RNA	1810058I24Rik	1810058I24Rik	RIKEN cDNA 1810058I24 gene	1	0	NA	Hepatocytes	2.82729e+08	7.7924e-55	Hepatocytes				7.56523	189.392	8.39646	336.967	8.4924	360.136	8.47319	355.372	8.28978	312.949	7.7098	209.354	8.42649	344.053	8.51523	365.882	8.52031	367.172	8.29329	313.711	0.831235	1.77921	0.0003108	0.00200131	0.0959323	1.06876	0.0829837	0.220353	0.0767218	1.05462	0.0649573	0.148073	-0.106682	0.928722
ENSMUSG00000042041	NM_027237	RNA	2010003K11Rik	2010003K11Rik	RIKEN cDNA 2010003K11 gene	29	0.977857	DHA	Hepatocytes	196.37	0	Hepatocytes				4.25864	19.1416	5.90156	59.7788	5.52442	46.0275	5.13182	35.0617	5.16152	35.7908	4.41742	21.3685	5.92825	60.8951	5.54931	46.8282	4.92627	30.4056	5.02773	32.6211	1.64292	3.12297	0.0003108	0.00200131	-0.377138	0.769963	0.0649573	0.192081	-0.769739	0.586523	0.0018648	0.0118281	-0.740044	0.598721
ENSMUSG00000021458	NM_001289924	RNA	2010111I01Rik	2010111I01Rik	RIKEN cDNA 2010111I01 gene	17	0.93584		Cholangiocyte	391.506	1.7973e-141	Cholangiocyte				3.40013	10.557	2.90434	7.48677	3.05019	8.28322	3.06888	8.3912	3.00451	8.02504	3.34024	10.1278	2.95298	7.74348	3.10027	8.57578	3.12265	8.70989	3.01273	8.07093	-0.495788	0.709174	0.0206682	0.0456844	0.145848	1.10638	0.247648	0.441076	0.164534	1.1208	0.130381	0.246596	0.100165	1.0719
ENSMUSG00000030587	NM_028179	RNA	2200002D01Rik	2200002D01Rik	RIKEN cDNA 2200002D01 gene	5	0.624124	DHA	E2	298.867	1.5612e-115	Hepatocytes				4.12991	17.5076	4.80701	27.9933	4.76451	27.1807	4.44587	21.7942	4.61725	24.5432	4.19122	18.2677	4.77827	27.4412	4.72824	26.5059	4.42612	21.4979	4.59254	24.1264	0.677103	1.59893	0.0206682	0.0456844	-0.0424975	0.970973	0.95913	0.982978	-0.361136	0.778551	0.0104118	0.0385988	-0.189759	0.876752
ENSMUSG00000029559	NM_028211	RNA	2210016L21Rik	2210016L21Rik	RIKEN cDNA 2210016L21 gene	31	0.596868	EPA&DHA	MC2	1.89648	4.53247e-34	Cholangiocyte	MC2_NAM			1.21534	2.32196	2.70687	6.52903	1.23603	2.3555	1.38317	2.60841	2.81859	7.05474	1.22113	2.3313	2.62056	6.14988	1.53521	2.8983	1.29223	2.44906	2.66498	6.34217	1.49153	2.81186	0.0003108	0.00200131	-1.47084	0.360773	0.0018648	0.0304682	-1.3237	0.399509	0.000930972	0.00810531	0.111724	1.08052
ENSMUSG00000071252	NM_001081353	RNA	2210408I21Rik	2210408I21Rik	RIKEN cDNA 2210408I21 gene	3	0.278036		NA		NA	Cholangiocyte				0.83774	1.78725	1.37744	2.59807	1.18743	2.27746	1.17038	2.25071	1.43972	2.71269	1.02839	2.03975	1.38882	2.61865	1.1387	2.20183	1.13218	2.1919	0.996791	1.99556	0.539702	1.45367	0.0404213	0.0787125	-0.190013	0.876598	0.171852	0.352036	-0.207063	0.866299	0.207244	0.348603	0.0622818	1.04412
ENSMUSG00000032403	NM_027090	RNA	2300009A05Rik	2300009A05Rik	RIKEN cDNA 2300009A05 gene	3	0.728286		Hepatocytes	4146.42	3.40056e-35	Hepatocytes				5.91271	60.2427	5.33692	40.4178	5.72606	52.9316	5.7874	55.2307	5.41424	42.643	5.91295	60.2526	5.33348	40.3215	5.64546	50.0556	5.76127	54.2395	5.40186	42.2788	-0.575796	0.670916	0.0001554	0.00122951	0.389137	1.30961	0.0498835	0.164431	0.450479	1.36649	0.000621601	0.00582955	0.0773169	1.05505
ENSMUSG00000079283	NM_001081226	RNA	2310009B15Rik	2310009B15Rik	RIKEN cDNA 2310009B15 gene	11	0.556393	DHA	MC2	5.10387	4.91234e-37	Cholangiocyte	MC2_NAM			3.61333	12.2383	2.5238	5.75096	2.95334	7.74541	3.30888	9.90994	2.49861	5.6514	3.51103	11.4005	2.47537	5.56109	2.85798	7.24999	3.4004	10.559	2.59131	6.02644	-1.08953	0.469915	0.000621601	0.00337316	0.429538	1.3468	0.104895	0.253743	0.785073	1.72318	0.0001554	0.00240569	-0.0251956	0.982687
ENSMUSG00000031983	NM_175149	RNA	2310022B05Rik	2310022B05Rik	RIKEN cDNA 2310022B05 gene	4	0.460896		HSC	8.75828	6.39284e-44	HSC				4.10931	17.2594	3.62451	12.3335	3.85272	14.4472	3.97517	15.727	3.70624	13.0524	3.8376	14.2966	3.482	11.1734	3.85645	14.4846	3.86109	14.5312	3.69783	12.9765	-0.484803	0.714594	0.0104118	0.0266304	0.228207	1.17138	0.0649573	0.192081	0.350665	1.27515	0.0379176	0.0987519	0.0817356	1.05829
ENSMUSG00000032062	NM_025865	RNA	2310030G06Rik	2310030G06Rik	RIKEN cDNA 2310030G06 gene	Not in NW			Cholangiocyte	4.0552	0	Cholangiocyte				3.10281	8.59089	2.38739	5.2321	2.67224	6.37416	2.70028	6.49926	2.55919	5.89375	3.06714	8.38112	2.46686	5.52841	2.64159	6.24019	2.72105	6.59354	2.49794	5.64877	-0.715417	0.609029	0.00535103	0.0167124	0.284844	1.21828	0.278632	0.469092	0.312884	1.24219	0.114916	0.228067	0.171795	1.12646
ENSMUSG00000040177	NM_026655	RNA	2310057M21Rik	2310057M21Rik	RIKEN cDNA 2310057M21 gene	Not in NW			NA		NA	Cholangiocyte				2.5432	5.82881	1.85442	3.61606	2.0939	4.269	2.14697	4.42896	1.93543	3.82492	2.51104	5.70032	1.95133	3.8673	2.08904	4.25465	2.27596	4.84319	1.8765	3.67184	-0.688784	0.620377	0.0010878	0.00484138	0.23948	1.18057	0.441803	0.622665	0.292549	1.2248	0.104895	0.209558	0.0810116	1.05776
ENSMUSG00000050705	NM_001033630	RNA	2310061I04Rik	2310061I04Rik	RIKEN cDNA 2310061I04 gene	6	0.359863	EPA&DHA	NA		NA	Cholangiocyte				5.38975	41.9254	4.86014	29.0434	5.3162	39.8415	5.38466	41.7778	5.32274	40.0224	5.35528	40.9354	4.85342	28.9084	5.26043	38.3307	5.34071	40.524	5.31154	39.7129	-0.529614	0.69274	0.0029526	0.0103463	0.456062	1.37179	0.00466201	0.0457463	0.524528	1.43846	0.0029526	0.0161193	0.462599	1.37802
ENSMUSG00000036873	NM_001356284	RNA	2410004B18Rik	2410004B18Rik	RIKEN cDNA 2410004B18 gene	52	0.920118	EPA&DHA	MC2	1.53726	1.38531e-28	Cholangiocyte	MC2_NAM			4.29754	19.6648	3.69296	12.9328	4.15313	17.7916	4.11673	17.3484	3.41058	10.6338	4.17998	18.1259	3.62753	12.3594	4.12719	17.4746	4.04126	16.4642	3.39889	10.5479	-0.604581	0.657662	0.0281274	0.0580307	0.460161	1.3757	0.00699301	0.0562135	0.42377	1.34143	0.0379176	0.0987519	-0.282385	0.82223
ENSMUSG00000086841	NR_030738	RNA	2410006H16Rik	2410006H16Rik	RIKEN cDNA 2410006H16 gene	1		DHA	NA		NA					5.5912	48.208	5.25378	38.1543	5.54801	46.7862	5.56548	47.3562	5.24934	38.0372	5.61159	48.8941	5.2227	37.3414	5.47445	44.4605	5.57046	47.5199	5.28076	38.8746	-0.337426	0.791452	0.00466201	0.0147129	0.294237	1.22624	0.0649573	0.192081	0.311706	1.24117	0.0010878	0.00810531	-0.00443698	0.996929
ENSMUSG00000073164	NM_028362	RNA	2410018L13Rik	2410018L13Rik	RIKEN cDNA 2410018L13 gene	3	0.516714		NA		NA	HSC				1.75021	3.36409	0.539619	1.45359	0.91737	1.88867	1.07524	2.10707	0.753373	1.68573	1.72271	3.30057	0.568942	1.48344	0.658156	1.57806	1.02188	2.03056	0.885496	1.8474	-1.2106	0.43209	0.0003108	0.00200131	0.377751	1.29932	0.316998	0.520804	0.535621	1.44957	0.0739906	0.166234	0.213754	1.1597
ENSMUSG00000032840	NM_001081236	RNA	2410131K14Rik	2410131K14Rik	RIKEN cDNA 2410131K14 gene	Not in NW		EPA&DHA	NA		NA	HSC				4.44745	21.8181	3.36978	10.3373	4.09667	17.1089	4.13021	17.5113	3.93348	15.2791	4.53984	23.2609	3.51813	11.4568	4.01054	16.1173	4.13044	17.514	3.87094	14.6308	-1.07767	0.473793	0.0010878	0.00484138	0.726893	1.65507	0.0206682	0.098788	0.760429	1.69399	0.014763	0.0497518	0.563701	1.47806
ENSMUSG00000071632	NM_001033164	RNA	2510002D24Rik	2510002D24Rik	RIKEN cDNA 2510002D24 gene	Not in NW			Cholangiocyte	3.49034	2.3669e-106	Cholangiocyte				5.75038	53.8317	5.27279	38.6606	5.38078	41.6656	5.49439	45.0791	5.19794	36.7058	5.7716	54.6294	5.28323	38.9413	5.36425	41.1907	5.47111	44.3576	5.19848	36.7195	-0.477592	0.718175	0.0003108	0.00200131	0.107992	1.07773	0.194872	0.374845	0.221593	1.16602	0.0829837	0.175725	-0.0748558	0.949437
ENSMUSG00000044496	NM_029841	RNA	2510039O18Rik	2510039O18Rik	RIKEN cDNA 2510039O18 gene	11	0.961935		MC1	1.56831	5.23017e-58	E2	MC1_KC			6.34142	81.0883	5.94738	61.7079	6.43184	86.3333	6.30861	79.2647	6.01296	64.5774	6.18518	72.7655	5.8413	57.3333	6.32595	80.2235	6.30651	79.1495	6.05388	66.4355	-0.394038	0.760997	0.0379176	0.074285	0.484461	1.39906	0.00466201	0.0457463	0.361223	1.28451	0.0010878	0.00810531	0.0655733	1.0465
ENSMUSG00000071793	NM_001024708	RNA	2610005L07Rik	2610005L07Rik	cadherin 11 pseudogene	8	0.983416		NA		NA					2.59421	6.03858	3.55813	11.7789	2.33806	5.05621	2.38275	5.21531	3.49493	11.274	2.44033	5.42766	3.61772	12.2756	2.47559	5.56194	2.43146	5.39439	3.39637	10.5296	0.963921	1.9506	0.00384992	0.0132746	-1.22007	0.429261	0.00466201	0.0457463	-1.17538	0.442768	0.0001554	0.00240569	-0.0631992	0.957139
ENSMUSG00000060301	NM_001004362	RNA	2610008E11Rik	2610008E11Rik	RIKEN cDNA 2610008E11 gene	Not in NW		NA	NA		NA	Cholangiocyte				3.12659	8.73369	2.35675	5.12215	2.35795	5.12643	2.58446	5.9979	2.71442	6.56329	3.11188	8.64506	2.32487	5.01019	2.34984	5.09767	2.53779	5.80699	2.62647	6.17512	-0.769842	0.586482	0.0010878	0.00484138	0.00120608	1.00084	0.720901	0.838003	0.227708	1.17097	0.160528	0.287269	0.357671	1.28136
ENSMUSG00000091474	XR_001778101	RNA	2610021A01Rik	2610021A01Rik	RIKEN cDNA 2610021A01 gene	2	0.771454		NA		NA	Cholangiocyte				1.68965	3.22578	0.763706	1.69785	1.05314	2.07505	1.67609	3.19561	0.889141	1.85207	1.59721	3.02557	0.626449	1.54376	1.02843	2.0398	1.57425	2.97782	0.749895	1.68167	-0.925943	0.526336	0.0156378	0.0367784	0.289437	1.22216	0.127247	0.289851	0.912385	1.88215	0.0003108	0.00360544	0.125435	1.09084
ENSMUSG00000059482	NM_026005	RNA	2610301B20Rik	2610301B20Rik	RIKEN cDNA 2610301B20 gene	Not in NW			NA		NA	Cholangiocyte				2.5401	5.81631	2.1413	4.41159	2.37489	5.18697	2.32046	4.99492	2.41375	5.32858	2.399	5.27438	1.97521	3.93185	2.26445	4.8047	2.22972	4.69042	2.26354	4.80167	-0.398806	0.758486	0.0379176	0.074285	0.233594	1.17576	0.234499	0.42103	0.179162	1.13223	0.382284	0.532637	0.272451	1.20786
ENSMUSG00000085882		RNA	2610507I01Rik	2610507I01Rik		30	0.70206	EPA&DHA	NA		NA					2.63148	6.19662	3.70512	13.0423	2.71004	6.54341	3.09444	8.54123	4.06136	16.6952	2.61877	6.14226	3.76074	13.5549	2.73509	6.65801	3.10859	8.62539	3.8567	14.4872	1.07364	2.10474	0.0029526	0.0103463	-0.99508	0.501708	0.0018648	0.0304682	-0.61068	0.654888	0.000621601	0.00582955	0.356235	1.28008
ENSMUSG00000028536	NM_025572	RNA	2610528J11Rik	2610528J11Rik	RIKEN cDNA 2610528J11 gene	6	0.786923	EPA&DHA	Cholangiocyte	2.36316	0	Cholangiocyte				2.95284	7.74274	2.11139	4.32108	2.86532	7.28699	2.86403	7.28045	2.52308	5.74808	2.82564	7.0893	2.03781	4.10622	2.79403	6.93565	2.79786	6.95409	2.47026	5.54145	-0.841451	0.558082	0.00466201	0.0147129	0.753931	1.68638	0.000621601	0.0206606	0.752635	1.68487	0.0001554	0.00240569	0.411688	1.33024
ENSMUSG00000034601	NM_001163378	RNA	2700049A03Rik	2700049A03Rik	RIKEN cDNA 2700049A03 gene	Not in NW		DHA	NA		NA	Cholangiocyte				0.83774	1.78725	1.72475	3.30522	1.34369	2.538	0.692923	1.61656	1.81823	3.52647	0.909188	1.87799	1.57434	2.97798	1.38894	2.61886	0.849099	1.80138	1.75195	3.36813	0.887006	1.84933	0.0029526	0.0103463	-0.381055	0.767876	0.278632	0.469092	-1.03182	0.489092	0.00274173	0.0161193	0.0934798	1.06694
ENSMUSG00000024273	NM_026529	RNA	2700062C07Rik	2700062C07Rik	RIKEN cDNA 2700062C07 gene	10	0.501153		NA		NA	Cholangiocyte				3.18388	9.08749	2.5341	5.79215	2.99031	7.94647	2.99865	7.99254	2.59702	6.05036	3.22277	9.33579	2.53334	5.78911	2.85531	7.2366	2.86376	7.27909	2.62786	6.18111	-0.649784	0.637376	0.0029526	0.0103463	0.456215	1.37194	0.160528	0.331848	0.464556	1.37989	0.160528	0.287269	0.062922	1.04458
ENSMUSG00000047635	NM_001134717	RNA	2810006K23Rik	2810006K23Rik	RIKEN cDNA 2810006K23 gene	10	0.467134		NA		NA	Cholangiocyte				2.39302	5.25255	2.84592	7.18964	2.85994	7.25984	2.70474	6.5194	2.90439	7.48702	2.09169	4.26247	2.83134	7.11735	2.74597	6.70843	2.67653	6.39316	2.81342	7.02947	0.452901	1.36879	0.0180441	0.0420295	0.0140185	1.00976	1	1	-0.141181	0.906776	0.103308	0.209558	0.0584727	1.04136
ENSMUSG00000085329		RNA	2810404F17Rik	2810404F17Rik		Not in NW			NA		NA					1.19133	2.28363	0.361714	1.28495	0.541617	1.4556	0.67124	1.59244	0.404251	1.3234	0.832324	1.78055	0.399247	1.31882	0.43079	1.34797	0.757261	1.69028	0.593338	1.50873	-0.829617	0.562679	0.0104118	0.0266304	0.179904	1.13281	0.226805	0.42103	0.309526	1.2393	0.114916	0.228067	0.0425373	1.02992
ENSMUSG00000075389		RNA	2810410L24Rik	2810410L24Rik		Not in NW		NA	NA		NA					3.33043	10.0591	2.27112	4.82697	2.53698	5.80372	2.59221	6.03021	2.60481	6.08312	3.2818	9.72571	2.3401	5.06338	2.37889	5.20138	2.51221	5.70492	2.63897	6.22887	-1.05932	0.47986	0.0003108	0.00200131	0.26586	1.20235	0.573737	0.732899	0.32109	1.24927	0.328205	0.476734	0.333693	1.26024
ENSMUSG00000026227	NM_001144992	RNA	2810459M11Rik	2810459M11Rik	RIKEN cDNA 2810459M11 gene	13	0.957729	DHA	NA		NA	Cholangiocyte				6.94964	123.609	6.34596	81.3438	6.35025	81.5861	6.6146	97.9924	6.25736	76.4984	6.96083	124.572	6.35223	81.6981	6.36882	82.6428	6.59325	96.5528	6.27861	77.6336	-0.603675	0.658076	0.0001554	0.00122951	0.00429042	1.00298	0.645377	0.786622	0.268638	1.20467	0.00466201	0.02209	-0.0886025	0.940433
ENSMUSG00000051339	NM_001347397	RNA	2900026A02Rik	2900026A02Rik	RIKEN cDNA 2900026A02 gene	23	0.58525		E2	2.4596	3.14031e-47	Cholangiocyte				5.35996	41.0684	5.8033	55.8428	5.34601	40.6733	5.57431	47.6469	5.76094	54.2271	5.38894	41.9017	5.82163	56.5569	5.41646	42.7088	5.50313	45.3531	5.7458	53.661	0.443341	1.35975	0.0010878	0.00484138	-0.45729	0.728353	0.00466201	0.0457463	-0.22899	0.853232	0.0029526	0.0161193	-0.0423586	0.971066
ENSMUSG00000085355		RNA	3010003L21Rik	3010003L21Rik		Not in NW			NA		NA	Cholangiocyte				1.91444	3.76967	1.02873	2.04023	1.26361	2.40096	1.41544	2.66741	1.31462	2.48736	1.8627	3.63688	0.846652	1.79832	1.19224	2.28507	1.53441	2.89669	1.17798	2.2626	-0.885703	0.541224	0.0206682	0.0456844	0.234875	1.17681	0.441803	0.622665	0.386707	1.30741	0.0829837	0.175725	0.285883	1.21916
ENSMUSG00000079737	NM_001177552	RNA	3110001I22Rik	3110001I22Rik	bifunctional apoptosis regulator	Not in NW		EPA&DHA	NA		NA	MC2				2.83795	7.15005	2.01487	4.04143	2.71349	6.55905	2.97189	7.84565	2.62209	6.15643	2.89553	7.44117	2.08006	4.22826	2.70376	6.51498	3.01264	8.0704	2.59774	6.05337	-0.823087	0.565231	0.0003108	0.00200131	0.69862	1.62295	0.0104118	0.0687413	0.957027	1.9413	0.0001554	0.00240569	0.607227	1.52333
ENSMUSG00000026388	NM_001172074	RNA	3110009E18Rik	3110009E18Rik	RIKEN cDNA 3110009E18 gene	Not in NW			NA		NA	E2				1.53739	2.9027	0.761283	1.695	1.12934	2.18759	1.43854	2.71047	0.802997	1.74472	1.31483	2.48773	0.797117	1.73763	0.956865	1.94109	1.25071	2.37958	0.828631	1.776	-0.77611	0.583939	0.0238452	0.0519963	0.368058	1.29061	0.494519	0.675525	0.677261	1.5991	0.0310756	0.0874354	0.0417136	1.02934
ENSMUSG00000025102	NM_026077	RNA	3110040N11Rik	3110040N11Rik	RIKEN cDNA 3110040N11 gene	17	0.542181	DHA	NA		NA	Cholangiocyte				2.08098	4.23093	2.86421	7.28135	2.53985	5.81527	2.17576	4.51824	3.09468	8.54266	1.81552	3.51987	2.85507	7.23541	2.58354	5.9941	2.25567	4.77555	3.03967	8.22304	0.783229	1.72098	0.00193259	0.00748583	-0.32436	0.798653	0.234499	0.42103	-0.688445	0.620522	0.014763	0.0497518	0.230479	1.17322
ENSMUSG00000053553	NM_028469	RNA	3110082I17Rik	3110082I17Rik	RIKEN cDNA 3110082I17 gene	3	0.192222	EPA&DHA	NA		NA	Cholangiocyte				0.811936	1.75557	1.80745	3.50024	0.832374	1.78061	0.770478	1.70583	1.4892	2.80733	0.928498	1.90329	1.78422	3.44431	0.896937	1.86211	0.903407	1.87048	1.4489	2.73001	0.995517	1.99379	0.00274173	0.0103463	-0.975078	0.508712	0.0104118	0.0687413	-1.03698	0.487348	0.000930972	0.00810531	-0.318255	0.80204
ENSMUSG00000063364	NM_027017	RNA	3300002I08Rik	3300002I08Rik	RIKEN cDNA 3300002I08 gene	Not in NW			NA		NA	Cholangiocyte				0.83774	1.78725	0.42243	1.34018	0.470019	1.38513	0.521867	1.43581	0.346093	1.27111	0.7938	1.73363	0.418295	1.33635	0.528508	1.44244	0.665671	1.58631	0.642816	1.56137	-0.41531	0.749859	0.00860255	0.0240237	0.0475888	1.03354	0.67329	0.815302	0.0994362	1.07135	0.712382	0.817472	-0.0763376	0.948462
ENSMUSG00000033111	NM_001284383	RNA	3830406C13Rik	3830406C13Rik	RIKEN cDNA 3830406C13 gene	Not in NW			MC1	1.39097	1.46771e-60	Cholangiocyte	MC1_KC			3.90489	14.9792	4.24419	18.9509	4.19355	18.2971	3.89053	14.8308	4.33984	20.2498	3.9247	15.1863	4.26255	19.1936	4.18987	18.2505	3.94641	15.4166	4.27579	19.3705	0.339304	1.26515	0.014763	0.0349391	-0.0506469	0.965503	0.505361	0.675525	-0.353667	0.782593	0.051857	0.125555	0.0956427	1.06854
ENSMUSG00000071181	NR_015471	RNA	3830408C21Rik	3830408C21Rik	RIKEN cDNA 3830408C21 gene	3			NA		NA	HSC				1.19918	2.2961	0.753804	1.68623	1.15706	2.23003	0.638452	1.55666	0.690302	1.61362	1.08335	2.11895	0.576626	1.49136	0.912876	1.8828	0.874216	1.83301	0.72121	1.64856	-0.44538	0.734391	0.0404213	0.0787125	0.403257	1.32249	0.0656837	0.192759	-0.115352	0.923157	0.712787	0.817472	-0.0635023	0.956938
ENSMUSG00000048106	NR_027985	RNA	4632415L05Rik	4632415L05Rik	RRS1 ribosome biogenesis regulator homolog pseudogene	21	0.580431	EPA&DHA	NA		NA	Cholangiocyte				0.585794	1.50086	2.40858	5.3095	1.79485	3.46978	1.61224	3.05725	2.75487	6.74991	0.775803	1.71214	2.25	4.75681	1.60426	3.0404	1.66928	3.18055	2.6337	6.20614	1.82278	3.53763	0.0018648	0.0073364	-0.61373	0.653505	0.014763	0.0825913	-0.796339	0.575808	0.014763	0.0497518	0.346292	1.27129
ENSMUSG00000074024	NR_015510	RNA	4632427E13Rik	4632427E13Rik	RIKEN cDNA 4632427E13 gene	97	0.971181	EPA&DHA	NA		NA					3.44703	10.9059	4.29679	19.6545	3.61338	12.2387	3.59335	12.07	4.44971	21.8523	3.313	9.93829	4.23046	18.7713	3.63511	12.4244	3.80423	13.9697	4.33977	20.2489	0.849756	1.8022	0.0001554	0.00122951	-0.683406	0.622693	0.0104118	0.0687413	-0.703437	0.614107	0.0281274	0.0796983	0.152921	1.11182
ENSMUSG00000086015	NR_045187	RNA	4833417C18Rik	4833417C18Rik	RIKEN cDNA 4833417C18 gene	1			NA		NA					1.77497	3.4223	0.669129	1.59011	1.07118	2.10115	0.975884	1.96685	0.891269	1.85481	1.87134	3.65873	0.553968	1.46812	1.00674	2.00936	0.895867	1.86073	1.0221	2.03088	-1.10584	0.464632	0.000930972	0.00464835	0.402051	1.32139	0.636254	0.786622	0.306756	1.23692	0.160528	0.287269	0.22214	1.16646
ENSMUSG00000085287	NR_015506	RNA	4833418N02Rik	4833418N02Rik	RIKEN cDNA 4833418N02 gene	1	0		NA		NA	MC2				2.15749	4.46138	2.69207	6.46239	1.85818	3.6255	2.14188	4.41336	2.49505	5.63747	2.12524	4.36276	2.66644	6.34859	1.78953	3.45702	2.14665	4.42799	2.40141	5.28321	0.534576	1.44852	0.0100267	0.0266304	-0.833886	0.561016	0.00274173	0.0364998	-0.550189	0.682931	0.0135185	0.0492939	-0.197019	0.872351
ENSMUSG00000062822	NM_001113550	RNA	4833420G17Rik	4833420G17Rik	RIKEN cDNA 4833420G17 gene	3	0.0885349		MC2	1.52196	2.79193e-17	Plasma	MC2_NAM			4.88308	29.5089	4.44613	21.7981	4.81802	28.2077	4.9331	30.5499	4.56325	23.6415	4.80543	27.9627	4.45946	22.0005	4.77764	27.4291	4.8422	28.6845	4.55541	23.5134	-0.436947	0.738696	0.0104118	0.0266304	0.371886	1.29404	0.014763	0.0825913	0.486968	1.4015	0.00699301	0.0295704	0.11712	1.08457
ENSMUSG00000036934	NM_025722	RNA	4921524J17Rik	4921524J17Rik	RIKEN cDNA 4921524J17 gene	5	0.383289		E1	1.32313	3.88574e-08	Cholangiocyte				2.96356	7.80048	3.50375	11.3432	2.7637	6.79136	2.74057	6.68336	3.27507	9.68039	2.80233	6.97564	3.4586	10.9937	2.77496	6.84458	2.80581	6.99249	3.30604	9.89045	0.540191	1.45417	0.0003108	0.00200131	-0.740054	0.598717	0.0281274	0.118092	-0.76318	0.589196	0.0010878	0.00810531	-0.228688	0.853411
ENSMUSG00000046567	NM_175128	RNA	4930430F08Rik	4930430F08Rik	RIKEN cDNA 4930430F08 gene	6	0.0703288	EPA&DHA	NA		NA	Cholangiocyte				1.03453	2.04845	1.85721	3.62307	1.4215	2.67863	1.17134	2.2522	2.13772	4.40066	1.10674	2.15359	1.80678	3.49861	1.01383	2.01926	1.26869	2.40943	1.97105	3.92053	0.822677	1.76868	0.00274173	0.0103463	-0.435714	0.739328	0.0206682	0.098788	-0.685875	0.621629	0.0498835	0.121689	0.28051	1.21462
ENSMUSG00000067795	NM_001243238	RNA	4930444P10Rik	4930444P10Rik	RIKEN cDNA 4930444P10 gene	Not in NW		DHA	NA		NA					4.96545	31.2428	4.24547	18.9677	4.58666	24.0283	4.7235	26.4189	4.13477	17.5667	4.99101	31.8013	4.27576	19.3701	4.55165	23.4522	4.73661	26.6601	4.20104	18.3924	-0.719979	0.607106	0.0010878	0.00484138	0.34119	1.2668	0.0649573	0.192081	0.478028	1.39284	0.00466201	0.02209	-0.1107	0.926139
ENSMUSG00000021098	NM_029444	RNA	4930447C04Rik	4930447C04Rik	RIKEN cDNA 4930447C04 gene	1		EPA	NA		NA					0.503421	1.41757	1.15816	2.23173	0.645658	1.56445	0.70254	1.62737	1.35194	2.55254	0.629301	1.54682	1.1734	2.25543	0.51377	1.42778	0.705142	1.6303	1.13499	2.19616	0.654741	1.57433	0.0206682	0.0456844	-0.512503	0.701005	0.0281274	0.118092	-0.455622	0.729196	0.0829837	0.175725	0.193775	1.14375
ENSMUSG00000059920	NM_026273	RNA	4930453N24Rik	4930453N24Rik	RIKEN cDNA 4930453N24 gene	1	0		MC2	1.36343	4.35296e-19	Hepatocytes	MC2_NAM			4.61691	24.5374	4.20756	18.4757	4.28914	19.5506	4.46848	22.1384	4.24996	19.0268	4.58215	23.9533	4.19237	18.2822	4.17019	18.0033	4.40863	21.2388	4.12751	17.4785	-0.409353	0.752961	0.0018648	0.0073364	0.0815768	1.05817	0.645377	0.786622	0.260921	1.19824	0.104895	0.209558	0.0423999	1.02983
ENSMUSG00000087611		RNA	4930458D05Rik	4930458D05Rik		2	0.109546		NA		NA	HSC				2.10891	4.31365	1.38658	2.61458	1.9577	3.88442	2.00727	4.02021	1.59764	3.02648	2.17249	4.50802	1.40982	2.65704	1.94452	3.84911	1.91043	3.7592	1.38367	2.60931	-0.722332	0.606117	0.00466201	0.0147129	0.571122	1.48568	0.0379176	0.139919	0.620695	1.53762	0.0281274	0.0796983	0.211064	1.15754
ENSMUSG00000090160	NR_045463	RNA	4930480K15Rik	4930480K15Rik	RIKEN cDNA 4930480K15 gene	Not in NW			NA		NA					1.21534	2.32196	1.89156	3.71037	1.77412	3.42029	1.63896	3.11442	1.64567	3.12893	1.28906	2.44369	1.78034	3.43507	1.59333	3.01746	1.6084	3.04915	1.70992	3.27143	0.676221	1.59795	0.0134498	0.0339175	-0.117445	0.921819	0.292911	0.489957	-0.252602	0.839381	0.712989	0.817472	-0.245896	0.843292
ENSMUSG00000086938	NR_015545	RNA	4930481A15Rik	4930481A15Rik	RIKEN cDNA 4930481A15 gene	1	0		NA		NA	Cholangiocyte				2.39375	5.25523	1.27204	2.41503	1.45403	2.73972	1.75772	3.38163	1.62217	3.07838	2.24722	4.74768	1.27474	2.41955	1.13295	2.19307	1.67658	3.1967	1.3511	2.55107	-1.12171	0.459547	0.0010878	0.00484138	0.18199	1.13445	0.505361	0.675525	0.485679	1.40024	0.014763	0.0497518	0.350133	1.27468
ENSMUSG00000062511	NM_001305143	RNA	4930512M02Rik	4930512M02Rik	RIKEN cDNA 4930512M02 gene	10	0.965142	DHA	NA		NA					1.20907	2.31189	2.61336	6.11927	1.60147	3.03452	1.11086	2.15975	2.83333	7.12717	1.16628	2.24433	2.59924	6.05966	1.69428	3.23615	1.13616	2.19795	2.79706	6.95023	1.40429	2.64687	0.000930972	0.00464835	-1.01189	0.495896	0.278632	0.469092	-1.5025	0.352942	0.0001554	0.00240569	0.21997	1.16471
ENSMUSG00000035364		RNA	4930524J08Rik	4930524J08Rik		Not in NW			NA		NA	Cholangiocyte				1.9561	3.88011	1.43505	2.70391	1.4215	2.67863	1.8122	3.51178	1.43464	2.70316	2.03598	4.10101	1.32188	2.49992	1.47021	2.77062	1.73982	3.33993	1.36052	2.56778	-0.521048	0.696865	0.0273095	0.0580307	-0.0135511	0.990651	0.752538	0.868451	0.377156	1.29878	0.194872	0.330208	-0.000403225	0.999721
ENSMUSG00000085521		RNA	4930526A20Rik	4930526A20Rik		65	0.978787	DHA	NA		NA					4.58907	24.0684	3.84725	14.3926	4.13664	17.5894	4.28278	19.4646	3.81046	14.0302	4.50503	22.7064	3.57447	11.9131	4.16398	17.9259	4.15278	17.7873	3.86959	14.6171	-0.741818	0.597985	0.00699301	0.0198726	0.289385	1.22212	0.160528	0.331848	0.43553	1.35241	0.0498835	0.121689	-0.0367876	0.974823
ENSMUSG00000093535		RNA	4930533I22Rik	4930533I22Rik		3	0.721017		NA		NA					3.02133	8.11915	2.50997	5.69606	2.60807	6.09688	2.92309	7.58471	2.76479	6.7965	3.01918	8.10709	2.56937	5.93549	2.59394	6.03743	2.8095	7.01042	2.62294	6.16005	-0.511363	0.701559	0.0281274	0.0580307	0.098106	1.07037	0.720901	0.838003	0.413129	1.33157	0.160528	0.287269	0.254827	1.19319
ENSMUSG00000027811	NM_029482	RNA	4930579G24Rik	4930579G24Rik	RIKEN cDNA 4930579G24 gene	Not in NW			NA		NA	Plasma				2.08613	4.24608	1.72273	3.30061	1.72921	3.31546	1.55937	2.94725	1.26796	2.40821	2.04514	4.12713	1.61432	3.06166	1.52756	2.88298	1.4199	2.67567	1.4298	2.6941	-0.363396	0.777333	0.0281274	0.0580307	0.00647455	1.0045	0.673972	0.815302	-0.163364	0.892941	0.382284	0.532637	-0.454773	0.729625
ENSMUSG00000051074	NM_175227	RNA	4930579K19Rik	4930579K19Rik	RIKEN cDNA 4930579K19 gene	2			NA		NA					0.50348	1.41763	0.00716134	1.00498	0.169981	1.12504	0.423769	1.34143	0	1	0.619633	1.53648	0.409655	1.32837	0.472309	1.38733	0.6849	1.60759	0.63092	1.54855	-0.496319	0.708913	0.016462	0.0386833	0.16282	1.11947	0.510332	0.682102	0.416608	1.33479	0.187959	0.330208	-0.00716134	0.995048
ENSMUSG00000068957		RNA	4930589L23Rik	4930589L23Rik		5	0.0554876		NA		NA	MC2				1.09634	2.13811	0.393152	1.31326	0.631981	1.54969	0.61972	1.53658	0.183122	1.13534	0.903221	1.87024	0.378551	1.30004	0.607409	1.52352	0.611002	1.52732	0.848577	1.80072	-0.703186	0.614214	0.0281274	0.0580307	0.238829	1.18003	0.0585217	0.188596	0.226568	1.17005	0.278632	0.42508	-0.21003	0.864519
ENSMUSG00000013353	NM_028737	RNA	4931406B18Rik	4931406B18Rik	RIKEN cDNA 4931406B18 gene	1	0		NA		NA					2.38698	5.23063	1.53956	2.90707	2.28753	4.88221	2.29985	4.92406	1.78192	3.43883	2.22636	4.67951	1.65405	3.14715	2.1206	4.34876	2.25853	4.78505	1.58794	3.00619	-0.84742	0.555778	0.0498835	0.0925276	0.747969	1.67943	0.103308	0.253743	0.760285	1.69383	0.0281274	0.0796983	0.242352	1.18292
ENSMUSG00000031938	NM_001199484	RNA	4931406C07Rik	4931406C07Rik	RIKEN cDNA 4931406C07 gene	75	0.956541		Hepatocytes	1.30232e+10	2.8968e-160	Hepatocytes				6.71311	104.917	7.5343	185.375	7.85842	232.07	7.55584	188.164	8.09366	273.171	6.66834	101.712	7.52452	184.122	7.77266	218.677	7.56426	189.264	8.03043	261.457	0.821198	1.76687	0.0018648	0.0073364	0.324114	1.2519	0.0649573	0.192081	0.02154	1.01504	0.878477	0.926147	0.559354	1.47361
ENSMUSG00000066571	NM_172741	RNA	4931406P16Rik	4931406P16Rik	RIKEN cDNA 4931406P16 gene	73	0.975482	EPA&DHA	E2	210.608	1.9909e-162	E2				1.93892	3.83417	3.25069	9.51823	2.22362	4.67065	2.35564	5.11822	3.42736	10.7581	1.55528	2.93891	3.23089	9.38846	2.21234	4.63426	2.18977	4.56234	3.15486	8.9065	1.31178	2.48247	0.00466201	0.0147129	-1.02707	0.490706	0.00466201	0.0457463	-0.89505	0.537729	0.0003108	0.00360544	0.176663	1.13027
ENSMUSG00000037270	NM_172679	RNA	4932438A13Rik	4932438A13Rik	RIKEN cDNA 4932438A13 gene	40	0.764501	EPA&DHA	Tcells	1.59999	6.31414e-08	Cholangiocyte				6.43531	86.5411	6.88059	117.832	6.26499	76.9041	6.30095	78.8451	6.98081	126.309	6.3942	84.1097	6.87744	117.575	6.29965	78.7742	6.30806	79.2345	6.91211	120.435	0.445276	1.36157	0.0003108	0.00200131	-0.6156	0.652659	0.0010878	0.0239087	-0.57964	0.669131	0.0001554	0.00240569	0.100222	1.07194
ENSMUSG00000086443		RNA	4933421A08Rik	4933421A08Rik		Not in NW			NA		NA					1.59493	3.02081	0.657309	1.57714	0.901452	1.86794	0.928124	1.9028	0.457085	1.37277	1.44809	2.72846	0.499987	1.4142	0.899916	1.86596	0.987653	1.98296	0.593046	1.50843	-0.937625	0.522092	0.00454463	0.0147129	0.244142	1.18439	0.441803	0.622665	0.270815	1.20649	0.563237	0.70189	-0.200224	0.870416
ENSMUSG00000085037	NR_036602	RNA	4933421O10Rik	4933421O10Rik	RIKEN cDNA 4933421O10 gene	15	0.950306		NA		NA					2.95754	7.76797	2.3101	4.95917	2.22774	4.68399	2.52672	5.76262	2.10322	4.29666	2.98168	7.89906	2.32094	4.99658	2.32579	5.0134	2.37426	5.18469	2.02394	4.06692	-0.647438	0.638413	0.0062845	0.0195468	-0.0823597	0.944512	0.720901	0.838003	0.216625	1.16201	0.382284	0.532637	-0.206882	0.866407
ENSMUSG00000085471		RNA	4933423P22Rik	4933423P22Rik		Not in NW			NA		NA	DC1				0.741549	1.67197	1.52944	2.88674	0.896495	1.86154	0.638452	1.55666	1.42146	2.67857	0.69194	1.61545	1.46446	2.75961	0.922682	1.89564	0.853756	1.8072	1.35469	2.55741	0.787894	1.72655	0.00134829	0.00588103	-0.632948	0.644857	0.0207687	0.098788	-0.890991	0.539244	0.00531725	0.0250225	-0.107978	0.927887
ENSMUSG00000073761		RNA	4933427I04Rik	4933427I04Rik		2	0.406519		NA		NA					1.38312	2.60832	0.492322	1.40671	0.657686	1.57755	0.531484	1.44541	0.105161	1.07561	1.25495	2.38658	0.602628	1.51848	0.805649	1.74793	0.876152	1.83547	0.764085	1.69829	-0.8908	0.539315	0.00535103	0.0167124	0.165364	1.12145	0.368127	0.57044	0.0391615	1.02752	0.915042	0.960049	-0.387161	0.764633
ENSMUSG00000087267		RNA	4933427J07Rik	4933427J07Rik		42	0.650826		NA		NA					1.25503	2.38672	3.05433	8.30699	1.93983	3.83661	1.84745	3.59863	2.86702	7.29555	1.26668	2.40607	2.92888	7.61519	2.01039	4.0289	1.82404	3.54072	2.82492	7.08577	1.7993	3.48051	0.0001554	0.00122951	-1.11449	0.461854	0.104895	0.253743	-1.20688	0.433206	0.014763	0.0497518	-0.187308	0.878243
ENSMUSG00000027942	NM_028567	RNA	4933434E20Rik	4933434E20Rik	RIKEN cDNA 1700094D03 gene	34	0.72764	EPA&DHA	MC2	2.18147	1.08206e-32	Cholangiocyte	MC2_NAM			6.37676	83.0993	6.09813	68.5047	6.34979	81.5599	6.39125	83.9379	6.06596	66.9941	6.4396	86.7984	6.11197	69.1648	6.31175	79.4378	6.35008	81.5763	6.11171	69.1524	-0.278632	0.824372	0.000621601	0.00337316	0.251657	1.19057	0.0281274	0.118092	0.293118	1.22529	0.0104118	0.0385988	-0.03217	0.977948
ENSMUSG00000085776	NR_015581	RNA	5430402O13Rik	5430402O13Rik	RIKEN cDNA 5430402O13 gene	2	0.682395	DHA	NA		NA	Cholangiocyte				1.85845	3.62618	1.2077	2.30969	1.34278	2.53639	2.20466	4.60965	2.01445	4.04026	1.80429	3.49258	1.20232	2.30109	1.48006	2.78961	1.93336	3.81943	1.99125	3.97582	-0.650751	0.636949	0.00466201	0.0147129	0.13508	1.09815	0.160528	0.331848	0.996959	1.99579	0.00384992	0.0206359	0.806751	1.74927
ENSMUSG00000085741	NR_015591	RNA	5430405H02Rik	5430405H02Rik	RIKEN cDNA 5430405H02 gene	6	0.666595	EPA&DHA	NA		NA					1.09867	2.14157	1.63109	3.09746	0.917536	1.88889	0.396038	1.31589	1.82579	3.54501	1.04502	2.0634	1.62431	3.08294	0.74957	1.68129	0.742857	1.67349	1.73666	3.33263	0.532414	1.44635	0.00384992	0.0132746	-0.713549	0.609818	0.0498835	0.164431	-1.23505	0.424829	0.000906857	0.00810531	0.194703	1.14449
ENSMUSG00000087424	NR_038158	RNA	5730405O15Rik	5730405O15Rik	RIKEN cDNA 5730405O15 gene	8	0.913449	DHA	NA		NA					2.42313	5.36332	1.62439	3.08312	1.90808	3.75309	2.45058	5.46636	1.55545	2.93926	2.37703	5.19468	1.46672	2.76392	1.79692	3.47477	2.17917	4.52892	1.32399	2.50357	-0.798736	0.574852	0.00466201	0.0147129	0.283689	1.2173	0.328205	0.520804	0.82619	1.773	0.0206682	0.0637349	-0.0689394	0.953339
ENSMUSG00000057181	NM_027472	RNA	5730455P16Rik	5730455P16Rik	RIKEN cDNA 5730455P16 gene	64	0.930233	EPA&DHA	NA		NA	Cholangiocyte				4.91546	30.1788	5.65193	50.2806	5.10412	34.3949	5.28231	38.9165	5.75317	53.9356	4.83062	28.4553	5.63143	49.571	5.15183	35.5513	5.30495	39.532	5.71938	52.687	0.736466	1.66609	0.0001554	0.00122951	-0.547806	0.684059	0.0281274	0.118092	-0.369617	0.773988	0.0379176	0.0987519	0.101238	1.07269
ENSMUSG00000029089	NM_025755	RNA	5730480H06Rik	5730480H06Rik	PARK2 co-regulated-like	Not in NW			NA		NA	Cholangiocyte				1.6253	3.08506	1.10943	2.1576	1.39907	2.63731	1.4335	2.70101	1.1268	2.18373	1.63419	3.10414	1.00873	2.01213	1.25793	2.39152	1.25738	2.39061	1.29139	2.44764	-0.515872	0.69937	0.0498835	0.0925276	0.28964	1.22233	0.636254	0.786622	0.324072	1.25186	0.528309	0.670761	0.0173717	1.01211
ENSMUSG00000078684		RNA	5830417I10Rik	5830417I10Rik		35	0.421307		NA		NA					5.24763	37.9922	4.61341	24.4779	4.78029	27.4796	4.88677	29.5845	4.56431	23.6589	5.12427	34.8787	4.58226	23.9551	4.79318	27.7263	4.82993	28.4415	4.56364	23.6479	-0.634221	0.644289	0.0104118	0.0266304	0.166879	1.12263	0.382284	0.57044	0.27336	1.20862	0.104895	0.209558	-0.0490968	0.966541
ENSMUSG00000022195	NM_001166360	RNA	6030458C11Rik	6030458C11Rik	RIKEN cDNA 6030458C11 gene	38	0.552158		NA		NA	Cholangiocyte				3.68627	12.8729	3.24226	9.46274	3.47324	11.1058	3.6056	12.1729	3.449	10.9207	3.61299	12.2354	3.18732	9.10915	3.51022	11.3941	3.68773	12.886	3.34549	10.1647	-0.444007	0.73509	0.00699301	0.0198726	0.23098	1.17363	0.0135185	0.0825913	0.363344	1.2864	0.0104118	0.0385988	0.20674	1.15408
ENSMUSG00000045327	NM_175469	RNA	6330549D23Rik	6330549D23Rik	RIKEN cDNA 6330549D23 gene	Not in NW		EPA	NA		NA					1.34549	2.54116	0.739629	1.66975	1.15087	2.22048	1.15533	2.22735	0.690302	1.61362	1.34054	2.53245	0.665149	1.58573	1.12551	2.18178	1.15995	2.23449	0.991746	1.98859	-0.605861	0.657079	0.0104118	0.0266304	0.41124	1.32983	0.0379176	0.139919	0.415697	1.33394	0.0739906	0.166234	-0.0493273	0.966387
ENSMUSG00000031824	NM_001163760	RNA	6430548M08Rik	6430548M08Rik	RIKEN cDNA 6430548M08 gene	4	0.895907		NA		NA	E2				2.77573	6.84822	3.15301	8.89507	2.96621	7.81478	2.88483	7.38617	2.90803	7.5059	2.46143	5.50762	3.17878	9.05544	2.96392	7.80243	2.74725	6.71436	2.8869	7.3968	0.377278	1.29889	0.0029526	0.0103463	-0.186801	0.878552	0.382284	0.57044	-0.26818	0.830366	0.0379176	0.0987519	-0.244981	0.843827
ENSMUSG00000037977	NM_175486	RNA	6430571L13Rik	6430571L13Rik	RIKEN cDNA 6430571L13 gene	5	0.990088	EPA	NA		NA	Cholangiocyte				1.99394	3.98324	1.27671	2.42286	1.89459	3.71816	1.47916	2.78787	1.03025	2.04238	1.98994	3.9722	1.10215	2.14674	1.7713	3.41361	1.41622	2.66885	1.20787	2.30996	-0.717229	0.608264	0.0001554	0.00122951	0.617876	1.53461	0.0104118	0.0687413	0.202452	1.15065	0.441803	0.588246	-0.246463	0.842961
ENSMUSG00000071796	NR_030708	RNA	6820431F20Rik	6820431F20Rik	cadherin 11 pseudogene	16	0.807894		NA		NA					2.03667	4.10299	2.63152	6.19679	2.47485	5.55911	2.38275	5.21531	2.44865	5.45907	2.01321	4.0368	2.58692	6.00815	2.40118	5.28234	2.41232	5.3233	2.47871	5.57398	0.594846	1.51031	0.0104118	0.0266304	-0.156667	0.897095	0.573737	0.732899	-0.248769	0.841614	0.441803	0.588246	-0.182866	0.880951
ENSMUSG00000034587	NM_027820	RNA	8430429K09Rik	8430429K09Rik	RIKEN cDNA 8430429K09 gene	3	0.661996		NA		NA					2.20913	4.62396	1.75486	3.37494	1.28474	2.43638	2.01337	4.03724	1.64082	3.11843	2.23591	4.71061	1.72513	3.30611	1.32263	2.50122	2.0252	4.07048	1.48317	2.79562	-0.454269	0.72988	0.0498835	0.0925276	-0.47012	0.721905	0.130381	0.289851	0.25851	1.19624	0.160528	0.287269	-0.11404	0.923997
ENSMUSG00000045008	NM_172419	RNA	9030612E09Rik	9030612E09Rik	RIKEN cDNA 9030612E09 gene	1	0		NA		NA	Cholangiocyte				0.948841	1.93032	0.233708	1.17585	0.316926	1.24567	0.540355	1.45433	0.179345	1.13237	0.985708	1.98028	0.44827	1.3644	0.534087	1.44803	0.821954	1.7678	0.58464	1.49966	-0.715133	0.609149	0.0399796	0.0782455	0.0832177	1.05938	0.710742	0.838003	0.306646	1.23683	0.223365	0.375161	-0.0543634	0.963019
ENSMUSG00000053168	NM_001039720	RNA	9030619P08Rik	9030619P08Rik	lymphocyte antigen 6 complex pseudogene	Not in NW			NA		NA					2.40742	5.30525	3.53541	11.5948	3.65678	12.6125	3.49108	11.244	3.60504	12.1682	2.34821	5.09192	3.57861	11.9473	3.59218	12.0602	3.54345	11.6596	3.67671	12.7879	1.12799	2.18554	0.014763	0.0349391	0.121373	1.08777	0.878477	0.935897	-0.0443293	0.969741	0.528309	0.670761	0.0696323	1.04945
ENSMUSG00000086141		RNA	9030622O22Rik	9030622O22Rik		19	0.608911	EPA&DHA	NA		NA	Cholangiocyte				2.00569	4.0158	2.87635	7.34289	2.15993	4.46893	2.17446	4.51418	3.13262	8.77026	1.79157	3.46192	2.7549	6.75004	1.94151	3.84107	2.13588	4.39505	2.95445	7.75138	0.870659	1.8285	0.0029526	0.0103463	-0.716419	0.608606	0.0281274	0.118092	-0.701883	0.614769	0.0379176	0.0987519	0.256271	1.19439
ENSMUSG00000004360	NM_001162537	RNA	9330159F19Rik	9330159F19Rik	RIKEN cDNA 9330159F19 gene	12	0.675881		NA		NA	HSC				2.41105	5.31862	1.70823	3.26759	2.0089	4.02475	2.14188	4.41336	1.6334	3.10244	2.3588	5.12944	1.68766	3.22133	1.92095	3.78673	2.03007	4.08425	1.50119	2.83077	-0.702825	0.614368	0.0115956	0.0295967	0.300673	1.23172	0.278632	0.469092	0.433651	1.35065	0.141189	0.265116	-0.0748232	0.949458
ENSMUSG00000072809		RNA	9330160F10Rik	9330160F10Rik		Not in NW			NA		NA	Plasma				1.80033	3.483	1.21534	2.32196	1.60228	3.03624	1.53506	2.898	1.42462	2.68445	1.90039	3.73314	1.23213	2.34914	1.40135	2.64149	1.51593	2.85984	1.2668	2.40627	-0.584987	0.666655	0.00466201	0.0147129	0.386943	1.30762	0.505361	0.675525	0.319715	1.24808	0.141189	0.265116	0.209282	1.15611
ENSMUSG00000062704		RNA	9430002A10Rik	9430002A10Rik		13	0.860789		NA		NA	Cholangiocyte				2.40093	5.28145	1.51977	2.86746	2.07851	4.2237	2.50455	5.67471	1.84793	3.59985	2.10464	4.30089	1.56196	2.95255	1.94198	3.84234	2.45527	5.48417	1.88686	3.69828	-0.881162	0.54293	0.0238452	0.0519963	0.558735	1.47298	0.0456798	0.164431	0.984775	1.979	0.00134829	0.00991009	0.328163	1.25541
ENSMUSG00000086554		RNA	9530034E10Rik	9530034E10Rik		12	0.484495		NA		NA	MC2				1.19291	2.28614	1.70982	3.2712	0.560383	1.47466	0.737253	1.667	1.20028	2.29784	1.01713	2.02388	1.65465	3.14848	0.665981	1.58665	0.891848	1.85555	1.20087	2.29878	0.516904	1.43088	0.00466201	0.0147129	-1.14944	0.450802	0.0116571	0.076147	-0.972565	0.509599	0.00193259	0.0120941	-0.50954	0.702446
ENSMUSG00000046138	NM_172836	RNA	9930021J03Rik	9930021J03Rik	RIKEN cDNA 9930021J03 gene	43	0.758894		Cholangiocyte	2.55998	2.00106e-45	Cholangiocyte				4.32604	20.057	4.98881	31.7528	4.46463	22.0795	4.56718	23.706	4.86929	29.2283	4.38062	20.8304	4.98878	31.7521	4.43453	21.6236	4.53809	23.2328	4.88391	29.526	0.662777	1.58313	0.00699301	0.0198726	-0.524181	0.695354	0.00699301	0.0562135	-0.421634	0.746579	0.00466201	0.02209	-0.11952	0.920494
ENSMUSG00000069892	NM_173434	RNA	9930111J21Rik2	9930111J21Rik2	RIKEN cDNA 9930111J21 gene 2	23	0.778202		MC1	68.0335	1.8084e-136	Plasma	MC1_KC			2.40051	5.27989	5.00759	32.1687	3.41394	10.6586	3.16709	8.98232	4.951	30.9314	2.15557	4.45546	4.87403	29.3244	3.59605	12.0926	3.21012	9.2543	4.93786	30.6509	2.60708	6.09269	0.0001554	0.00122951	-1.59364	0.331334	0.014763	0.0825913	-1.8405	0.279225	0.0001554	0.00240569	-0.0565887	0.961535
ENSMUSG00000052595	NM_001081074	RNA	A1cf	A1cf	APOBEC1 complementation factor	183	0.998504	DHA	Hepatocytes	2.94468	0	Hepatocytes				4.72831	26.5072	7.29032	156.532	5.59341	48.2817	5.45168	43.7642	8.147	283.46	4.69425	25.8887	7.28418	155.868	6.13742	70.3958	5.49962	45.2429	7.95161	247.556	2.562	5.90526	0.0001554	0.00122951	-1.69691	0.308446	0.0649573	0.192081	-1.83863	0.279586	0.0001554	0.00240569	0.856685	1.81087
ENSMUSG00000038884	NM_175687	RNA	A230050P20Rik	A230050P20Rik	RIKEN cDNA A230050P20 gene	7	0.749068		NA		NA	E2				4.11695	17.351	3.88751	14.7998	3.40946	10.6255	3.34877	10.1878	2.94151	7.68214	4.08203	16.9361	3.83627	14.2834	3.39129	10.4926	3.24719	9.49517	2.78835	6.9084	-0.229443	0.852964	0.0458395	0.0885891	-0.478044	0.71795	0.000621601	0.0206606	-0.538735	0.688374	0.0003108	0.00360544	-0.945999	0.51907
ENSMUSG00000087627		RNA	A230059L01Rik	A230059L01Rik		38	0.496041		NA		NA					5.32224	40.0086	4.61789	24.554	4.96079	31.1421	5.09733	34.2334	4.70945	26.163	5.41298	42.6059	4.68704	25.7595	4.86649	29.1716	4.94964	30.9023	4.73486	26.6278	-0.704353	0.613718	0.00466201	0.0147129	0.342906	1.26831	0.160528	0.331848	0.479446	1.39421	0.278632	0.42508	0.0915669	1.06553
ENSMUSG00000055818	NR_152158	RNA	A230083G16Rik	A230083G16Rik	RIKEN cDNA A230083G16 gene	26	0.931916		NA		NA	Plasma				2.87349	7.32834	2.39346	5.25415	2.2395	4.72232	2.52536	5.75717	1.91081	3.76021	2.87686	7.34549	2.27353	4.83504	2.26546	4.80809	2.41234	5.32337	1.86016	3.63049	-0.480029	0.716963	0.0498835	0.0925276	-0.153962	0.898779	0.645377	0.786622	0.131902	1.09574	1	1	-0.482645	0.715664
ENSMUSG00000047228	NM_001001179	RNA	A2ml1	A2ml1	alpha-2-macroglobulin like 1	2	0.0436214		Hepatocytes	1.71928e+07	0	Hepatocytes			secreted	4.71279	26.2234	5.09863	34.2641	5.25988	38.3161	5.31742	39.8753	5.02153	32.481	4.6806	25.6448	5.0376	32.845	5.30646	39.5735	5.25705	38.241	5.0166	32.3703	0.385841	1.30662	0.0498835	0.0925276	0.161252	1.11826	0.328205	0.520804	0.218797	1.16376	0.278632	0.42508	-0.077101	0.947961
ENSMUSG00000085615		RNA	A330035P11Rik	A330035P11Rik		3	0.33635		NA		NA	Cholangiocyte				1.35834	2.5639	0.770478	1.70583	0.645658	1.56445	1.13354	2.19397	1.12383	2.17924	1.36207	2.57054	0.76605	1.70061	0.62555	1.5428	1.17403	2.25642	0.849244	1.80156	-0.58786	0.665329	0.00736206	0.020683	-0.124819	0.917119	0.636006	0.786622	0.363063	1.28615	0.155949	0.287269	0.353349	1.27752
ENSMUSG00000086213	NR_015503	RNA	A330040F15Rik	A330040F15Rik	RIKEN cDNA A330040F15 gene	Not in NW			NA		NA					1.84229	3.58578	0.867001	1.82387	0.928274	1.903	0.825628	1.77231	0.753373	1.68573	1.67994	3.20414	0.713113	1.63934	0.945792	1.92625	0.864745	1.82102	0.778766	1.71566	-0.975288	0.508638	0.0018648	0.0073364	0.061273	1.04339	0.293266	0.489957	-0.0413725	0.97173	0.878477	0.926147	-0.113628	0.924261
ENSMUSG00000087466	NR_045835	RNA	A330041J22Rik	A330041J22Rik	RIKEN cDNA A330041J22 gene	Not in NW			NA		NA	Cholangiocyte				0.854611	1.80827	0.316926	1.24567	0.699423	1.62386	0.540355	1.45433	0.404251	1.3234	0.888637	1.85143	0.480441	1.39517	0.722314	1.64983	0.686413	1.60928	0.49159	1.40599	-0.537685	0.688875	0.0308276	0.0635243	0.382497	1.3036	0.0731398	0.213714	0.223429	1.1675	0.458257	0.609854	0.0873251	1.0624
ENSMUSG00000093385		RNA	A330044P14Rik	A330044P14Rik		92	0.94965		NA		NA					0.659812	1.57988	3.28194	9.72661	1.20743	2.30926	0.936135	1.9134	3.10216	8.58702	0.78403	1.72193	3.14862	8.86807	1.3793	2.60142	1.13458	2.19555	3.01971	8.11004	2.62213	6.15656	0.000930972	0.00464835	-2.0745	0.237417	0.0281274	0.118092	-2.3458	0.196718	0.000930972	0.00810531	-0.17978	0.882837
ENSMUSG00000085315		RNA	A430018G15Rik	A430018G15Rik		115	0.892069		NA		NA					4.90291	29.9173	4.06671	16.7572	4.83047	28.4522	5.0244	32.5457	4.32276	20.0115	4.91927	30.2585	4.14238	17.6596	4.7604	27.1034	4.85539	28.9479	4.36337	20.5829	-0.836195	0.560119	0.0379176	0.074285	0.763754	1.6979	0.0498835	0.164431	0.957683	1.94219	0.0379176	0.0987519	0.256046	1.1942
ENSMUSG00000056014	NM_183025	RNA	A430033K04Rik	A430033K04Rik	RIKEN cDNA A430033K04 gene	Not in NW			NA		NA	Cholangiocyte				0.87919	1.83934	1.63686	3.10989	0.924237	1.89768	1.23009	2.34581	1.51177	2.8516	0.869762	1.82736	1.58143	2.99265	0.965078	1.95217	1.09507	2.13624	1.47153	2.77315	0.757673	1.69076	0.00384992	0.0132746	-0.712625	0.610209	0.00274173	0.0364998	-0.406774	0.754308	0.0658828	0.149279	-0.125093	0.916945
ENSMUSG00000087305	NR_040452	RNA	A430035B10Rik	A430035B10Rik	RIKEN cDNA A430035B10 gene	1	0		NA		NA					0.667531	1.58835	1.55918	2.94687	1.55959	2.94771	1.70318	3.25617	1.36937	2.58358	0.778071	1.71484	1.58776	3.00583	1.45331	2.73836	1.44636	2.7252	1.41561	2.66773	0.891652	1.8553	0.00466201	0.0147129	0.000409515	1.00028	0.878477	0.935897	0.143994	1.10496	1	1	-0.189812	0.87672
ENSMUSG00000074497	NM_001033378	RNA	A430078G23Rik	A430078G23Rik	RIKEN cDNA A430078G23 gene	56	0.864795		NA		NA	Bcells				2.91431	7.53869	2.25541	4.77471	2.42479	5.36951	2.54068	5.81863	2.14379	4.41921	2.93355	7.63986	2.14286	4.41636	2.31201	4.96574	2.46761	5.53126	2.04509	4.127	-0.6589	0.633361	0.0029526	0.0103463	0.169377	1.12457	0.505361	0.675525	0.285265	1.21863	0.194872	0.330208	-0.111627	0.925544
ENSMUSG00000085589	NR_131125	RNA	A430078I02Rik	A430078I02Rik	RIKEN cDNA A430078I02 gene	Not in NW		NA	NA		NA	MC1				0.667531	1.58835	0.403942	1.32312	0.274389	1.20948	0.352014	1.27634	0.952527	1.93526	0.660284	1.58039	0.385322	1.30615	0.453791	1.36963	0.9509	1.93308	0.728167	1.65653	-0.263589	0.833013	0.0281274	0.0580307	-0.129554	0.914114	0.370264	0.57044	-0.0519282	0.964646	0.957811	0.977437	0.548585	1.46265
ENSMUSG00000090863		RNA	A530084C06Rik	A530084C06Rik		6	0.389645		NA		NA	HSC				1.10264	2.14747	0.435918	1.35277	0.497781	1.41204	0.648069	1.56707	0.404251	1.3234	1.22902	2.34408	0.416191	1.3344	0.558103	1.47233	0.824949	1.77147	0.608697	1.52488	-0.666718	0.629938	0.0029526	0.0103463	0.0618632	1.04381	1	1	0.212151	1.15841	0.278632	0.42508	-0.0316669	0.978289
ENSMUSG00000085566		RNA	A730017L22Rik	A730017L22Rik		6	0.609406	EPA&DHA	NA		NA					1.16723	2.2458	2.41716	5.34119	1.25104	2.38013	1.06012	2.08511	2.46832	5.53399	1.12343	2.17864	2.455	5.48312	1.35454	2.55716	1.05182	2.07315	2.50672	5.68325	1.24993	2.3783	0.0029526	0.0103463	-1.16612	0.445617	0.00699301	0.0562135	-1.35704	0.390383	0.000930972	0.00810531	0.0511574	1.0361
ENSMUSG00000090622	NM_001331193	RNA	A930033H14Rik	A930033H14Rik	RIKEN cDNA A930033H14 gene	51	0.862181		NA		NA	Plasma				2.05352	4.15119	3.27167	9.65763	2.96273	7.79596	3.00427	8.02374	3.88122	14.7354	1.83065	3.55697	3.18808	9.11396	3.06988	8.39701	3.01119	8.06229	3.90993	15.0317	1.21815	2.32647	0.000930972	0.00464835	-0.308944	0.807233	0.720901	0.838003	-0.267395	0.830818	0.441803	0.588246	0.609548	1.52578
ENSMUSG00000093483	NR_028363	RNA	AA465934	AA465934	expressed sequence AA465934	41	0.463386	DHA	NA		NA					3.2218	9.3295	2.53799	5.80781	2.8411	7.16569	2.91991	7.56801	2.40752	5.30563	3.17581	9.03677	2.39325	5.2534	2.69194	6.46181	2.83611	7.14092	2.3323	5.03608	-0.683806	0.622521	0.0029526	0.0103463	0.303112	1.2338	0.0829837	0.220353	0.381921	1.30308	0.00466201	0.02209	-0.13047	0.913534
ENSMUSG00000036678	NM_153416	RNA	Aaas	Aaas	achalasia, adrenocortical insufficiency, alacrimia	4	0.546504		NA		NA	Cholangiocyte				2.59473	6.04078	1.96079	3.89274	2.40186	5.28484	2.3752	5.18806	2.31294	4.96894	2.54947	5.85419	2.03156	4.08845	2.31932	4.99098	2.10206	4.29321	2.22261	4.66737	-0.633947	0.644411	0.014763	0.0349391	0.441074	1.35761	0.104895	0.253743	0.414409	1.33275	0.0739906	0.166234	0.35215	1.27646
ENSMUSG00000057228	NM_011834	RNA	Aadat	Aadat	aminoadipate aminotransferase	15	0.874199	EPA&DHA	Hepatocytes	10.591	0	Hepatocytes				4.36977	20.6744	3.99883	15.9871	4.39702	21.0686	4.55296	23.4735	4.65619	25.2146	4.36854	20.6567	3.88362	14.76	4.3218	19.9982	4.35068	20.4026	4.6069	24.3677	-0.370939	0.773279	0.0379176	0.074285	0.398193	1.31786	0.0498835	0.164431	0.554128	1.46828	0.0379176	0.0987519	0.657355	1.57719
ENSMUSG00000021482	NM_025370	RNA	Aaed1	Aaed1	AhpC/TSA antioxidant enzyme domain containing 1	52	0.989501		Cholangiocyte	78.2571	9.23339e-30	Cholangiocyte				3.88735	14.7982	5.01744	32.3891	4.42395	21.4655	4.19593	18.3273	4.81846	28.2164	3.73613	13.3256	4.93361	30.5608	4.39019	20.969	4.08553	16.9773	4.79758	27.811	1.13009	2.18872	0.0001554	0.00122951	-0.593486	0.66274	0.0379176	0.139919	-0.82151	0.565849	0.0003108	0.00360544	-0.198975	0.871169
ENSMUSG00000035642	NM_001177945	RNA	Aamdc	Aamdc	adipogenesis associated Mth938 domain containing	9	0.823815		MC2	1.41907	8.82299e-19	Cholangiocyte	MC2_NAM			6.39156	83.9556	5.8286	56.8307	6.1739	72.1986	6.2741	77.3916	6.06387	66.8971	6.46801	88.525	5.84004	57.2831	6.17375	72.1909	6.26626	76.9721	6.05572	66.5203	-0.562956	0.676914	0.0003108	0.00200131	0.345299	1.27041	0.0029526	0.0364998	0.445505	1.36179	0.0010878	0.00810531	0.235274	1.17713
ENSMUSG00000031960	NM_146217	RNA	Aars	Aars	alanyl-tRNA synthetase	1	0	DHA	MC2	5.7546	1.35027e-95	Hepatocytes	MC2_NAM			6.11991	69.5465	5.6906	51.6465	5.89146	59.3616	5.9727	62.8001	5.62328	49.2921	6.12968	70.0193	5.68036	51.2813	5.8265	56.748	5.99675	63.8561	5.597	48.4023	-0.429307	0.742619	0.0003108	0.00200131	0.200858	1.14938	0.160528	0.331848	0.282096	1.21596	0.0029526	0.0161193	-0.0673149	0.954413
ENSMUSG00000023938	NM_001358000	RNA	Aars2	Aars2	alanyl-tRNA synthetase 2, mitochondrial	4	0.529774		NA		NA	Cholangiocyte				3.55171	11.7265	2.88832	7.40409	3.29719	9.83002	3.20624	9.22939	2.96803	7.82464	3.4838	11.1874	2.87906	7.35672	3.24215	9.462	3.14469	8.84393	2.7881	6.9072	-0.663383	0.631396	0.0029526	0.0103463	0.408872	1.32765	0.0207687	0.098788	0.317913	1.24653	0.0498835	0.121689	0.0797022	1.0568
ENSMUSG00000075528	NM_144829	RNA	Aarsd1	Aarsd1	alanyl-tRNA synthetase domain containing 1	2	0	NA	NA		NA	Plasma				5.99413	63.74	5.63622	49.7359	5.71503	52.5284	5.81357	56.2419	5.95873	62.1952	5.98394	63.2914	5.67497	51.0899	5.72481	52.8859	5.81194	56.1784	5.95055	61.8436	-0.357912	0.780293	0.00699301	0.0198726	0.0788091	1.05615	0.160528	0.331848	0.177358	1.13081	0.160528	0.287269	0.322515	1.25051
ENSMUSG00000055923	NM_173765	RNA	Aasdh	Aasdh	aminoadipate-semialdehyde dehydrogenase	9	0.310884		NA		NA	Cholangiocyte				4.90833	30.0299	3.76195	13.5663	4.29765	19.6663	4.2624	19.1916	3.88049	14.728	4.87237	29.2907	3.77521	13.6915	4.24009	18.8971	4.2448	18.9589	3.91221	15.0554	-1.14637	0.45176	0.0001554	0.00122951	0.535696	1.44964	0.00466201	0.0457463	0.500449	1.41465	0.0029526	0.0161193	0.118533	1.08563
ENSMUSG00000025894	NM_001326359	RNA	Aasdhppt	Aasdhppt	aminoadipate-semialdehyde dehydrogenase-phosphopantetheinyl transferase	1	0		Hepatocytes	249.635	4.96463e-43	Hepatocytes				4.26177	19.1832	3.87917	14.7145	3.98014	15.7813	3.85018	14.4218	3.93869	15.3343	4.27125	19.3097	3.87283	14.65	3.79717	13.9015	3.95621	15.5216	3.85023	14.4223	-0.382599	0.767055	0.0001554	0.00122951	0.100971	1.0725	0.573737	0.732899	-0.0289871	0.980108	0.878477	0.926147	0.0595225	1.04212
ENSMUSG00000018697	NM_019816	RNA	Aatf	Aatf	apoptosis antagonizing transcription factor	1	0		MC2	1.89648	1.08823e-33	DC1	MC2_NAM			3.80248	13.9528	4.16763	17.9714	4.07653	16.8716	4.09136	17.046	4.00838	16.0932	3.81435	14.0681	4.19142	18.2702	4.05055	16.5705	4.1366	17.589	4.08438	16.9637	0.365149	1.28801	0.0010878	0.00484138	-0.0911058	0.938803	0.0829837	0.220353	-0.0762704	0.948507	0.441803	0.588246	-0.159255	0.895488
ENSMUSG00000046109		RNA	AB041806	AB041806		Not in NW			NA		NA					1.23138	2.34792	0.491114	1.40553	0.753235	1.68557	0.423769	1.34143	1.12532	2.1815	1.08082	2.11524	0.550714	1.46481	0.78511	1.72322	0.752562	1.68478	0.858427	1.81306	-0.740269	0.598628	0.0206682	0.0456844	0.262121	1.19924	0.636006	0.786622	-0.067345	0.954393	0.342782	0.496997	0.634203	1.55208
ENSMUSG00000057191	NM_001198794	RNA	AB124611	AB124611	cDNA sequence AB124611	13	0.763291	EPA&DHA	MC1	487.846	0	MC2	MC1_KC			2.06744	4.19141	3.4168	10.6797	2.98564	7.92077	2.77841	6.86096	2.80763	7.00133	2.15658	4.45856	3.42937	10.7731	3.07637	8.43489	2.74562	6.70677	2.65057	6.27914	1.34936	2.54799	0.0001554	0.00122951	-0.431158	0.741666	0.0498835	0.164431	-0.638387	0.642431	0.00466201	0.02209	-0.60917	0.655574
ENSMUSG00000057880	NM_001170978	RNA	Abat	Abat	4-aminobutyrate aminotransferase	52	0.99963	EPA&DHA	Hepatocytes	1248.88	7.4684e-231	Hepatocytes				8.0855	271.631	7.73172	212.559	7.98791	253.864	8.0973	273.862	8.05987	266.846	8.02729	260.889	7.64343	199.942	8.03025	261.424	8.00205	256.364	8.05189	265.375	-0.353784	0.782529	0.014763	0.0349391	0.256193	1.19432	0.0010878	0.0239087	0.365585	1.2884	0.00699301	0.0295704	0.328147	1.2554
ENSMUSG00000015243	NM_013454	RNA	Abca1	Abca1	ATP-binding cassette, sub-family A (ABC1), member 1	17	0.972316	EPA&DHA	MC1	105873	0	MC1	MC1_KC			4.84987	28.8373	6.69672	103.732	6.10114	68.6477	5.71881	52.6664	6.4716	88.7451	4.74144	26.7496	6.68718	103.049	6.06365	66.8869	5.67135	50.9622	6.41923	85.5818	1.84685	3.59714	0.0001554	0.00122951	-0.595579	0.661779	0.000621601	0.0206606	-0.977907	0.507716	0.0001554	0.00240569	-0.225121	0.855523
ENSMUSG00000026944	NM_007379	RNA	Abca2	Abca2	ATP-binding cassette, sub-family A (ABC1), member 2	13	0.997897		NA		NA	Cholangiocyte				4.50057	22.6364	3.52369	11.501	3.38033	10.4131	3.52458	11.5082	3.43066	10.7828	4.3789	20.8055	3.58355	11.9882	3.41542	10.6695	3.62278	12.3187	3.24701	9.49399	-0.976884	0.508076	0.0018648	0.0073364	-0.143357	0.90541	0.278632	0.469092	0.000898973	1.00062	1	1	-0.093021	0.937557
ENSMUSG00000024130	NM_001039581	RNA	Abca3	Abca3	ATP-binding cassette, sub-family A (ABC1), member 3	5	0.436888	EPA	NA		NA	Cholangiocyte				5.533	46.3018	5.09047	34.0709	5.30355	39.4936	5.28096	38.8802	5.0691	33.5699	5.40513	42.3747	5.12049	34.7873	5.31674	39.8564	5.25399	38.1601	5.01822	32.4066	-0.442528	0.735844	0.0404213	0.0787125	0.213079	1.15916	0.0379176	0.139919	0.190494	1.14115	0.160528	0.287269	-0.0213701	0.985297
ENSMUSG00000044749	NM_001166556	RNA	Abca6	Abca6	ATP-binding cassette, sub-family A (ABC1), member 6	19	0.702599	EPA&DHA	NA		NA	HSC				4.9337	30.5628	5.35163	40.8321	4.80476	27.9496	4.68843	25.7844	5.69855	51.9321	4.93738	30.6407	5.42382	42.9272	4.95524	31.0224	4.71615	26.2847	5.5889	48.1311	0.417929	1.33601	0.0029526	0.0103463	-0.546877	0.6845	0.0379176	0.139919	-0.663207	0.631473	0.0001554	0.00240569	0.346922	1.27184
ENSMUSG00000031974	NM_019552	RNA	Abcb10	Abcb10	ATP-binding cassette, sub-family B (MDR/TAP), member 10	54	0.848298	EPA&DHA	NA		NA	HSC				5.34816	40.7341	4.50513	22.708	4.89808	29.8174	4.75909	27.0787	4.44678	21.808	4.98526	31.6747	4.3965	21.061	4.88789	29.6074	4.82026	28.2515	4.51624	22.8835	-0.843032	0.557471	0.0104118	0.0266304	0.392951	1.31308	0.0206682	0.098788	0.253957	1.19247	0.0281274	0.0796983	-0.0583478	0.960363
ENSMUSG00000040584	NM_011076	RNA	Abcb1a	Abcb1a	ATP-binding cassette, sub-family B (MDR/TAP), member 1A	4	0.737522		Cholangiocyte	2.22554	8.7704e-116	Cholangiocyte				2.74849	6.72013	3.76271	13.5734	4.24854	19.0081	4.09453	17.0834	4.64449	25.011	2.63923	6.22998	3.68854	12.8932	4.32691	20.0692	3.94977	15.4525	4.5186	22.9211	1.01423	2.01982	0.0018648	0.0073364	0.485826	1.40039	0.0018648	0.0304682	0.331812	1.25859	0.130381	0.246596	0.881778	1.84264
ENSMUSG00000042476	NM_008830	RNA	Abcb4	Abcb4	ATP-binding cassette, sub-family B (MDR/TAP), member 4	76	0.907969		Hepatocytes	2.28072e+06	5.7014e-167	Hepatocytes				8.77421	437.824	9.70433	834.247	9.31159	635.429	9.25901	612.689	9.6725	816.042	8.84668	460.38	9.74898	860.467	9.35038	652.748	9.27231	618.363	9.58313	767.025	0.930123	1.90544	0.0001554	0.00122951	-0.392744	0.76168	0.0029526	0.0364998	-0.44532	0.734421	0.0001554	0.00240569	-0.0318316	0.978178
ENSMUSG00000026198	NM_023732	RNA	Abcb6	Abcb6	ATP-binding cassette, sub-family B (MDR/TAP), member 6	56	0.97745		NA		NA	Hepatocytes				6.97703	125.978	6.27112	77.2316	6.76442	108.716	6.72475	105.768	6.47218	88.7813	6.97988	126.227	6.34898	81.5144	6.7517	107.761	6.75412	107.943	6.48108	89.3306	-0.705907	0.613057	0.00699301	0.0198726	0.493298	1.40766	0.0281274	0.118092	0.453633	1.36948	0.0206682	0.0637349	0.201064	1.14955
ENSMUSG00000023088	NM_008576	RNA	Abcc1	Abcc1	ATP-binding cassette, sub-family C (CFTR/MRP), member 1	7	0.561955		NA		NA	DC1				1.27153	2.41417	2.37256	5.1786	1.97071	3.9196	1.81763	3.52501	1.93615	3.82684	1.2131	2.31836	2.24784	4.7497	1.96433	3.9023	1.91071	3.75995	1.96601	3.90687	1.10103	2.14508	0.0003108	0.00200131	-0.401856	0.756884	0.194872	0.374845	-0.554934	0.680688	0.0829837	0.175725	-0.436407	0.738973
ENSMUSG00000032842	NM_001347396	RNA	Abcc10	Abcc10	ATP-binding cassette, sub-family C (CFTR/MRP), member 10	1	0	EPA	NA		NA	Cholangiocyte				1.82709	3.54821	1.14196	2.2068	1.5266	2.88107	1.32683	2.50851	0.926782	1.90103	1.76552	3.39995	1.00793	2.01102	1.48187	2.7931	1.31801	2.49323	0.99027	1.98656	-0.685132	0.621949	0.0135185	0.0339175	0.384646	1.30554	0.0104118	0.0687413	0.184874	1.13672	0.130381	0.246596	-0.215177	0.861441
ENSMUSG00000025194	NM_013806	RNA	Abcc2	Abcc2	ATP-binding cassette, sub-family C (CFTR/MRP), member 2	192	0.925789	EPA&DHA	NA		NA	Hepatocytes				6.12431	69.7592	9.30798	633.841	7.13259	140.322	6.79297	110.889	9.33224	644.592	6.04291	65.932	9.26368	614.674	7.60369	194.508	6.84157	114.688	9.2204	596.511	3.18366	9.08612	0.0001554	0.00122951	-2.17538	0.221383	0.014763	0.0825913	-2.515	0.174948	0.0001554	0.00240569	0.0242664	1.01696
ENSMUSG00000022822	NM_013790	RNA	Abcc5	Abcc5	ATP-binding cassette, sub-family C (CFTR/MRP), member 5	4	0.997335	EPA&DHA	MC1	3.38719	1.1598e-195	Cholangiocyte	MC1_KC			3.18503	9.09472	4.11426	17.3187	3.80058	13.9345	3.81926	14.116	3.63799	12.4493	3.17442	9.02806	4.07757	16.8838	3.7378	13.341	3.79262	13.8578	3.60393	12.1588	0.929226	1.90425	0.000621601	0.00337316	-0.313671	0.804592	0.00466201	0.0457463	-0.294999	0.815073	0.0206682	0.0637349	-0.476263	0.718837
ENSMUSG00000030834	NM_018795	RNA	Abcc6	Abcc6	ATP-binding cassette, sub-family C (CFTR/MRP), member 6	Not in NW		EPA	NA		NA	Hepatocytes				5.18079	36.2722	4.72933	26.5259	4.99073	31.7951	4.85486	28.9373	4.54107	23.2809	5.13866	35.2281	4.78275	27.5266	5.00207	32.0459	4.71579	26.278	4.6039	24.3171	-0.451464	0.7313	0.0010878	0.00484138	0.261402	1.19864	0.0206682	0.098788	0.125529	1.09091	0.878477	0.926147	-0.188256	0.877666
ENSMUSG00000030249	NM_001044720	RNA	Abcc9	Abcc9	ATP-binding cassette, sub-family C (CFTR/MRP), member 9	9	0.79583		HSC	94845.1	1.2141e-179	HSC				4.23547	18.8366	5.06217	33.409	4.48169	22.342	4.47057	22.1705	4.91489	30.1667	4.13005	17.5093	4.88215	29.4899	4.59729	24.2059	4.3981	21.0844	4.89668	29.7883	0.826697	1.77362	0.0029526	0.0103463	-0.58048	0.668741	0.0649573	0.192081	-0.591598	0.663607	0.014763	0.0497518	-0.147279	0.902952
ENSMUSG00000055782	NM_001358967	RNA	Abcd2	Abcd2	ATP-binding cassette, sub-family D (ALD), member 2	13	0.875657	DHA	NA		NA	MC2				4.09821	17.1271	4.95316	30.9777	4.69182	25.8452	4.38473	20.8898	5.03098	32.6947	4.19351	18.2967	4.92133	30.3017	4.6864	25.7482	4.50412	22.6922	5.03402	32.7634	0.854944	1.80869	0.0001554	0.00122951	-0.261335	0.834316	0.234499	0.42103	-0.568431	0.67435	0.00699301	0.0295704	0.0778258	1.05543
ENSMUSG00000028127	NM_001355756	RNA	Abcd3	Abcd3	ATP-binding cassette, sub-family D (ALD), member 3	181	0.997381		Hepatocytes	4.18666e+07	3.6265e-111	Hepatocytes				8.41575	341.502	8.9652	499.797	9.13518	562.294	9.14328	565.46	9.37008	661.722	8.18454	290.933	8.89674	476.636	9.0374	525.445	9.07381	538.875	9.31446	636.694	0.54945	1.46353	0.0273095	0.0580307	0.169982	1.12504	0.505361	0.675525	0.178083	1.13138	0.441803	0.588246	0.404883	1.32398
ENSMUSG00000058355	NM_015751	RNA	Abce1	Abce1	ATP-binding cassette, sub-family E (OABP), member 1	7	0.598394		MC2	2.09594	7.60624e-37	Hepatocytes	MC2_NAM			3.59273	12.0648	4.57982	23.9147	4.23503	18.8308	4.0789	16.8994	4.41321	21.3063	3.6732	12.7568	4.51293	22.8311	4.14345	17.6727	4.0223	16.2492	4.37974	20.8178	0.987091	1.98218	0.0206682	0.0456844	-0.344799	0.787418	0.160528	0.331848	-0.500921	0.706655	0.0104118	0.0385988	-0.166615	0.89093
ENSMUSG00000038762	NM_013854	RNA	Abcf1	Abcf1	ATP-binding cassette, sub-family F (GCN20), member 1	95	0.951875		MC1	1.68203	1.60944e-43	Plasma	MC1_KC			6.55139	93.7917	7.31907	159.683	6.81315	112.451	6.86847	116.846	7.16977	143.984	6.65411	100.713	7.37314	165.782	6.90701	120.01	6.84117	114.656	7.13488	140.544	0.767683	1.70253	0.00466201	0.0147129	-0.505923	0.70421	0.0498835	0.164431	-0.450605	0.731736	0.0001554	0.00240569	-0.149303	0.901686
ENSMUSG00000003234	NM_013852	RNA	Abcf3	Abcf3	ATP-binding cassette, sub-family F (GCN20), member 3	29	0.992417		NA		NA	Cholangiocyte				4.02668	16.2987	3.41725	10.683	3.67606	12.7822	3.75161	13.4694	3.47139	11.0916	3.9568	15.528	3.47242	11.0995	3.61191	12.2263	3.70901	13.0775	3.41214	10.6453	-0.609431	0.655455	0.0104118	0.0266304	0.258809	1.19649	0.441803	0.622665	0.33436	1.26082	0.130381	0.246596	0.0541389	1.03824
ENSMUSG00000024030	NM_009593	RNA	Abcg1	Abcg1	ATP binding cassette subfamily G member 1	Not in NW		DHA	MC1	2.57063e+10	0	MC1	MC1_KC			1.85747	3.62372	3.79353	13.8664	3.35072	10.2016	3.02343	8.131	2.90148	7.4719	1.80312	3.48974	3.69595	12.9596	3.33142	10.066	2.91203	7.52676	2.82089	7.06598	1.93605	3.82658	0.0001554	0.00122951	-0.442801	0.735705	0.0649573	0.192081	-0.770093	0.58638	0.0018648	0.0118281	-0.89205	0.538848
ENSMUSG00000029802	NM_001355477	RNA	Abcg2	Abcg2	ATP binding cassette subfamily G member 2 (Junior blood group)	31	0.780566		E2	550.045	1.5416e-169	Hepatocytes				5.8979	59.6274	6.90658	119.974	6.70775	104.528	6.68659	103.006	7.22736	149.848	5.8768	58.7615	6.85775	115.982	6.74589	107.328	6.75365	107.908	7.20765	147.815	1.00867	2.01206	0.0001554	0.00122951	-0.198831	0.871256	0.441803	0.622665	-0.219989	0.858572	0.573737	0.70189	0.320783	1.24901
ENSMUSG00000029299	NM_030239	RNA	Abcg3	Abcg3	ATP binding cassette subfamily G member 3	3	0.313353		MC2	678.578	4.51934e-16	MC1	MC2_NAM			1.96999	3.91765	3.73045	13.2733	3.66782	12.7094	3.4445	10.8867	3.39758	10.5384	1.94768	3.85754	3.65561	12.6023	3.5455	11.6762	3.40496	10.5924	3.35126	10.2054	1.76046	3.38807	0.0001554	0.00122951	-0.0626288	0.957518	0.798446	0.886501	-0.285955	0.820199	0.0498835	0.121689	-0.332873	0.793954
ENSMUSG00000040505	NM_031884	RNA	Abcg5	Abcg5	ATP binding cassette subfamily G member 5	1			NA		NA	HSC				6.32109	79.9534	7.01431	129.276	7.5149	182.899	7.11539	138.659	7.12529	139.613	6.22732	74.9224	7.06441	133.844	7.50168	181.23	7.13003	140.072	7.08122	135.413	0.693228	1.6169	0.000621601	0.00337316	0.500589	1.41479	0.0206682	0.098788	0.101079	1.07258	0.798446	0.874544	0.110978	1.07996
ENSMUSG00000024254	NM_001286005	RNA	Abcg8	Abcg8	ATP binding cassette subfamily G member 8	3			NA		NA	Hepatocytes				6.15496	71.2569	6.78759	110.476	7.09033	136.27	6.80945	112.163	6.7107	104.742	6.14127	70.5838	6.79485	111.034	7.10422	137.589	6.79909	111.36	6.7535	107.896	0.632628	1.55039	0.0010878	0.00484138	0.302743	1.23349	0.104895	0.253743	0.0218632	1.01527	0.95913	0.977437	-0.0768895	0.9481
ENSMUSG00000033157	NM_001272070	RNA	Abhd10	Abhd10	abhydrolase domain containing 10	1	0		NA		NA	Cholangiocyte				2.65006	6.27693	2.07022	4.19951	2.35564	5.1182	2.57325	5.95148	2.11341	4.32712	2.65221	6.2863	2.10371	4.29812	2.38243	5.21415	2.27143	4.82803	2.11523	4.33258	-0.57984	0.669038	0.0018648	0.0073364	0.285416	1.21876	0.0498835	0.164431	0.503029	1.41719	0.0206682	0.0637349	0.0431894	1.03039
ENSMUSG00000040532	NM_001190437	RNA	Abhd11	Abhd11	abhydrolase domain containing 11	Not in NW			Cholangiocyte	2.50929	3.92003e-73	Cholangiocyte				2.31366	4.97143	1.71429	3.28135	1.96367	3.90053	1.68078	3.20602	1.8831	3.68867	2.19034	4.56413	1.71221	3.27662	1.75998	3.38695	1.69858	3.24582	1.831	3.55784	-0.599372	0.660041	0.0379176	0.074285	0.249382	1.1887	0.645377	0.786622	-0.0335066	0.977043	0.95913	0.977437	0.168812	1.12413
ENSMUSG00000040396	NM_001081119	RNA	Abhd13	Abhd13	abhydrolase domain containing 13	Not in NW			NA		NA	Cholangiocyte				4.63884	24.9133	3.95316	15.4888	4.40647	21.207	4.3957	21.0493	4.25397	19.0798	4.60065	24.2624	3.9555	15.514	4.31545	19.9104	4.33678	20.2069	4.23646	18.8496	-0.685686	0.62171	0.000621601	0.00337316	0.453313	1.36918	0.0206682	0.098788	0.442543	1.359	0.0281274	0.0796983	0.300816	1.23184
ENSMUSG00000042210	NM_001110271	RNA	Abhd14a	Abhd14a	abhydrolase domain containing 14A	2	0.250923	EPA	Cholangiocyte	1.82212	4.8894e-158	Cholangiocyte				4.12407	17.4368	3.09775	8.56081	3.53583	11.5982	3.45646	10.9774	3.09328	8.53433	4.11147	17.2853	3.17697	9.04408	3.54322	11.6577	3.4644	11.0379	3.00793	8.04411	-1.02632	0.490961	0.00699301	0.0198726	0.438084	1.3548	0.0238452	0.112046	0.358714	1.28228	0.0585217	0.140562	-0.00447003	0.996906
ENSMUSG00000000686	NM_026185	RNA	Abhd15	Abhd15	abhydrolase domain containing 15	2	0.128728	EPA&DHA	NA		NA	DC1				3.29131	9.79	2.43307	5.40043	2.95802	7.77055	3.14141	8.82386	3.12332	8.7139	3.34251	10.1437	2.42603	5.37411	2.773	6.83529	3.12966	8.75229	2.9567	7.76345	-0.858235	0.551627	0.0001554	0.00122951	0.524942	1.43888	0.0281274	0.118092	0.708336	1.63392	0.0010878	0.00810531	0.690245	1.61356
ENSMUSG00000003346	NM_145421	RNA	Abhd17a	Abhd17a	abhydrolase domain containing 17A	16	0.951201		MC2	1.29693	2.65089e-50	DC1	MC2_NAM			5.9972	63.8761	5.63739	49.7765	6.11909	69.5072	6.09255	68.2404	5.78627	55.1875	6.00681	64.3026	5.6913	51.6718	6.13551	70.3026	6.12981	70.0258	5.73134	53.1259	-0.359812	0.779266	0.0003108	0.00200131	0.481697	1.39639	0.0003108	0.0159048	0.455161	1.37094	0.0001554	0.00240569	0.148877	1.10871
ENSMUSG00000047368	NM_146096	RNA	Abhd17b	Abhd17b	abhydrolase domain containing 17B	2	0.389054		Bcells	2.97427	7.64938e-17	DC1				4.45012	21.8585	4.87813	29.4078	4.7642	27.1748	4.95521	31.0217	4.9501	30.9121	4.41169	21.2839	4.89399	29.7328	4.71235	26.2156	4.85471	28.9343	4.84884	28.8168	0.428005	1.34537	0.0001554	0.00122951	-0.11393	0.924067	0.234499	0.42103	0.0770794	1.05488	0.95913	0.977437	0.071974	1.05115
ENSMUSG00000037818	NM_026622	RNA	Abhd18	Abhd18	abhydrolase domain containing 18	Not in NW		EPA	NA		NA	E2				4.68431	25.711	4.19896	18.366	4.50855	22.7618	4.28433	19.4855	4.48974	22.4671	4.68849	25.7855	4.12927	17.4999	4.42298	21.4512	4.31491	19.903	4.49296	22.5173	-0.48535	0.714324	0.0003108	0.00200131	0.309582	1.23935	0.0281274	0.118092	0.0853634	1.06095	0.382284	0.532637	0.290781	1.2233
ENSMUSG00000039202	NM_018811	RNA	Abhd2	Abhd2	abhydrolase domain containing 2	3	0.638877	DHA	NA		NA	Hepatocytes				5.98425	63.305	6.94692	123.376	6.92183	121.249	6.60749	97.5109	6.52065	91.8147	5.81247	56.199	6.7733	109.387	6.91509	120.684	6.56965	94.9868	6.44791	87.2999	0.962673	1.94892	0.00699301	0.0198726	-0.0250925	0.982758	0.798446	0.886501	-0.339429	0.790354	0.0104118	0.0385988	-0.426267	0.744185
ENSMUSG00000040997	NM_001205181	RNA	Abhd4	Abhd4	abhydrolase domain containing 4	2	0		NA		NA	Cholangiocyte				3.98704	15.8569	3.38412	10.4405	4.07629	16.8688	4.06474	16.7343	3.73681	13.3319	3.86152	14.5356	3.37437	10.3702	4.03911	16.4397	4.0498	16.562	3.50713	11.3698	-0.602913	0.658423	0.0104118	0.0266304	0.692165	1.61571	0.0001554	0.0126191	0.680611	1.60282	0.0001554	0.00240569	0.352683	1.27693
ENSMUSG00000032540	NM_001359207	RNA	Abhd5	Abhd5	abhydrolase domain containing 5	Not in NW			NA		NA	E2				3.4297	10.7756	3.00056	8.00309	3.14505	8.84615	3.05518	8.31193	3.08075	8.46055	3.38741	10.4644	3.01009	8.05614	3.09669	8.55453	2.91202	7.52669	2.98972	7.9432	-0.429139	0.742705	0.0273095	0.0580307	0.144493	1.10534	0.278632	0.469092	0.0546258	1.03859	0.720901	0.817472	0.0801942	1.05716
ENSMUSG00000058835	NM_001077190	RNA	Abi1	Abi1	abl-interactor 1	Not in NW		EPA&DHA	MC1	6.5535	7.2571e-237	MC2	MC1_KC			4.68095	25.6512	4.95752	31.0715	4.81265	28.1029	4.63365	24.8238	4.9843	31.6536	4.64899	25.0892	4.96596	31.2539	4.78006	27.4753	4.65012	25.1088	5.02986	32.6692	0.276566	1.21131	0.0018648	0.0073364	-0.144871	0.90446	0.0498835	0.164431	-0.323869	0.798924	0.0001554	0.00240569	0.0267759	1.01873
ENSMUSG00000026782	NM_001198570	RNA	Abi2	Abi2	abl-interactor 2	Not in NW			HSC	1.87761	1.00377e-24	E2				3.2036	9.21252	3.90399	14.9699	3.36092	10.274	3.09592	8.54996	3.68341	12.8475	3.17893	9.05634	3.92077	15.145	3.38813	10.4696	3.23035	9.38495	3.67304	12.7555	0.700393	1.62495	0.0001554	0.00122951	-0.543066	0.686311	0.0018648	0.0304682	-0.808072	0.571145	0.0018648	0.0118281	-0.220575	0.858223
ENSMUSG00000026842	NM_001112703	RNA	Abl1	Abl1	c-abl oncogene 1, non-receptor tyrosine kinase	5	0.733871		MC2	1.66529	3.20375e-31	HSC	MC2_NAM			3.78136	13.75	4.17902	18.1138	3.9946	15.9402	3.96874	15.6571	4.45867	21.9883	3.81022	14.0278	4.14773	17.7252	3.97593	15.7352	3.95969	15.5591	4.41657	21.356	0.397657	1.31737	0.0018648	0.0073364	-0.184423	0.880001	0.0829837	0.220353	-0.210277	0.864371	0.194872	0.330208	0.279647	1.2139
ENSMUSG00000025085	NM_001103177	RNA	Ablim1	Ablim1	actin-binding LIM protein 1	34	0.978495	EPA&DHA	Tcells	1.75067	0	Plasma				4.04637	16.5226	4.54709	23.3781	4.1119	17.2904	3.81309	14.0558	4.76497	27.1894	4.08234	16.9397	4.52665	23.0492	4.12816	17.4864	3.71957	13.1735	4.66456	25.3614	0.500716	1.41492	0.00466201	0.0147129	-0.435191	0.739596	0.0206682	0.098788	-0.733996	0.601236	0.0029526	0.0161193	0.217884	1.16303
ENSMUSG00000032735	NM_001164491	RNA	Ablim3	Ablim3	actin binding LIM protein family, member 3	2	0.496017		NA		NA	HSC				5.0364	32.8175	4.28899	19.5486	4.47385	22.221	4.5811	23.9359	4.29809	19.6722	4.98958	31.7698	4.33326	20.1577	4.40207	21.1425	4.58778	24.047	4.24363	18.9435	-0.747401	0.595676	0.0010878	0.00484138	0.184857	1.1367	0.573737	0.732899	0.292109	1.22443	0.0498835	0.121689	0.00909414	1.00632
ENSMUSG00000017631	NM_001291186	RNA	Abr	Abr	active BCR-related gene	2	0.549931		MC1	1.80399	8.4335e-301	Tcells	MC1_KC			2.62876	6.18496	3.94474	15.3987	3.21725	9.30012	3.21554	9.28909	3.84376	14.3577	2.21279	4.63572	3.69581	12.9584	3.37777	10.3946	3.23312	9.40302	3.42501	10.7406	1.31597	2.4897	0.0029526	0.0103463	-0.727488	0.603955	0.104895	0.253743	-0.7292	0.603238	0.0829837	0.175725	-0.100981	0.932399
ENSMUSG00000035234	NM_172405	RNA	Abraxas1	Abraxas1	BRCA1 A complex subunit	3	0.252576		NA		NA	Cholangiocyte				3.29803	9.83572	2.50997	5.69606	2.89853	7.45664	2.95483	7.75341	2.81678	7.04586	3.26055	9.58346	2.58212	5.98821	2.83419	7.13142	2.8742	7.33197	2.87215	7.32158	-0.788066	0.57912	0.0010878	0.00484138	0.388561	1.30909	0.234499	0.42103	0.444865	1.36119	0.160528	0.287269	0.306811	1.23697
ENSMUSG00000030965	NM_198017	RNA	Abraxas2	Abraxas2	BRISC complex subunit	1	0		NA		NA	MC2				4.62501	24.6756	4.97882	31.5336	4.8296	28.4351	4.67117	25.4779	4.94512	30.8056	4.5037	22.6855	4.99997	31.9993	4.81737	28.1951	4.62286	24.6388	4.95105	30.9324	0.353807	1.27793	0.0001554	0.00122951	-0.149218	0.901739	0.0649573	0.192081	-0.307647	0.807958	0.0104118	0.0385988	-0.0336991	0.976912
ENSMUSG00000030083	NM_001362152	RNA	Abtb1	Abtb1	ankyrin repeat and BTB (POZ) domain containing 1	8	0.864581	DHA	NA		NA	Cholangiocyte				4.74496	26.8149	4.0683	16.7757	4.42199	21.4365	4.53535	23.1887	4.3647	20.6018	4.78623	27.5931	4.06643	16.7539	4.34305	20.295	4.51541	22.8703	4.39791	21.0816	-0.676662	0.625611	0.0001554	0.00122951	0.353694	1.27783	0.0649573	0.192081	0.467049	1.38228	0.0010878	0.00810531	0.296397	1.22807
ENSMUSG00000032724	NM_178890	RNA	Abtb2	Abtb2	ankyrin repeat and BTB (POZ) domain containing 2	Not in NW			NA		NA	Cholangiocyte				5.26854	38.5469	3.61478	12.2506	3.64734	12.5303	3.42595	10.7477	3.56405	11.8273	5.1675	35.9396	3.51486	11.4308	3.66658	12.6984	3.47984	11.1567	3.54755	11.6928	-1.65376	0.31781	0.00134829	0.00588103	0.0325675	1.02283	0.792747	0.886501	-0.188824	0.87732	0.371677	0.532637	-0.050722	0.965453
ENSMUSG00000036138	NM_001357516	RNA	Acaa1a	Acaa1a	acetyl-Coenzyme A acyltransferase 1A	36	0.896064		Hepatocytes	105.636	2.84924e-08	Hepatocytes				8.183	290.623	8.86665	466.798	8.88008	471.162	9.03647	525.108	8.8973	476.818	8.28982	312.956	8.84615	460.211	8.89495	476.043	9.02227	519.963	8.89768	476.945	0.683649	1.6062	0.014763	0.0349391	0.0134245	1.00935	0.798446	0.886501	0.169817	1.12492	0.0404213	0.104689	0.030641	1.02147
ENSMUSG00000010651	NM_146230	RNA	Acaa1b	Acaa1b	acetyl-Coenzyme A acyltransferase 1B	14	0.966238		Hepatocytes	1.27601e+103	0	Hepatocytes				2.87746	7.34854	3.55991	11.7935	3.94175	15.3669	4.03371	16.3782	4.0153	16.1706	2.47313	5.55248	3.37532	10.377	3.84083	14.3286	3.78279	13.7637	3.89456	14.8724	0.682458	1.60487	0.0281274	0.0580307	0.381837	1.303	0.328205	0.520804	0.473792	1.38875	0.194872	0.330208	0.455386	1.37115
ENSMUSG00000036880	NM_177470	RNA	Acaa2	Acaa2	acetyl-Coenzyme A acyltransferase 2 (mitochondrial 3-oxoacyl-Coenzyme A thiolase)	2	0	DHA	Hepatocytes	1.78154e+59	0	Hepatocytes				9.85331	925	9.61555	784.457	9.71008	837.581	9.85816	928.116	9.61051	781.723	9.88849	947.832	9.63513	795.174	9.71409	839.908	9.8818	943.447	9.65159	804.301	-0.237758	0.848062	0.0311998	0.0639801	0.0945328	1.06772	0.0826699	0.220353	0.24261	1.18313	0.0100267	0.0385988	-0.00503826	0.996514
ENSMUSG00000042010	NM_133904	RNA	Acacb	Acacb	acetyl-Coenzyme A carboxylase beta	Not in NW			NA		NA	Hepatocytes				4.72297	26.4093	3.62883	12.3705	3.51995	11.4712	3.48325	11.1831	3.29588	9.82107	4.798	27.8189	3.70059	13.0014	3.49595	11.282	3.10735	8.61799	3.31406	9.94558	-1.09415	0.468414	0.0010878	0.00484138	-0.108881	0.927307	0.573737	0.732899	-0.145573	0.90402	0.328205	0.476734	-0.332947	0.793913
ENSMUSG00000029456	NM_028037	RNA	Acad10	Acad10	acyl-Coenzyme A dehydrogenase family, member 10	1	0	EPA&DHA	NA		NA	Cholangiocyte				4.24461	18.9564	3.71768	13.1563	4.40323	21.1595	4.40602	21.2004	4.3944	21.0303	4.2554	19.0986	3.78215	13.7575	4.38332	20.8695	4.42942	21.5471	4.33945	20.2444	-0.526932	0.694029	0.0029526	0.0103463	0.685549	1.60831	0.000621601	0.0206606	0.688335	1.61142	0.0003108	0.00360544	0.676718	1.5985
ENSMUSG00000031969	NM_025862	RNA	Acad8	Acad8	acyl-Coenzyme A dehydrogenase family, member 8	47	0.85582		Hepatocytes	3.81904	5.37571e-60	Cholangiocyte				6.26535	76.9233	5.85429	57.8517	6.1995	73.4911	6.20182	73.6094	5.89746	59.6092	6.2578	76.5217	5.80355	55.8526	6.13085	70.0759	6.24413	75.8004	5.91615	60.3862	-0.41106	0.752071	0.000621601	0.00337316	0.345209	1.27033	0.0104118	0.0687413	0.34753	1.27238	0.000621601	0.00582955	0.043175	1.03038
ENSMUSG00000062908	NM_007382	RNA	Acadm	Acadm	acyl-Coenzyme A dehydrogenase, medium chain	178	0.996083	DHA	Hepatocytes	806130	1.1339e-257	Hepatocytes				7.10877	138.023	8.60598	389.634	8.01864	259.33	7.99921	255.86	8.92545	486.216	6.97937	126.183	8.59815	387.527	8.16447	286.913	7.98199	252.824	8.84204	458.9	1.49721	2.82296	0.000930972	0.00464835	-0.587333	0.665572	0.160528	0.331848	-0.606768	0.656666	0.00699301	0.0295704	0.319477	1.24788
ENSMUSG00000030861	NM_025826	RNA	Acadsb	Acadsb	acyl-Coenzyme A dehydrogenase, short/branched chain	3	0.215252		Hepatocytes	9.11572	1.77279e-35	Hepatocytes				6.42556	85.9579	5.85364	57.8257	5.85909	58.0444	5.86606	58.3258	5.94393	61.5603	6.41107	85.0988	5.77242	54.6601	5.85164	57.7456	5.8937	59.4538	5.92374	60.7047	-0.571919	0.672721	0.0001554	0.00122951	0.0054461	1.00378	0.382284	0.57044	0.0124227	1.00865	0.382284	0.532637	0.0902885	1.06458
ENSMUSG00000049076	NM_030138	RNA	Acap2	Acap2	ArfGAP with coiled-coil, ankyrin repeat and PH domains 2	37	0.962257	DHA	MC1	1.46228	1.53401e-27	E2	MC1_KC			2.05593	4.15812	2.85818	7.25098	2.14816	4.43261	1.94587	3.85271	3.12332	8.7139	1.74114	3.34299	2.89182	7.42204	2.3681	5.16261	1.75192	3.36806	3.02159	8.12062	0.802243	1.74381	0.0001554	0.00122951	-0.710018	0.611313	0.130381	0.289851	-0.912302	0.531337	0.00112181	0.00834043	0.265144	1.20176
ENSMUSG00000032047	NM_144784	RNA	Acat1	Acat1	acetyl-Coenzyme A acetyltransferase 1	31	0.974478		Hepatocytes	1.87927e+19	1.1089e-278	Hepatocytes				7.76398	217.366	8.25815	306.161	8.53101	369.905	8.48038	357.149	8.42461	343.607	7.67051	203.73	8.23066	300.382	8.42225	343.044	8.39194	335.912	8.41887	342.242	0.494164	1.4085	0.0206682	0.0456844	0.272866	1.20821	0.234499	0.42103	0.222237	1.16654	0.441803	0.588246	0.166469	1.12231
ENSMUSG00000023832	NM_009338	RNA	Acat2	Acat2	acetyl-Coenzyme A acetyltransferase 2	5	0.813763	EPA&DHA	Hepatocytes	4.0552	2.8424e-167	Hepatocytes				6.80099	111.507	5.96601	62.5096	6.28371	77.9084	6.415	85.3312	6.37855	83.2024	6.80064	111.48	5.98327	63.2623	6.27111	77.2313	6.36067	82.1775	6.39466	84.1362	-0.834982	0.56059	0.000621601	0.00337316	0.3177	1.24634	0.0498835	0.164431	0.448994	1.36509	0.014763	0.0497518	0.412546	1.33103
ENSMUSG00000062480	NM_153151	RNA	Acat3	Acat3	acetyl-Coenzyme A acetyltransferase 3	5	0.993918		Hepatocytes	1.33897e+07	0	Hepatocytes				6.78716	110.443	6.37819	83.1815	6.54343	93.276	6.36485	82.4156	6.19898	73.4648	6.83424	114.107	6.42478	85.9117	6.55107	93.7711	6.35403	81.8002	6.19628	73.3274	-0.40897	0.753161	0.00699301	0.0198726	0.165243	1.12135	0.130381	0.289851	-0.0133452	0.990792	0.878477	0.926147	-0.179209	0.883187
ENSMUSG00000026499	NM_133225	RNA	Acbd3	Acbd3	acyl-Coenzyme A binding domain containing 3	134	0.995698	EPA&DHA	MC1	3.89619	8.15839e-57	Cholangiocyte	MC1_KC			5.46293	44.1067	6.37832	83.189	5.55626	47.0546	5.5661	47.3766	6.24434	75.8111	5.58531	48.0114	6.42004	85.6297	5.68896	51.588	5.57646	47.7181	6.16672	71.8403	0.915394	1.88608	0.0001554	0.00122951	-0.822056	0.565635	0.0010878	0.0239087	-0.812217	0.569506	0.0001554	0.00240569	-0.133984	0.911312
ENSMUSG00000033701	NM_001145781	RNA	Acbd6	Acbd6	acyl-Coenzyme A binding domain containing 6	1	0	DHA	DC1	1.29693	7.31135e-34	Hepatocytes				4.69049	25.8213	4.23827	18.8732	4.31361	19.885	4.3887	20.9475	4.15368	17.7984	4.70968	26.1671	4.23402	18.8177	4.27468	19.3556	4.42111	21.4233	4.18682	18.212	-0.452219	0.730918	0.0010878	0.00484138	0.0753358	1.05361	0.573737	0.732899	0.150434	1.1099	0.0498835	0.121689	-0.084594	0.94305
ENSMUSG00000038000	NM_001012638	RNA	Acd	Acd	adrenocortical dysplasia	10	0.793235		MC2	1.41907	1.14392e-34	DC1	MC2_NAM			4.56301	23.6376	4.05364	16.6061	4.40372	21.1666	4.40096	21.1261	4.13007	17.5095	4.52893	23.0858	4.02586	16.2894	4.35859	20.5148	4.40659	21.2087	4.14297	17.6669	-0.509372	0.702528	0.000621601	0.00337316	0.350077	1.27463	0.00699301	0.0562135	0.347316	1.27219	0.014763	0.0497518	0.0764256	1.0544
ENSMUSG00000030760	NM_001360615	RNA	Acer3	Acer3	alkaline ceramidase 3	2	0		MC1	2.66446	0	MC2	MC1_KC			2.43912	5.42312	3.15762	8.92359	2.85735	7.24682	2.98253	7.90373	3.01494	8.0833	2.28737	4.88166	3.07921	8.45151	2.86728	7.2969	3.05498	8.31075	3.06935	8.39396	0.718502	1.64547	0.0379176	0.074285	-0.300275	0.812097	0.293266	0.489957	-0.175091	0.885712	0.878477	0.926147	-0.14268	0.905835
ENSMUSG00000022185	NM_001085472	RNA	Acin1	Acin1	apoptotic chromatin condensation inducer 1	111	0.979413		E1	1.40495	3.98531e-36	Cholangiocyte				4.34877	20.3755	5.894	59.4663	4.5894	24.0739	4.56343	23.6445	5.5457	46.7114	4.29435	19.6213	5.83535	57.0973	4.80462	27.9469	4.65549	25.2024	5.55107	46.8856	1.54523	2.91851	0.0001554	0.00122951	-1.3046	0.404833	0.0104118	0.0687413	-1.33057	0.397611	0.0001554	0.00240569	-0.348297	0.785511
ENSMUSG00000044534	NM_001276719	RNA	Ackr2	Ackr2	atypical chemokine receptor 2	Not in NW			NA		NA	E2			receptor	2.30956	4.95733	1.35376	2.55577	1.82132	3.53404	2.08211	4.23426	1.70393	3.25788	2.32411	5.00758	1.33587	2.52428	1.83368	3.56446	2.05187	4.14644	1.52457	2.87702	-0.955808	0.515553	0.00134829	0.00588103	0.467562	1.38277	0.0135185	0.0825913	0.728353	1.65675	0.00193259	0.0120941	0.350176	1.27472
ENSMUSG00000020917	NM_001199296	RNA	Acly	Acly	ATP citrate lyase	1	0		Hepatocytes	7.68538e+08	0.0101099	Cholangiocyte				5.60517	48.6771	4.92964	30.4768	5.03587	32.8056	4.88474	29.5429	4.76083	27.1114	5.64928	50.1885	4.92233	30.3228	4.91128	30.0915	4.82619	28.368	4.7395	26.7136	-0.675529	0.626102	0.0001554	0.00122951	0.106231	1.07641	0.95913	0.982978	-0.0449039	0.969354	0.720901	0.817472	-0.168816	0.889572
ENSMUSG00000028405	NM_007386	RNA	Aco1	Aco1	aconitase 1	58	0.97943	EPA&DHA	Hepatocytes	52.4573	4.73606e-41	Hepatocytes				6.56495	94.6772	5.97179	62.7608	6.40286	84.6163	6.41113	85.1026	6.2989	78.733	6.3828	83.4478	5.7857	55.1659	6.43026	86.2385	6.44802	87.3065	6.29514	78.5282	-0.593155	0.662892	0.0498835	0.0925276	0.431073	1.34824	0.00466201	0.0457463	0.43934	1.35598	0.0029526	0.0161193	0.327105	1.25449
ENSMUSG00000022126	NM_008392	RNA	Acod1	Acod1	aconitate decarboxylase 1	7	0.789649	EPA&DHA	NA		NA	MC1				0.932225	1.90822	3.08309	8.47425	2.31126	4.96315	2.25101	4.76016	2.32261	5.00236	0.82036	1.76585	3.05665	8.32038	2.16663	4.48973	2.126	4.36505	1.98746	3.96539	2.15086	4.44093	0.0001554	0.00122951	-0.771828	0.585675	0.014763	0.0825913	-0.832077	0.56172	0.0206682	0.0637349	-0.760476	0.590302
ENSMUSG00000021620	NM_028790	RNA	Acot12	Acot12	acyl-CoA thioesterase 12	Not in NW		EPA&DHA	Hepatocytes	3.78104	0	Hepatocytes				6.86331	116.429	6.33342	80.6398	6.68059	102.579	6.91062	120.311	6.61059	97.7203	6.91146	120.38	6.33741	80.863	6.68328	102.77	6.86239	116.355	6.61407	97.9565	-0.529889	0.692608	0.0001554	0.00122951	0.347167	1.27206	0.000621601	0.0206606	0.5772	1.49195	0.0001554	0.00240569	0.277166	1.21181
ENSMUSG00000006717	NM_025790	RNA	Acot13	Acot13	acyl-CoA thioesterase 13	1			Hepatocytes	2.59734e+06	2.0524e-119	Hepatocytes				6.66526	101.495	6.83106	113.855	7.14084	141.126	7.0305	130.735	6.83189	113.921	6.6526	100.608	6.869	116.889	7.0875	136.003	7.02737	130.452	6.87256	117.178	0.165797	1.12179	0.0498835	0.0925276	0.309777	1.23952	0.0649573	0.192081	0.199445	1.14826	0.0829837	0.175725	0.000827324	1.00057
ENSMUSG00000028937	NM_001146057	RNA	Acot7	Acot7	acyl-CoA thioesterase 7	2	0.346066		MC2	7.38906	5.37921e-72	Tcells	MC2_NAM			4.45567	21.9428	3.80147	13.943	4.19001	18.2524	4.12179	17.4093	4.01017	16.1132	4.4794	22.3066	3.85387	14.4588	4.17301	18.0386	4.15867	17.8602	3.99982	15.998	-0.654201	0.635427	0.0001554	0.00122951	0.388542	1.30907	0.0404213	0.147711	0.320313	1.2486	0.0281274	0.0796983	0.208694	1.15564
ENSMUSG00000025287	NM_001313718	RNA	Acot9	Acot9	acyl-CoA thioesterase 9	1			MC1	40.0448	2.8403e-148	HSC	MC1_KC			1.77791	3.4293	2.21441	4.64091	2.20227	4.60204	2.06104	4.17288	1.84939	3.60348	1.50302	2.83436	2.1499	4.43796	2.30442	4.9397	1.93096	3.81308	1.92775	3.80462	0.436495	1.35331	0.00699301	0.0198726	-0.0121336	0.991625	0.573737	0.732899	-0.153365	0.899151	0.798446	0.874544	-0.365018	0.776459
ENSMUSG00000020777	NM_001271898	RNA	Acox1	Acox1	acyl-Coenzyme A oxidase 1, palmitoyl	17	0.746211		Hepatocytes	4.53165e+46	0	Hepatocytes				10.1787	1159.02	10.6378	1593.25	11.0762	2159.05	11.0741	2155.94	10.9802	2020.02	10.187	1165.73	10.5204	1468.76	11.066	2143.89	11.0269	2086.61	10.9279	1948.15	0.459063	1.37465	0.0180441	0.0420295	0.438429	1.35513	0.00191773	0.0311628	0.436346	1.35317	0.00159072	0.0116857	0.342402	1.26787
ENSMUSG00000044573	NM_001110239	RNA	Acp1	Acp1	acid phosphatase 1, soluble	166	0.975232	EPA&DHA	MC2	1.36343	3.1898e-123	Hepatocytes	MC2_NAM			6.10822	68.9854	7.01521	129.357	6.50638	90.9108	6.42526	85.9399	7.40953	170.016	6.10524	68.8431	7.05638	133.101	6.56307	94.5541	6.46807	88.5285	7.27248	154.609	0.906992	1.87513	0.0001554	0.00122951	-0.508831	0.702792	0.014763	0.0825913	-0.589954	0.664364	0.0001554	0.00240569	0.394319	1.31432
ENSMUSG00000001348	NM_001102404	RNA	Acp5	Acp5	acid phosphatase 5, tartrate resistant	31	0.986301	DHA	MC1	4.18666e+07	0	MC2	MC1_KC			7.34082	162.109	7.70475	208.622	7.55108	187.543	7.39462	168.269	7.40083	168.994	7.38222	166.828	7.67953	205.008	7.55668	188.272	7.44379	174.102	7.32294	160.112	0.363926	1.28692	0.0010878	0.00484138	-0.153671	0.89896	0.0829837	0.220353	-0.310127	0.806571	0.0104118	0.0385988	-0.303925	0.810046
ENSMUSG00000028093	NM_019800	RNA	Acp6	Acp6	acid phosphatase 6, lysophosphatidic	35	0.951582		NA		NA	Cholangiocyte			secreted	4.55042	23.4322	3.84988	14.4188	4.25634	19.1111	4.26156	19.1804	4.10211	17.1734	4.17186	18.0242	3.82265	14.1492	4.2764	19.3787	4.23584	18.8415	4.04415	16.4972	-0.700543	0.615341	0.0206682	0.0456844	0.406458	1.32543	0.0010878	0.0239087	0.411684	1.33024	0.014763	0.0497518	0.25223	1.19105
ENSMUSG00000072770	NM_001127340	RNA	Acrbp	Acrbp	proacrosin binding protein	46	0.873114		NA		NA	Cholangiocyte				3.75029	13.4571	2.68513	6.4314	3.09091	8.52035	3.05894	8.33363	2.76548	6.79974	3.66293	12.6664	2.77985	6.86783	3.0517	8.29189	3.09684	8.55542	2.73065	6.63757	-1.06516	0.477919	0.014763	0.0349391	0.405781	1.32481	0.234499	0.42103	0.373813	1.29577	0.234499	0.375669	0.0803472	1.05727
ENSMUSG00000024981	NM_027976	RNA	Acsl5	Acsl5	acyl-CoA synthetase long-chain family member 5	24	0.834474		NA		NA	Hepatocytes				7.3261	160.463	7.07834	135.143	7.1882	145.836	7.151	142.123	6.9914	127.239	7.24769	151.975	6.95677	124.221	7.23121	150.248	7.16759	143.767	6.98411	126.598	-0.247754	0.842207	0.0379176	0.074285	0.109856	1.07912	0.234499	0.42103	0.0726563	1.05165	0.441803	0.588246	-0.0869474	0.941513
ENSMUSG00000033533	NM_054094	RNA	Acsm1	Acsm1	acyl-CoA synthetase medium-chain family member 1	12	0.870895		Hepatocytes	113550	0	Hepatocytes				7.43636	173.208	7.07209	134.559	7.18857	145.873	7.12864	139.937	7.1128	138.41	7.38085	166.67	7.09773	136.971	7.17303	144.31	7.16176	143.187	7.15435	142.454	-0.364273	0.77686	0.0206682	0.0456844	0.116476	1.08408	0.207244	0.394447	0.0565457	1.03997	0.328205	0.476734	0.0407124	1.02862
ENSMUSG00000030935	NM_016870	RNA	Acsm3	Acsm3	acyl-CoA synthetase medium-chain family member 3	13	0.924616	DHA	Cholangiocyte	5.47395	0	Cholangiocyte				1.89798	3.7269	3.09671	8.55463	2.48746	5.60789	1.90825	3.75354	3.20958	9.2508	1.61739	3.06819	3.01439	8.08021	2.47797	5.57115	1.94207	3.84258	3.23128	9.391	1.19873	2.29537	0.000930972	0.00464835	-0.609247	0.655539	0.104895	0.253743	-1.18845	0.438773	0.00466201	0.02209	0.112873	1.08138
ENSMUSG00000027605	NM_019811	RNA	Acss2	Acss2	acyl-CoA synthetase short-chain family member 2	Not in NW			NA		NA	Hepatocytes				5.57984	47.8298	4.33614	20.1981	4.60798	24.386	4.65831	25.2517	4.51516	22.8665	5.48559	44.805	4.34621	20.3395	4.59774	24.2135	4.57211	23.7871	4.41446	21.3248	-1.24369	0.42229	0.0003108	0.00200131	0.271839	1.20735	0.0649573	0.192081	0.322165	1.25021	0.130381	0.246596	0.179019	1.13211
ENSMUSG00000035948	NM_001142804	RNA	Acss3	Acss3	acyl-CoA synthetase short-chain family member 3	4	0.771454	DHA	NA		NA	Cholangiocyte				1.10264	2.14747	2.1916	4.56812	1.68752	3.22103	1.63979	3.1162	2.76466	6.79588	0.982714	1.97618	2.1623	4.47629	1.82921	3.55343	1.58174	2.99331	2.87536	7.33788	1.08897	2.12721	0.0001554	0.00122951	-0.504081	0.70511	0.505361	0.675525	-0.551812	0.682163	0.0100267	0.0385988	0.573059	1.48767
ENSMUSG00000035783	NM_007392	RNA	Acta2	Acta2	actin, alpha 2, smooth muscle, aorta	Not in NW			NA		NA	HSC				2.73317	6.64914	2.06957	4.19761	2.30414	4.93874	2.32829	5.02208	2.32923	5.02536	2.82186	7.07074	1.94954	3.86251	2.26721	4.8139	2.28824	4.88461	2.29384	4.90359	-0.6636	0.631301	0.0206682	0.0456844	0.234575	1.17656	0.382284	0.57044	0.258716	1.19641	0.328205	0.476734	0.259658	1.1972
ENSMUSG00000029580	NM_007393	RNA	Actb	Actb	actin, beta	62	0.996172	EPA	NA		NA					10.4011	1352.23	11.6202	3147.99	11.312	2542.49	11.272	2472.88	11.196	2345.96	10.5099	1458.16	11.6091	3123.89	11.2977	2517.31	11.3014	2523.88	11.1106	2211.25	1.21908	2.32799	0.000621601	0.00337316	-0.308189	0.807655	0.0396858	0.146403	-0.348239	0.785542	0.0577796	0.139695	-0.424253	0.745225
ENSMUSG00000015143	NM_001346669	RNA	Actn1	Actn1	actinin, alpha 1	11	0.995295		MC1	41.6791	2.3184e-240	HSC	MC1_KC			5.98105	63.1649	7.0721	134.559	6.98004	126.241	6.83996	114.56	6.88057	117.83	5.83977	57.2724	6.99512	127.568	7.04768	132.301	6.82158	113.11	6.92623	121.62	1.09105	2.13029	0.0001554	0.00122951	-0.0920598	0.938182	0.798446	0.886501	-0.232144	0.851369	0.0739906	0.166234	-0.191534	0.875674
ENSMUSG00000021076	NM_019785	RNA	Actr10	Actr10	ARP10 actin-related protein 10	104	0.994892		MC2	24.0468	1.59159e-58	Cholangiocyte	MC2_NAM			6.2787	77.6385	5.64999	50.213	6.21413	74.2402	6.19762	73.3954	5.72464	52.8797	6.27674	77.5333	5.72527	52.9025	6.06167	66.795	6.17399	72.2033	5.74626	53.678	-0.628712	0.646754	0.000621601	0.00337316	0.56414	1.47851	0.0281274	0.118092	0.54763	1.46168	0.000621601	0.00582955	0.0746526	1.05311
ENSMUSG00000025228	NM_001365070	RNA	Actr1a	Actr1a	ARP1 actin-related protein 1A, centractin alpha	6	0.510347		MC2	2.55998	1.29577e-44	Plasma	MC2_NAM			5.24586	37.9457	4.82881	28.4196	5.14125	35.2914	5.20599	36.9114	4.86991	29.2408	5.29193	39.1769	4.92848	30.4523	5.14354	35.3476	5.10658	34.4536	4.85116	28.8633	-0.417051	0.748954	0.0281274	0.0580307	0.312434	1.2418	0.0926517	0.24364	0.377181	1.2988	0.194872	0.330208	0.0410978	1.0289
ENSMUSG00000037351	NM_146107	RNA	Actr1b	Actr1b	ARP1 actin-related protein 1B, centractin beta	18	0.561706	EPA&DHA	MC2	1.43333	6.27079e-25	Cholangiocyte	MC2_NAM			4.31117	19.8514	3.6918	12.9224	4.07242	16.8237	4.40222	21.1446	4.11451	17.3217	4.17317	18.0406	3.64847	12.5401	4.08616	16.9846	4.31321	19.8794	4.06039	16.684	-0.619369	0.650956	0.0135185	0.0339175	0.380626	1.30191	0.0281274	0.118092	0.710417	1.63628	0.00466201	0.02209	0.422712	1.34045
ENSMUSG00000020152	NM_001362899	RNA	Actr2	Actr2	ARP2 actin-related protein 2	12	0.758605		MC2	69.4079	1.4294e-113	MC2	MC2_NAM		hsa_ligand	5.01024	32.2281	5.7546	53.9893	5.42399	42.9323	5.30078	39.418	5.45438	43.8463	5.02563	32.5736	5.62765	49.4416	5.41073	42.5395	5.23192	37.5806	5.44745	43.636	0.744358	1.67523	0.014763	0.0349391	-0.330612	0.795199	0.104895	0.253743	-0.453819	0.730108	0.00466201	0.02209	-0.300221	0.812128
ENSMUSG00000037761	NM_175419	RNA	Actr5	Actr5	ARP5 actin-related protein 5	2	0.155556		NA		NA	Cholangiocyte				4.35897	20.5202	3.77526	13.692	3.92636	15.2038	4.26404	19.2134	3.90449	14.9751	4.3835	20.872	3.72152	13.1914	3.89483	14.8751	4.19474	18.3123	3.84093	14.3296	-0.583713	0.667244	0.0001554	0.00122951	0.151104	1.11042	0.194872	0.374845	0.48878	1.40326	0.0010878	0.00810531	0.129235	1.09371
ENSMUSG00000015971	NM_027493	RNA	Actr8	Actr8	ARP8 actin-related protein 8	9	0.847817	EPA&DHA	NA		NA	Cholangiocyte				5.24354	37.8846	4.50505	22.7068	4.75838	27.0654	5.13619	35.1679	4.8393	28.6269	5.19329	36.5879	4.46761	22.1251	4.77936	27.4619	5.10718	34.4678	4.87679	29.3806	-0.738488	0.599367	0.0001554	0.00122951	0.253326	1.19195	0.0458395	0.164431	0.631136	1.54878	0.0001554	0.00240569	0.334246	1.26072
ENSMUSG00000000532	NM_007395	RNA	Acvr1b	Acvr1b	activin A receptor, type 1B	Not in NW		EPA	NA		NA	Cholangiocyte			receptor	0.712621	1.63878	0.403942	1.32312	0.786284	1.72463	0.308802	1.23868	0.105161	1.07561	0.877633	1.83736	0.337704	1.26374	0.64981	1.56896	0.634307	1.55219	0.818221	1.76323	-0.308678	0.807381	0.0404213	0.0787125	0.382341	1.30346	0.0281274	0.118092	-0.0951399	0.936181	0.792298	0.874544	-0.298781	0.812939
ENSMUSG00000061393	NM_001313757	RNA	Acvr2b	Acvr2b	activin receptor IIB	9	0.843418		NA		NA	Cholangiocyte			receptor	2.93902	7.66891	2.06744	4.19141	2.27647	4.8449	3.01143	8.06366	2.27039	4.82452	2.67299	6.3775	2.10133	4.29105	2.35544	5.11751	2.98576	7.9214	2.30283	4.93425	-0.871584	0.546546	0.0206682	0.0456844	0.209028	1.15591	0.234499	0.42103	0.943998	1.92385	0.0010878	0.00810531	0.202949	1.15105
ENSMUSG00000000530	NM_001277255	RNA	Acvrl1	Acvrl1	activin A receptor, type II-like 1	33	0.997335	NA	MC1	96.5441	0	MC2	MC1_KC	Acvrl1	receptor	3.26889	9.63906	4.16212	17.9029	4.00209	16.0232	3.86324	14.553	3.72742	13.2454	3.35592	10.2384	4.23099	18.7783	4.02528	16.2828	3.90924	15.0244	3.65403	12.5884	0.89323	1.85733	0.00466201	0.0147129	-0.160034	0.895004	0.328205	0.520804	-0.298881	0.812882	0.130381	0.246596	-0.434699	0.739848
ENSMUSG00000023262	NM_001276442	RNA	Acy1	Acy1	aminoacylase 1	4	0.999786		NA		NA	DC1				4.1971	18.3423	3.41152	10.6407	3.48044	11.1614	3.92212	15.1592	3.36099	10.2744	4.22586	18.7116	3.49079	11.2417	3.58881	12.032	3.76944	13.6368	3.32358	10.0115	-0.785579	0.580119	0.0018648	0.0073364	0.0689187	1.04893	0.798446	0.886501	0.5106	1.42464	0.160528	0.287269	-0.050534	0.965579
ENSMUSG00000024866	NM_001302479	RNA	Acy3	Acy3	aspartoacylase (aminoacylase) 3	Not in NW		EPA&DHA	Hepatocytes	3.81904	7.8026e-192	Cholangiocyte				5.04925	33.1112	4.68979	25.8087	5.29528	39.268	5.11747	34.7146	5.11407	34.6329	5.04632	33.044	4.66487	25.3668	5.27242	38.6506	5.09696	34.2246	5.09509	34.1803	-0.359464	0.779454	0.0018648	0.0073364	0.605496	1.5215	0.0001554	0.0126191	0.427686	1.34507	0.0001554	0.00240569	0.424288	1.34191
ENSMUSG00000008822	NM_001364360	RNA	Acyp1	Acyp1	acylphosphatase 1, erythrocyte (common) type	Not in NW			MC2	2.2705	2.96226e-29	Cholangiocyte	MC2_NAM			3.63287	12.4051	2.66926	6.36102	3.4517	10.9412	3.62863	12.3688	3.06364	8.36078	3.44498	10.8904	2.65618	6.3036	3.3693	10.3338	3.58406	11.9925	2.95935	7.77771	-0.963607	0.512773	0.00454463	0.0147129	0.782446	1.72004	0.0029526	0.0364998	0.959374	1.94447	0.0003108	0.00360544	0.39438	1.31438
ENSMUSG00000054693	NM_007399	RNA	Adam10	Adam10	a disintegrin and metallopeptidase domain 10	70	0.892732		MC1	5.52896	1.3305e-289	E2	MC1_KC		hsa_ligand	3.16446	8.966	3.7952	13.8825	3.54244	11.6515	3.43384	10.8066	3.77577	13.6969	3.17073	9.00502	3.85352	14.4552	3.45315	10.9522	3.38484	10.4457	3.70035	12.9992	0.630732	1.54835	0.000621601	0.00337316	-0.252754	0.839293	0.0379176	0.139919	-0.361356	0.778433	0.0018648	0.0118281	-0.0194208	0.986629
ENSMUSG00000020926	NM_001110778	RNA	Adam11	Adam11	a disintegrin and metallopeptidase domain 11	1			DC2	1.99372	0	DC1				5.13182	35.0615	6.58721	96.1495	7.00822	128.731	7.2047	147.513	7.17695	144.703	5.08116	33.8518	6.73885	106.806	7.13552	140.606	7.17978	144.987	7.09772	136.971	1.45539	2.74231	0.0001554	0.00122951	0.421012	1.33887	0.0379176	0.139919	0.61749	1.5342	0.0206682	0.0637349	0.589739	1.50497
ENSMUSG00000011256	NM_001291890	RNA	Adam19	Adam19	a disintegrin and metallopeptidase domain 19 (meltrin beta)	Not in NW			DC2	2.82922	9.10164e-21	MC2				1.86336	3.63853	2.28375	4.86942	2.26296	4.79975	2.47783	5.57058	2.27231	4.83095	1.83693	3.57248	2.39076	5.24434	2.22257	4.66724	2.36628	5.15609	2.2063	4.61491	0.420392	1.33829	0.0010878	0.00484138	-0.02079	0.985693	0.382284	0.57044	0.194078	1.14399	0.95913	0.977437	-0.0114433	0.992099
ENSMUSG00000027318	NM_001163529	RNA	Adam33	Adam33	a disintegrin and metallopeptidase domain 33	Not in NW			Cholangiocyte	10.1757	0	Cholangiocyte				1.13662	2.19865	0.809769	1.75293	0.786284	1.72463	0.770478	1.70583	0.328843	1.25601	1.17627	2.25991	0.766674	1.70134	0.921671	1.89431	0.858965	1.81374	0.920366	1.8926	-0.326849	0.797276	0.0281274	0.0580307	-0.023485	0.983853	0.645377	0.786622	-0.0392908	0.973133	0.792298	0.874544	-0.480926	0.716518
ENSMUSG00000022057	NM_021475	RNA	Adamdec1	Adamdec1	ADAM-like, decysin 1	Not in NW			NA		NA	MC1			secreted	2.22046	4.6604	1.21534	2.32196	1.93598	3.82637	1.51353	2.85507	1.57723	2.98396	1.84032	3.58088	1.18564	2.27464	1.45937	2.74988	1.4488	2.7298	1.40833	2.65429	-1.00511	0.498231	0.0498835	0.0925276	0.720635	1.64791	0.130381	0.289851	0.298184	1.2296	0.328205	0.476734	0.361889	1.28511
ENSMUSG00000022893	NM_009621	RNA	Adamts1	Adamts1	a disintegrin-like and metallopeptidase (reprolysin type) with thrombospondin type 1 motif, 1	2	0.568966		E1	317.348	0	HSC			secreted	3.64982	12.5518	4.29389	19.615	3.8531	14.451	3.87919	14.7148	3.93571	15.3027	3.64883	12.5431	4.21572	18.5805	3.81228	14.0479	3.89501	14.877	4.00175	16.0194	0.644061	1.56272	0.00466201	0.0147129	-0.440786	0.736733	0.0206682	0.098788	-0.414693	0.750179	0.0379176	0.0987519	-0.358175	0.780151
ENSMUSG00000024299	NM_001329143	RNA	Adamts10	Adamts10	a disintegrin-like and metallopeptidase (reprolysin type) with thrombospondin type 1 motif, 10	1	0		HSC	3.63279	2.23325e-79	HSC			secreted	2.18225	4.53859	2.52663	5.76222	1.97932	3.94306	2.33704	5.05264	2.32591	5.01383	2.13538	4.39354	2.50457	5.67481	2.02521	4.07052	2.16344	4.47981	2.27027	4.82412	0.34438	1.2696	0.00699301	0.0198726	-0.547309	0.684295	0.0104118	0.0687413	-0.189587	0.876857	0.505361	0.646346	-0.200713	0.87012
ENSMUSG00000033453	NM_001024139	RNA	Adamts15	Adamts15	a disintegrin-like and metallopeptidase (reprolysin type) with thrombospondin type 1 motif, 15	4	0.388013		NA		NA	HSC			secreted	1.75619	3.37805	2.62118	6.15251	2.4593	5.49949	3.08557	8.48883	2.19724	4.58601	1.83497	3.56764	2.53399	5.79173	2.5871	6.00891	3.00959	8.05338	2.2943	4.90517	0.864986	1.82132	0.00384992	0.0132746	-0.16188	0.89386	0.95913	0.982978	0.464389	1.37973	0.00699301	0.0295704	-0.423938	0.745387
ENSMUSG00000036545	NM_001277305	RNA	Adamts2	Adamts2	a disintegrin-like and metallopeptidase (reprolysin type) with thrombospondin type 1 motif, 2	32	0.998416		HSC	1.13512e+09	0	HSC			secreted	3.15555	8.91079	4.05556	16.6282	3.68984	12.9048	3.79138	13.8458	3.69112	12.9163	3.1076	8.61948	3.91658	15.1011	3.80223	13.9504	3.63496	12.4232	3.63649	12.4363	0.900004	1.86607	0.0018648	0.0073364	-0.365722	0.77608	0.505361	0.675525	-0.264181	0.832671	0.0829837	0.175725	-0.364442	0.77677
ENSMUSG00000022894	NM_011782	RNA	Adamts5	Adamts5	a disintegrin-like and metallopeptidase (reprolysin type) with thrombospondin type 1 motif, 5 (aggrecanase-2)	7	0.927131		HSC	1.46079e+12	0	HSC			secreted	1.55989	2.94831	2.78592	6.89677	2.0346	4.09709	2.11299	4.32588	2.63314	6.20374	1.69041	3.22748	2.83486	7.13473	2.14535	4.42399	1.86573	3.64451	2.51308	5.70839	1.22603	2.33922	0.0206682	0.0456844	-0.75132	0.59406	0.0649573	0.192081	-0.672928	0.627232	0.0029526	0.0161193	-0.152781	0.899515
ENSMUSG00000032363	NM_001003911	RNA	Adamts7	Adamts7	a disintegrin-like and metallopeptidase (reprolysin type) with thrombospondin type 1 motif, 7	2	0.382247		NA		NA	E2				3.70264	13.0199	3.12246	8.70871	3.12635	8.73224	3.49228	11.2533	3.21529	9.28749	3.52798	11.5353	3.18616	9.10186	3.0753	8.42864	3.2323	9.39768	3.24795	9.50018	-0.580185	0.668878	0.0281274	0.0580307	0.00389239	1.0027	0.798446	0.886501	0.369819	1.29219	0.278632	0.42508	0.0928296	1.06646
ENSMUSG00000066113	NM_029967	RNA	Adamtsl1	Adamtsl1	ADAMTS-like 1	1	0	EPA	HSC	27.6604	0	HSC			secreted	1.75316	3.37096	0.849338	1.80167	1.63905	3.1146	1.19954	2.29667	1.63979	3.1162	1.70776	3.26653	0.794491	1.73447	1.50286	2.83403	1.24135	2.3642	1.49114	2.81111	-0.903819	0.53447	0.00325308	0.0113465	0.789707	1.72872	0.00699301	0.0562135	0.350205	1.27474	0.40012	0.554157	0.790452	1.72962
ENSMUSG00000056413	NM_172723	RNA	Adap1	Adap1	ArfGAP with dual PH domains 1	11	0.107572		DC1	2.01375	1.7505e-25	MC2				1.51939	2.8667	2.38641	5.22854	2.16997	4.50013	2.23174	4.69701	1.82254	3.53703	1.49417	2.81702	2.38821	5.23507	2.08139	4.23215	2.03985	4.11203	1.79046	3.45926	0.867017	1.82389	0.0180441	0.0420295	-0.216441	0.860686	0.269796	0.469092	-0.154666	0.89834	0.155949	0.287269	-0.563869	0.676486
ENSMUSG00000020709	NM_172133	RNA	Adap2	Adap2	ArfGAP with dual PH domains 2	179	0.986646	EPA&DHA	MC1	20.2874	0	HSC	MC1_KC			3.40683	10.6062	7.14612	141.644	5.25984	38.3151	5.35493	40.9257	7.50959	182.227	3.34307	10.1476	7.09547	136.757	5.62987	49.5176	5.24413	37.9001	7.3804	166.618	3.73929	13.3549	0.0001554	0.00122951	-1.88628	0.270503	0.0206682	0.098788	-1.79119	0.288934	0.0001554	0.00240569	0.36347	1.28652
ENSMUSG00000027951	NM_001038587	RNA	Adar	Adar	adenosine deaminase, RNA-specific	3	0.318594	DHA	MC2	1.73325	2.12546e-11	E2	MC2_NAM			4.40247	21.1483	4.83046	28.4521	4.61941	24.5799	4.49898	22.6115	4.38142	20.842	4.36337	20.5828	4.76663	27.2206	4.54571	23.3558	4.44032	21.7105	4.31497	19.9038	0.427994	1.34536	0.0029526	0.0103463	-0.211056	0.863905	0.160528	0.331848	-0.33148	0.794721	0.014763	0.0497518	-0.449039	0.732531
ENSMUSG00000052551	NM_001289530	RNA	Adarb2	Adarb2	adenosine deaminase, RNA-specific, B2	84	0.973579	EPA&DHA	NA		NA					3.56069	11.7998	4.99189	31.8207	3.88707	14.7954	3.73448	13.3103	5.19218	36.5597	3.51757	11.4523	5.01703	32.3801	4.08811	17.0076	3.80662	13.9928	5.05936	33.3442	1.4312	2.69671	0.0001554	0.00122951	-1.10482	0.46496	0.0379176	0.139919	-1.25742	0.418292	0.0001554	0.00240569	0.20029	1.14893
ENSMUSG00000031949	NM_001357184	RNA	Adat1	Adat1	adenosine deaminase, tRNA-specific 1	5	0.473601		NA		NA	Cholangiocyte				3.18436	9.09053	2.45086	5.46742	2.5964	6.04774	2.87273	7.3245	2.49216	5.6262	3.16531	8.97123	2.4457	5.44789	2.5798	5.97858	2.67848	6.4018	2.56237	5.90677	-0.733504	0.601441	0.0029526	0.0103463	0.145536	1.10614	0.194872	0.374845	0.421869	1.33966	0.0649573	0.148073	0.0412999	1.02904
ENSMUSG00000019808	NM_025748	RNA	Adat2	Adat2	adenosine deaminase, tRNA-specific 2	3	0.931912		NA		NA	Cholangiocyte				2.4731	5.55235	1.768	3.40581	1.94273	3.84431	1.78033	3.43506	2.00098	4.00271	2.42195	5.35894	1.7172	3.28798	1.70862	3.26847	1.60876	3.04989	1.9344	3.82219	-0.7051	0.6134	0.00466201	0.0147129	0.174728	1.12875	0.752538	0.868451	0.0123362	1.00859	0.95913	0.977437	0.232978	1.17526
ENSMUSG00000021044	NM_001277296	RNA	Adck1	Adck1	aarF domain containing kinase 1	30	0.946279	EPA&DHA	NA		NA	DC1				4.59475	24.1634	4.18145	18.1444	4.61339	24.4775	4.52971	23.0983	4.15298	17.7899	4.53346	23.1584	4.14297	17.6668	4.62315	24.6437	4.34696	20.3501	4.11634	17.3437	-0.413296	0.750906	0.014763	0.0349391	0.431932	1.34904	0.0018648	0.0304682	0.348259	1.27302	0.0498835	0.121689	-0.0284689	0.98046
ENSMUSG00000046947	NM_178873	RNA	Adck2	Adck2	aarF domain containing kinase 2	24	0.727111		NA		NA	Cholangiocyte				5.12176	34.8179	4.77388	27.3578	4.85218	28.8837	4.85271	28.8941	4.7508	26.9236	5.11319	34.6118	4.71263	26.2207	4.83006	28.4441	4.82763	28.3962	4.8166	28.1799	-0.347876	0.78574	0.0281274	0.0580307	0.078304	1.05578	0.441803	0.622665	0.0788264	1.05616	0.278632	0.42508	-0.0230799	0.98413
ENSMUSG00000022550	NM_172960	RNA	Adck5	Adck5	aarF domain containing kinase 5	7	0.987755	DHA	Cholangiocyte	1.89648	1.3885e-92	Cholangiocyte				5.76804	54.4944	4.8459	28.7583	5.1729	36.0744	5.35403	40.8999	4.78526	27.5744	5.69122	51.6687	4.8546	28.9321	5.12856	34.9823	5.33715	40.4243	4.76771	27.2411	-0.922131	0.527729	0.0001554	0.00122951	0.326999	1.2544	0.0649573	0.192081	0.508122	1.4222	0.00699301	0.0295704	-0.0606447	0.958836
ENSMUSG00000022220	NM_001361604	RNA	Adcy4	Adcy4	adenylate cyclase 4	Not in NW			E2	3.42123	4.53271e-71	E2				2.60268	6.07412	2.26626	4.81076	2.50079	5.65993	2.56805	5.93006	2.42652	5.37597	2.77579	6.84849	2.1628	4.47783	2.5582	5.88971	2.70322	6.51255	2.12986	4.37674	-0.336412	0.792009	0.014763	0.0349391	0.234521	1.17652	0.0649573	0.192081	0.301783	1.23267	0.0206682	0.0637349	0.16026	1.11749
ENSMUSG00000031659	NM_001037723	RNA	Adcy7	Adcy7	adenylate cyclase 7	12	0.995225		MC1	7.46332	3.585e-211	MC2	MC1_KC		hsa_receptor	1.7683	3.40652	2.63467	6.21031	2.69924	6.4946	2.11559	4.33366	2.34798	5.09112	1.52884	2.88554	2.56995	5.93788	2.49089	5.62125	1.83956	3.57902	2.18627	4.55128	0.866368	1.82307	0.0001554	0.00122951	0.0645763	1.04578	0.573737	0.732899	-0.519078	0.697818	0.0100267	0.0385988	-0.286682	0.819785
ENSMUSG00000005580	NM_001291910	RNA	Adcy9	Adcy9	adenylate cyclase 9	10	0.901005		NA		NA	Cholangiocyte			hsa_receptor	5.36553	41.2273	4.7772	27.4209	4.91093	30.0842	5.26049	38.3324	4.95721	31.0648	5.31245	39.738	4.77001	27.2845	4.96184	31.1647	5.2813	38.8891	4.96349	31.2003	-0.588325	0.665115	0.0281274	0.0580307	0.133728	1.09713	0.328205	0.520804	0.483289	1.39793	0.0104118	0.0385988	0.180004	1.13289
ENSMUSG00000025026	NM_001164099	RNA	Add3	Add3	adducin 3 (gamma)	4	0.41456		NA		NA	HSC				2.81238	7.02441	3.91023	15.0347	3.25902	9.57331	3.19265	9.14286	3.82517	14.174	2.72912	6.63052	3.80538	13.9808	3.20043	9.19234	3.14293	8.83319	3.73545	13.3193	1.09785	2.14035	0.0001554	0.00122951	-0.651209	0.636747	0.0104118	0.0687413	-0.71758	0.608116	0.0010878	0.00810531	-0.0850564	0.942748
ENSMUSG00000050994	NM_001127353	RNA	Adgb	Adgb	androglobin	1	0		NA		NA	MC1				0.853987	1.80749	2.22778	4.68413	1.64542	3.1284	1.59196	3.01459	2.15542	4.45499	1.04967	2.07006	2.11461	4.33074	1.35729	2.56203	1.3906	2.62188	2.13843	4.40284	1.37379	2.59151	0.000906857	0.00464835	-0.582356	0.667872	0.0498835	0.164431	-0.635818	0.643576	0.0379176	0.0987519	-0.0723585	0.951082
ENSMUSG00000004730	NM_001355722	RNA	Adgre1	Adgre1	adhesion G protein-coupled receptor E1	16	0.608158	NA	MC1	1.97939e+26	0	MC2	MC1_KC		receptor	2.66694	6.35081	3.34773	10.1805	3.37174	10.3513	2.97371	7.85556	2.59514	6.04248	2.62143	6.1536	3.20118	9.19712	3.24652	9.49077	2.63866	6.22753	2.56974	5.93703	0.680794	1.60302	0.0206682	0.0456844	0.0240075	1.01678	0.916298	0.969184	-0.374018	0.77163	0.160528	0.287269	-0.752593	0.593536
ENSMUSG00000002885	NM_001163029	RNA	Adgre5	Adgre5	adhesion G protein-coupled receptor E5	19	0.998144		MC1	26635.5	0	MC1	MC1_KC		receptor	4.53058	23.1122	4.98733	31.7203	5.15144	35.5417	4.76375	27.1664	4.62963	24.7547	4.26199	19.1861	4.78809	27.6285	5.02016	32.4504	4.77588	27.3958	4.71755	26.3102	0.456751	1.37245	0.0379176	0.074285	0.164107	1.12047	0.328205	0.520804	-0.22358	0.856437	0.441803	0.588246	-0.357706	0.780405
ENSMUSG00000056492	NM_001081178	RNA	Adgrf5	Adgrf5	adhesion G protein-coupled receptor F5	65	0.974008		NA		NA	E2			receptor	4.754	26.9833	5.44598	43.5917	4.71276	26.223	4.57146	23.7764	5.39067	41.9521	4.80576	27.9691	5.46557	44.1877	4.84587	28.7575	4.46611	22.1021	5.32762	40.158	0.691986	1.61551	0.000621601	0.00337316	-0.733221	0.601559	0.00466201	0.0457463	-0.874526	0.545433	0.0001554	0.00240569	-0.0553114	0.962387
ENSMUSG00000031785	NM_001198894	RNA	Adgrg1	Adgrg1	adhesion G protein-coupled receptor G1	14	0.916487		E2	2.85765	1.98498e-64	Cholangiocyte			receptor	3.97648	15.7413	2.87428	7.33235	2.92549	7.59734	2.82997	7.11059	2.49861	5.6514	3.88279	14.7515	2.90124	7.47069	2.90735	7.5024	2.7002	6.49893	2.41205	5.32229	-1.1022	0.465804	0.0001554	0.00122951	0.0512184	1.03614	1	1	-0.0443068	0.969756	0.328205	0.476734	-0.375668	0.770749
ENSMUSG00000028184	NM_001081298	RNA	Adgrl2	Adgrl2	adhesion G protein-coupled receptor L2	60	0.945053	EPA&DHA	NA		NA	E2			receptor	3.3675	10.321	4.88836	29.6172	3.70719	13.061	3.57678	11.9321	5.06957	33.5809	3.4039	10.5846	4.84732	28.7865	3.8064	13.9907	3.55915	11.7872	4.88866	29.6233	1.52086	2.86962	0.0001554	0.00122951	-1.18117	0.440993	0.00699301	0.0562135	-1.31158	0.402878	0.0001554	0.00240569	0.181207	1.13383
ENSMUSG00000037797	NM_011996	RNA	Adh4	Adh4	alcohol dehydrogenase 4 (class II), pi polypeptide	25	0.91893		Hepatocytes	135944	0	Hepatocytes				5.99922	63.9655	5.18839	36.4636	5.62763	49.4407	5.82269	56.5983	5.20877	36.9825	5.9836	63.2766	5.29651	39.3014	5.52219	45.9564	5.80861	56.0488	5.16151	35.7907	-0.810836	0.570052	0.000621601	0.00337316	0.439241	1.35589	0.104895	0.253743	0.634301	1.55219	0.000621601	0.00582955	0.0203836	1.01423
ENSMUSG00000090306	NR_033581	RNA	Adh6-ps1	Adh6-ps1	alcohol dehydrogenase 6 (class V), pseudogene 1	20	0.822892		NA		NA					5.8389	57.2381	6.3874	83.7144	6.08965	68.1031	6.25294	76.2643	6.37709	83.1183	5.94973	61.8083	6.38578	83.6199	6.06317	66.8644	6.32364	80.0947	6.3522	81.6964	0.5485	1.46256	0.0281274	0.0580307	-0.297756	0.813517	0.0829837	0.220353	-0.134469	0.911005	0.674198	0.787494	-0.0103098	0.992879
ENSMUSG00000055301	NM_009626	RNA	Adh7	Adh7	alcohol dehydrogenase 7 (class IV), mu or sigma polypeptide	6	0.70869		NA		NA	HSC				3.60776	12.1911	3.0475	8.26777	3.43126	10.7873	3.72378	13.212	3.50245	11.3329	3.61537	12.2556	3.13985	8.8143	3.42021	10.705	3.58774	12.0231	3.49554	11.2788	-0.560263	0.678178	0.0281274	0.0580307	0.383761	1.30474	0.194872	0.374845	0.676284	1.59802	0.104895	0.209558	0.454952	1.37074
ENSMUSG00000020629	NM_134052	RNA	Adi1	Adi1	acireductone dioxygenase 1	3	0.144781	EPA&DHA	Hepatocytes	780.551	1.6987e-111	Cholangiocyte				6.04676	66.1085	5.77365	54.7068	5.90708	60.008	6.01533	64.6836	5.74804	53.7445	6.05564	66.5167	5.75665	54.0661	5.89915	59.6789	5.99599	63.8224	5.75356	53.9505	-0.273113	0.827532	0.00193259	0.00748583	0.133432	1.0969	0.0281274	0.118092	0.241679	1.18237	0.00160348	0.011773	-0.025605	0.982409
ENSMUSG00000026457	NM_001306069	RNA	Adipor1	Adipor1	adiponectin receptor 1	1	0		Tcells	3.93535	2.4097e-254	E2			receptor	5.84951	57.6604	5.36052	41.0844	5.44176	43.4642	5.50203	45.3185	5.4204	42.8254	5.80587	55.9423	5.39262	42.0088	5.44062	43.43	5.44407	43.534	5.38062	41.6609	-0.488988	0.712525	0.0010878	0.00484138	0.0812357	1.05792	0.382284	0.57044	0.141508	1.10306	0.505361	0.646346	0.0598766	1.04238
ENSMUSG00000039197	NM_001243041	RNA	Adk	Adk	adenosine kinase	37	0.918599		Hepatocytes	1.06408e+34	0	Cholangiocyte				9.08677	543.738	8.62954	396.05	8.77066	436.75	8.81422	450.138	8.66684	406.422	9.09362	546.327	8.6375	398.241	8.71923	421.453	8.81545	450.521	8.7083	418.271	-0.457228	0.728385	0.0010878	0.00484138	0.141123	1.10276	0.382284	0.57044	0.184685	1.13657	0.0829837	0.175725	0.0372959	1.02619
ENSMUSG00000057134	NM_001005419	RNA	Ado	Ado	2-aminoethanethiol (cysteamine) dioxygenase	10	0.736163		MC2	2.7456	1.27729e-40	HSC	MC2_NAM			4.99804	31.9566	4.66986	25.4547	4.83819	28.605	4.8515	28.8701	4.58669	24.0288	5.02284	32.5106	4.64967	25.1009	4.73394	26.6107	4.82698	28.3835	4.46341	22.0607	-0.328182	0.79654	0.0018648	0.0073364	0.168334	1.12376	0.234499	0.42103	0.181644	1.13418	0.0829837	0.175725	-0.0831675	0.943983
ENSMUSG00000042429	NM_001008533	RNA	Adora1	Adora1	adenosine A1 receptor	2	0.315018		NA		NA	Cholangiocyte			receptor	6.87406	117.3	7.69833	207.696	7.6655	203.023	7.57652	190.88	7.62501	197.405	6.92	121.096	7.70998	209.38	7.651	200.993	7.59837	193.792	7.61667	196.267	0.824271	1.77064	0.000930972	0.00464835	-0.0328279	0.977502	0.636254	0.786622	-0.121809	0.919034	0.318069	0.476734	-0.0733158	0.950451
ENSMUSG00000025236	NM_001359282	RNA	Adpgk	Adpgk	ADP-dependent glucokinase	1	0		MC2	19930.4	1.02209e-36	DC1	MC2_NAM			2.97128	7.84231	2.26407	4.80343	2.87455	7.33373	2.51744	5.72565	2.40945	5.31272	2.8244	7.08319	2.18215	4.53831	2.56652	5.92379	2.57888	5.97476	2.34259	5.07212	-0.707213	0.612502	0.0281274	0.0580307	0.610481	1.52677	0.104895	0.253743	0.253372	1.19199	0.130381	0.246596	0.145385	1.10603
ENSMUSG00000020910	NM_025510	RNA	Adprm	Adprm	ADP-ribose/CDP-alcohol diphosphatase, manganese dependent	1	0		NA		NA	Cholangiocyte				4.77545	27.3876	3.91368	15.0707	4.47275	22.204	4.47511	22.2404	4.1082	17.2462	4.77783	27.4328	3.971	15.6816	4.44616	21.7985	4.41304	21.3038	4.09689	17.1115	-0.86177	0.550277	0.0001554	0.00122951	0.559071	1.47332	0.0010878	0.0239087	0.561432	1.47573	0.00466201	0.02209	0.194524	1.14435
ENSMUSG00000050541	NM_001284380	RNA	Adra1b	Adra1b	adrenergic receptor, alpha 1b	30	0.747591	EPA&DHA	NA		NA	HSC			receptor	7.90121	239.057	7.28586	156.05	7.55007	187.412	7.54842	187.198	7.62312	197.146	7.75413	215.886	7.25327	152.563	7.53936	186.026	7.51445	182.842	7.66717	203.258	-0.615348	0.652772	0.0206682	0.0456844	0.26421	1.20098	0.0206682	0.098788	0.262557	1.1996	0.0281274	0.0796983	0.337259	1.26335
ENSMUSG00000035283	NM_007419	RNA	Adrb1	Adrb1	adrenergic receptor, beta 1	4	0.896648		NA		NA	MC1			receptor	2.02104	4.05876	2.32323	5.00451	2.15484	4.45319	1.94709	3.85595	2.19797	4.58834	1.84323	3.58813	2.36597	5.15498	1.92689	3.80234	1.85971	3.62935	2.11247	4.32433	0.30219	1.23301	0.051857	0.095548	-0.168392	0.889834	0.194872	0.374845	-0.376142	0.770495	0.104895	0.209558	-0.125256	0.916841
ENSMUSG00000031489	NM_013462	RNA	Adrb3	Adrb3	adrenergic receptor, beta 3	11	0.697	EPA&DHA	NA		NA	Hepatocytes			receptor	4.65745	25.2367	3.71324	13.1159	4.54795	23.3922	4.80977	28.0469	4.5769	23.8662	4.13455	17.5641	3.56749	11.8556	4.51901	22.9275	4.54958	23.4185	4.61015	24.4227	-0.94421	0.519714	0.0379176	0.074285	0.834712	1.7835	0.0029526	0.0364998	1.09652	2.13839	0.00466201	0.02209	0.863657	1.81965
ENSMUSG00000039041	NM_019822	RNA	Adrm1	Adrm1	adhesion regulating molecule 1	21	0.798186		MC2	4.39295	2.27932e-63	Cholangiocyte	MC2_NAM		secreted	7.58364	191.824	7.04442	132.002	7.2485	152.06	7.37668	166.189	7.0677	134.15	7.5971	193.622	7.12628	139.709	7.27189	154.545	7.40452	169.427	7.06999	134.363	-0.539216	0.688145	0.0498835	0.0925276	0.204078	1.15195	0.130381	0.289851	0.332257	1.25898	0.0311998	0.0874354	0.0232797	1.01627
ENSMUSG00000022407	NM_009634	RNA	Adsl	Adsl	adenylosuccinate lyase	1	0	DHA	MC2	2.31637	5.9376e-51	Cholangiocyte	MC2_NAM			3.38078	10.4163	2.93548	7.65011	3.01799	8.10036	3.27763	9.69758	3.21774	9.30327	3.51018	11.3938	2.91692	7.55234	3.13137	8.76268	3.40994	10.629	3.11476	8.66234	-0.445297	0.734433	0.0001554	0.00122951	0.0825049	1.05885	0.0658828	0.192759	0.342144	1.26764	0.0003108	0.00360544	0.282257	1.2161
ENSMUSG00000015961	NM_007422	RNA	Adss	Adss	adenylosuccinate synthetase, non muscle	35	0.848511	DHA	MC2	239.847	8.8471e-94	Cholangiocyte	MC2_NAM			4.42914	21.5429	5.3911	41.9647	5.06863	33.5591	4.8888	29.6261	5.65227	50.2926	4.48485	22.3911	5.385	41.7875	5.11149	34.5709	4.83448	28.5315	5.57624	47.7108	0.96196	1.94795	0.0001554	0.00122951	-0.322472	0.799699	0.278632	0.469092	-0.502305	0.705978	0.0018648	0.0118281	0.261171	1.19845
ENSMUSG00000058022	NM_001145875	RNA	Adtrp	Adtrp	androgen dependent TFPI regulating protein	32	0.871724	EPA&DHA	Hepatocytes	31.5004	0	Hepatocytes				9.54209	745.513	8.87579	469.764	9.30666	633.261	9.57532	762.882	9.26944	617.136	9.44735	698.131	8.88754	473.606	9.32812	642.751	9.5451	747.069	9.26495	615.216	-0.666297	0.630122	0.0010878	0.00484138	0.430862	1.34804	0.0010878	0.0239087	0.699523	1.62397	0.0001554	0.00240569	0.393651	1.31371
ENSMUSG00000020473	NM_001291857	RNA	Aebp1	Aebp1	AE binding protein 1	2	0.213382		HSC	1.45276e+18	0	HSC			secreted	0.983624	1.97743	1.45865	2.74851	0.93609	1.91334	0.776544	1.71302	1.19464	2.28888	1.06201	2.08784	1.41773	2.67165	0.916141	1.88706	0.82504	1.77158	1.09207	2.1318	0.475026	1.38994	0.00525003	0.0165456	-0.522559	0.696136	0.104895	0.253743	-0.682106	0.623255	0.0010878	0.00810531	-0.26401	0.83277
ENSMUSG00000054452	NM_001276288	RNA	Aes	Aes	amino-terminal enhancer of split	5	0.99569	EPA&DHA	Hepatocytes	1.11211e+44	6.78258e-85	Cholangiocyte				8.32907	321.588	8.14591	283.245	8.42627	344.002	8.30964	317.286	7.92851	243.623	8.33332	322.538	8.13084	280.303	8.39259	336.064	8.33011	321.819	7.94362	246.188	-0.183163	0.88077	0.0029526	0.0103463	0.280367	1.2145	0.00535103	0.0513919	0.163732	1.12018	0.0379176	0.0987519	-0.217402	0.860113
ENSMUSG00000057116	NM_153093	RNA	AF366264	AF366264	cDNA sequence AF366264	1			NA		NA					0.741549	1.67197	0.174948	1.12892	0.162341	1.1191	0.898041	1.86353	0.450607	1.36662	0.806164	1.74856	0.287364	1.22041	0.538051	1.45201	0.942282	1.92157	0.610138	1.52641	-0.566601	0.675206	0.00466201	0.0147129	-0.0126072	0.991299	0.791239	0.886501	0.723093	1.65072	0.126686	0.246596	0.275659	1.21055
ENSMUSG00000068036	NM_010806	RNA	Afdn	Afdn	afadin, adherens junction formation factor	26	0.607733	EPA	NA		NA	Cholangiocyte				5.53969	46.5171	5.81972	56.4822	5.50983	45.5641	5.55468	47.0028	5.64518	50.046	5.52116	45.9235	5.81138	56.1565	5.51212	45.6366	5.59901	48.4696	5.64018	49.8728	0.280036	1.21422	0.000621601	0.00337316	-0.309899	0.806698	0.00699301	0.0562135	-0.265048	0.832171	0.0649573	0.148073	-0.174543	0.886048
ENSMUSG00000029313	NM_001080798	RNA	Aff1	Aff1	AF4/FMR2 family, member 1	47	0.723744	EPA&DHA	E2	1.32313	6.08843e-12	Plasma				3.38078	10.4164	4.38095	20.8352	3.46155	11.0162	3.39567	10.5245	4.50477	22.7024	3.13811	8.80372	4.33794	20.2232	3.53744	11.6111	3.39929	10.5509	4.47843	22.2917	1.00017	2.00024	0.0003108	0.00200131	-0.919397	0.52873	0.0104118	0.0687413	-0.985276	0.505129	0.0003108	0.00360544	0.123824	1.08962
ENSMUSG00000049470	NM_001363331	RNA	Aff4	Aff4	AF4/FMR2 family, member 4	7	0.960654		E2	4.26311	2.49626e-07	Cholangiocyte				5.7398	53.4384	6.01871	64.8354	5.65643	50.4378	5.48748	44.8639	5.86887	58.4395	5.67832	51.209	6.02343	65.0481	5.68641	51.4969	5.45029	43.7222	5.85653	57.9415	0.278906	1.21327	0.00699301	0.0198726	-0.362276	0.777936	0.00466201	0.0457463	-0.531228	0.691965	0.0001554	0.00240569	-0.14984	0.90135
ENSMUSG00000038302	NM_001359297	RNA	Afg1l	Afg1l	AFG1 like ATPase	3	0.8218	EPA&DHA	NA		NA	E2				3.64513	12.5111	2.58372	5.99483	3.0962	8.55165	3.21966	9.31568	2.58367	5.99462	3.47622	11.1287	2.58194	5.98745	2.98245	7.90328	3.18671	9.1053	2.5771	5.9674	-1.06142	0.479162	0.0001554	0.00122951	0.512485	1.42651	0.0281274	0.118092	0.635944	1.55395	0.0010878	0.00810531	-4.88e-05	0.999966
ENSMUSG00000031967	NM_054070	RNA	Afg3l1	Afg3l1	AFG3-like AAA ATPase 1	15	0.993332		MC2	1.76827	2.08895e-34	Cholangiocyte	MC2_NAM			7.78036	219.847	7.92367	242.808	7.95266	247.736	7.89347	237.778	7.94806	246.948	7.75387	215.848	7.96172	249.297	7.93747	245.141	7.84993	230.709	7.93734	245.12	0.143316	1.10444	0.00466201	0.0147129	0.0289883	1.0203	1	1	-0.0301999	0.979285	0.328205	0.476734	0.0243905	1.01705
ENSMUSG00000029369	NM_145146	RNA	Afm	Afm	afamin	1		EPA&DHA	NA		NA	Hepatocytes			secreted	9.30954	634.53	8.55904	377.163	8.74257	428.328	8.83427	456.438	8.53925	372.025	9.24105	605.11	8.5325	370.286	8.72333	422.654	8.83167	455.615	8.56754	379.39	-0.750501	0.594397	0.00193259	0.00748583	0.183527	1.13566	0.00384992	0.0457463	0.275231	1.21019	0.00736206	0.0308234	-0.0197886	0.986377
ENSMUSG00000017718	NM_001363158	RNA	Afmid	Afmid	arylformamidase	2	0		NA		NA	Hepatocytes				3.52834	11.5382	2.69601	6.48007	2.84939	7.20697	3.15745	8.92253	2.73988	6.68017	3.4451	10.8912	2.48272	5.58952	2.91847	7.56042	3.09233	8.52872	2.67908	6.40445	-0.832334	0.56162	0.0029526	0.0103463	0.153382	1.11217	0.234499	0.42103	0.461443	1.37692	0.0206682	0.0637349	0.0438748	1.03088
ENSMUSG00000049659	NM_001252503	RNA	Aftph	Aftph	aftiphilin	41	0.983871		MC1	2.2705	1.2149e-130	Cholangiocyte	MC1_KC			5.57057	47.5235	6.21916	74.4996	5.96661	62.5356	5.74047	53.4631	6.17218	72.1128	5.42743	43.0346	6.21461	74.2652	5.97965	63.1037	5.80338	55.8458	6.17803	72.4058	0.648592	1.56764	0.0001554	0.00122951	-0.252555	0.839408	0.0829837	0.220353	-0.478688	0.71763	0.00466201	0.02209	-0.046976	0.967963
ENSMUSG00000025422	NM_001033263	RNA	Agap2	Agap2	ArfGAP with GTPase domain, ankyrin repeat and PH domain 2	Not in NW			NA		NA	DC1				2.82334	7.07799	2.32323	5.00451	2.41255	5.32413	2.71566	6.56895	1.82847	3.55161	3.16322	8.95825	2.24358	4.73571	2.37677	5.19374	2.65384	6.29341	1.94025	3.83771	-0.50011	0.707053	0.0379176	0.074285	0.0893165	1.06387	0.878477	0.935897	0.392432	1.3126	0.160528	0.287269	-0.494756	0.709682
ENSMUSG00000023353	NM_001256431	RNA	Agap3	Agap3	ArfGAP with GTPase domain, ankyrin repeat and PH domain 3	18	0.784677		NA		NA	E2				4.86557	29.153	4.4826	22.3562	4.61668	24.5335	4.56268	23.6322	4.56526	23.6745	4.88976	29.646	4.50353	22.6828	4.61227	24.4586	4.59472	24.163	4.47401	22.2234	-0.382968	0.766858	0.0029526	0.0103463	0.134074	1.09739	0.278632	0.469092	0.0800789	1.05708	0.382284	0.532637	0.0826598	1.05897
ENSMUSG00000026159	NM_001310713	RNA	Agfg1	Agfg1	ArfGAP with FG repeats 1	Not in NW			MC2	2.22554	7.77727e-14	E2	MC2_NAM			3.40821	10.6163	3.78977	13.8304	3.31576	9.95733	3.56961	11.8729	3.68743	12.8833	3.31634	9.96137	3.77779	13.716	3.30535	9.88576	3.52485	11.5103	3.51363	11.4211	0.381555	1.30275	0.000621601	0.00337316	-0.474008	0.719961	0.0010878	0.0239087	-0.220162	0.858469	0.0829837	0.175725	-0.102336	0.931523
ENSMUSG00000021681	NM_025630	RNA	Aggf1	Aggf1	angiogenic factor with G patch and FHA domains 1	6	0.812761	DHA	MC2	3.15819	1.1755e-31	E2	MC2_NAM			5.3078	39.6103	5.551	46.8832	5.4931	45.0391	5.32177	39.9957	5.58616	48.0397	4.94021	30.701	5.49608	45.1319	5.47464	44.4662	5.30629	39.5689	5.57812	47.773	0.243194	1.18361	0.0498835	0.0925276	-0.0578934	0.960666	0.573737	0.732899	-0.229224	0.853093	0.0281274	0.0796983	0.0351584	1.02467
ENSMUSG00000033400	NM_001081326	RNA	Agl	Agl	amylo-1,6-glucosidase, 4-alpha-glucanotransferase	20	0.981573	EPA&DHA	NA		NA	Hepatocytes				5.27316	38.6706	5.90099	59.7551	5.57742	47.7498	5.50271	45.3399	5.98248	63.2276	5.29307	39.2078	5.91736	60.437	5.61346	48.9576	5.51878	45.8477	5.94753	61.714	0.627825	1.54523	0.0001554	0.00122951	-0.323566	0.799092	0.0104118	0.0687413	-0.398282	0.758761	0.0001554	0.00240569	0.0814938	1.05811
ENSMUSG00000040706	NM_001081408	RNA	Agmat	Agmat	agmatine ureohydrolase (agmatinase)	5	0.694815		Hepatocytes	1.1841e+12	0	Hepatocytes				7.52029	183.583	7.09423	136.639	7.38426	167.064	7.39977	168.87	7.11703	138.816	7.5845	191.939	7.08568	135.832	7.36044	164.329	7.43141	172.615	7.14634	141.665	-0.426061	0.744291	0.0001554	0.00122951	0.29003	1.22267	0.0281274	0.118092	0.305539	1.23588	0.0010878	0.00810531	0.022801	1.01593
ENSMUSG00000036698	NM_153178	RNA	Ago2	Ago2	argonaute RISC catalytic subunit 2	1	0	DHA	MC2	2.91538	7.76406e-43	Cholangiocyte	MC2_NAM			2.84321	7.17617	3.40388	10.5845	2.9345	7.64493	2.54442	5.83372	3.55726	11.7717	2.60028	6.06403	3.3212	9.99495	2.98227	7.90231	2.45232	5.47295	3.39867	10.5463	0.560665	1.47495	0.0281274	0.0580307	-0.469376	0.722277	0.0829837	0.220353	-0.859462	0.551158	0.00699301	0.0295704	0.153377	1.11217
ENSMUSG00000026922	NM_026212	RNA	Agpat2	Agpat2	1-acylglycerol-3-phosphate O-acyltransferase 2 (lysophosphatidic acid acyltransferase, beta)	1	0		Hepatocytes	1.5912e+06	1.6002e-198	Hepatocytes				6.64763	100.262	6.31079	79.3848	6.57944	95.6334	6.6379	99.5883	6.43615	86.5914	6.64574	100.131	6.27319	77.3424	6.59079	96.3884	6.63557	99.4274	6.46824	88.5392	-0.336841	0.791773	0.0104118	0.0266304	0.268651	1.20468	0.0104118	0.0687413	0.327113	1.2545	0.014763	0.0497518	0.125361	1.09078
ENSMUSG00000023827	NM_026644	RNA	Agpat4	Agpat4	1-acylglycerol-3-phosphate O-acyltransferase 4 (lysophosphatidic acid acyltransferase, delta)	2	0	NA	DC1	2.48432	1.7598e-102	MC2				2.40748	5.30548	2.75707	6.76024	2.69427	6.47227	2.57251	5.94842	2.56443	5.91522	2.36379	5.1472	2.79629	6.94654	2.55988	5.89658	2.39929	5.27544	2.31431	4.97367	0.34959	1.2742	0.0498835	0.0925276	-0.0628015	0.957403	0.382284	0.57044	-0.184567	0.879913	0.278632	0.42508	-0.192641	0.875002
ENSMUSG00000031980	NM_007428	RNA	Agt	Agt	angiotensinogen (serpin peptidase inhibitor, clade A, member 8)	9	0.976692		Cholangiocyte	112.168	0	Cholangiocyte			secreted	9.10434	550.4	8.85288	462.363	8.86653	466.758	8.94477	492.769	8.7639	434.708	9.12379	557.871	8.84631	460.26	8.7785	439.128	8.94903	494.227	8.72736	423.836	-0.251454	0.840049	0.0010878	0.00484138	0.0136491	1.00951	0.598972	0.759185	0.0918869	1.06576	0.130381	0.246596	-0.088979	0.940188
ENSMUSG00000049115	NM_177322	RNA	Agtr1a	Agtr1a	angiotensin II receptor, type 1a	7	0.908253		HSC	626.407	0	HSC			receptor	5.95742	62.1386	5.31309	39.7557	5.31244	39.7379	5.31663	39.8535	5.04929	33.1121	5.96527	62.4777	5.18548	36.3903	5.34576	40.6661	5.24653	37.9633	5.07504	33.7084	-0.644329	0.63979	0.0001554	0.00122951	-0.000644363	0.999553	0.505361	0.675525	0.00354525	1.00246	1	1	-0.263801	0.83289
ENSMUSG00000029007	NM_001301281	RNA	Agtrap	Agtrap	angiotensin II, type I receptor-associated protein	8	0.594369		NA		NA	HSC				3.463	11.0272	4.00594	16.066	3.60086	12.133	3.4755	11.1232	3.88109	14.7342	3.53853	11.6199	4.02104	16.2351	3.62919	12.3735	3.53767	11.613	3.84908	14.4108	0.54294	1.45694	0.0104118	0.0266304	-0.405073	0.755198	0.014763	0.0825913	-0.530436	0.692346	0.00466201	0.02209	-0.124845	0.917103
ENSMUSG00000026272	NM_001276710	RNA	Agxt	Agxt	alanine-glyoxylate aminotransferase	10	0.919807		Hepatocytes	8.19733e+14	0	Hepatocytes				7.49577	180.489	6.75361	107.904	6.96297	124.756	6.62881	98.9624	6.61988	98.3519	7.48085	178.633	6.68764	103.081	6.84642	115.074	6.67041	101.857	6.65723	100.932	-0.74216	0.597844	0.0001554	0.00122951	0.209361	1.15618	0.505361	0.675525	-0.124799	0.917132	0.645377	0.758467	-0.133727	0.911474
ENSMUSG00000089678	NM_001031851	RNA	Agxt2	Agxt2	alanine-glyoxylate aminotransferase 2	4	0.342942		Hepatocytes	252.144	0	Hepatocytes				8.80234	446.445	9.0433	527.601	9.21385	593.807	9.22445	598.184	9.14271	565.236	8.86986	467.838	9.05384	531.469	9.18572	582.339	9.15946	571.839	9.13784	563.333	0.240963	1.18178	0.051857	0.095548	0.170546	1.12548	0.104895	0.253743	0.181143	1.13378	0.194872	0.330208	0.0994069	1.07133
ENSMUSG00000026491	NM_026375	RNA	Ahctf1	Ahctf1	AT hook containing transcription factor 1	2	0.461823		NA		NA	Cholangiocyte				5.54281	46.6178	4.6184	24.5628	4.68218	25.6731	5.08618	33.9699	4.78415	27.5532	5.62828	49.463	4.59936	24.2407	4.61429	24.4929	4.988	31.7349	4.83542	28.55	-0.924406	0.526897	0.0001554	0.00122951	0.0637812	1.0452	0.95913	0.982978	0.46778	1.38298	0.0104118	0.0385988	0.165746	1.12175
ENSMUSG00000027597	NM_016661	RNA	Ahcy	Ahcy	S-adenosylhomocysteine hydrolase	27	0.994834	EPA&DHA	Hepatocytes	1978.31	0	Hepatocytes				8.76874	436.167	7.64942	200.773	7.97777	252.086	7.97679	251.914	7.63386	198.619	8.84229	458.981	7.63319	198.527	7.98742	253.778	7.98916	254.083	7.64213	199.76	-1.11932	0.460311	0.0001554	0.00122951	0.328354	1.25558	0.0379176	0.139919	0.327367	1.25472	0.0281274	0.0796983	-0.0155595	0.989273
ENSMUSG00000029772	NM_001171000	RNA	Ahcyl2	Ahcyl2	S-adenosylhomocysteine hydrolase-like 2	3	0.350801		DC1	3.89619	3.11734e-42	MC2				2.48252	5.58872	3.27079	9.65175	3.04259	8.23967	2.7696	6.81919	2.91366	7.53526	2.50486	5.67592	3.21806	9.30535	2.969	7.82991	2.73163	6.64204	2.93977	7.67286	0.788274	1.72701	0.000621601	0.00337316	-0.228204	0.853697	0.104895	0.253743	-0.501191	0.706523	0.0104118	0.0385988	-0.357133	0.780715
ENSMUSG00000019986	NM_001177776	RNA	Ahi1	Ahi1	Abelson helper integration site 1	2	0.0908074		NA		NA	HSC				1.39899	2.63716	1.76589	3.40084	0.910103	1.87918	1.59885	3.02902	1.75772	3.38163	1.3142	2.48664	1.82395	3.54048	0.822362	1.7683	1.41278	2.66249	1.65556	3.15046	0.366905	1.28958	0.0281274	0.0580307	-0.85579	0.552563	0.0003108	0.0159048	-0.16704	0.890668	0.00325308	0.0176672	-0.00817367	0.99435
ENSMUSG00000069833	NM_001039959	RNA	Ahnak	Ahnak	AHNAK nucleoprotein (desmoyokin)	31	0.951269	NA	MC1	34.4669	5.47772e-28	MC2	MC1_KC			6.05385	66.4342	6.43792	86.6973	6.24442	75.8152	6.30485	79.0585	6.15546	71.2816	6.0104	64.4629	6.51765	91.6239	6.26379	76.8402	6.2991	78.744	6.15767	71.391	0.384062	1.30501	0.0029526	0.0103463	-0.1935	0.874482	0.0829837	0.220353	-0.133066	0.911892	0.051857	0.125555	-0.282457	0.82219
ENSMUSG00000072812	NM_001033476	RNA	Ahnak2	Ahnak2	AHNAK nucleoprotein 2	8	0.990605		HSC	943.881	0	HSC				1.21534	2.32196	2.29074	4.89307	1.88392	3.69078	1.94677	3.85509	1.8175	3.5247	1.21454	2.32066	2.22452	4.67356	1.86403	3.64024	1.79164	3.46208	1.6698	3.18171	1.0754	2.1073	0.00134829	0.00588103	-0.406817	0.754286	0.104895	0.253743	-0.343975	0.787868	0.505361	0.646346	-0.47324	0.720345
ENSMUSG00000020288	NM_001290654	RNA	Ahsa2	Ahsa2	AHA1, activator of heat shock protein ATPase 2	4	0.646972		DC1	1.29693	2.12543e-06	Plasma				4.46494	22.0841	3.87876	14.7104	4.09875	17.1335	4.30066	19.7073	3.9541	15.499	4.37398	20.7348	3.89029	14.8284	4.0501	16.5653	4.23839	18.8748	3.86449	14.5656	-0.586176	0.666106	0.0206682	0.0456844	0.219991	1.16473	0.382284	0.57044	0.421899	1.33969	0.0498835	0.121689	0.075342	1.05361
ENSMUSG00000035875	NM_001243102	RNA	AI182371	AI182371	expressed sequence AI182371	58	0.994858		NA		NA	Hepatocytes				2.08098	4.23093	3.01455	8.0811	2.14199	4.4137	1.84745	3.59863	3.0138	8.07689	2.082	4.23394	2.76785	6.81094	2.32622	5.01491	1.65231	3.14336	2.95965	7.77938	0.933575	1.91	0.014763	0.0349391	-0.872565	0.546175	0.194872	0.374845	-1.1671	0.445315	0.0029526	0.0161193	-0.000751512	0.999479
ENSMUSG00000090086		RNA	AI480526	AI480526		3	0.373836		NA		NA	Plasma				4.50691	22.736	4.18329	18.1676	4.29852	19.6781	4.57612	23.8533	4.20209	18.4058	4.66611	25.3887	4.20594	18.4551	4.23434	18.8219	4.48218	22.3497	4.21798	18.6096	-0.323612	0.799067	0.00466201	0.0147129	0.115223	1.08314	0.645377	0.786622	0.392824	1.31296	0.104895	0.209558	0.0187974	1.01311
ENSMUSG00000078307	NM_001286641	RNA	AI593442	AI593442	expressed sequence AI593442	Not in NW		DHA	NA		NA					1.11027	2.15886	0.53129	1.44522	0.657686	1.57755	0.986968	1.98201	0.221129	1.16565	1.20193	2.30048	0.399105	1.31869	0.568115	1.48259	0.972644	1.96243	0.755977	1.68877	-0.578981	0.669436	0.0029526	0.0103463	0.126396	1.09156	0.292911	0.489957	0.455678	1.37143	0.0379176	0.0987519	-0.310161	0.806552
ENSMUSG00000074873		RNA	AI606181	AI606181		2	0		NA		NA	Cholangiocyte				3.74329	13.3919	2.94209	7.68522	3.1651	8.96994	3.41631	10.6761	3.0141	8.07855	3.61908	12.2872	2.88158	7.36956	3.19859	9.18062	3.30976	9.91602	2.94831	7.71845	-0.801202	0.573871	0.0018648	0.0073364	0.223011	1.16717	0.278632	0.469092	0.474222	1.38917	0.0281274	0.0796983	0.07201	1.05118
ENSMUSG00000034382	NM_145489	RNA	AI661453	AI661453	expressed sequence AI661453	8	0.902484		NA		NA	HSC				4.36717	20.6372	4.12161	17.4071	4.15012	17.7546	4.20475	18.4398	3.81589	14.083	4.38329	20.869	4.118	17.3636	4.16954	17.9951	4.21191	18.5315	3.63972	12.4643	-0.245565	0.843485	0.0311998	0.0639801	0.0285115	1.01996	0.645377	0.786622	0.0831417	1.05932	0.382284	0.532637	-0.305721	0.809038
ENSMUSG00000087107	NR_015519	RNA	AI662270	AI662270	expressed sequence AI662270	17	0.992825	DHA	MC2	45.6042	5.85355e-63	Plasma	MC2_NAM			3.56488	11.8341	5.14807	35.4586	4.86482	29.1377	4.51813	22.9135	4.60709	24.3709	3.48274	11.1792	5.14365	35.3504	4.7848	27.5657	4.52188	22.9732	4.6466	25.0475	1.58318	2.9963	0.0001554	0.00122951	-0.283248	0.821739	0.194872	0.374845	-0.629938	0.646204	0.0029526	0.0161193	-0.540976	0.687306
ENSMUSG00000047423	NM_001256515	RNA	AI837181	AI837181	expressed sequence AI837181	28	0.973927		Cholangiocyte	1.32313	2.20342e-07	Cholangiocyte				4.42701	21.5112	3.97294	15.7027	4.10879	17.2532	4.28528	19.4983	3.89661	14.8935	4.48986	22.4689	4.03348	16.3756	4.0797	16.9088	4.28315	19.4695	3.8415	14.3353	-0.454069	0.729981	0.00699301	0.0198726	0.135849	1.09874	0.798446	0.886501	0.312331	1.24171	0.104895	0.209558	-0.0763376	0.948462
ENSMUSG00000056383	NM_001199330	RNA	AI987944	AI987944	expressed sequence AI987944	Not in NW			NA		NA	Cholangiocyte				3.62241	12.3156	3.16027	8.93996	2.96129	7.78819	3.35744	10.2492	3.18608	9.10136	3.64983	12.5519	3.21944	9.31424	2.94779	7.71567	3.39709	10.5348	3.08627	8.49297	-0.462143	0.725907	0.0010878	0.00484138	-0.198981	0.871166	0.0498835	0.164431	0.197167	1.14645	0.194872	0.330208	0.0258129	1.01805
ENSMUSG00000024397	NM_001361501	RNA	Aif1	Aif1	allograft inflammatory factor 1	53	0.978945	EPA&DHA	MC1	1.11552e+08	0	MC2	MC1_KC			4.88807	29.6111	6.3577	82.0082	5.82965	56.8722	5.8403	57.2934	5.82871	56.835	4.88784	29.6064	6.38965	83.8448	5.99196	63.6443	5.86163	58.1468	5.91278	60.2454	1.46963	2.76951	0.0001554	0.00122951	-0.528046	0.693494	0.0281274	0.118092	-0.5174	0.69863	0.00699301	0.0295704	-0.528989	0.69304
ENSMUSG00000036932	NM_001290364	RNA	Aifm1	Aifm1	apoptosis-inducing factor, mitochondrion-associated 1	44	0.718871	DHA	Hepatocytes	267.736	1.01544e-44	Hepatocytes				6.57574	95.3883	7.46698	176.924	6.85615	115.853	6.79723	111.217	7.75973	216.726	6.51846	91.6751	7.43566	173.124	7.0408	131.672	6.8373	114.349	7.66466	202.905	0.891244	1.85477	0.0001554	0.00122951	-0.610837	0.654817	0.104895	0.253743	-0.669751	0.628615	0.0001554	0.00240569	0.292744	1.22497
ENSMUSG00000020085	NM_001039194	RNA	Aifm2	Aifm2	apoptosis-inducing factor, mitochondrion-associated 2	8	0.704963	EPA&DHA	NA		NA	Cholangiocyte				5.63447	49.6758	5.28164	38.8984	5.65763	50.4796	5.85681	57.953	5.82998	56.885	5.67365	51.0434	5.26725	38.5123	5.64351	49.9879	5.80892	56.0606	5.79298	55.4449	-0.352832	0.783045	0.000621601	0.00337316	0.375989	1.29773	0.0003108	0.0159048	0.575172	1.48985	0.0003108	0.00360544	0.548339	1.4624
ENSMUSG00000022763	NM_001291070	RNA	Aifm3	Aifm3	apoptosis-inducing factor, mitochondrion-associated 3	3	0.541891		NA		NA	Cholangiocyte				2.00609	4.01693	1.08227	2.11736	1.57986	2.9894	1.32579	2.5067	1.28159	2.43106	2.08137	4.23208	1.1042	2.1498	1.21094	2.31488	1.43494	2.70372	1.01416	2.01972	-0.923829	0.527108	0.000930972	0.00464835	0.497592	1.41186	0.292911	0.489957	0.243524	1.18388	0.188937	0.330208	0.19932	1.14816
ENSMUSG00000037860	NM_001013779	RNA	Aim2	Aim2	absent in melanoma 2	3	0.672956	DHA	DC1	1.46228	2.08689e-40	MC2				2.91053	7.51894	3.97381	15.7122	3.61495	12.252	3.21518	9.28681	3.68432	12.8555	2.85179	7.21894	3.9384	15.3312	3.62813	12.3645	3.28854	9.7712	3.56924	11.8699	1.06328	2.08968	0.0001554	0.00122951	-0.358863	0.779779	0.0649573	0.192081	-0.758626	0.591059	0.0010878	0.00810531	-0.28949	0.818191
ENSMUSG00000028029	NM_007926	RNA	Aimp1	Aimp1	aminoacyl tRNA synthetase complex-interacting multifunctional protein 1	156	0.940063	EPA&DHA	MC2	36.2341	5.89224e-85	Cholangiocyte	MC2_NAM			5.76662	54.441	6.81423	112.535	6.0334	65.4991	5.96973	62.6711	6.85319	115.616	5.71369	52.4797	6.81454	112.559	6.2047	73.7567	5.92561	60.7837	6.80007	111.436	1.04761	2.06711	0.0001554	0.00122951	-0.780832	0.582031	0.0498835	0.164431	-0.844506	0.556901	0.0001554	0.00240569	0.0389597	1.02737
ENSMUSG00000024847	NM_001276284	RNA	Aip	Aip	aryl-hydrocarbon receptor-interacting protein	30	0.863324		MC2	10.9135	3.24798e-46	Cholangiocyte	MC2_NAM			3.6016	12.1392	3.04111	8.23127	3.26412	9.60722	3.42517	10.7418	2.92451	7.59213	3.55991	11.7934	3.06602	8.37461	3.22599	9.35662	3.25925	9.57486	2.88728	7.39873	-0.560482	0.678076	0.0104118	0.0266304	0.223004	1.16716	0.382284	0.57044	0.384055	1.305	0.194872	0.330208	-0.116609	0.922353
ENSMUSG00000078247	NR_002853	RNA	Airn	Airn	antisense Igf2r RNA	Not in NW			NA		NA	Cholangiocyte				0.607586	1.52371	1.07194	2.10226	0.577734	1.4925	1.30374	2.46867	0.849059	1.80133	0.702029	1.62679	1.01037	2.01443	0.727695	1.65599	1.1169	2.1688	0.800847	1.74212	0.464356	1.3797	0.0498835	0.0925276	-0.494208	0.709951	0.0649573	0.192081	0.231794	1.17429	0.528309	0.670761	-0.222883	0.856852
ENSMUSG00000028792	NM_001033966	RNA	Ak2	Ak2	adenylate kinase 2	8	0.937004		Hepatocytes	2.02667e+13	3.22246e-72	Hepatocytes				8.63887	398.619	8.94389	492.47	9.14246	565.139	8.99482	510.166	9.04179	527.048	8.67323	408.228	8.94022	491.219	9.13451	562.033	8.99816	511.348	9.04965	529.926	0.305023	1.23544	0.0180441	0.0420295	0.198572	1.14756	0.0498835	0.164431	0.0509331	1.03593	0.430218	0.588246	0.0978997	1.07021
ENSMUSG00000024782	NM_001365071	RNA	Ak3	Ak3	adenylate kinase 3	5	0.177135		Hepatocytes	25084.4	8.2062e-209	Hepatocytes				7.72763	211.958	7.42661	172.041	7.57893	191.199	7.47402	177.789	7.44187	173.87	7.77248	218.65	7.44012	173.66	7.56134	188.881	7.4571	175.715	7.48103	178.655	-0.301029	0.811673	0.00466201	0.0147129	0.152323	1.11136	0.0829837	0.220353	0.0474137	1.03341	0.95913	0.977437	0.0152616	1.01063
ENSMUSG00000047804	NM_019921	RNA	Akap10	Akap10	A kinase (PRKA) anchor protein 10	7	0.462456	EPA&DHA	NA		NA	MC2				1.22353	2.33517	2.03382	4.09488	1.37088	2.58627	1.40449	2.64724	2.31314	4.96963	1.11828	2.17088	2.03923	4.11027	1.40331	2.64507	1.34507	2.54043	1.96925	3.91564	0.810292	1.75357	0.0001554	0.00122951	-0.662946	0.631587	0.0379176	0.139919	-0.62933	0.646477	0.000621601	0.00582955	0.279317	1.21362
ENSMUSG00000038587	NM_031185	RNA	Akap12	Akap12	A kinase (PRKA) anchor protein (gravin) 12	3	0.460872		E2	408399	1.33339e-59	E2				3.19465	9.1556	3.65793	12.6226	3.42318	10.727	3.23236	9.39806	3.49725	11.2921	3.13639	8.7932	3.62162	12.3088	3.46221	11.0212	3.24636	9.48967	3.44538	10.8934	0.46328	1.37867	0.000621601	0.00337316	-0.234758	0.849827	0.160528	0.331848	-0.425572	0.744544	0.0379176	0.0987519	-0.160686	0.894599
ENSMUSG00000066406	NM_029332	RNA	Akap13	Akap13	A kinase (PRKA) anchor protein 13	66	0.918503	EPA&DHA	Bcells	6.75309	1	Cholangiocyte				5.24093	37.8162	6.65769	100.964	5.74071	53.4718	5.6335	49.6422	6.30668	79.1587	5.23296	37.6079	6.62554	98.7385	5.89379	59.4578	5.6805	51.2861	6.27158	77.2562	1.41676	2.66985	0.0001554	0.00122951	-0.916985	0.529615	0.0010878	0.0239087	-1.0242	0.491684	0.0001554	0.00240569	-0.351016	0.784032
ENSMUSG00000059708	NM_001081956	RNA	Akap17b	Akap17b	A kinase (PRKA) anchor protein 17B	1	0		NA		NA	Plasma				3.31779	9.97137	2.91394	7.53676	2.92982	7.62014	3.07164	8.40727	2.96868	7.82819	3.28153	9.72387	2.88642	7.39435	2.89741	7.45085	3.13562	8.78854	2.94553	7.70361	-0.403847	0.75584	0.0062845	0.0195468	0.0158733	1.01106	0.878477	0.935897	0.157693	1.1155	0.104895	0.209558	0.0547345	1.03867
ENSMUSG00000039166	NM_001347460	RNA	Akap7	Akap7	A kinase (PRKA) anchor protein 7	Not in NW		EPA	NA		NA	HSC				3.54	11.6318	4.08196	16.9353	3.84284	14.3486	3.94407	15.3916	4.28193	19.4532	3.57292	11.9002	4.13605	17.5823	3.84633	14.3834	3.85044	14.4244	4.38281	20.862	0.541961	1.45595	0.000621601	0.00337316	-0.239123	0.84726	0.014763	0.0825913	-0.13789	0.908848	0.0829837	0.175725	0.199968	1.14867
ENSMUSG00000040407	NM_194462	RNA	Akap9	Akap9	A kinase (PRKA) anchor protein (yotiao) 9	139	0.999028	EPA&DHA	DC1	2.69123	3.05819e-28	Cholangiocyte				5.60778	48.7652	7.34785	162.901	6.23967	75.5664	6.08708	67.9819	7.48361	178.974	5.45789	43.953	7.36065	164.353	6.39354	84.0713	6.18594	72.8035	7.50741	181.951	1.74007	3.34052	0.0001554	0.00122951	-1.10818	0.463879	0.0104118	0.0687413	-1.26077	0.41732	0.0001554	0.00240569	0.135757	1.09867
ENSMUSG00000031023	NM_020616	RNA	Akip1	Akip1	A kinase (PRKA) interacting protein 1	2	0.489791	EPA&DHA	MC2	1.56831	3.02672e-66	Cholangiocyte	MC2_NAM			5.05833	33.3203	4.08628	16.9861	4.93818	30.6576	5.23733	37.7218	4.6167	24.5338	5.06607	33.4995	4.09578	17.0982	4.94032	30.7033	5.18611	36.4062	4.59043	24.0911	-0.972051	0.509781	0.0001554	0.00122951	0.851896	1.80487	0.0001554	0.0126191	1.15105	2.22075	0.0001554	0.00240569	0.530418	1.44435
ENSMUSG00000033715	NM_134072	RNA	Akr1c14	Akr1c14	aldo-keto reductase family 1, member C14	60	0.992639	EPA&DHA	Hepatocytes	135944	0	Hepatocytes				6.8692	116.906	6.25801	76.5331	6.8635	116.445	6.95303	123.9	6.67713	102.333	6.7922	110.829	6.24532	75.8628	6.842	114.722	6.91768	120.901	6.63138	99.1391	-0.611191	0.654656	0.0104118	0.0266304	0.605492	1.5215	0.0010878	0.0239087	0.695021	1.61891	0.0001554	0.00240569	0.419119	1.33711
ENSMUSG00000071551	NM_001013785	RNA	Akr1c19	Akr1c19	aldo-keto reductase family 1, member C19	27	0.993782	EPA&DHA	Cholangiocyte	8.08492	0	Cholangiocyte				7.17322	144.329	5.51119	45.6072	6.45192	87.5432	6.94249	122.998	6.64345	99.9716	7.15949	142.963	5.58844	48.1157	6.48152	89.3575	6.89437	118.963	6.67284	102.029	-1.66203	0.315995	0.0001554	0.00122951	0.940733	1.9195	0.0018648	0.0304682	1.4313	2.6969	0.0001554	0.00240569	1.13226	2.19201
ENSMUSG00000038641	NM_145364	RNA	Akr1d1	Akr1d1	aldo-keto reductase family 1, member D1	2	0.470068	EPA	Hepatocytes	57.9743	0	Hepatocytes				6.27971	77.6927	5.45687	43.9218	5.72071	52.7357	5.54567	46.7105	5.83802	57.203	6.19917	73.4742	5.48387	44.7518	5.72167	52.771	5.4778	44.5638	5.82505	56.691	-0.822842	0.565327	0.0003108	0.00200131	0.263843	1.20067	0.00699301	0.0562135	0.0888089	1.06349	0.720901	0.817472	0.381155	1.30238
ENSMUSG00000045410	NM_018859	RNA	Akr1e1	Akr1e1	aldo-keto reductase family 1, member E1	10	0.620343	EPA&DHA	Cholangiocyte	5.7546	1.946e-207	Cholangiocyte				5.72579	52.9218	5.33142	40.2641	5.77611	54.8003	5.86193	58.1591	5.65902	50.5282	5.66232	50.6441	5.27202	38.6399	5.71219	52.4252	5.78236	55.0381	5.6285	49.4706	-0.394367	0.760823	0.000621601	0.00337316	0.444689	1.36102	0.0029526	0.0364998	0.530511	1.44444	0.0018648	0.0118281	0.327594	1.25492
ENSMUSG00000028743	NM_025337	RNA	Akr7a5	Akr7a5	aldo-keto reductase family 7, member A5 (aflatoxin aldehyde reductase)	62	0.968243		Hepatocytes	3.01563e+14	1.2837e-258	Hepatocytes				8.92463	485.94	8.54026	372.285	8.78873	442.255	8.84124	458.646	8.5831	383.504	8.99944	511.802	8.63241	396.838	8.7751	438.096	8.79658	444.667	8.57786	382.115	-0.38437	0.766114	0.0498835	0.0925276	0.248471	1.18795	0.171852	0.352036	0.300972	1.23197	0.234499	0.375669	0.0428323	1.03013
ENSMUSG00000011096	NM_001253920	RNA	Akt1s1	Akt1s1	AKT1 substrate 1 (proline-rich)	Not in NW			Cholangiocyte	2.13828	7.47611e-59	Cholangiocyte				2.9732	7.85276	1.92649	3.8013	2.50705	5.68458	2.57325	5.95148	2.4128	5.32507	2.97842	7.8812	1.83939	3.57859	2.38669	5.22955	2.44494	5.44503	2.25908	4.78687	-1.04671	0.484072	0.0010878	0.00484138	0.580559	1.49543	0.0379176	0.139919	0.646755	1.56564	0.0104118	0.0385988	0.486307	1.40085
ENSMUSG00000019699	NM_011785	RNA	Akt3	Akt3	thymoma viral proto-oncogene 3	21	0.765169	EPA&DHA	NA		NA	E2				1.25503	2.38672	2.52127	5.74087	1.31472	2.48754	1.45479	2.74117	1.96905	3.9151	1.15237	2.22279	2.5128	5.70725	1.30363	2.4685	1.51108	2.85024	1.87997	3.68067	1.26624	2.40534	0.0001554	0.00122951	-1.20655	0.433304	0.0001554	0.0126191	-1.06648	0.477484	0.0001554	0.00240569	-0.552221	0.68197
ENSMUSG00000031667	NM_001302266	RNA	Aktip	Aktip	thymoma viral proto-oncogene 1 interacting protein	12	0.88458		Cholangiocyte	2.58571	1.89938e-96	Cholangiocyte				3.72647	13.2367	3.38166	10.4227	3.63175	12.3955	3.74488	13.4067	3.51374	11.4219	3.73017	13.2706	3.37322	10.3619	3.58467	11.9976	3.70726	13.0616	3.48685	11.211	-0.344813	0.78741	0.0281274	0.0580307	0.25009	1.18928	0.171852	0.352036	0.363223	1.2863	0.0281274	0.0796983	0.132078	1.09587
ENSMUSG00000032786	NM_001291835	RNA	Alas1	Alas1	aminolevulinic acid synthase 1	12	0.587823		MC2	1312.91	1.63514e-20	Hepatocytes	MC2_NAM			5.10764	34.4789	6.43645	86.6095	7.71547	210.178	7.72454	211.504	7.35338	163.526	5.06446	33.4622	6.2509	76.1569	7.66167	202.485	7.67085	203.777	7.3991	168.792	1.32881	2.51196	0.014763	0.0349391	1.27901	2.42673	0.0010878	0.0239087	1.28809	2.44204	0.0018648	0.0118281	0.916926	1.88809
ENSMUSG00000022636	NM_001331110	RNA	Alcam	Alcam	activated leukocyte cell adhesion molecule	35	0.963885	EPA&DHA	HSC	1.55514e+11	4.82816e-27	Cholangiocyte		Alcam	hsa_receptor	4.258	19.1332	5.93952	61.3724	4.64917	25.0923	4.53972	23.2591	5.43925	43.3888	4.19408	18.3039	5.93512	61.1856	4.81657	28.1794	4.46542	22.0915	5.42293	42.9007	1.68151	3.20764	0.0001554	0.00122951	-1.29034	0.408853	0.0003108	0.0159048	-1.39979	0.378983	0.0001554	0.00240569	-0.500266	0.706977
ENSMUSG00000007833	NM_145954	RNA	Aldh16a1	Aldh16a1	aldehyde dehydrogenase 16 family, member A1	14	0.997825		MC2	2.01375	1.53352e-46	MC2	MC2_NAM			6.96358	124.809	6.58839	96.2285	6.32252	80.0328	6.41083	85.0848	6.3153	79.6331	6.95163	123.779	6.5178	91.6332	6.35096	81.6262	6.46241	88.1819	6.35716	81.9775	-0.375183	0.771008	0.0010878	0.00484138	-0.265874	0.831695	0.0829837	0.220353	-0.177563	0.884196	0.382284	0.532637	-0.273097	0.827541
ENSMUSG00000024747	NM_011921	RNA	Aldh1a7	Aldh1a7	aldehyde dehydrogenase family 1, subfamily A7	3	0.51823		Hepatocytes	2.32679e+06	0	Hepatocytes				8.5693	379.853	8.21071	296.259	8.22588	299.389	8.26989	308.663	8.0669	268.151	8.53448	370.795	8.2027	294.617	8.15939	285.904	8.24302	302.968	8.02274	260.067	-0.358584	0.77993	0.0104118	0.0266304	0.0151633	1.01057	0.441803	0.622665	0.0591762	1.04187	0.674198	0.787494	-0.143809	0.905126
ENSMUSG00000035561	NM_028270	RNA	Aldh1b1	Aldh1b1	aldehyde dehydrogenase 1 family, member B1	7	0.935736		NA		NA	Hepatocytes				7.60352	194.486	8.26935	308.548	8.08668	271.852	7.5409	186.225	8.15867	285.762	7.61459	195.984	8.07745	270.119	8.09684	273.773	7.55162	187.613	8.08311	271.181	0.665831	1.58648	0.0379176	0.074285	-0.18267	0.881071	0.505361	0.675525	-0.728449	0.603553	0.0498835	0.121689	-0.110677	0.926153
ENSMUSG00000030088	NM_001356412	RNA	Aldh1l1	Aldh1l1	aldehyde dehydrogenase 1 family, member L1	9	0.954545	NA	Hepatocytes	1.94787e+09	0	Hepatocytes				8.65167	402.172	7.46778	177.021	7.81434	225.087	7.58109	191.485	7.80944	224.324	8.58713	384.577	7.49773	180.735	7.77961	219.734	7.64366	199.973	7.80588	223.771	-1.18389	0.440164	0.0001554	0.00122951	0.346558	1.27152	0.0649573	0.192081	0.113306	1.0817	0.278632	0.42508	0.341661	1.26721
ENSMUSG00000010025	NM_001331114	RNA	Aldh3a2	Aldh3a2	aldehyde dehydrogenase family 3, subfamily A2	9	0.993233		Hepatocytes	1.92652e+21	5.4983e-149	Hepatocytes				6.22038	74.5626	7.0126	129.123	7.62174	196.958	7.67977	205.041	7.32227	160.038	6.11397	69.261	6.80959	112.174	7.65722	201.861	7.62731	197.719	7.16936	143.944	0.792221	1.73174	0.0206682	0.0456844	0.60914	1.52535	0.00466201	0.0457463	0.667168	1.58795	0.00466201	0.02209	0.309672	1.23943
ENSMUSG00000024885	NM_026316	RNA	Aldh3b1	Aldh3b1	aldehyde dehydrogenase 3 family, member B1	Not in NW			MC1	113.296	0	DC1	MC1_KC			1.41378	2.66435	2.14037	4.40876	2.07987	4.2277	2.19164	4.56825	1.90154	3.73612	1.50993	2.84797	2.18094	4.53449	2.12969	4.37623	1.86602	3.64526	1.7335	3.32533	0.726588	1.65472	0.0135185	0.0339175	-0.0604969	0.958934	0.636254	0.786622	0.0512696	1.03618	0.874735	0.926147	-0.238831	0.847432
ENSMUSG00000035936	NM_172532	RNA	Aldh5a1	Aldh5a1	aldhehyde dehydrogenase family 5, subfamily A1	12	0.285291		NA		NA	Hepatocytes				5.29714	39.3185	4.78412	27.5527	5.32927	40.204	5.35975	41.0627	4.96257	31.1806	5.35308	40.8731	4.77481	27.3754	5.24558	37.9381	5.33308	40.3103	4.9823	31.6097	-0.513017	0.700756	0.0010878	0.00484138	0.545146	1.45917	0.0062845	0.0562135	0.575634	1.49033	0.0018648	0.0118281	0.178454	1.13167
ENSMUSG00000053644	NM_001127338	RNA	Aldh7a1	Aldh7a1	aldehyde dehydrogenase family 7, member A1	69	0.999799		Hepatocytes	1.26624e+17	0	Hepatocytes				7.97125	250.949	7.448	174.611	7.73242	212.663	7.7949	222.075	7.65851	202.042	7.96142	249.245	7.44823	174.639	7.78693	220.852	7.72774	211.974	7.68581	205.902	-0.523252	0.695802	0.0029526	0.0103463	0.284424	1.21792	0.0206682	0.098788	0.346901	1.27183	0.0498835	0.121689	0.210512	1.1571
ENSMUSG00000037542	NM_178713	RNA	Aldh8a1	Aldh8a1	aldehyde dehydrogenase 8 family, member A1	49	0.956918		Hepatocytes	141492	0	Hepatocytes				7.96174	249.299	7.57515	190.699	7.69577	207.327	7.66775	203.34	7.63825	199.225	7.97504	251.609	7.56105	188.843	7.72697	211.861	7.68537	205.839	7.61584	196.154	-0.386584	0.764939	0.0003108	0.00200131	0.120614	1.0872	0.0649573	0.192081	0.0925987	1.06629	0.188937	0.330208	0.0631016	1.04471
ENSMUSG00000026687	NM_019993	RNA	Aldh9a1	Aldh9a1	aldehyde dehydrogenase 9, subfamily A1	184	0.970998	EPA&DHA	Hepatocytes	221904	1.66249e-65	Hepatocytes				6.16333	71.6716	7.39249	168.02	6.69954	103.935	6.27365	77.3669	7.9617	249.293	6.14564	70.798	7.44082	173.744	6.8331	114.017	6.31161	79.4301	7.87811	235.259	1.22916	2.34431	0.0001554	0.00122951	-0.692956	0.618585	0.0355562	0.139919	-1.11885	0.460462	0.0001554	0.00240569	0.569207	1.48371
ENSMUSG00000059343	NM_001199270	RNA	Aldoart1	Aldoart1	aldolase 1 A, retrogene 1	6	0.941115		NA		NA	MC2				1.67775	3.1993	0.994412	1.99227	1.23004	2.34573	1.4363	2.70627	0.802997	1.74472	1.81266	3.51289	0.793986	1.73386	1.2306	2.34664	1.43726	2.70806	0.793044	1.73273	-0.683343	0.622721	0.014763	0.0349391	0.235625	1.17742	0.441803	0.622665	0.441892	1.35838	0.0829837	0.175725	-0.191415	0.875746
ENSMUSG00000028307	NM_144903	RNA	Aldob	Aldob	aldolase B, fructose-bisphosphate	Not in NW			Hepatocytes	1.62456e+56	0	Hepatocytes				11.3936	2690.32	11.1563	2282.3	11.0917	2182.45	11.0043	2054.06	11.196	2345.96	11.4087	2718.67	11.1567	2282.93	11.0842	2171.14	10.9986	2045.95	11.204	2359.09	-0.237288	0.848338	0.00980798	0.0266304	-0.064541	0.95625	0.635507	0.786622	-0.152013	0.899994	0.00831156	0.0347773	0.0396861	1.02789
ENSMUSG00000017390	NM_001303423	RNA	Aldoc	Aldoc	aldolase C, fructose-bisphosphate	Not in NW			Cholangiocyte	1.99372	6.9797e-159	Cholangiocyte				4.45159	21.8807	2.79359	6.93353	2.75757	6.76258	2.74057	6.68336	2.58163	5.98615	4.50667	22.7323	2.8134	7.0294	2.69014	6.45376	2.56367	5.91211	2.65211	6.28585	-1.658	0.316879	0.0001554	0.00122951	-0.0360159	0.975345	0.720901	0.838003	-0.053016	0.963919	0.720901	0.817472	-0.211962	0.863362
ENSMUSG00000063362	NM_001243161	RNA	Alg11	Alg11	asparagine-linked glycosylation 11 (alpha-1,2-mannosyltransferase)	12	0.829885	DHA	NA		NA	Cholangiocyte				4.78874	27.641	4.10886	17.2541	4.40413	21.1727	4.44452	21.7738	4.57434	23.8239	4.80477	27.9498	4.20184	18.4026	4.31308	19.8777	4.51363	22.8422	4.49086	22.4846	-0.679876	0.624219	0.0010878	0.00484138	0.295268	1.22711	0.505361	0.675525	0.33566	1.26195	0.0206682	0.0637349	0.465476	1.38077
ENSMUSG00000035845	NM_001142357	RNA	Alg12	Alg12	asparagine-linked glycosylation 12 (alpha-1,6-mannosyltransferase)	2	0		NA		NA	Plasma				2.44113	5.43066	1.67075	3.18379	2.12674	4.3673	2.3353	5.04654	1.87114	3.65821	2.41181	5.32142	1.64441	3.12621	2.20259	4.60306	1.98629	3.96216	1.78255	3.44033	-0.770382	0.586262	0.0029526	0.0103463	0.455995	1.37173	0.00466201	0.0457463	0.66455	1.58507	0.226805	0.375669	0.200394	1.14901
ENSMUSG00000039887	NM_024178	RNA	Alg14	Alg14	asparagine-linked glycosylation 14	3	0.846675		NA		NA	HSC				3.03368	8.18897	2.45172	5.47068	2.96731	7.82076	3.03281	8.18401	2.56841	5.93154	2.92851	7.61324	2.39081	5.24453	2.91194	7.52629	2.90655	7.49824	2.62544	6.17074	-0.581962	0.668055	0.014763	0.0349391	0.515589	1.42958	0.000621601	0.0206606	0.581088	1.49598	0.00699301	0.0295704	0.116687	1.08424
ENSMUSG00000033809	NM_001357403	RNA	Alg3	Alg3	asparagine-linked glycosylation 3 (alpha-1,3-mannosyltransferase)	1	0		NA		NA	Plasma				3.14316	8.83457	2.23476	4.70685	2.27928	4.85435	2.52536	5.75717	2.00076	4.00211	3.1508	8.88146	2.24716	4.74746	2.31854	4.98828	2.44593	5.44875	1.79534	3.47098	-0.908397	0.532777	0.0003108	0.00200131	0.0445166	1.03134	0.528309	0.700743	0.290597	1.22315	0.234499	0.375669	-0.234003	0.850272
ENSMUSG00000036632	NM_025442	RNA	Alg5	Alg5	asparagine-linked glycosylation 5 (dolichyl-phosphate beta-glucosyltransferase)	118	0.994678		MC1	1.40495	2.76446e-91	Plasma	MC1_KC			7.50914	182.17	7.05575	133.044	7.24496	151.687	7.38229	166.837	7.11223	138.355	7.47015	177.313	7.07593	134.917	7.2996	157.542	7.38262	166.875	7.08018	135.315	-0.45339	0.730325	0.014763	0.0349391	0.189202	1.14013	0.0498835	0.164431	0.32654	1.254	0.0104118	0.0385988	0.0564728	1.03992
ENSMUSG00000073792	NM_001081264	RNA	Alg6	Alg6	asparagine-linked glycosylation 6 (alpha-1,3,-glucosyltransferase)	5	0.998656		NA		NA	Cholangiocyte				3.01218	8.06781	2.75932	6.77077	3.01295	8.07214	2.96449	7.80547	2.66589	6.34617	3.02906	8.1628	2.73722	6.66786	2.94069	7.67777	2.75587	6.75459	2.56671	5.92458	-0.252858	0.839232	0.0498835	0.0925276	0.253631	1.1922	0.234499	0.42103	0.205166	1.15282	0.328205	0.476734	-0.0934351	0.937288
ENSMUSG00000035704	NM_199035	RNA	Alg8	Alg8	asparagine-linked glycosylation 8 (alpha-1,3-glucosyltransferase)	20	0.724944	DHA	MC2	1.78604	1.6371e-119	Plasma	MC2_NAM			4.94225	30.7445	4.41396	21.3174	4.40026	21.116	4.6961	25.9219	4.34577	20.3332	4.90159	29.8899	4.39487	21.0373	4.49526	22.5532	4.6263	24.6977	4.23547	18.8366	-0.528293	0.693375	0.0003108	0.00200131	-0.0136981	0.99055	0.798446	0.886501	0.282137	1.21599	0.0379176	0.0987519	-0.0681942	0.953831
ENSMUSG00000032059	NM_133981	RNA	Alg9	Alg9	asparagine-linked glycosylation 9 (alpha 1,2 mannosyltransferase)	2	0.219893	NA	NA		NA	Cholangiocyte				3.55522	11.7552	3.04912	8.27705	3.52896	11.5431	3.16436	8.96533	3.20811	9.24142	3.5513	11.7233	2.96793	7.82413	3.30216	9.86388	3.15532	8.90937	3.29741	9.83152	-0.506106	0.70412	0.0029526	0.0103463	0.479849	1.3946	0.104895	0.253743	0.115241	1.08316	0.160528	0.287269	0.158999	1.11651
ENSMUSG00000040174	NM_026944	RNA	Alkbh3	Alkbh3	alkB homolog 3, alpha-ketoglutarate-dependent dioxygenase	13	0.741619		MC2	1.78604	7.35498e-43	Cholangiocyte	MC2_NAM			4.36416	20.5941	3.79059	13.8382	4.17573	18.0725	4.18337	18.1686	4.12431	17.4398	4.33487	20.1802	3.83916	14.312	4.11932	17.3796	4.13078	17.5181	4.07169	16.8151	-0.573573	0.671951	0.0018648	0.0073364	0.385138	1.30598	0.0829837	0.220353	0.392784	1.31292	0.130381	0.246596	0.33372	1.26026
ENSMUSG00000042650	NM_172943	RNA	Alkbh5	Alkbh5	alkB homolog 5, RNA demethylase	11	0.693692		MC2	4.90375	1.24067e-25	Cholangiocyte	MC2_NAM			4.85593	28.9589	5.22732	37.4609	5.53725	46.4387	5.29607	39.2896	5.20137	36.7932	4.7265	26.474	5.32052	39.9609	5.5137	45.6867	5.19991	36.7561	5.18696	36.4277	0.371382	1.29359	0.0206682	0.0456844	0.309939	1.23966	0.194872	0.374845	0.0687594	1.04881	0.878477	0.926147	-0.0259483	0.982175
ENSMUSG00000002661	NM_025538	RNA	Alkbh7	Alkbh7	alkB homolog 7	1	0		Cholangiocyte	1.52196	4.34524e-39	Cholangiocyte				4.17272	18.0349	3.1902	9.12737	3.43411	10.8086	3.54627	11.6825	3.40674	10.6055	4.19837	18.3584	3.23378	9.40731	3.26622	9.62121	3.45595	10.9735	3.19703	9.1707	-0.982517	0.506096	0.0001554	0.00122951	0.243907	1.1842	0.645377	0.786622	0.356073	1.27994	0.130381	0.246596	0.216539	1.16194
ENSMUSG00000025899	NM_026303	RNA	Alkbh8	Alkbh8	alkB homolog 8, tRNA methyltransferase	17	0.730079	EPA&DHA	NA		NA	Cholangiocyte				2.44423	5.44235	3.79765	13.9062	3.2054	9.22406	2.80485	6.98784	4.04823	16.5439	2.34485	5.08009	3.85424	14.4625	3.14462	8.84349	2.71929	6.58547	4.01316	16.1466	1.35342	2.55518	0.0001554	0.00122951	-0.59225	0.663307	0.0498835	0.164431	-0.992805	0.5025	0.0001554	0.00240569	0.250574	1.18968
ENSMUSG00000020892	NM_011786	RNA	Aloxe3	Aloxe3	arachidonate lipoxygenase 3	Not in NW		EPA	NA		NA	Cholangiocyte				0.536882	1.45083	0	1	0.169981	1.12504	0	1	0	1	0.599163	1.51484	0.629244	1.54675	0.374442	1.29634	0.612598	1.52901	0.752418	1.68461	-0.536882	0.689259	0.00433461	0.0147129	0.169981	1.12504	0.0329107	0.136776	0	1	0.56514	0.70189	0	1
ENSMUSG00000038763	NM_054085	RNA	Alpk3	Alpk3	alpha-kinase 3	5	0.96288		NA		NA	HSC				1.0971	2.13924	1.79771	3.47669	2.06261	4.17741	1.95638	3.88088	2.51825	5.72888	1.14121	2.20566	1.84352	3.58885	1.8822	3.68638	2.0321	4.09	2.41061	5.31699	0.700612	1.62519	0.0281274	0.0580307	0.264894	1.20155	0.573737	0.732899	0.15867	1.11626	0.328205	0.476734	0.720541	1.6478
ENSMUSG00000044037	NM_001146059	RNA	Als2cl	Als2cl	ALS2 C-terminal like	18	0.900145	DHA	NA		NA	E2				4.02147	16.2399	3.18718	9.10832	3.42108	10.7114	3.50235	11.3321	3.10596	8.60967	4.03746	16.4208	3.11172	8.6441	3.50828	11.3788	3.54741	11.6917	3.16045	8.94106	-0.834284	0.560861	0.000621601	0.00337316	0.233894	1.176	0.0829837	0.220353	0.315161	1.24415	0.0379176	0.0987519	-0.0812268	0.945254
ENSMUSG00000047528	NM_001347056	RNA	Als2cr12	Als2cr12	amyotrophic lateral sclerosis 2 chromosome region 12	12	0.896641		NA		NA	Hepatocytes				0.900399	1.86658	2.18538	4.54848	3.30985	9.91663	2.97344	7.85409	3.86612	14.582	0.955666	1.93948	2.24713	4.74736	3.46251	11.0235	2.77196	6.83033	3.51044	11.3959	1.28499	2.4368	0.000621601	0.00337316	1.12447	2.18021	0.0010878	0.0239087	0.78806	1.72675	0.160528	0.287269	1.68073	3.2059
ENSMUSG00000028356	NM_007443	RNA	Ambp	Ambp	alpha 1 microglobulin/bikunin	60	0.949295		Hepatocytes	5.81479e+54	0	Cholangiocyte			secreted	12.2085	4732.88	12.0374	4203.69	11.935	3915.6	12.1162	4439.59	11.935	3915.6	12.2317	4809.61	12.0009	4098.54	11.966	4000.67	12.1264	4471.04	11.9133	3857.03	-0.171064	0.888187	0.00495343	0.015629	-0.102422	0.931468	0.672604	0.815302	0.0787719	1.05612	0.063696	0.148073	-0.102422	0.931468
ENSMUSG00000063953	NM_007444	RNA	Amd2	Amd2	S-adenosylmethionine decarboxylase 2	3	0.195473		NA		NA	Cholangiocyte				1.32579	2.5067	0.729728	1.65833	0.980458	1.97309	1.07917	2.11283	0.590937	1.50623	1.22823	2.34279	0.494689	1.40902	0.94219	1.92144	1.10963	2.15791	0.66556	1.58618	-0.596061	0.661558	0.0281274	0.0580307	0.250731	1.18981	0.278632	0.469092	0.349447	1.27407	0.104895	0.209558	-0.13879	0.90828
ENSMUSG00000015890	NM_027908	RNA	Amdhd1	Amdhd1	amidohydrolase domain containing 1	5	0.892124		Hepatocytes	3.497e+07	0	Hepatocytes				6.99906	127.916	6.26802	77.0658	6.59023	96.3508	6.5231	91.9703	6.50076	90.5575	7.02553	130.286	6.23284	75.2093	6.60187	97.1319	6.59188	96.4611	6.43145	86.3095	-0.73104	0.60247	0.0001554	0.00122951	0.322207	1.25024	0.0206682	0.098788	0.255078	1.1934	0.00466201	0.02209	0.232743	1.17507
ENSMUSG00000036820	NM_172935	RNA	Amdhd2	Amdhd2	amidohydrolase domain containing 2	Not in NW			MC1	11.3589	2.3278e-256	MC2	MC1_KC			5.23743	37.7246	5.4718	44.3789	5.54074	46.5511	5.56182	47.2362	5.51619	45.7656	5.1804	36.2623	5.46275	44.1015	5.52523	46.0531	5.58756	48.0864	5.50737	45.4865	0.234369	1.17639	0.0029526	0.0103463	0.0689418	1.04895	0.505361	0.675525	0.0900177	1.06438	0.234499	0.375669	0.0443896	1.03125
ENSMUSG00000050332	NM_175179	RNA	Amer1	Amer1	APC membrane recruitment 1	Not in NW			NA		NA	HSC				4.12207	17.4128	3.8368	14.2887	4.03435	16.3855	3.96378	15.6033	3.86722	14.5931	4.17746	18.0943	3.90514	14.9818	4.03131	16.351	3.80658	13.9925	3.87887	14.7115	-0.285274	0.820586	0.0355562	0.0724535	0.197546	1.14675	0.160528	0.331848	0.12698	1.09201	0.798446	0.874544	0.0304183	1.02131
ENSMUSG00000031751	NM_011787	RNA	Amfr	Amfr	autocrine motility factor receptor	31	0.854007		NA		NA	Hepatocytes			hsa_receptor	8.14941	283.933	7.72499	211.57	7.75684	216.292	7.77388	218.863	7.61399	195.902	8.16383	286.785	7.7638	217.338	7.76054	216.848	7.76915	218.147	7.59061	192.753	-0.424413	0.745142	0.0010878	0.00484138	0.0318411	1.02232	0.46192	0.646317	0.0488907	1.03447	0.528309	0.670761	-0.111004	0.925943
ENSMUSG00000050947	NM_001004293	RNA	Amigo1	Amigo1	adhesion molecule with Ig like domain 1	1	0		NA		NA	Cholangiocyte				3.3118	9.93003	2.01384	4.03856	2.2118	4.63252	2.20062	4.59676	1.87651	3.67187	3.16029	8.94008	2.06232	4.17656	2.17431	4.51369	2.1147	4.33099	1.68794	3.22196	-1.29796	0.406702	0.0018648	0.0073364	0.197955	1.14707	0.878477	0.935897	0.186776	1.13822	0.798446	0.874544	-0.137326	0.909202
ENSMUSG00000041915	NM_001242430	RNA	Ammecr1l	Ammecr1l	AMME chromosomal region gene 1-like	82	0.752573		Cholangiocyte	1.30996	1.03606e-16	Hepatocytes				4.58034	23.9233	5.199	36.7329	4.96994	31.3402	5.09522	34.1834	5.53402	46.3345	4.42679	21.5079	5.25112	38.0841	4.99325	31.8507	5.079	33.8012	5.4898	44.936	0.618657	1.53545	0.0001554	0.00122951	-0.229059	0.853191	0.104895	0.253743	-0.103778	0.930593	0.328205	0.476734	0.335014	1.26139
ENSMUSG00000027889	NM_001289719	RNA	Ampd2	Ampd2	adenosine monophosphate deaminase 2	13	0.26183		NA		NA	HSC				3.39901	10.5489	2.9893	7.94089	3.40628	10.6021	3.38903	10.4761	3.26792	9.63256	3.39501	10.5196	2.85447	7.2324	3.44928	10.9229	3.36325	10.2906	3.11988	8.69316	-0.409715	0.752772	0.0379176	0.074285	0.416981	1.33513	0.0206682	0.098788	0.399726	1.31926	0.0739906	0.166234	0.278619	1.21303
ENSMUSG00000050022	NM_173405	RNA	Amz1	Amz1	archaelysin family metallopeptidase 1	7	0.799384	EPA&DHA	MC1	2.88637	1.3747e-269	MC2	MC1_KC			2.32402	5.00726	4.87548	29.3538	4.14227	17.6583	4.13892	17.6173	4.29799	19.6709	2.26242	4.79796	4.84254	28.6913	4.27248	19.3261	4.15701	17.8396	4.17969	18.1223	2.55145	5.86225	0.000930972	0.00464835	-0.733204	0.601567	0.0281274	0.118092	-0.736554	0.600171	0.0010878	0.00810531	-0.577483	0.670132
ENSMUSG00000020610	NM_001252193	RNA	Amz2	Amz2	archaelysin family metallopeptidase 2	3	0.265981		Cholangiocyte	1.64872	4.55019e-25	Cholangiocyte				4.76214	27.1361	4.34487	20.3205	4.61682	24.5358	4.58549	24.0087	4.47997	22.3154	4.79099	27.6842	4.38002	20.8218	4.58298	23.9671	4.52266	22.9856	4.50397	22.6897	-0.417273	0.748839	0.00699301	0.0198726	0.271949	1.20744	0.104895	0.253743	0.24062	1.1815	0.278632	0.42508	0.135101	1.09817
ENSMUSG00000035048	NM_181394	RNA	Anapc13	Anapc13	anaphase promoting complex subunit 13	40	0.971298		Hepatocytes	4.2823e+06	1.46053e-35	Cholangiocyte				6.92186	121.252	6.49421	90.1471	6.79078	110.72	6.86614	116.658	6.59138	96.4282	6.912	120.425	6.49954	90.4805	6.79976	111.412	6.89168	118.742	6.59884	96.9279	-0.427651	0.743471	0.0001554	0.00122951	0.296566	1.22822	0.0104118	0.0687413	0.371931	1.29408	0.0001554	0.00240569	0.0971732	1.06968
ENSMUSG00000029176	NM_024213	RNA	Anapc4	Anapc4	anaphase promoting complex subunit 4	81	0.616041		Cholangiocyte	1.53726	2.60811e-34	Cholangiocyte				5.38262	41.7187	5.046	33.0367	5.43456	43.248	5.46545	44.1839	5.07145	33.6246	5.33476	40.3574	4.99695	31.9324	5.38177	41.6939	5.38178	41.6942	5.08301	33.8951	-0.336625	0.791892	0.00699301	0.0198726	0.388566	1.30909	0.0206682	0.098788	0.419452	1.33742	0.0029526	0.0161193	0.0254494	1.0178
ENSMUSG00000072115	NM_001161731	RNA	Ang	Ang	angiogenin, ribonuclease, RNase A family, 5	26	0.983295		Hepatocytes	4.77211e+26	0	Hepatocytes				7.27395	154.767	6.57829	95.5567	6.6333	99.271	6.77867	109.795	6.15451	71.2347	7.38278	166.894	6.56289	94.5426	6.61684	98.1446	6.83103	113.853	6.17935	72.4719	-0.695665	0.617425	0.0001554	0.00122951	0.0550143	1.03887	0.645377	0.786622	0.20038	1.149	0.278632	0.42508	-0.423777	0.745471
ENSMUSG00000022309	NM_001286062	RNA	Angpt1	Angpt1	angiopoietin 1	8	0.741063	DHA	Cholangiocyte	6.11045	0	Cholangiocyte		Angpt1	secreted	0.985623	1.98017	1.69153	3.23	1.18014	2.26598	0.737253	1.667	1.7863	3.44929	0.93287	1.90907	1.51206	2.85218	1.24708	2.37361	0.918051	1.88956	1.71459	3.28203	0.705909	1.63117	0.014763	0.0349391	-0.511394	0.701544	0.328205	0.520804	-0.954279	0.516099	0.0100267	0.0385988	0.0947668	1.06789
ENSMUSG00000004105	NM_011923	RNA	Angptl2	Angptl2	angiopoietin-like 2	1			HSC	383.753	0	HSC			secreted	3.9098	15.0303	4.36087	20.5472	4.46633	22.1054	4.22056	18.643	4.28936	19.5536	3.82179	14.1408	4.20415	18.4321	4.44174	21.7319	4.24284	18.9331	4.27504	19.3605	0.451069	1.36705	0.0498835	0.0925276	0.105461	1.07584	0.328205	0.520804	-0.140308	0.907325	0.878477	0.926147	-0.0715043	0.951645
ENSMUSG00000028553	NM_013913	RNA	Angptl3	Angptl3	angiopoietin-like 3	93	0.993952	EPA&DHA	Hepatocytes	1.56001e+33	0	Hepatocytes			secreted	8.01234	258.199	9.4865	717.332	8.78633	441.52	8.31211	317.83	9.52982	739.201	7.95752	248.571	9.45122	700.004	8.7644	434.858	8.26048	306.656	9.49648	722.312	1.47416	2.77822	0.0001554	0.00122951	-0.700163	0.615502	0.0281274	0.118092	-1.17439	0.443072	0.0001554	0.00240569	0.043325	1.03049
ENSMUSG00000002289	NM_020581	RNA	Angptl4	Angptl4	angiopoietin-like 4	14	0.979766	EPA&DHA	NA		NA	HSC			secreted	7.44881	174.709	6.47047	88.6757	6.91548	120.717	7.24272	151.452	6.89499	119.014	7.42037	171.299	6.51047	91.1688	6.94703	123.385	7.22664	149.774	6.96133	124.614	-0.978341	0.507563	0.0001554	0.00122951	0.445014	1.36133	0.0018648	0.0304682	0.772253	1.70794	0.0001554	0.00240569	0.424525	1.34213
ENSMUSG00000020790	NM_009671	RNA	Ankfy1	Ankfy1	ankyrin repeat and FYVE domain containing 1	4	0.557146		MC1	1.52196	2.55067e-89	E2	MC1_KC			4.73119	26.5601	5.21505	37.1437	5.07619	33.7354	4.85094	28.8588	5.23881	37.7606	4.63496	24.8463	5.09524	34.1837	5.12236	34.8325	4.86222	29.0854	5.23305	37.6103	0.483856	1.39848	0.014763	0.0349391	-0.138853	0.908241	0.878477	0.935897	-0.364107	0.776949	0.0829837	0.175725	0.0237653	1.01661
ENSMUSG00000024483	NM_175375	RNA	Ankhd1	Ankhd1	ankyrin repeat and KH domain containing 1	60	0.816432		MC2	1.78604	8.06385e-23	Cholangiocyte	MC2_NAM			5.68928	51.5993	6.56839	94.9038	5.91141	60.1883	5.7907	55.3573	6.53962	93.0297	5.60925	48.8148	6.54155	93.154	6.05525	66.4983	5.83795	57.2004	6.46595	88.3985	0.879115	1.83925	0.0001554	0.00122951	-0.656983	0.634203	0.00466201	0.0457463	-0.777693	0.583299	0.0001554	0.00240569	-0.0287744	0.980253
ENSMUSG00000036188	NM_146033	RNA	Ankmy2	Ankmy2	ankyrin repeat and MYND domain containing 2	3	0.109779	DHA	NA		NA	Cholangiocyte				3.93145	15.2575	3.47794	11.142	3.83089	14.2302	3.86317	14.5522	3.39052	10.4869	3.98431	15.827	3.51319	11.4176	3.79489	13.8796	3.82071	14.1302	3.37509	10.3754	-0.453505	0.730267	0.00466201	0.0147129	0.352947	1.27717	0.0926517	0.24364	0.385229	1.30607	0.0498835	0.121689	-0.0874176	0.941206
ENSMUSG00000021661	NM_001271388	RNA	Ankra2	Ankra2	ankyrin repeat, family A (RFXANK-like), 2	103	0.951643		Cholangiocyte	1.34986	8.93575e-17	Cholangiocyte				5.9501	61.8244	5.67554	51.1102	5.83629	57.1346	6.11868	69.4875	5.83317	57.0109	6.00268	64.1189	5.57935	47.8135	5.86	58.0812	6.11053	69.0959	5.81863	56.4392	-0.274563	0.8267	0.0018648	0.0073364	0.160753	1.11787	0.0498835	0.164431	0.443142	1.35956	0.0001554	0.00240569	0.157626	1.11545
ENSMUSG00000024803	NM_013468	RNA	Ankrd1	Ankrd1	ankyrin repeat domain 1 (cardiac muscle)	1	0	DHA	Cholangiocyte	1.82534e+38	0	Cholangiocyte				0.815212	1.75956	1.48961	2.80813	1.23125	2.3477	0.758936	1.69224	0.717769	1.64464	0.945728	1.92616	1.34561	2.54138	1.16285	2.23899	0.943637	1.92337	0.908637	1.87727	0.674395	1.59593	0.051857	0.095548	-0.258358	0.836039	0.505361	0.675525	-0.730672	0.602623	0.0404213	0.104689	-0.771838	0.585671
ENSMUSG00000035569	NM_001081379	RNA	Ankrd11	Ankrd11	ankyrin repeat domain 11	152	0.976515	EPA&DHA	MC2	441.421	5.31361e-50	E2	MC2_NAM			6.33543	80.7523	7.94228	245.96	6.71233	104.86	6.82152	113.105	7.79619	222.274	6.36391	82.3622	7.94583	246.566	6.97973	126.214	6.81963	112.957	7.61958	196.662	1.60685	3.04586	0.0001554	0.00122951	-1.22995	0.426331	0.000621601	0.0206606	-1.12076	0.459853	0.0001554	0.00240569	-0.146085	0.903699
ENSMUSG00000034647	NM_001025572	RNA	Ankrd12	Ankrd12	ankyrin repeat domain 12	94	0.984495	EPA&DHA	DC1	3.45561	0.000122716	Cholangiocyte				3.88628	14.7872	5.74681	53.6985	4.85074	28.8548	5.00781	32.1737	5.96291	62.3754	3.82597	14.1819	5.75416	53.9726	5.05206	33.1758	5.01522	32.3394	5.86548	58.3024	1.86053	3.63141	0.0001554	0.00122951	-0.89607	0.537348	0.014763	0.0825913	-0.738999	0.599155	0.0001554	0.00240569	0.216097	1.16159
ENSMUSG00000041870	NM_026718	RNA	Ankrd13a	Ankrd13a	ankyrin repeat domain 13a	26	0.982933		DC1	1.46228	1.84626e-66	DC1				4.70326	26.0508	4.17941	18.1188	4.27325	19.3364	4.39115	20.983	3.87811	14.7038	4.71103	26.1916	4.21554	18.5782	4.18159	18.1461	4.28787	19.5334	3.76111	13.5583	-0.523844	0.695516	0.014763	0.0349391	0.0938362	1.0672	0.878477	0.935897	0.211732	1.15808	0.505361	0.646346	-0.301301	0.81152
ENSMUSG00000037907	NM_172945	RNA	Ankrd13b	Ankrd13b	ankyrin repeat domain 13b	1			NA		NA	Cholangiocyte				1.70094	3.25113	1.04879	2.06879	1.15546	2.22755	1.27784	2.42475	0.952527	1.93526	1.64519	3.1279	0.86429	1.82044	0.997464	1.99649	1.11593	2.16735	0.991956	1.98888	-0.652155	0.636329	0.0001554	0.00122951	0.106671	1.07674	0.720901	0.838003	0.229053	1.17207	0.293266	0.444505	-0.0962582	0.935456
ENSMUSG00000047909	NM_001363082	RNA	Ankrd16	Ankrd16	ankyrin repeat domain 16	10	0.925639		NA		NA	Cholangiocyte				3.0416	8.23403	3.37347	10.3637	3.49978	11.312	3.32445	10.0175	3.67853	12.8041	3.07337	8.41738	3.39927	10.5507	3.36397	10.2957	3.47248	11.1	3.56803	11.86	0.331876	1.25865	0.0498835	0.0925276	0.126303	1.09149	0.95913	0.982978	-0.0490266	0.966588	1	1	0.305056	1.23547
ENSMUSG00000055204	NM_030886	RNA	Ankrd17	Ankrd17	ankyrin repeat domain 17	31	0.655132		MC2	4.61818	4.00939e-35	Plasma	MC2_NAM			6.45376	87.6547	6.71475	105.036	6.59609	96.7434	6.68835	103.132	6.78254	110.09	6.41417	85.2821	6.69102	103.323	6.61967	98.3373	6.67886	102.456	6.76081	108.444	0.260985	1.1983	0.00860255	0.0240237	-0.118654	0.921047	0.344207	0.541445	-0.0263964	0.98187	0.878477	0.926147	0.067796	1.04811
ENSMUSG00000054708	NM_027480	RNA	Ankrd24	Ankrd24	ankyrin repeat domain 24	85	0.827586		NA		NA	Cholangiocyte				4.87419	29.3276	4.42315	21.4536	4.66267	25.3282	4.73927	26.7093	4.50132	22.6482	4.87693	29.3835	4.44527	21.785	4.62868	24.7384	4.70029	25.9973	4.48272	22.3581	-0.451041	0.731515	0.0029526	0.0103463	0.239527	1.18061	0.194872	0.374845	0.316124	1.24498	0.104895	0.209558	0.0781767	1.05568
ENSMUSG00000007827	NM_001081112	RNA	Ankrd26	Ankrd26	ankyrin repeat domain 26	62	0.9919	EPA&DHA	NA		NA	Cholangiocyte				2.06798	4.19299	3.77814	13.7194	2.46877	5.53573	2.49755	5.64725	4.04689	16.5286	1.821	3.53326	3.7189	13.1674	2.72078	6.59231	2.48133	5.58411	3.80325	13.9603	1.71016	3.27198	0.0001554	0.00122951	-1.30937	0.403497	0.00699301	0.0562135	-1.28059	0.411626	0.000621601	0.00582955	0.268748	1.20476
ENSMUSG00000014496	NM_001024604	RNA	Ankrd28	Ankrd28	ankyrin repeat domain 28	2	0.020332	EPA&DHA	NA		NA	Cholangiocyte				3.36573	10.3083	2.53078	5.77883	3.0979	8.56172	3.17032	9.00248	3.15059	8.88021	3.41916	10.6972	2.62032	6.14886	2.97053	7.83823	3.0179	8.09987	3.12936	8.75049	-0.834955	0.5606	0.0003108	0.00200131	0.567124	1.48157	0.0104118	0.0687413	0.639546	1.55784	0.0379176	0.0987519	0.619817	1.53668
ENSMUSG00000057766	NM_001190371	RNA	Ankrd29	Ankrd29	ankyrin repeat domain 29	Not in NW			NA		NA	Cholangiocyte				1.85629	3.62075	0.497817	1.41208	1.49834	2.82517	1.45479	2.74117	0.849059	1.80133	1.98197	3.95031	0.979586	1.9719	1.43937	2.71202	1.43897	2.71126	0.841882	1.79239	-1.35847	0.389995	0.00723245	0.0205273	1.00052	2.00072	0.0652856	0.192759	0.956975	1.94124	0.0513398	0.124995	0.351242	1.27566
ENSMUSG00000022237	NM_001164441	RNA	Ankrd33b	Ankrd33b	ankyrin repeat domain 33B	1	0		NA		NA	MC2				3.23638	9.42425	2.51843	5.72957	2.42066	5.35414	2.33867	5.05836	2.54524	5.83705	3.14657	8.85549	2.53864	5.81041	2.33594	5.04881	2.38419	5.22051	2.38261	5.21481	-0.717951	0.60796	0.00466201	0.0147129	-0.0977721	0.934475	0.441803	0.622665	-0.179759	0.882851	0.328205	0.476734	0.0268125	1.01876
ENSMUSG00000079610	NM_001310533	RNA	Ankrd39	Ankrd39	ankyrin repeat domain 39	1	0		NA		NA	Cholangiocyte				3.91136	15.0466	3.48746	11.2158	3.8844	14.768	3.92436	15.1827	3.59509	12.0846	3.76494	13.5944	3.42566	10.7455	3.83889	14.3094	3.83694	14.29	3.57449	11.9132	-0.423904	0.745405	0.0379176	0.074285	0.396941	1.31671	0.0498835	0.164431	0.436896	1.35369	0.00699301	0.0295704	0.107632	1.07746
ENSMUSG00000048307	NM_001358006	RNA	Ankrd46	Ankrd46	ankyrin repeat domain 46	3	0.941266		E2	1.49182	2.07049e-28	Hepatocytes				5.31004	39.6718	4.55584	23.5204	4.91512	30.1717	4.94499	30.8028	4.69229	25.8535	5.21425	37.1232	4.53293	23.1499	4.84822	28.8045	5.00374	32.0831	4.60448	24.3269	-0.754199	0.592875	0.0001554	0.00122951	0.35928	1.28279	0.0206682	0.098788	0.389147	1.30962	0.000621601	0.00582955	0.136445	1.09919
ENSMUSG00000031931	NM_001348260	RNA	Ankrd49	Ankrd49	ankyrin repeat domain 49	3	0.547723		NA		NA	Hepatocytes				2.86321	7.27633	4.18846	18.2328	3.58091	11.9664	3.486	11.2044	4.14184	17.653	2.60866	6.09938	4.15973	17.8732	3.63176	12.3957	3.45533	10.9688	4.19017	18.2543	1.32525	2.50577	0.0001554	0.00122951	-0.607549	0.656311	0.104895	0.253743	-0.702467	0.614521	0.0001554	0.00240569	-0.0466244	0.968199
ENSMUSG00000044864	NM_001033198	RNA	Ankrd50	Ankrd50	ankyrin repeat domain 50	Not in NW			NA		NA	HSC				4.83053	28.4534	4.5194	22.9338	4.53422	23.1706	4.64715	25.0571	4.38529	20.898	4.85467	28.9334	4.43746	21.6675	4.57929	23.9059	4.57908	23.9024	4.31997	19.9729	-0.311126	0.806013	0.0104118	0.0266304	0.0148184	1.01032	0.505361	0.675525	0.127745	1.09258	0.441803	0.588246	-0.134112	0.91123
ENSMUSG00000014498	NM_172790	RNA	Ankrd52	Ankrd52	ankyrin repeat domain 52	31	0.999781	EPA&DHA	NA		NA	Cholangiocyte				2.19759	4.58711	3.14651	8.85512	1.99375	3.98271	2.18556	4.54902	3.42228	10.7203	2.04293	4.12081	3.29007	9.7816	2.04936	4.13922	1.8663	3.64597	3.11278	8.65045	0.948926	1.93044	0.000621601	0.00337316	-1.15276	0.449763	0.00699301	0.0562135	-0.960954	0.513717	0.0001554	0.00240569	0.275768	1.21064
ENSMUSG00000033055	NM_144849	RNA	Ankrd54	Ankrd54	ankyrin repeat domain 54	6	0.519177	NA	MC2	1.61607	7.5452e-41	Plasma	MC2_NAM			4.04335	16.4881	3.57747	11.9378	3.76079	13.5553	3.80823	14.0084	3.72209	13.1965	3.9349	15.294	3.52405	11.5039	3.66474	12.6823	3.71387	13.1216	3.79194	13.8512	-0.465885	0.724027	0.0104118	0.0266304	0.183319	1.13549	0.103308	0.253743	0.230758	1.17345	0.104895	0.209558	0.144619	1.10544
ENSMUSG00000040183	NM_001012450	RNA	Ankrd6	Ankrd6	ankyrin repeat domain 6	Not in NW			NA		NA	Cholangiocyte				1.61109	3.05482	1.1714	2.2523	1.28766	2.44132	1.32082	2.49808	1.35721	2.56189	1.60804	3.04836	1.14744	2.21521	1.19798	2.29419	1.37726	2.59775	1.41494	2.66649	-0.43969	0.737293	0.00699301	0.0198726	0.116265	1.08392	0.573737	0.732899	0.149424	1.10913	0.792747	0.874544	0.185812	1.13746
ENSMUSG00000037904	NM_001361916	RNA	Ankrd9	Ankrd9	ankyrin repeat domain 9	10	0.500225		NA		NA	DC1				3.15633	8.91558	1.69844	3.24549	2.68564	6.43368	2.78742	6.90396	2.70652	6.52744	3.08768	8.50131	1.84095	3.58247	2.6392	6.22985	2.86338	7.2772	2.43462	5.40623	-1.45789	0.364025	0.000621601	0.00337316	0.987208	1.98234	0.00466201	0.0457463	1.08899	2.12725	0.0010878	0.00810531	1.00808	2.01123
ENSMUSG00000022515	NM_028301	RNA	Anks3	Anks3	ankyrin repeat and sterile alpha motif domain containing 3	7	0.491379		NA		NA	DC1				4.02524	16.2824	3.53913	11.6247	3.68428	12.8552	3.85366	14.4566	3.68934	12.9004	4.04373	16.4924	3.60796	12.1929	3.67184	12.7448	3.83858	14.3063	3.58982	12.0405	-0.486118	0.713944	0.0180441	0.0420295	0.145155	1.10585	0.371677	0.57044	0.314529	1.24361	0.0404213	0.104689	0.150212	1.10973
ENSMUSG00000026199	NM_001267620	RNA	Ankzf1	Ankzf1	ankyrin repeat and zinc finger domain containing 1	2	0.59246	EPA&DHA	NA		NA	Cholangiocyte				1.27153	2.41417	1.86298	3.63759	1.23855	2.35961	1.0557	2.07872	2.06938	4.19706	1.1671	2.2456	1.81777	3.52535	1.16398	2.24075	1.19306	2.28636	1.85518	3.61796	0.591455	1.50677	0.0062845	0.0195468	-0.624433	0.648675	0.0010878	0.0239087	-0.807286	0.571456	0.00535103	0.0250225	0.206395	1.1538
ENSMUSG00000064210	NM_001253813	RNA	Ano6	Ano6	anoctamin 6	3	0.555086	EPA&DHA	MC1	2.6117	0	Cholangiocyte	MC1_KC			1.89798	3.7269	3.4299	10.7771	2.62438	6.16617	2.45394	5.47909	2.96868	7.82819	1.76832	3.40658	3.51577	11.4381	2.59103	6.02529	2.26264	4.79867	2.91987	7.56778	1.53192	2.8917	0.0001554	0.00122951	-0.805521	0.572156	0.00112181	0.0246164	-0.975958	0.508402	0.0001554	0.00240569	-0.461217	0.726373
ENSMUSG00000032249	NM_009672	RNA	Anp32a	Anp32a	acidic (leucine-rich) nuclear phosphoprotein 32 family, member A	19	0.960751	EPA&DHA	MC2	8349.86	3.36053e-97	E2	MC2_NAM			5.20796	36.9617	6.24942	76.0788	5.41244	42.5898	5.12115	34.8033	6.37568	83.0367	5.19947	36.745	6.28126	77.7765	5.5888	48.1279	5.2441	37.8992	6.38962	83.8432	1.04146	2.05831	0.0001554	0.00122951	-0.836986	0.559812	0.0281274	0.118092	-1.12827	0.457464	0.0001554	0.00240569	0.126254	1.09146
ENSMUSG00000028333	NM_130889	RNA	Anp32b	Anp32b	acidic (leucine-rich) nuclear phosphoprotein 32 family, member B	146	0.976218	EPA&DHA	MC2	1.00868e+16	9.681e-277	Plasma	Ly6c2-low			6.47269	88.8122	7.47618	178.056	6.87446	117.332	6.63127	99.1317	7.16339	143.349	6.5419	93.177	7.45921	175.974	6.96369	124.819	6.68119	102.622	7.11256	138.387	1.0035	2.00485	0.0001554	0.00122951	-0.601725	0.658965	0.00699301	0.0562135	-0.844909	0.556746	0.0001554	0.00240569	-0.312791	0.805083
ENSMUSG00000032231	NM_007585	RNA	Anxa2	Anxa2	annexin A2	36	0.926611	DHA	Cholangiocyte	7.36496e+09	1.35879e-59	Plasma				5.69949	51.9658	7.99051	254.321	7.57308	190.425	7.46779	177.023	7.48017	178.549	5.65793	50.4903	7.95723	248.522	7.67023	203.689	7.42124	171.402	7.25814	153.08	2.29102	4.89401	0.0001554	0.00122951	-0.417434	0.748755	0.278632	0.469092	-0.522718	0.696059	0.0498835	0.121689	-0.510336	0.702059
ENSMUSG00000029484	NM_013470	RNA	Anxa3	Anxa3	annexin A3	3	0.29376	NA	Cholangiocyte	28853.9	1.58225e-33	Cholangiocyte				2.68157	6.41552	3.24408	9.47467	3.11021	8.63507	3.132	8.76652	2.55521	5.87754	2.61424	6.12302	3.26111	9.58721	3.03951	8.22212	2.77295	6.83502	2.18277	4.54023	0.562509	1.47684	0.0010878	0.00484138	-0.133868	0.911385	0.160528	0.331848	-0.112071	0.925259	0.720901	0.817472	-0.688864	0.620342
ENSMUSG00000029994	NM_001331120	RNA	Anxa4	Anxa4	annexin A4	6	0.91215	DHA	Cholangiocyte	12835.9	0	Cholangiocyte				4.33108	20.1272	4.7412	26.7451	4.68371	25.7002	4.35777	20.5031	4.50213	22.6608	4.34216	20.2824	4.68591	25.7395	4.62256	24.6336	4.39269	21.0054	4.47951	22.3083	0.410126	1.3288	0.0018648	0.0073364	-0.057493	0.960932	0.878477	0.935897	-0.383433	0.766611	0.0104118	0.0385988	-0.239077	0.847287
ENSMUSG00000027712	NM_009673	RNA	Anxa5	Anxa5	annexin A5	45	0.996736	EPA&DHA	Cholangiocyte	4.00611e+55	6.1875e-206	Cholangiocyte				5.91135	60.1857	6.82671	113.513	6.31889	79.8315	6.19671	73.3491	5.99547	63.7994	5.91569	60.367	6.87759	117.588	6.43362	86.4393	6.13674	70.3626	6.09939	68.5644	0.915365	1.88605	0.0001554	0.00122951	-0.507827	0.703281	0.0281274	0.118092	-0.630007	0.646173	0.00325308	0.0176672	-0.831243	0.562045
ENSMUSG00000064294	NM_023617	RNA	Aox3	Aox3	aldehyde oxidase 3	120	0.959323	EPA&DHA	Hepatocytes	84965.5	0	Hepatocytes				6.77412	109.449	7.79973	222.819	6.97844	126.102	7.05033	132.545	7.97881	252.267	6.80418	111.754	7.80799	224.099	7.2299	150.112	7.05029	132.54	8.01339	258.387	1.02561	2.03582	0.000621601	0.00337316	-0.821282	0.565939	0.0379176	0.139919	-0.749392	0.594854	0.0010878	0.00810531	0.179083	1.13216
ENSMUSG00000074238	NM_001346718	RNA	Ap1ar	Ap1ar	adaptor-related protein complex 1 associated regulatory protein	22	0.927073		MC2	1.59999	5.78446e-28	Cholangiocyte	MC2_NAM			3.61478	12.2506	3.95603	15.5197	3.78279	13.7637	3.5535	11.7412	3.87927	14.7156	3.48634	11.2071	3.97379	15.7119	3.78878	13.8209	3.53779	11.614	3.79848	13.9142	0.341243	1.26685	0.0018648	0.0073364	-0.173234	0.886853	0.0829837	0.220353	-0.402522	0.756534	0.0029526	0.0161193	-0.0767525	0.94819
ENSMUSG00000031731	NM_001301211	RNA	Ap1g1	Ap1g1	adaptor protein complex AP-1, gamma 1 subunit	26	0.687683	EPA&DHA	MC2	1.75067	3.55531e-24	Cholangiocyte	MC2_NAM			1.1976	2.29358	3.59313	12.0682	1.13273	2.19274	1.51634	2.86065	3.82371	14.1596	1.08296	2.11837	3.4098	10.628	1.39228	2.62493	1.37014	2.58496	3.54974	11.7106	2.39553	5.26172	0.000930972	0.00464835	-2.4604	0.181696	0.0281274	0.118092	-2.07679	0.237041	0.0001554	0.00240569	0.230578	1.17331
ENSMUSG00000004849	NM_007457	RNA	Ap1s1	Ap1s1	adaptor protein complex AP-1, sigma 1	28	0.994673		MC2	40.4473	5.594e-106	E2	MC2_NAM			6.69566	103.656	6.88308	118.035	6.91974	121.073	6.96628	125.043	6.89608	119.104	6.65867	101.032	6.91954	121.057	6.92229	121.287	6.9656	124.984	6.89278	118.832	0.187421	1.13873	0.0206682	0.0456844	0.0366595	1.02574	0.878477	0.935897	0.0832009	1.05937	0.505361	0.646346	0.0129992	1.00905
ENSMUSG00000031367	NM_001290378	RNA	Ap1s2	Ap1s2	adaptor-related protein complex 1, sigma 2 subunit	25	0.927194		MC1	71682.4	0	MC2	Ly6c2-hi			3.6428	12.4909	4.42297	21.451	4.41063	21.2683	4.29485	19.6281	4.13056	17.5155	3.57564	11.9227	4.4652	22.0882	4.33677	20.2069	4.2968	19.6547	4.19201	18.2776	0.780167	1.71733	0.0001554	0.00122951	-0.0123371	0.991485	0.573737	0.732899	-0.12812	0.915023	0.441803	0.588246	-0.292412	0.816536
ENSMUSG00000054702	NM_183027	RNA	Ap1s3	Ap1s3	adaptor-related protein complex AP-1, sigma 3	44	0.992005		DC1	2.6117	0	MC2				6.05449	66.4636	5.58292	47.9322	6.0288	65.2904	6.16463	71.7362	5.66227	50.6421	6.06093	66.7609	5.56987	47.5006	5.92374	60.7047	6.15718	71.3669	5.70931	52.3206	-0.471569	0.72118	0.0010878	0.00484138	0.445875	1.36214	0.0829837	0.220353	0.581705	1.49662	0.000621601	0.00582955	0.0793411	1.05654
ENSMUSG00000002957	NM_001357068	RNA	Ap2a2	Ap2a2	adaptor-related protein complex 2, alpha 2 subunit	33	0.886165		MC2	1.97388	2.40054e-31	Cholangiocyte	MC2_NAM			6.29449	78.4928	6.61188	97.8078	6.31202	79.4522	6.06552	66.9738	6.58619	96.0814	6.31055	79.3714	6.64026	99.7507	6.273	77.3322	6.10678	68.9165	6.51956	91.7454	0.317389	1.24607	0.0029526	0.0103463	-0.299862	0.81233	0.000621601	0.0206606	-0.546353	0.684749	0.0001554	0.00240569	-0.0256925	0.982349
ENSMUSG00000035152	NM_001035854	RNA	Ap2b1	Ap2b1	adaptor-related protein complex 2, beta 1 subunit	29	0.718083		MC1	2.13828	7.54245e-52	MC2	MC1_KC			3.26485	9.61212	4.4117	21.284	3.51034	11.3951	3.26535	9.61545	4.11015	17.2694	3.26424	9.608	4.43827	21.6797	3.63517	12.4249	3.2624	9.59578	4.15679	17.8368	1.14684	2.21429	0.0001554	0.00122951	-0.901353	0.535384	0.0010878	0.0239087	-1.14634	0.45177	0.0001554	0.00240569	-0.301548	0.811381
ENSMUSG00000022841	NM_001302970	RNA	Ap2m1	Ap2m1	adaptor-related protein complex 2, mu 1 subunit	64	0.823673		MC1	23.8075	2.9938e-140	Hepatocytes	MC1_KC			6.84281	114.786	6.35322	81.754	6.48178	89.3737	6.69559	103.651	6.51147	91.2319	6.84661	115.089	6.39934	84.4097	6.49319	90.0832	6.6162	98.1013	6.44828	87.3226	-0.489589	0.712228	0.0018648	0.0073364	0.128561	1.0932	0.194872	0.374845	0.342378	1.26784	0.0206682	0.0637349	0.15825	1.11593
ENSMUSG00000021686	NM_009680	RNA	Ap3b1	Ap3b1	adaptor-related protein complex 3, beta 1 subunit	18	0.829978		MC2	4.34924	2.49567e-51	Cholangiocyte	MC2_NAM			4.75949	27.0864	5.57063	47.5254	4.85181	28.8762	4.6162	24.5253	5.54516	46.6938	4.75358	26.9756	5.58604	48.036	4.98033	31.5666	4.68508	25.7247	5.56825	47.4472	0.811131	1.75459	0.0001554	0.00122951	-0.718818	0.607595	0.0206682	0.098788	-0.954426	0.516047	0.0001554	0.00240569	-0.0254681	0.982502
ENSMUSG00000020198	NM_007460	RNA	Ap3d1	Ap3d1	adaptor-related protein complex 3, delta 1 subunit	66	0.985499	EPA&DHA	MC1	1.82212	9.96e-115	E2	MC1_KC			5.46312	44.1127	6.26565	76.9392	5.68661	51.5037	5.72605	52.9312	5.85657	57.9434	5.58417	47.9737	6.21483	74.2763	5.77031	54.5805	5.65898	50.5268	5.8284	56.823	0.802524	1.74415	0.0018648	0.0073364	-0.579041	0.669408	0.014763	0.0825913	-0.5396	0.687962	0.0003108	0.00360544	-0.409073	0.753107
ENSMUSG00000021824	NM_018829	RNA	Ap3m1	Ap3m1	adaptor-related protein complex 3, mu 1 subunit	2	0.229478		MC2	11.2459	1.09334e-27	Plasma	MC2_NAM			5.10879	34.5063	4.50839	22.7594	4.84129	28.6665	4.77332	27.3472	4.60415	24.3213	5.06981	33.5865	4.42518	21.4838	4.7405	26.7321	4.82507	28.3459	4.60729	24.3743	-0.600395	0.659573	0.0001554	0.00122951	0.332903	1.25955	0.0649573	0.192081	0.264928	1.20158	0.0018648	0.0118281	0.095756	1.06863
ENSMUSG00000024480	NM_001303015	RNA	Ap3s1	Ap3s1	adaptor-related protein complex 3, sigma 1 subunit	Not in NW		EPA	MC2	3.65733e+09	2.33116e-64	Plasma	MC2_NAM			2.45658	5.48915	1.82585	3.54516	2.31402	4.97266	2.04545	4.12803	1.53928	2.9065	2.3637	5.14687	1.78392	3.4436	2.25772	4.78234	2.12065	4.34889	1.5868	3.00383	-0.630733	0.645848	0.0029526	0.0103463	0.488166	1.40266	0.0379176	0.139919	0.219602	1.16441	0.104895	0.209558	-0.286568	0.81985
ENSMUSG00000032952	NM_001163552	RNA	Ap4b1	Ap4b1	adaptor-related protein complex AP-4, beta 1	108	0.991341		NA		NA	Cholangiocyte				6.11257	69.1939	5.34449	40.6305	5.84017	57.2883	5.7674	54.4704	5.42333	42.9125	6.02683	65.2013	5.21573	37.1614	5.80037	55.7296	5.72711	52.9702	5.37364	41.4599	-0.768081	0.587198	0.0001554	0.00122951	0.495675	1.40998	0.0029526	0.0364998	0.422909	1.34063	0.00466201	0.02209	0.0788346	1.05616
ENSMUSG00000020955	NM_001329698	RNA	Ap4s1	Ap4s1	adaptor-related protein complex AP-4, sigma 1	8	0.463296		MC2	2.6117	9.62812e-22	Cholangiocyte	MC2_NAM			3.97073	15.6786	3.13942	8.81171	3.51465	11.4292	3.62686	12.3536	3.30759	9.90108	3.92011	15.138	3.23742	9.43103	3.49363	11.2638	3.61711	12.2704	3.3275	10.0387	-0.831305	0.562021	0.0104118	0.0266304	0.37523	1.29705	0.171852	0.352036	0.487438	1.40195	0.0281274	0.0796983	0.168164	1.12363
ENSMUSG00000036291	NM_001360070	RNA	Ap5m1	Ap5m1	adaptor-related protein complex 5, mu 1 subunit	2	0	EPA&DHA	NA		NA	Cholangiocyte				2.45872	5.49728	1.70173	3.2529	2.2473	4.74793	2.34757	5.08965	2.40688	5.30325	2.48867	5.6126	1.72383	3.30311	2.18124	4.53544	2.30752	4.95031	2.36136	5.13855	-0.75699	0.59173	0.0003108	0.00200131	0.54557	1.4596	0.0029526	0.0364998	0.645838	1.56465	0.0029526	0.0161193	0.705149	1.63031
ENSMUSG00000068264	NM_001291031	RNA	Ap5s1	Ap5s1	adaptor-related protein 5 complex, sigma 1 subunit	11	0.740412		MC2	5.52896	2.2842e-42	MC1	MC2_NAM			5.20568	36.9034	4.47639	22.2601	4.50689	22.7358	4.78538	27.5767	4.18543	18.1945	5.24777	37.9957	4.47449	22.2308	4.46962	22.1559	4.68979	25.8088	4.19163	18.2728	-0.729292	0.6032	0.0001554	0.00122951	0.030502	1.02137	0.95913	0.982978	0.308986	1.23884	0.160528	0.287269	-0.29096	0.817358
ENSMUSG00000019979	NM_001042558	RNA	Apaf1	Apaf1	apoptotic peptidase activating factor 1	2	0	NA	MC2	1.56831	3.73771e-30	E2	MC2_NAM			1.84131	3.58334	2.51083	5.69949	2.2003	4.59575	2.04368	4.12296	2.17361	4.5115	1.88365	3.69007	2.47505	5.55986	2.19546	4.58036	2.10412	4.29935	2.14978	4.4376	0.669528	1.59055	0.00466201	0.0147129	-0.310534	0.806343	0.278632	0.469092	-0.467152	0.723391	0.160528	0.287269	-0.337225	0.791562
ENSMUSG00000026786	NM_019456	RNA	Apbb1ip	Apbb1ip	amyloid beta (A4) precursor protein-binding, family B, member 1 interacting protein	11	0.97224		MC1	4.30596	0	HSC	MC1_KC			2.6701	6.36474	4.1474	17.7212	3.69183	12.9226	3.4738	11.1101	3.83654	14.2861	2.65863	6.31431	4.07442	16.847	3.75179	13.4711	3.41601	10.6738	3.64299	12.4925	1.4773	2.78428	0.0001554	0.00122951	-0.455579	0.729217	0.0379176	0.139919	-0.673601	0.62694	0.0003108	0.00360544	-0.310861	0.80616
ENSMUSG00000032590	NM_146226	RNA	Apeh	Apeh	acylpeptide hydrolase	4	0.513238		NA		NA	Plasma				5.35855	41.0284	5.03286	32.7373	5.14844	35.4678	5.3498	40.7803	5.06414	33.4548	5.40673	42.4218	5.03918	32.881	5.11241	34.593	5.34895	40.7564	4.9608	31.1422	-0.325687	0.797918	0.00384992	0.0132746	0.115576	1.08341	0.269796	0.469092	0.316938	1.24568	0.00384992	0.0206359	0.0312791	1.02192
ENSMUSG00000015750	NM_146104	RNA	Aph1a	Aph1a	aph1 homolog A, gamma secretase subunit	39	0.898194		MC1	1.75067	6.4278e-131	Cholangiocyte	MC1_KC			8.97228	502.256	8.52958	369.539	9.1085	551.992	9.11645	555.04	8.65963	404.397	8.97858	504.456	8.5938	386.36	9.04359	527.705	9.0853	543.186	8.73607	426.402	-0.442697	0.735758	0.00384992	0.0132746	0.578921	1.49373	0.0018648	0.0304682	0.586865	1.50198	0.0016163	0.0118281	0.130047	1.09433
ENSMUSG00000031996	NM_001102455	RNA	Aplp2	Aplp2	amyloid beta (A4) precursor-like protein 2	36	0.989525		Hepatocytes	13904.9	1	Cholangiocyte			hsa_receptor	6.80987	112.195	7.84025	229.167	7.15107	142.13	6.99572	127.621	7.55949	188.64	6.84849	115.239	7.77297	218.725	7.28514	155.971	6.97575	125.866	7.57049	190.084	1.03039	2.04257	0.0001554	0.00122951	-0.689186	0.620204	0.0104118	0.0687413	-0.844536	0.55689	0.0003108	0.00360544	-0.280763	0.823155
ENSMUSG00000033096	NM_001356491	RNA	Apmap	Apmap	adipocyte plasma membrane associated protein	1	0	EPA&DHA	Cholangiocyte	1.68203	1.39704e-51	Cholangiocyte				4.88047	29.4556	4.46691	22.1143	5.15144	35.5416	5.06866	33.5597	5.0363	32.8154	4.84235	28.6875	4.35294	20.4346	5.22903	37.5055	5.09123	34.0889	4.99698	31.9332	-0.413563	0.750767	0.0498835	0.0925276	0.68453	1.60718	0.0001554	0.0126191	0.601753	1.51756	0.000621601	0.00582955	0.569393	1.4839
ENSMUSG00000032083	NM_009692	RNA	Apoa1	Apoa1	apolipoprotein A-I	67	0.786996	EPA&DHA	Hepatocytes		0	Hepatocytes			secreted	10.9194	1936.67	11.4469	2791.64	10.7166	1682.75	10.6528	1609.9	10.6745	1634.35	10.9796	2019.26	11.4845	2865.44	10.7578	1731.48	10.6308	1585.61	10.753	1725.7	0.527533	1.44146	0.00727552	0.0206452	-0.730288	0.602784	0.00191773	0.0311628	-0.794137	0.576688	0.00111236	0.00828374	-0.77239	0.585447
ENSMUSG00000032080	NM_007468	RNA	Apoa4	Apoa4	apolipoprotein A-IV	21	0.990907	EPA&DHA	Hepatocytes	5.53044e+85	0	Hepatocytes			secreted	2.4981	5.64941	6.53264	92.581	4.01921	16.2145	3.54224	11.6498	3.60014	12.1269	2.48166	5.58538	6.14551	70.7917	3.96939	15.664	3.48998	11.2354	3.72295	13.2044	4.03454	16.3877	0.0001554	0.00122951	-2.51343	0.175139	0.0010878	0.0239087	-2.99041	0.125834	0.0003108	0.00360544	-2.9325	0.130987
ENSMUSG00000032079	NM_001348095	RNA	Apoa5	Apoa5	apolipoprotein A-V	6	0.905909		Hepatocytes	1.18289e+24	0	Hepatocytes			secreted	10.056	1064.53	9.7338	851.46	9.9483	987.951	9.96696	1000.82	9.916	966.078	10.0566	1064.99	9.805	894.542	9.93692	980.188	9.91794	967.382	9.85928	928.836	-0.322201	0.799849	0.0309515	0.0637505	0.2145	1.1603	0.194872	0.374845	0.233166	1.17541	0.171536	0.305157	0.1822	1.13461
ENSMUSG00000020609	NM_009693	RNA	Apob	Apob	apolipoprotein B	176	0.977958		Hepatocytes	4.92011e+49	1.3757e-279	Hepatocytes		Apob	hsa_ligand	6.84935	115.308	10.3838	1336.1	7.72549	211.644	7.77371	218.836	10.2076	1182.45	6.96259	124.724	10.2545	1221.57	8.30641	316.575	7.7987	222.661	10.0233	1040.68	3.53446	11.5872	0.000922886	0.00464835	-2.65832	0.158404	0.00272195	0.0364998	-2.6101	0.163788	0.000922886	0.00810531	-0.17625	0.885
ENSMUSG00000040613	NM_001134391	RNA	Apobec1	Apobec1	apolipoprotein B mRNA editing enzyme, catalytic polypeptide 1	2	0	EPA&DHA	MC1	1844.57	0	MC2	MC1_KC			2.45411	5.47976	3.52946	11.5471	3.08054	8.45932	2.52968	5.77445	2.998	7.98891	2.12394	4.35884	3.57033	11.8789	2.90841	7.50792	2.49759	5.64742	2.86495	7.28511	1.07534	2.10723	0.0001554	0.00122951	-0.448916	0.732593	0.0104118	0.0687413	-0.999774	0.500078	0.0003108	0.00360544	-0.53146	0.691854
ENSMUSG00000002992	NM_001277944	RNA	Apoc2	Apoc2	apolipoprotein C-II	16	0.963349	EPA&DHA	NA		NA	Hepatocytes			secreted	7.83626	228.534	9.01797	518.416	8.76376	434.665	8.406	339.201	8.41656	341.693	7.76933	218.173	9.02646	521.478	8.68665	412.044	8.44715	349.017	8.48685	358.755	1.1817	2.26844	0.0001554	0.00122951	-0.254204	0.83845	0.00699301	0.0562135	-0.61197	0.654303	0.0010878	0.00810531	-0.601409	0.65911
ENSMUSG00000032081	NM_001289755	RNA	Apoc3	Apoc3	apolipoprotein C-III	Not in NW			Hepatocytes		0	Hepatocytes			secreted	10.5262	1474.72	10.2961	1257.3	10.3223	1280.36	10.4015	1352.59	10.2257	1197.44	10.5469	1495.98	10.2899	1251.86	10.3221	1280.17	10.3185	1276.94	10.2231	1195.22	-0.23011	0.85257	0.00325308	0.0113465	0.0262134	1.01834	0.635756	0.786622	0.105389	1.07578	0.344207	0.496997	-0.0703853	0.952384
ENSMUSG00000074336	NM_007385	RNA	Apoc4	Apoc4	apolipoprotein C-IV	23	0.83695		Hepatocytes	1.62456e+56	0	Hepatocytes			secreted	10.2491	1216.97	9.8455	920.005	9.98169	1011.09	10.099	1096.77	9.84304	918.437	10.3296	1286.82	9.90651	959.75	9.95653	993.608	10.077	1080.12	9.79405	887.772	-0.403584	0.755978	0.0311998	0.0639801	0.136195	1.099	0.645377	0.786622	0.253546	1.19213	0.130381	0.246596	-0.00246065	0.998296
ENSMUSG00000002985	NM_001305819	RNA	Apoe	Apoe	apolipoprotein E	Not in NW			NA		NA		MC2_NAM		secreted	13.2351	9641.93	13.4051	10847.5	13.5186	11736	13.652	12872.3	13.3492	10435.3	13.162	9165.33	13.3793	10655.7	13.5115	11677.8	13.5733	12188.8	13.379	10652.9	0.169972	1.12504	0.017152	0.0402977	0.113571	1.0819	0.130233	0.289851	0.246899	1.18665	0.0294804	0.0834448	-0.0558985	0.961995
ENSMUSG00000000049	NM_013475	RNA	Apoh	Apoh	apolipoprotein H	10	0.59961		Hepatocytes	3.43615e+37	0	Hepatocytes			secreted	10.8165	1803.38	10.3509	1305.92	10.4129	1363.3	10.4397	1388.86	10.1864	1165.26	10.8243	1813.2	10.3684	1321.89	10.3565	1311.02	10.4258	1375.58	10.1982	1174.82	-0.465632	0.724154	0.000922886	0.00464835	0.0620316	1.04393	0.833393	0.919191	0.0888335	1.06351	0.225777	0.375669	-0.164424	0.892284
ENSMUSG00000033576	NM_001163621	RNA	Apol6	Apol6	apolipoprotein L 6	2	0.0676677	NA	NA		NA					1.21534	2.32196	0.729728	1.65833	0.849851	1.80231	0.714082	1.64044	1.23117	2.34757	1.31694	2.49136	0.679351	1.60142	0.891846	1.85555	0.902144	1.86884	1.25204	2.38178	-0.485614	0.714193	0.0104118	0.0266304	0.120123	1.08683	0.207244	0.394447	-0.0156457	0.989214	0.833393	0.907384	0.501439	1.41562
ENSMUSG00000010601	NM_001164640	RNA	Apol7a	Apol7a	apolipoprotein L 7a	3	0.973699		NA		NA	Hepatocytes				7.57019	190.044	8.0853	271.592	8.12143	278.48	7.8958	238.162	8.15424	284.885	7.53444	185.393	8.02064	259.688	8.06473	267.748	7.89845	238.6	8.1576	285.551	0.515103	1.4291	0.0029526	0.0103463	0.0361355	1.02536	0.720901	0.838003	-0.189494	0.876913	0.234499	0.375669	0.0689404	1.04895
ENSMUSG00000068246	NM_001168660	RNA	Apol9b	Apol9b	apolipoprotein L 9b	1		DHA	Hepatocytes	138.38	0	Hepatocytes				1.71782	3.28938	2.79722	6.95098	2.6846	6.42902	1.94107	3.8399	1.8806	3.68228	1.64847	3.13501	2.69656	6.48254	2.6075	6.09446	1.80592	3.49651	1.89626	3.72246	1.0794	2.11316	0.0029526	0.0103463	-0.112618	0.924908	0.720901	0.838003	-0.856149	0.552425	0.00699301	0.0295704	-0.916618	0.529749
ENSMUSG00000024391	NM_018816	RNA	Apom	Apom	apolipoprotein M	8	0.742896		Hepatocytes	4.27124e+07	0	Hepatocytes			secreted	7.78944	221.236	6.87382	117.281	6.37215	82.8342	6.75021	107.65	6.42953	86.1952	7.74774	214.933	6.86716	116.741	6.4083	84.9357	6.79515	111.057	6.37126	82.7826	-0.915616	0.530117	0.0001554	0.00122951	-0.50167	0.706289	0.0010878	0.0239087	-0.123618	0.917883	0.328205	0.476734	-0.444289	0.734946
ENSMUSG00000051716	NM_133996	RNA	Apon	Apon	apolipoprotein N	1	0		Hepatocytes	7.626e+11	0	Hepatocytes				8.94734	493.649	8.7705	436.7	8.5814	383.054	8.54808	374.308	8.55266	375.498	8.96944	501.269	8.74218	428.21	8.58593	384.258	8.52702	368.883	8.59488	386.65	-0.176843	0.884637	0.0207687	0.0456844	-0.189094	0.877157	0.0206682	0.098788	-0.222417	0.857128	0.0104118	0.0385988	-0.217837	0.859854
ENSMUSG00000079508	NM_001199337	RNA	Apoo	Apoo	apolipoprotein O	2	0.278526		NA		NA	Cholangiocyte				4.90169	29.8921	4.1862	18.2042	4.69037	25.8191	4.75679	27.0356	4.4239	21.4647	4.88547	29.5579	4.1793	18.1173	4.5992	24.2381	4.74784	26.8685	4.43811	21.6772	-0.715491	0.608998	0.0001554	0.00122951	0.504168	1.41831	0.00699301	0.0562135	0.570588	1.48513	0.000621601	0.00582955	0.237696	1.17911
ENSMUSG00000037787	NM_001163388	RNA	Apopt1	Apopt1	apoptogenic, mitochondrial 1	7	0.534615		MC2	3.59664	4.52413e-62	MC2	MC2_NAM			2.77186	6.82986	3.06035	8.34175	3.0803	8.45789	2.89249	7.42549	3.19893	9.18275	2.79952	6.96211	3.04086	8.22984	3.12265	8.70988	2.8216	7.06946	3.20319	9.20996	0.288495	1.22137	0.0379176	0.074285	0.0199476	1.01392	0.573737	0.732899	-0.167864	0.89016	0.441803	0.588246	0.138577	1.10082
ENSMUSG00000022892	NM_001198823	RNA	App	App	amyloid beta (A4) precursor protein	18	0.904056		Cholangiocyte	76879.9	3.0406e-170	Cholangiocyte		App	secreted	4.953	30.9744	6.39817	84.3415	6.21345	74.2054	5.84698	57.5594	6.08827	68.0381	4.90689	29.9999	6.26638	76.9783	6.12256	69.6743	5.74243	53.5357	6.12712	69.8953	1.44517	2.72294	0.00699301	0.0198726	-0.184718	0.879821	0.573737	0.732899	-0.551191	0.682456	0.00699301	0.0295704	-0.3099	0.806698
ENSMUSG00000018481	NM_025825	RNA	Appbp2	Appbp2	amyloid beta precursor protein (cytoplasmic tail) binding protein 2	6	0.938811		MC2	3.81904	5.34137e-30	Cholangiocyte	MC2_NAM			3.91394	15.0735	4.23511	18.8319	4.01501	16.1674	3.97765	15.754	4.15368	17.7984	3.83037	14.2251	4.23286	18.8026	3.99717	15.9687	3.98681	15.8544	4.22093	18.6477	0.321165	1.24934	0.0003108	0.00200131	-0.220094	0.858509	0.014763	0.0825913	-0.257462	0.836558	0.00466201	0.02209	-0.0814303	0.94512
ENSMUSG00000085628	NR_028329	RNA	Appbp2os	Appbp2os	amyloid beta precursor protein (cytoplasmic tail) binding protein 2, opposite strand	1	0		NA		NA	Cholangiocyte				0.947517	1.92855	0.283753	1.21736	0.442257	1.35873	0	1	0.450607	1.36662	0.981335	1.97429	0.26631	1.20273	0.571846	1.48642	0.682369	1.60477	0.688461	1.61156	-0.663764	0.631229	0.0310756	0.0639769	0.158505	1.11613	0.187305	0.374845	-0.283753	0.821452	0.160967	0.287864	0.166855	1.12261
ENSMUSG00000040760	NM_145221	RNA	Appl1	Appl1	adaptor protein, phosphotyrosine interaction, PH domain and leucine zipper containing 1	5	0.491177		DC1	1.29693	5.91158e-17	Cholangiocyte				4.88966	29.6439	5.26109	38.3483	4.94545	30.8126	4.82672	28.3784	5.13533	35.147	4.84786	28.7973	5.23742	37.7242	4.96542	31.2421	4.82168	28.2794	5.17276	36.0709	0.371428	1.29363	0.0498835	0.0925276	-0.315639	0.803495	0.104895	0.253743	-0.434368	0.740018	0.014763	0.0497518	-0.12576	0.916521
ENSMUSG00000006589	NM_009698	RNA	Aprt	Aprt	adenine phosphoribosyl transferase	31	0.856029		MC2	54.5982	4.90993e-51	HSC	MC2_NAM			5.72874	53.0299	5.28475	38.9825	5.082	33.8716	5.2212	37.3026	4.84758	28.7917	5.83891	57.2382	5.31835	39.9009	5.11314	34.6106	5.21747	37.2062	4.92958	30.4755	-0.44398	0.735104	0.00699301	0.0198726	-0.202752	0.868891	0.160528	0.331848	-0.0635513	0.956906	0.720901	0.817472	-0.437174	0.73858
ENSMUSG00000042797	NM_175105	RNA	Aqp11	Aqp11	aquaporin 11	4	0.347023	EPA&DHA	NA		NA	Cholangiocyte				5.15971	35.7459	4.80843	28.0209	5.07954	33.8138	5.26393	38.4239	5.18762	36.4442	5.21299	37.0909	4.75483	26.9989	5.06099	33.3819	5.25589	38.2103	5.17119	36.0315	-0.351278	0.783889	0.0001554	0.00122951	0.271111	1.20674	0.00699301	0.0562135	0.455505	1.37126	0.0001554	0.00240569	0.379189	1.30061
ENSMUSG00000024411	NM_001308641	RNA	Aqp4	Aqp4	aquaporin 4	1		DHA	NA		NA	Cholangiocyte				4.37205	20.7071	3.95362	15.4938	4.18117	18.1408	4.26552	19.2332	4.30499	19.7666	4.31262	19.8714	3.92718	15.2124	4.04116	16.463	4.31979	19.9704	4.31036	19.8403	-0.418432	0.748237	0.0379176	0.074285	0.227546	1.17084	0.328205	0.520804	0.311903	1.24134	0.0498835	0.121689	0.351371	1.27577
ENSMUSG00000028427	NM_007473	RNA	Aqp7	Aqp7	aquaporin 7	1	0		NA		NA	E2				2.35388	5.11197	1.42844	2.69156	1.82921	3.55342	1.94413	3.84806	1.52406	2.876	2.2582	4.78396	1.54662	2.92132	1.86308	3.63783	1.76697	3.4034	1.2317	2.34843	-0.925437	0.526521	0.00736206	0.020683	0.400767	1.32021	0.155949	0.331848	0.515688	1.42968	0.194872	0.330208	0.0956208	1.06853
ENSMUSG00000032204	NM_001271843	RNA	Aqp9	Aqp9	aquaporin 9	63	0.981228		NA		NA	Hepatocytes				7.60651	194.889	7.34786	162.902	7.58279	191.711	7.72086	210.966	7.35996	164.274	7.50107	181.153	7.15126	142.149	7.65845	202.033	7.66949	203.585	7.38576	167.238	-0.258649	0.83587	0.051857	0.095548	0.234928	1.17685	0.00134829	0.0289306	0.373001	1.29504	0.00535103	0.0250225	0.012099	1.00842
ENSMUSG00000040383	NM_001290788	RNA	Aqr	Aqr	aquarius	27	0.937107		MC2	2.4109	3.44777e-27	Cholangiocyte	MC2_NAM			3.36101	10.2746	4.54056	23.2727	3.5188	11.4621	3.36473	10.3011	4.3076	19.8023	3.36048	10.2708	4.44987	21.8546	3.62924	12.374	3.32288	10.0066	4.23598	18.8434	1.17956	2.26507	0.0001554	0.00122951	-1.02177	0.492512	0.0379176	0.139919	-1.17584	0.442626	0.000930972	0.00810531	-0.232967	0.850883
ENSMUSG00000032812	NM_001040111	RNA	Arap1	Arap1	ArfGAP with RhoGAP domain, ankyrin repeat and PH domain 1	12	0.903444		MC1	11.7048	0	MC2	MC1_KC			5.32512	40.0885	4.8418	28.6766	5.12078	34.7944	4.99762	31.9472	4.88282	29.5037	5.16573	35.8954	4.66097	25.2983	5.09819	34.2537	5.00046	32.0101	4.90375	29.9349	-0.483313	0.715333	0.0104118	0.0266304	0.278979	1.21334	0.104895	0.253743	0.155814	1.11405	0.160528	0.287269	0.0410214	1.02884
ENSMUSG00000037999	NM_178407	RNA	Arap2	Arap2	ArfGAP with RhoGAP domain, ankyrin repeat and PH domain 2	24	0.501798		Cholangiocyte	1.44773	4.17961e-28	MC2				5.00762	32.1694	5.8989	59.6686	5.44261	43.4901	5.36111	41.1012	5.8448	57.4725	4.9867	31.7064	5.85175	57.7502	5.44102	43.442	5.39979	42.2182	5.81705	56.3777	0.891284	1.85483	0.0001554	0.00122951	-0.456287	0.72886	0.0018648	0.0304682	-0.537791	0.688825	0.0010878	0.00810531	-0.0541006	0.963195
ENSMUSG00000051853	NM_001355510	RNA	Arf3	Arf3	ADP-ribosylation factor 3	22	0.99329	DHA	MC1	10.6974	1.4621e-144	Cholangiocyte	MC1_KC			5.25403	38.161	5.94104	61.4371	5.47063	44.3428	5.41092	42.545	5.56813	47.4432	5.20038	36.7681	5.8974	59.6068	5.59662	48.3896	5.47139	44.3662	5.49787	45.1879	0.687011	1.60994	0.0003108	0.00200131	-0.470411	0.721759	0.0829837	0.220353	-0.530121	0.692497	0.0104118	0.0385988	-0.372909	0.772224
ENSMUSG00000044147	NM_007481	RNA	Arf6	Arf6	ADP-ribosylation factor 6	60	0.996673	DHA	MC2	298.867	2.60371e-90	Plasma	MC2_NAM			6.23315	75.2256	5.99443	63.7535	6.0046	64.2045	6.20919	73.9867	5.69929	51.9586	6.30375	78.9985	5.98913	63.5194	6.03081	65.3817	6.21018	74.0372	5.71107	52.3845	-0.238721	0.847496	0.00699301	0.0198726	0.0101711	1.00707	0.95913	0.982978	0.214762	1.16051	0.014763	0.0497518	-0.29514	0.814993
ENSMUSG00000027575	NM_001177706	RNA	Arfgap1	Arfgap1	ADP-ribosylation factor GTPase activating protein 1	4	0.394412		NA		NA	Cholangiocyte				5.4488	43.6769	4.9437	30.7753	5.01971	32.4401	5.22544	37.4122	4.90974	30.0593	5.45967	44.0072	4.98896	31.756	4.96952	31.3311	5.12461	34.8869	4.90211	29.9007	-0.505097	0.704613	0.00466201	0.0147129	0.0760025	1.05409	0.645377	0.786622	0.281734	1.21565	0.234499	0.375669	-0.0339634	0.976733
ENSMUSG00000074582	NM_001085495	RNA	Arfgef2	Arfgef2	ADP-ribosylation factor guanine nucleotide-exchange factor 2 (brefeldin A-inhibited)	2	0.202616		NA		NA	DC1				4.00131	16.0146	4.57148	23.7767	4.10468	17.2041	3.8988	14.9161	4.36073	20.5452	4.01786	16.1993	4.53202	23.1352	4.05309	16.5997	3.92314	15.1699	4.3828	20.862	0.570164	1.48469	0.000621601	0.00337316	-0.466798	0.723569	0.0010878	0.0239087	-0.672677	0.627342	0.0001554	0.00240569	-0.21075	0.864088
ENSMUSG00000030881	NM_029802	RNA	Arfip2	Arfip2	ADP-ribosylation factor interacting protein 2	Not in NW		DHA	Cholangiocyte	1.73325	1.75823e-63	Plasma				3.09408	8.53906	2.49435	5.63473	2.86833	7.30218	2.86518	7.28625	2.33874	5.05861	3.19502	9.15793	2.51964	5.73439	2.80089	6.96872	2.80148	6.97155	2.34052	5.06486	-0.59973	0.659878	0.0018648	0.0073364	0.37398	1.29592	0.0649573	0.192081	0.370829	1.2931	0.0281274	0.0796983	-0.155605	0.897756
ENSMUSG00000038671	NM_001165991	RNA	Arfrp1	Arfrp1	ADP-ribosylation factor related protein 1	3	0.343904		MC2	2.117	1.08327e-35	Cholangiocyte	MC2_NAM			5.7851	55.1428	5.20407	36.8621	5.61291	48.939	5.74144	53.4991	5.33231	40.289	5.79601	55.5613	5.23317	37.6133	5.59393	48.2994	5.73342	53.2025	5.29666	39.3055	-0.581032	0.668485	0.0003108	0.00200131	0.408846	1.32762	0.00699301	0.0562135	0.537375	1.45133	0.0010878	0.00810531	0.128246	1.09296
ENSMUSG00000040459	NM_176849	RNA	Arglu1	Arglu1	arginine and glutamate rich 1	157	0.995324	EPA&DHA	MC1	2.117	1	Plasma	MC1_KC			5.67685	51.1566	7.21394	148.461	6.09562	68.3853	6.0142	64.6332	6.88247	117.986	5.6123	48.9184	7.2132	148.385	6.29407	78.4702	6.03722	65.6728	6.86944	116.925	1.53709	2.90208	0.0001554	0.00122951	-1.11832	0.46063	0.0003108	0.0159048	-1.19973	0.435356	0.0001554	0.00240569	-0.331463	0.79473
ENSMUSG00000037148	NM_001363417	RNA	Arhgap10	Arhgap10	Rho GTPase activating protein 10	15	0.952479		NA		NA	HSC				1.43644	2.70652	2.47856	5.57339	1.90393	3.74232	1.82713	3.5483	2.29696	4.91422	1.46314	2.75707	2.40989	5.31433	1.90855	3.75432	1.50614	2.84048	1.7485	3.36008	1.04212	2.05925	0.00274173	0.0103463	-0.574625	0.671461	0.0379176	0.139919	-0.651426	0.636651	0.0029526	0.0161193	-0.181592	0.88173
ENSMUSG00000041219	NM_181416	RNA	Arhgap11a	Arhgap11a	Rho GTPase activating protein 11A	Not in NW			MC2	5.31217	0	Plasma	MC2_NAM			0.853255	1.80657	1.68969	3.22588	1.22544	2.33827	0.977449	1.96898	1.33188	2.51731	1.0921	2.13185	1.69526	3.23835	0.84822	1.80028	0.93281	1.90899	1.22422	2.33629	0.836438	1.78564	0.00613195	0.019147	-0.464254	0.724846	0.00860255	0.0669301	-0.712245	0.61037	0.0029526	0.0161193	-0.357811	0.780348
ENSMUSG00000041225	NM_001039692	RNA	Arhgap12	Arhgap12	Rho GTPase activating protein 12	8	0.278736		HSC	2.29332	0.000270302	Cholangiocyte				6.00529	64.2349	5.58825	48.1096	5.88864	59.2456	5.81484	56.2915	5.68791	51.5504	5.82174	56.5611	5.53138	46.25	5.84275	57.3908	5.8241	56.6537	5.64387	50.0004	-0.417031	0.748964	0.014763	0.0349391	0.300384	1.23147	0.0018648	0.0304682	0.226591	1.17007	0.0029526	0.0161193	0.099659	1.07152
ENSMUSG00000053199	NM_175535	RNA	Arhgap20	Arhgap20	Rho GTPase activating protein 20	7	0.155648		NA		NA	HSC				0.947517	1.92855	0.539619	1.45359	0.274389	1.20948	0.308802	1.23868	0	1	0.916484	1.88751	0.386228	1.30697	0.504534	1.41867	0.707745	1.63325	0.563534	1.47789	-0.407898	0.753721	0.0355562	0.0724535	-0.26523	0.832066	0.399773	0.592294	-0.230816	0.852152	0.635507	0.758467	-0.539619	0.687953
ENSMUSG00000049807	NM_021493	RNA	Arhgap23	Arhgap23	Rho GTPase activating protein 23	4	0.145862		NA		NA	E2				3.72251	13.2004	2.92557	7.59774	2.95626	7.76111	2.96812	7.82515	2.5731	5.95085	3.66516	12.6859	2.94427	7.69685	2.86846	7.30286	2.85772	7.24867	2.5009	5.66039	-0.796939	0.575569	0.0010878	0.00484138	0.0306914	1.0215	0.916298	0.969184	0.0425481	1.02993	1	1	-0.352475	0.783239
ENSMUSG00000030047	NM_001037727	RNA	Arhgap25	Arhgap25	Rho GTPase activating protein 25	8	0.988916	EPA&DHA	MC1	6124.18	0	MC2	MC1_KC			1.85669	3.62175	3.86633	14.5841	3.21959	9.31522	2.8423	7.17164	2.9839	7.91122	1.78895	3.45562	3.92722	15.2129	3.05803	8.32835	2.68113	6.41359	2.93328	7.63845	2.00964	4.02682	0.0001554	0.00122951	-0.646739	0.638722	0.00466201	0.0457463	-1.02402	0.491743	0.0001554	0.00240569	-0.882428	0.542454
ENSMUSG00000039831	NM_001356524	RNA	Arhgap29	Arhgap29	Rho GTPase activating protein 29	14	0.599074		E2	8955.29	2.9134e-191	HSC				5.6795	51.2506	5.99548	63.7998	5.56284	47.2695	5.63204	49.5921	5.96321	62.3885	5.66007	50.565	5.93273	61.0843	5.66085	50.5923	5.59873	48.4603	5.96105	62.2951	0.315983	1.24486	0.0104118	0.0266304	-0.432642	0.740904	0.234499	0.42103	-0.363443	0.777307	0.0116571	0.0429569	-0.032272	0.977879
ENSMUSG00000048865	NM_001005508	RNA	Arhgap30	Arhgap30	Rho GTPase activating protein 30	11	0.961397	EPA&DHA	DC1	4.2207	1.8938e-105	Plasma				2.42933	5.38643	3.97953	15.7746	3.70194	13.0135	3.1585	8.92904	3.59213	12.0597	2.40548	5.2981	4.01514	16.1688	3.70262	13.0196	3.29161	9.79206	3.42691	10.7548	1.5502	2.92859	0.000930972	0.00464835	-0.277594	0.824966	0.0206682	0.098788	-0.82103	0.566038	0.00699301	0.0295704	-0.387408	0.764502
ENSMUSG00000022799	NM_020260	RNA	Arhgap31	Arhgap31	Rho GTPase activating protein 31	Not in NW			E2	6.17186	1.54757e-75	E2				3.11709	8.67634	3.87867	14.7095	3.56739	11.8547	3.51051	11.3965	3.76622	13.6065	3.25214	9.5278	3.8205	14.1281	3.52262	11.4925	3.37822	10.3979	3.69326	12.9354	0.761588	1.69536	0.0029526	0.0103463	-0.311282	0.805925	0.0649573	0.192081	-0.36816	0.77477	0.0003108	0.00360544	-0.112451	0.925015
ENSMUSG00000041444	NM_001195632	RNA	Arhgap32	Arhgap32	Rho GTPase activating protein 32	Not in NW			NA		NA	E2				5.37804	41.5865	4.80992	28.0498	5.07685	33.7508	5.1495	35.4938	4.84272	28.6948	5.32594	40.1113	4.87974	29.4408	5.06833	33.552	5.17088	36.0239	4.88127	29.4719	-0.568127	0.674492	0.0104118	0.0266304	0.266931	1.20325	0.234499	0.42103	0.33958	1.26539	0.0649573	0.148073	0.0328007	1.023
ENSMUSG00000050730	NM_027823	RNA	Arhgap42	Arhgap42	Rho GTPase activating protein 42	11	0.785381	DHA	HSC	55.7011	0	HSC				3.15984	8.93731	3.98682	15.8545	3.35087	10.2026	3.14084	8.82035	4.16301	17.914	3.02703	8.15132	4.01477	16.1646	3.38105	10.4183	3.07002	8.39784	4.08148	16.9297	0.826984	1.77397	0.0003108	0.00200131	-0.635953	0.643516	0.0829837	0.220353	-0.845989	0.556329	0.0001554	0.00240569	0.17619	1.1299
ENSMUSG00000033389	NM_001099288	RNA	Arhgap44	Arhgap44	Rho GTPase activating protein 44	3	0.78021	DHA	NA		NA	Cholangiocyte				1.80363	3.49098	1.16124	2.23649	1.39507	2.63002	1.59885	3.02902	0.966864	1.95459	1.9152	3.77166	1.1941	2.28802	1.00787	2.01094	1.48889	2.80673	0.936387	1.91373	-0.642395	0.640648	0.00466201	0.0147129	0.233835	1.17596	1	1	0.437614	1.35436	0.0498835	0.121689	-0.194374	0.873952
ENSMUSG00000035133	NM_009706	RNA	Arhgap5	Arhgap5	Rho GTPase activating protein 5	31	0.827909	EPA&DHA	Cholangiocyte	22247.8	6.1552e-291	Cholangiocyte				4.30316	19.7415	5.99963	63.9838	5.02842	32.6366	5.01083	32.2411	6.31323	79.519	4.30928	19.8255	5.9746	62.8829	5.01785	32.3984	4.99936	31.9858	6.13145	70.1051	1.69647	3.24108	0.0001554	0.00122951	-0.971216	0.510076	0.0029526	0.0364998	-0.988806	0.503895	0.0001554	0.00240569	0.313592	1.2428
ENSMUSG00000040345	NM_001285785	RNA	Arhgap9	Arhgap9	Rho GTPase activating protein 9	3	0.97246		MC1	1.84043	1.5733e-173	Tcells	MC1_KC			1.2298	2.34534	2.46949	5.53848	2.15559	4.4555	2.08211	4.23426	2.45365	5.478	1.12199	2.17647	2.43032	5.39012	1.84967	3.60417	1.99244	3.97908	2.14555	4.4246	1.23969	2.36148	0.0001554	0.00122951	-0.313905	0.804462	0.0281274	0.118092	-0.387383	0.764515	0.0498835	0.121689	-0.0158427	0.989079
ENSMUSG00000025132	NM_001363425	RNA	Arhgdia	Arhgdia	Rho GDP dissociation inhibitor (GDI) alpha	4	0.447489	EPA	MC2	284.291	3.6019e-145	Plasma	MC2_NAM			4.80234	27.9028	5.29395	39.2317	4.9467	30.8394	5.09677	34.2201	4.87116	29.2662	4.80082	27.8734	5.32714	40.1449	5.00734	32.1633	5.05785	33.3091	4.89605	29.7755	0.49161	1.40601	0.000621601	0.00337316	-0.347242	0.786085	0.0379176	0.139919	-0.197174	0.872257	0.160528	0.287269	-0.422785	0.745983
ENSMUSG00000030220	NM_001301301	RNA	Arhgdib	Arhgdib	Rho, GDP dissociation inhibitor (GDI) beta	56	0.972095	NA	MC2	9.12067e+23	1.38809e-80	Plasma	MC2_NAM			4.05183	16.5853	4.94072	30.7119	4.68989	25.8106	4.5753	23.8398	4.30662	19.7889	4.08761	17.0017	4.85438	28.9277	4.67772	25.5937	4.65208	25.143	4.27749	19.3933	0.88889	1.85175	0.0029526	0.0103463	-0.250835	0.84041	0.441803	0.622665	-0.365424	0.776241	0.328205	0.476734	-0.634105	0.644341
ENSMUSG00000040940	NM_001130150	RNA	Arhgef1	Arhgef1	Rho guanine nucleotide exchange factor (GEF) 1	1	0		MC2	5.64065	8.54327e-28	Plasma	MC2_NAM			3.80358	13.9634	3.27982	9.71234	3.36038	10.2701	3.36652	10.3139	3.27682	9.69218	3.7058	13.0484	3.37428	10.3695	3.39033	10.4855	3.37676	10.3874	3.19731	9.17249	-0.523764	0.695555	0.0281274	0.0580307	0.0805641	1.05743	0.573737	0.732899	0.086697	1.06194	0.798446	0.874544	-0.00299755	0.997924
ENSMUSG00000041977	NM_001003912	RNA	Arhgef11	Arhgef11	Rho guanine nucleotide exchange factor (GEF) 11	13	0.569414		HSC	1.66529	1	E2				2.93383	7.64138	2.34959	5.09678	2.24267	4.73273	2.69375	6.46992	2.37402	5.18383	3.04197	8.23617	2.31211	4.96607	2.32803	5.02119	2.42799	5.38141	2.34277	5.07275	-0.584249	0.666997	0.0206682	0.0456844	-0.106911	0.928574	0.752538	0.868451	0.344163	1.26941	0.382284	0.532637	0.0244321	1.01708
ENSMUSG00000059495	NM_001359232	RNA	Arhgef12	Arhgef12	Rho guanine nucleotide exchange factor (GEF) 12	146	0.986307		NA		NA	E2				5.35364	40.889	7.19129	146.148	5.86846	58.4229	5.81741	56.3917	7.10173	137.352	5.44154	43.4578	7.13423	140.481	6.16524	71.7664	5.78876	55.283	7.02647	130.37	1.83765	3.57426	0.0001554	0.00122951	-1.32283	0.399751	0.0010878	0.0239087	-1.37388	0.385853	0.0001554	0.00240569	-0.0895526	0.939814
ENSMUSG00000052921	NM_001364772	RNA	Arhgef15	Arhgef15	Rho guanine nucleotide exchange factor (GEF) 15	3	0.487894		E1	1.61607	0	E2				5.01389	32.3096	4.53129	23.1235	4.77071	27.2977	4.93473	30.5845	4.55586	23.5207	4.97766	31.5083	4.59811	24.2198	4.76339	27.1596	4.90186	29.8956	4.5086	22.7628	-0.482604	0.715685	0.0206682	0.0456844	0.239418	1.18052	0.0379176	0.139919	0.403438	1.32266	0.0206682	0.0637349	0.0245684	1.01718
ENSMUSG00000004568	NM_133962	RNA	Arhgef18	Arhgef18	rho/rac guanine nucleotide exchange factor (GEF) 18	4	0.0559532		NA		NA	Bcells				4.11974	17.3847	3.42014	10.7045	3.61635	12.264	3.64087	12.4741	3.63518	12.4251	4.05366	16.6063	3.47134	11.0912	3.48742	11.2155	3.59459	12.0804	3.7005	13.0005	-0.699599	0.615743	0.00193259	0.00748583	0.196211	1.14569	0.95913	0.982978	0.220726	1.16532	0.194872	0.330208	0.21504	1.16074
ENSMUSG00000028919	NM_172520	RNA	Arhgef19	Arhgef19	Rho guanine nucleotide exchange factor (GEF) 19	1	0		NA		NA	Cholangiocyte				5.76023	54.2003	5.30571	39.5529	5.27716	38.7779	5.30523	39.5397	5.07764	33.7694	5.82182	56.5645	5.29921	39.3752	5.21664	37.1848	5.33209	40.2828	5.00566	32.1258	-0.454516	0.729755	0.0010878	0.00484138	-0.0285492	0.980406	0.878477	0.935897	-0.000483297	0.999665	0.798446	0.874544	-0.228069	0.853777
ENSMUSG00000028059	NM_001198911	RNA	Arhgef2	Arhgef2	rho/rac guanine nucleotide exchange factor (GEF) 2	25	0.991962	EPA&DHA	MC1	1.68203	5.755e-212	MC2	MC1_KC			3.28628	9.75597	4.65742	25.2361	3.99225	15.9143	3.94407	15.3916	4.09399	17.0771	3.23248	9.39881	4.59672	24.1964	3.84462	14.3664	3.87228	14.6444	3.93319	15.276	1.37113	2.58673	0.0001554	0.00122951	-0.665165	0.630617	0.0029526	0.0364998	-0.71334	0.609906	0.0003108	0.00360544	-0.563422	0.676695
ENSMUSG00000036885	NM_001081295	RNA	Arhgef26	Arhgef26	Rho guanine nucleotide exchange factor (GEF) 26	41	0.78983	DHA	Cholangiocyte	2.15977	0	Cholangiocyte				3.9118	15.0512	5.0903	34.0668	4.60522	24.3393	4.16819	17.9783	5.51572	45.7505	3.91833	15.1194	4.9798	31.555	4.45114	21.874	4.20461	18.438	5.33439	40.3471	1.17849	2.2634	0.0001554	0.00122951	-0.485078	0.714459	0.0829837	0.220353	-0.922107	0.527738	0.0018648	0.0118281	0.425422	1.34297
ENSMUSG00000045094	NM_177828	RNA	Arhgef37	Arhgef37	Rho guanine nucleotide exchange factor (GEF) 37	6	0.329843		NA		NA	MC2				0.966207	1.9537	0.432603	1.34967	0.896008	1.86091	0.986416	1.98126	0.450607	1.36662	0.886348	1.84849	0.444849	1.36117	0.814143	1.75825	0.848397	1.8005	0.647811	1.56679	-0.533604	0.690827	0.0238452	0.0519963	0.463406	1.37879	0.0179593	0.0987872	0.553813	1.46796	0.268382	0.42508	0.0180046	1.01256
ENSMUSG00000051517	NM_001013377	RNA	Arhgef39	Arhgef39	Rho guanine nucleotide exchange factor (GEF) 39	Not in NW			NA		NA	Cholangiocyte				1.26675	2.40619	0.524047	1.43798	1.35738	2.5622	1.26179	2.39793	0.920641	1.89296	1.0483	2.06809	0.477815	1.39263	1.31009	2.47957	1.21694	2.32453	0.715942	1.64256	-0.742702	0.597619	0.0104118	0.0266304	0.833337	1.7818	0.000621601	0.0206606	0.737742	1.66756	0.0062845	0.0291763	0.396593	1.3164
ENSMUSG00000031133	NM_001358573	RNA	Arhgef6	Arhgef6	Rac/Cdc42 guanine nucleotide exchange factor (GEF) 6	4	0.587268	DHA	DC1	1.95424	3.34308e-87	DC1				5.18111	36.2802	4.61674	24.5345	4.89268	29.7059	5.16118	35.7823	4.37694	20.7773	5.14935	35.4902	4.62079	24.6034	4.82608	28.3658	5.07929	33.808	4.42787	21.5239	-0.564369	0.676251	0.000621601	0.00337316	0.275936	1.21078	0.0649573	0.192081	0.544434	1.45845	0.0010878	0.00810531	-0.239807	0.846859
ENSMUSG00000025656	NM_001033329	RNA	Arhgef9	Arhgef9	CDC42 guanine nucleotide exchange factor (GEF) 9	8	0.632224		NA		NA	Cholangiocyte				1.68965	3.22578	2.23688	4.71376	2.56133	5.90253	2.35649	5.12124	3.02724	8.15248	1.37778	2.59868	2.18608	4.55066	2.47232	5.54934	2.34282	5.07294	3.02716	8.15202	0.547228	1.46128	0.00699301	0.0198726	0.324455	1.25219	0.234499	0.42103	0.119615	1.08645	0.382284	0.532637	0.790362	1.72951
ENSMUSG00000004661	NM_019689	RNA	Arid3b	Arid3b	AT rich interactive domain 3B (BRIGHT-like)	1	0		NA		NA	Plasma				3.00085	8.00473	2.43307	5.40043	2.48457	5.59668	2.49058	5.62003	2.41682	5.33991	3.02723	8.15242	2.34601	5.08415	2.41161	5.32068	2.31971	4.9923	2.42659	5.37621	-0.567779	0.674655	0.00466201	0.0147129	0.051496	1.03634	0.878477	0.935897	0.0575032	1.04066	0.878477	0.926147	-0.0162586	0.988794
ENSMUSG00000048118	NM_001081195	RNA	Arid4a	Arid4a	AT rich interactive domain 4A (RBP1-like)	167	0.883464	EPA&DHA	DC1	50.4004	2.73071e-61	MC2				5.31825	39.8982	6.57584	95.3951	5.66912	50.8832	5.68848	51.5707	6.30953	79.3153	5.13572	35.1564	6.58454	95.9716	5.70417	52.1347	5.67166	50.9729	6.2446	75.8248	1.25759	2.39096	0.0001554	0.00122951	-0.906725	0.533394	0.0010878	0.0239087	-0.887362	0.540602	0.0003108	0.00360544	-0.266315	0.831441
ENSMUSG00000039219	NM_194262	RNA	Arid4b	Arid4b	AT rich interactive domain 4B (RBP1-like)	27	0.673694	EPA&DHA	MC2	1.73325	1.52089e-07	Cholangiocyte	MC2_NAM			5.78469	55.127	6.76245	108.568	5.93479	61.1714	5.92362	60.6998	6.57615	95.4156	5.69608	51.8432	6.76668	108.886	5.99589	63.818	5.96407	62.426	6.56997	95.0073	0.977767	1.96942	0.0001554	0.00122951	-0.827669	0.563439	0.0001554	0.0126191	-0.838835	0.559095	0.0001554	0.00240569	-0.186301	0.878856
ENSMUSG00000019947	NM_023598	RNA	Arid5b	Arid5b	AT rich interactive domain 5B (MRF1-like)	7	0.078534	EPA&DHA	Cholangiocyte	1.47698	2.4974e-62	Cholangiocyte				4.31234	19.8675	5.82303	56.6116	5.01471	32.3279	5.02258	32.5047	6.11048	69.0938	4.28551	19.5015	5.84941	57.6565	5.11071	34.5523	4.83289	28.5	5.95022	61.8292	1.51069	2.84946	0.0001554	0.00122951	-0.808319	0.571047	0.0379176	0.139919	-0.800449	0.57417	0.000621601	0.00582955	0.287458	1.22049
ENSMUSG00000022911	NM_026577	RNA	Arl13b	Arl13b	ADP-ribosylation factor-like 13B	159	0.977616	EPA&DHA	Cholangiocyte	1.78604	4.4163e-61	Cholangiocyte				2.15145	4.44273	3.18703	9.10733	2.34984	5.09768	2.14188	4.41336	3.35364	10.2222	1.99713	3.99205	3.22929	9.37805	2.49009	5.61814	2.24827	4.75112	3.42998	10.7777	1.03558	2.04994	0.0001554	0.00122951	-0.837188	0.559733	0.0104118	0.0687413	-1.04515	0.484595	0.0018648	0.0118281	0.16661	1.12242
ENSMUSG00000031776	NM_024191	RNA	Arl2bp	Arl2bp	ADP-ribosylation factor-like 2 binding protein	Not in NW		DHA	DC1	1.55271	1.22358e-24	Plasma				3.36012	10.2683	2.74952	6.72494	2.76935	6.81801	3.05939	8.33621	2.55913	5.89353	3.30741	9.89988	2.77647	6.85174	2.77349	6.83758	3.09756	8.55972	2.63215	6.19948	-0.6106	0.654924	0.0018648	0.0073364	0.0198296	1.01384	0.95913	0.982978	0.309869	1.23959	0.0104118	0.0385988	-0.190389	0.876369
ENSMUSG00000025035	NM_001355233	RNA	Arl3	Arl3	ADP-ribosylation factor-like 3	5	0.195277		Cholangiocyte	23.5706	1.656e-199	Cholangiocyte				5.52316	45.9872	5.07157	33.6274	5.07046	33.6016	5.03661	32.8224	5.24379	37.8912	5.38628	41.8245	5.00001	32.0002	5.05247	33.1852	5.00451	32.1002	5.16173	35.7961	-0.451594	0.731235	0.014763	0.0349391	-0.00110939	0.999231	0.878477	0.935897	-0.0349573	0.976061	0.798446	0.874544	0.172226	1.1268
ENSMUSG00000047446	NM_001039515	RNA	Arl4a	Arl4a	ADP-ribosylation factor-like 4A	13	0.762374	EPA&DHA	Cholangiocyte	2697.28	7.79023e-54	E2				5.40605	42.4018	5.90046	59.7331	5.38507	41.7896	5.50417	45.3857	6.37528	83.0139	5.28926	39.1043	5.89393	59.4632	5.42919	43.0872	5.47454	44.4632	6.24317	75.7497	0.494407	1.40874	0.0001554	0.00122951	-0.515385	0.699606	0.0104118	0.0687413	-0.396292	0.759809	0.0104118	0.0385988	0.474822	1.38975
ENSMUSG00000049866	NM_177305	RNA	Arl4c	Arl4c	ADP-ribosylation factor-like 4C	17	0.748854	EPA&DHA	MC2	212.725	2.88824e-34	MC2	MC2_NAM			3.11516	8.66476	4.48459	22.387	4.04687	16.5283	3.9613	15.5765	4.0795	16.9064	3.09844	8.56489	4.4719	22.191	4.08316	16.9493	3.67581	12.78	3.92946	15.2365	1.36943	2.58368	0.0001554	0.00122951	-0.437722	0.738299	0.0281274	0.118092	-0.52329	0.695783	0.0018648	0.0118281	-0.405087	0.755191
ENSMUSG00000034936	NM_025404	RNA	Arl4d	Arl4d	ADP-ribosylation factor-like 4D	4	0.845777		E2	934.489	2.1877e-144	HSC				0.906067	1.87393	0.607003	1.52309	0.39972	1.31925	0.896809	1.86194	0.346093	1.27111	0.875686	1.83488	0.491564	1.40597	0.741158	1.67152	0.848248	1.80031	0.748328	1.67985	-0.299064	0.812779	0.023742	0.0519963	-0.207283	0.866167	1	1	0.289806	1.22248	0.293266	0.444505	-0.26091	0.834561
ENSMUSG00000036093	NM_182994	RNA	Arl5a	Arl5a	ADP-ribosylation factor-like 5A	48	0.95679	DHA	MC2	11.8224	7.48708e-33	Hepatocytes	MC2_NAM			7.90103	239.027	7.59046	192.732	7.70837	209.146	7.77797	219.484	7.36527	164.88	7.85944	232.234	7.60271	194.376	7.66569	203.05	7.78191	220.084	7.40433	169.405	-0.310573	0.806322	0.0104118	0.0266304	0.117914	1.08516	0.505361	0.675525	0.187515	1.1388	0.014763	0.0497518	-0.225186	0.855485
ENSMUSG00000038352	NM_207231	RNA	Arl5c	Arl5c	ADP-ribosylation factor-like 5C	2	0		NA		NA	MC2				1.53338	2.89464	2.23912	4.7211	2.5243	5.75293	2.12667	4.36707	1.68265	3.21018	1.46409	2.75889	2.07367	4.20956	2.41752	5.34252	1.99069	3.97426	1.87281	3.66245	0.70574	1.63098	0.0281274	0.0580307	0.285174	1.21856	0.104895	0.253743	-0.112457	0.925011	0.95913	0.977437	-0.556471	0.679963
ENSMUSG00000030654	NM_019419	RNA	Arl6ip1	Arl6ip1	ADP-ribosylation factor-like 6 interacting protein 1	115	0.997216	DHA	MC2	6.14546e+21	4.1516e-175	Plasma	MC2_NAM			8.96253	498.872	9.30113	630.84	9.17896	579.62	9.11776	555.545	9.55802	753.789	8.79825	445.182	9.25016	608.943	9.23229	601.444	9.13075	560.569	9.5441	746.552	0.338606	1.26453	0.00466201	0.0147129	-0.122166	0.918807	0.441803	0.622665	-0.183372	0.880642	0.0379176	0.0987519	0.256885	1.1949
ENSMUSG00000029404	NM_144509	RNA	Arl6ip4	Arl6ip4	ADP-ribosylation factor-like 6 interacting protein 4	5	0.884302		MC2	22.6464	8.68152e-89	Plasma	MC2_NAM			5.9445	61.5848	5.52107	45.9205	5.66194	50.6305	5.82701	56.768	5.67442	51.0706	6.00672	64.2986	5.54339	46.6366	5.66927	50.8885	5.84857	57.6228	5.62099	49.2138	-0.423436	0.745647	0.0018648	0.0073364	0.140868	1.10257	0.278632	0.469092	0.305938	1.23622	0.0029526	0.0161193	0.153353	1.11215
ENSMUSG00000026426	NM_026823	RNA	Arl8a	Arl8a	ADP-ribosylation factor-like 8A	10	0.961494	NA	MC1	15.6426	0	Cholangiocyte	MC1_KC			3.28757	9.76469	4.04866	16.5489	3.59018	12.0434	3.64087	12.4741	3.44297	10.8752	3.26738	9.62898	3.8883	14.808	3.66576	12.6912	3.64346	12.4965	3.46529	11.0448	0.76109	1.69477	0.014763	0.0349391	-0.458488	0.727749	0.130381	0.289851	-0.407794	0.753775	0.0649573	0.148073	-0.605692	0.657156
ENSMUSG00000027599	NM_001357689	RNA	Armc1	Armc1	armadillo repeat containing 1	32	0.732435	EPA&DHA	Hepatocytes	71.5216	4.65973e-10	Cholangiocyte				7.33327	161.263	6.95855	124.375	7.26619	153.936	7.31793	159.557	7.20469	147.512	7.21231	148.294	6.95403	123.986	7.24686	151.888	7.33483	161.437	7.19262	146.283	-0.374723	0.771254	0.0498835	0.0925276	0.307637	1.23768	0.014763	0.0825913	0.35938	1.28287	0.0018648	0.0118281	0.246141	1.18603
ENSMUSG00000042178	NM_146205	RNA	Armc5	Armc5	armadillo repeat containing 5	10	0.941289		NA		NA	E2				3.40617	10.6013	3.05499	8.31083	3.35831	10.2554	3.0593	8.33566	3.5463	11.6827	3.41866	10.6935	2.86745	7.29774	3.34272	10.1452	2.92823	7.61177	3.24993	9.51321	-0.351177	0.783944	0.00699301	0.0198726	0.303315	1.23398	0.0206682	0.098788	0.00430448	1.00299	0.720901	0.817472	0.491307	1.40572
ENSMUSG00000002343	NM_133972	RNA	Armc6	Armc6	armadillo repeat containing 6	1	0		NA		NA	Cholangiocyte				2.21609	4.64631	1.55397	2.93623	1.56378	2.95628	1.60354	3.03889	1.98843	3.96805	2.20061	4.59672	1.6617	3.1639	1.47951	2.78854	1.42097	2.67765	1.58274	2.99537	-0.66212	0.631949	0.0135185	0.0339175	0.00981621	1.00683	0.958091	0.982978	0.0495765	1.03496	0.563237	0.70189	0.434464	1.35141
ENSMUSG00000032468	NM_001166138	RNA	Armc8	Armc8	armadillo repeat containing 8	10	0.443416		MC2	3.93535	6.60471e-29	MC1	MC2_NAM			3.38395	10.4393	3.69185	12.9229	3.83831	14.3037	3.37637	10.3845	4.18745	18.22	3.29896	9.84205	3.71743	13.154	3.68764	12.8852	3.44016	10.8541	4.14684	17.7142	0.307904	1.23791	0.0379176	0.074285	0.146458	1.10685	0.95913	0.982978	-0.315489	0.803579	0.194872	0.330208	0.4956	1.40991
ENSMUSG00000062590	NM_001310702	RNA	Armc9	Armc9	armadillo repeat containing 9	1	0		NA		NA	Cholangiocyte				4.12348	17.4297	3.6046	12.1645	4.16279	17.9112	3.88501	14.7742	3.87501	14.6722	4.21023	18.51	3.47562	11.1241	4.13628	17.585	3.90498	14.9802	3.85161	14.4361	-0.518878	0.697915	0.0018648	0.0073364	0.558189	1.47242	0.00230484	0.0364998	0.280406	1.21454	0.0206682	0.0637349	0.270414	1.20615
ENSMUSG00000033436	NM_001166397	RNA	Armcx2	Armcx2	armadillo repeat containing, X-linked 2	16	0.812107	EPA	E2	204.384	2.0169e-112	Cholangiocyte				3.16366	8.96099	3.69572	12.9575	3.04455	8.25088	3.21431	9.28122	3.08036	8.45826	3.15942	8.93469	3.57618	11.9272	3.04361	8.24551	3.23346	9.40524	2.9235	7.58687	0.53206	1.44599	0.0281274	0.0580307	-0.651171	0.636763	0.0104118	0.0687413	-0.481405	0.71628	0.104895	0.209558	-0.615357	0.652768
ENSMUSG00000049047	NM_001358520	RNA	Armcx3	Armcx3	armadillo repeat containing, X-linked 3	Not in NW		EPA&DHA	E1	2.33965	2.87676e-71	Cholangiocyte				2.95123	7.73409	3.70807	13.0689	3.16382	8.96202	3.05271	8.29769	3.44324	10.8773	2.91655	7.55039	3.7777	13.7152	3.10107	8.58052	3.11026	8.63535	3.43343	10.8035	0.756838	1.68978	0.0018648	0.0073364	-0.544245	0.68575	0.0010878	0.0239087	-0.65536	0.634917	0.014763	0.0497518	-0.264825	0.8323
ENSMUSG00000055116	NM_001243048	RNA	Arntl	Arntl	aryl hydrocarbon receptor nuclear translocator-like	2	0.0574246		NA		NA	Cholangiocyte				1.90702	3.75032	0.658475	1.57841	0.410582	1.32922	0.279453	1.21373	0.221129	1.16565	1.74617	3.35466	0.622974	1.54005	0.549526	1.46361	0.572638	1.48724	0.740244	1.67046	-1.24854	0.420874	0.0104118	0.0266304	-0.247893	0.842125	0.0658828	0.192759	-0.379022	0.768959	0.0399796	0.103962	-0.437346	0.738492
ENSMUSG00000029622	NM_023142	RNA	Arpc1b	Arpc1b	actin related protein 2/3 complex, subunit 1B	31	0.965074	EPA&DHA	MC2	3.87478e+06	3.41936e-95	MC2	MC2_NAM			7.02411	130.157	7.98947	254.139	7.45311	175.23	7.41082	170.168	7.38229	166.836	6.93126	122.044	7.96317	249.547	7.5207	183.636	7.48854	179.587	7.40713	169.734	0.965361	1.95255	0.0001554	0.00122951	-0.536366	0.689506	0.0281274	0.118092	-0.578657	0.669587	0.0062845	0.0291763	-0.607186	0.656476
ENSMUSG00000006304	NM_001357387	RNA	Arpc2	Arpc2	actin related protein 2/3 complex, subunit 2	44	0.976848		MC2	497.701	2.0211e-123	MC2	MC2_NAM			7.16098	143.11	7.84538	229.982	7.7202	210.869	7.70636	208.856	7.67811	204.806	7.27814	155.217	7.89651	238.28	7.64165	199.695	7.73284	212.724	7.65469	201.507	0.684403	1.60704	0.0018648	0.0073364	-0.125176	0.916892	0.130381	0.289851	-0.139018	0.908137	0.278632	0.42508	-0.167266	0.890529
ENSMUSG00000008475	NM_026369	RNA	Arpc5	Arpc5	actin related protein 2/3 complex, subunit 5	9	0.983179		MC2	5.26934e+07	1.372e-114	MC2	MC2_NAM		hsa_ligand	6.0761	67.4666	6.43815	86.7115	6.22977	75.0494	6.10173	68.676	6.26841	77.0866	6.00264	64.1173	6.37142	82.792	6.22974	75.0479	6.07013	67.1878	6.26528	76.9194	0.36205	1.28525	0.0104118	0.0266304	-0.208383	0.865507	0.0829837	0.220353	-0.336416	0.792006	0.014763	0.0497518	-0.169743	0.889001
ENSMUSG00000007656	NM_001142655	RNA	Arpp19	Arpp19	cAMP-regulated phosphoprotein 19	43	0.980457		Hepatocytes	1.03509e+06	9.38225e-28	Hepatocytes				6.66178	101.25	7.39125	167.876	6.93743	122.567	6.89197	118.766	7.24569	151.764	6.66869	101.737	7.36729	165.111	6.94578	123.278	6.92576	121.58	7.23755	150.911	0.729468	1.65803	0.0001554	0.00122951	-0.453822	0.730106	0.0003108	0.0159048	-0.499276	0.707462	0.000621601	0.00582955	-0.145563	0.904026
ENSMUSG00000060216	NM_001271358	RNA	Arrb2	Arrb2	arrestin, beta 2	49	0.986057		MC1	2.80107	0	MC1	MC1_KC			5.74841	53.7583	6.22284	74.6899	6.20311	73.6753	6.07182	67.2665	5.89828	59.6431	5.69217	51.7029	6.2067	73.8588	6.19516	73.2703	6.02047	64.9147	5.89953	59.6948	0.474427	1.38937	0.00699301	0.0198726	-0.0197331	0.986415	0.878477	0.935897	-0.151025	0.90061	0.441803	0.588246	-0.324558	0.798543
ENSMUSG00000002910	NM_027560	RNA	Arrdc2	Arrdc2	arrestin domain containing 2	3	0.190006		NA		NA	Cholangiocyte				2.96651	7.81644	1.58693	3.00409	2.09746	4.27956	1.78943	3.45678	2.11121	4.32054	2.56735	5.92721	1.41646	2.6693	1.99049	3.97373	1.78807	3.45354	1.85266	3.61165	-1.37959	0.384329	0.0104118	0.0266304	0.510537	1.42458	0.0458395	0.164431	0.202503	1.15069	0.382284	0.532637	0.524285	1.43822
ENSMUSG00000042659	NM_001042592	RNA	Arrdc4	Arrdc4	arrestin domain containing 4	1	0		NA		NA	MC2				3.0233	8.13025	2.4293	5.38631	2.46001	5.50221	2.08211	4.23426	2.33437	5.04332	2.9858	7.92163	2.3297	5.02702	2.40008	5.27831	1.97409	3.92881	2.34211	5.07044	-0.594001	0.662503	0.0018648	0.0073364	0.0307136	1.02152	0.833514	0.919191	-0.34719	0.786114	0.130381	0.246596	-0.0949247	0.936321
ENSMUSG00000022620	NM_009713	RNA	Arsa	Arsa	arylsulfatase A	23	0.819304		NA		NA	HSC			secreted	2.76662	6.80513	4.58453	23.9928	4.4889	22.454	4.56839	23.7259	4.68781	25.7735	2.71072	6.54648	4.60566	24.3468	4.45519	21.9354	4.58957	24.0767	4.45118	21.8745	1.8179	3.52569	0.000930972	0.00464835	-0.0956249	0.935867	0.226805	0.42103	-0.0161355	0.988878	0.874735	0.926147	0.103287	1.07422
ENSMUSG00000021592	NM_001360843	RNA	Arsk	Arsk	arylsulfatase K	1	0		NA		NA	Cholangiocyte			secreted	2.73972	6.67943	3.181	9.06934	3.28091	9.71971	3.13856	8.80644	3.18608	9.10136	2.67473	6.3852	3.08987	8.51417	3.17297	9.019	2.98329	7.90789	3.28636	9.75651	0.441273	1.3578	0.0498835	0.0925276	0.0999152	1.07171	0.645377	0.786622	-0.0424399	0.971011	0.645377	0.758467	0.00508342	1.00353
ENSMUSG00000031982	NM_026855	RNA	Arv1	Arv1	ARV1 homolog, fatty acid homeostasis modulator	3	0.87331		NA		NA	Cholangiocyte				1.63405	3.10382	0.925756	1.89968	1.19918	2.2961	1.5167	2.86135	1.32321	2.50222	1.59291	3.01656	0.761725	1.69552	1.07387	2.10507	1.37945	2.60169	1.13751	2.2	-0.70829	0.612045	0.0104118	0.0266304	0.273428	1.20868	0.0829837	0.220353	0.590942	1.50623	0.0498835	0.121689	0.397456	1.31718
ENSMUSG00000000325	NM_001272028	RNA	Arvcf	Arvcf	armadillo repeat gene deleted in velocardiofacial syndrome	4	0.498043		HSC	106.698	0	HSC				2.39375	5.25523	2.94527	7.70218	2.63405	6.20766	2.7771	6.85474	2.78145	6.87541	2.30414	4.93874	2.95839	7.77256	2.68045	6.41056	2.69439	6.47281	2.79359	6.93354	0.551511	1.46562	0.0001554	0.00122951	-0.311216	0.805962	0.0498835	0.164431	-0.168165	0.889974	0.0355562	0.0987519	-0.16382	0.892658
ENSMUSG00000024887	NM_018830	RNA	Asah2	Asah2	N-acylsphingosine amidohydrolase 2	15	0.582411		E2	1.85893	6.03304e-87	E2				2.79824	6.95592	3.68432	12.8555	3.65422	12.5901	3.46579	11.0486	4.00045	16.005	2.78206	6.87833	3.65546	12.6009	3.63453	12.4195	3.42816	10.7641	3.9406	15.3546	0.886073	1.84814	0.0001554	0.00122951	-0.030093	0.979357	1	1	-0.218522	0.859446	0.278632	0.42508	0.316137	1.24499
ENSMUSG00000022377	NM_001276461	RNA	Asap1	Asap1	ArfGAP with SH3 domain, ankyrin repeat and PH domain1	12	0.652685	EPA&DHA	MC2	40134.8	1.25242e-33	MC2	MC2_NAM			4.43932	21.6954	5.31959	39.9352	4.70762	26.1297	4.59967	24.246	5.13757	35.2015	4.43785	21.6733	5.33611	40.3951	4.80744	28.0017	4.5892	24.0706	5.07809	33.7798	0.880275	1.84073	0.0001554	0.00122951	-0.611974	0.654301	0.0018648	0.0304682	-0.719916	0.607133	0.0001554	0.00240569	-0.182023	0.881466
ENSMUSG00000052632	NM_001004364	RNA	Asap2	Asap2	ArfGAP with SH3 domain, ankyrin repeat and PH domain 2	Not in NW			NA		NA	Cholangiocyte				2.92938	7.61783	2.49664	5.6437	1.91842	3.7801	1.97338	3.92688	2.28535	4.87482	3.01795	8.10018	2.39481	5.25909	1.98913	3.96996	1.7358	3.33064	2.12326	4.35679	-0.432741	0.740853	0.00466201	0.0147129	-0.578215	0.669792	0.0281274	0.118092	-0.523257	0.695799	0.0379176	0.0987519	-0.211291	0.863764
ENSMUSG00000026311	NM_001039126	RNA	Asb1	Asb1	ankyrin repeat and SOCS box-containing 1	3	0.595457		NA		NA	HSC				3.8183	14.1066	3.32002	9.98679	3.36038	10.2701	3.63012	12.3815	3.39555	10.5235	3.81767	14.1005	3.28053	9.71716	3.38547	10.4503	3.66454	12.6805	3.40574	10.5982	-0.498281	0.70795	0.00535103	0.0167124	0.0403622	1.02837	0.573737	0.732899	0.310097	1.23979	0.0206682	0.0637349	0.0755289	1.05375
ENSMUSG00000033781	NM_001267724	RNA	Asb13	Asb13	ankyrin repeat and SOCS box-containing 13	Not in NW			Hepatocytes	2.22554	1.09988e-42	Cholangiocyte				3.89995	14.9281	3.64954	12.5494	3.43944	10.8486	3.6607	12.6468	3.20049	9.19269	3.99558	15.951	3.59357	12.0718	3.51152	11.4044	3.67962	12.8137	3.26456	9.61018	-0.250414	0.840655	0.00325308	0.0113465	-0.2101	0.864477	0.573737	0.732899	0.0111573	1.00776	0.95913	0.977437	-0.449053	0.732523
ENSMUSG00000020305	NM_023906	RNA	Asb3	Asb3	ankyrin repeat and SOCS box-containing 3	3	0.406122	DHA	NA		NA	Cholangiocyte				3.59969	12.1231	3.10426	8.59955	3.07991	8.45559	3.41964	10.7007	3.01043	8.05804	3.54378	11.6623	3.14758	8.8617	3.13043	8.75699	3.4712	11.0901	2.96075	7.78526	-0.495426	0.709352	0.014763	0.0349391	-0.0243551	0.98326	0.878477	0.935897	0.315379	1.24434	0.00699301	0.0295704	-0.0938306	0.937031
ENSMUSG00000042607	NM_001355662	RNA	Asb4	Asb4	ankyrin repeat and SOCS box-containing 4	1			NA		NA	E2				0.817904	1.76284	1.19286	2.28606	1.08802	2.12582	0.61972	1.53658	1.12532	2.1815	0.828398	1.77571	1.31115	2.48139	0.868901	1.82627	0.836709	1.78597	1.03596	2.05048	0.374959	1.2968	0.0379176	0.074285	-0.104842	0.929907	0.399075	0.592294	-0.573143	0.672151	0.114916	0.228067	-0.0675452	0.95426
ENSMUSG00000048175	NM_001170710	RNA	Asb8	Asb8	ankyrin repeat and SOCS box-containing 8	4	0.193772	EPA	NA		NA	E2				4.1117	17.288	3.62856	12.3681	3.99062	15.8964	3.82351	14.1576	3.58808	12.026	4.04708	16.5308	3.51323	11.4179	3.93942	15.3421	3.80503	13.9774	3.66304	12.6673	-0.483143	0.715417	0.0104118	0.0266304	0.362067	1.28527	0.00699301	0.0562135	0.194948	1.14468	0.0649573	0.148073	-0.040475	0.972335
ENSMUSG00000038774	NM_198007	RNA	Ascc3	Ascc3	activating signal cointegrator 1 complex subunit 3	110	0.971541		MC2	1.44773	1.67516e-19	Plasma	MC2_NAM			2.82697	7.09584	4.33307	20.155	3.43641	10.8259	3.07581	8.43163	4.2825	19.4607	2.72783	6.62459	4.23496	18.83	3.37423	10.3692	3.01098	8.06112	4.28927	19.5523	1.50609	2.8404	0.0001554	0.00122951	-0.896654	0.537131	0.0206682	0.098788	-1.25726	0.418339	0.000621601	0.00582955	-0.0505723	0.965553
ENSMUSG00000019857	NM_025541	RNA	Asf1a	Asf1a	anti-silencing function 1A histone chaperone	34	0.83997	EPA&DHA	MC2	6.35982	1.18534e-85	Cholangiocyte	MC2_NAM			2.76662	6.80513	3.75721	13.5217	3.02971	8.16644	3.12726	8.73776	3.86726	14.5935	2.59248	6.03137	3.74395	13.398	3.06792	8.38564	3.13977	8.81386	3.76994	13.6416	0.990586	1.98699	0.0010878	0.00484138	-0.727502	0.603949	0.0379176	0.139919	-0.629946	0.6462	0.00699301	0.0295704	0.110047	1.07926
ENSMUSG00000020884	NM_001291131	RNA	Asgr1	Asgr1	asialoglycoprotein receptor 1	8	0.985872	EPA&DHA	Hepatocytes	4.75396e+12	0	Hepatocytes			hsa_receptor	11.7868	3533.22	11.3811	2667.27	11.6631	3243.05	11.8159	3605.27	11.9175	3868.39	11.6821	3286.05	11.3728	2651.94	11.7308	3398.86	11.8403	3666.86	11.9105	3849.62	-0.405617	0.754913	0.0154091	0.0364491	0.281987	1.21587	0.00264368	0.0364998	0.434741	1.35167	0.000922886	0.00810531	0.536368	1.45032
ENSMUSG00000028053	NM_138679	RNA	Ash1l	Ash1l	ASH1 like histone lysine methyltransferase	148	0.988206	EPA&DHA	E2	41.2644	4.17797e-09	Cholangiocyte				4.40034	21.1171	6.49687	90.3132	5.31195	39.7242	5.12423	34.8777	6.49717	90.3321	4.47857	22.2938	6.44775	87.2902	5.40333	42.3218	5.17139	36.0366	6.46252	88.1887	2.09652	4.27677	0.0001554	0.00122951	-1.18492	0.43985	0.00699301	0.0562135	-1.37263	0.386186	0.0001554	0.00240569	0.000302328	1.00021
ENSMUSG00000031575	NM_001080793	RNA	Ash2l	Ash2l	ASH2 like histone lysine methyltransferase complex subunit	14	0.460766	DHA	MC2	1.71601	1.34261e-36	Cholangiocyte	MC2_NAM			5.65799	50.4921	5.27939	38.8378	5.4708	44.3481	5.51986	45.8822	5.26636	38.4885	5.62991	49.5192	5.22515	37.4047	5.38803	41.8754	5.51667	45.7808	5.27808	38.8026	-0.378595	0.769186	0.0104118	0.0266304	0.191411	1.14188	0.382284	0.57044	0.240472	1.18138	0.0104118	0.0385988	-0.0130334	0.991007
ENSMUSG00000028008	NM_021370	RNA	Asic5	Asic5	acid-sensing (proton-gated) ion channel family member 5	Not in NW			NA		NA					1.78753	3.45224	0.996639	1.99535	1.50406	2.8364	1.86199	3.63509	1.12959	2.18797	1.62138	3.07669	1.02261	2.03159	1.41659	2.66954	1.62167	3.07732	1.12322	2.17832	-0.790895	0.577986	0.014763	0.0349391	0.507422	1.42151	0.0498835	0.164431	0.865352	1.82178	0.0649573	0.148073	0.132956	1.09654
ENSMUSG00000025533	NM_133768	RNA	Asl	Asl	argininosuccinate lyase	19	0.791975		Hepatocytes	1.85287e+09	2.8661e-164	Hepatocytes				8.05944	266.768	6.55039	93.7267	6.76712	108.92	6.94775	123.447	6.69129	103.342	8.0095	257.692	6.54404	93.3154	6.85724	115.94	6.91051	120.301	6.74104	106.969	-1.50905	0.351342	0.0001554	0.00122951	0.216732	1.1621	0.130381	0.289851	0.397359	1.31709	0.0649573	0.148073	0.140902	1.10259
ENSMUSG00000052456	NM_001357202	RNA	Asna1	Asna1	arsA arsenite transporter, ATP-binding, homolog 1 (bacterial)	17	0.367581		MC1	1.33643	5.04279e-71	Cholangiocyte	MC1_KC			3.97774	15.755	3.62219	12.3137	4.05256	16.5936	4.01296	16.1444	3.94124	15.3614	3.97895	15.7682	3.70083	13.0035	4.00586	16.0652	4.01409	16.157	3.93996	15.3478	-0.355548	0.781573	0.0379176	0.074285	0.430366	1.34758	0.0498835	0.164431	0.390768	1.31109	0.014763	0.0497518	0.319047	1.24751
ENSMUSG00000029752	NM_012055	RNA	Asns	Asns	asparagine synthetase	Not in NW			Plasma	29.0785	0	Plasma				1.66185	3.16421	0.634307	1.55219	0.0741836	1.05277	0.377306	1.29891	0	1	1.72495	3.30569	0.646314	1.56516	0.593595	1.509	0.700919	1.62554	0.920321	1.89254	-1.02754	0.490546	0.000930972	0.00464835	-0.560123	0.678244	0.117917	0.282622	-0.257001	0.836826	0.557673	0.70189	-0.634307	0.64425
ENSMUSG00000026095	NM_001290984	RNA	Asnsd1	Asnsd1	asparagine synthetase domain containing 1	51	0.774942		DC1	1.41907	1.49126e-57	Cholangiocyte				4.30245	19.7317	4.94394	30.7803	4.35892	20.5195	4.05265	16.5947	4.89339	29.7206	4.26636	19.2443	4.91823	30.2368	4.42927	21.5448	4.11208	17.2926	4.89589	29.7721	0.641491	1.55994	0.000621601	0.00337316	-0.585014	0.666643	0.0829837	0.220353	-0.891284	0.539134	0.0001554	0.00240569	-0.0505454	0.965571
ENSMUSG00000020774	NM_023113	RNA	Aspa	Aspa	aspartoacylase	2	0	EPA&DHA	NA		NA	MC1				3.54723	11.6902	3.16912	8.99501	3.64182	12.4823	3.82533	14.1755	3.92847	15.2261	3.5876	12.0219	3.18281	9.08073	3.58065	11.9642	3.6925	12.9286	3.81028	14.0284	-0.378107	0.769447	0.00699301	0.0198726	0.47269	1.38769	0.0206682	0.098788	0.656202	1.57593	0.0206682	0.0637349	0.759348	1.69272
ENSMUSG00000038704	NM_026690	RNA	Aspdh	Aspdh	aspartate dehydrogenase domain containing	14	0.744892		Hepatocytes	994505	0	Hepatocytes				5.88679	59.17	4.73344	26.6016	5.19861	36.7228	5.32015	39.9507	5.07623	33.7362	5.97874	63.0637	4.92414	30.3609	5.08498	33.9416	5.32636	40.1232	4.96264	31.1819	-1.15335	0.449579	0.00134829	0.00588103	0.465165	1.38048	0.155949	0.331848	0.586709	1.50182	0.0311998	0.0874354	0.342784	1.2682
ENSMUSG00000037686	NM_001081169	RNA	Aspg	Aspg	asparaginase	1	0		NA		NA	Hepatocytes				6.1644	71.7248	5.79565	55.5474	6.01329	64.5925	6.03148	65.4116	5.9558	62.0688	6.16575	71.7917	5.86566	58.3096	6.0579	66.6208	6.02212	64.9889	5.92507	60.7607	-0.368754	0.774451	0.0281274	0.0580307	0.217647	1.16284	0.0498835	0.164431	0.235829	1.17758	0.0206682	0.0637349	0.160151	1.1174
ENSMUSG00000025142	NM_001164224	RNA	Aspscr1	Aspscr1	alveolar soft part sarcoma chromosome region, candidate 1 (human)	Not in NW			MC2	1.89648	6.45615e-32	Hepatocytes	MC2_NAM			1.72941	3.31593	1.28436	2.43573	1.56075	2.95007	1.51634	2.86065	1.34472	2.5398	1.76706	3.40361	1.24499	2.37017	1.41217	2.66138	1.68428	3.2138	1.33706	2.52636	-0.445058	0.734555	0.0016163	0.00703196	0.276394	1.21116	0.130381	0.289851	0.231988	1.17445	0.00860255	0.035785	0.0603588	1.04273
ENSMUSG00000076441	NM_007494	RNA	Ass1	Ass1	argininosuccinate synthetase 1	8	0.712814		Hepatocytes	9.76132e+136	0	Hepatocytes				10.044	1055.7	8.74422	428.817	8.99131	508.926	8.86664	466.793	8.85058	461.626	10.1086	1104.05	8.79175	443.179	8.94056	491.335	8.85626	463.445	8.73478	426.02	-1.29977	0.406191	0.000930972	0.00464835	0.247091	1.18681	0.155949	0.331848	0.122418	1.08856	0.636254	0.758467	0.106359	1.07651
ENSMUSG00000037486	NM_001270988	RNA	Asxl2	Asxl2	additional sex combs like 2, transcriptional regulator	39	0.861679	EPA	MC1	1.91554	3.53739e-05	Plasma	MC1_KC			5.84561	57.5047	6.29766	78.6658	6.09783	68.4904	6.24988	76.1028	6.43708	86.6469	5.85882	58.0336	6.36762	82.5743	6.05866	66.6561	6.23792	75.4746	6.3929	84.0337	0.452056	1.36799	0.00466201	0.0147129	-0.199835	0.87065	0.0206682	0.098788	-0.0477855	0.96742	0.278632	0.42508	0.139413	1.10146
ENSMUSG00000013662	NM_026487	RNA	Atad1	Atad1	ATPase family, AAA domain containing 1	62	0.625244		MC2	2.77319	9.68894e-28	Cholangiocyte	MC2_NAM			5.92451	60.7372	5.37376	41.4632	5.78161	55.0095	5.77276	54.6731	5.58252	47.9189	5.7718	54.6366	5.19649	36.6689	5.67275	51.0114	5.79497	55.5213	5.48699	44.8485	-0.55075	0.682665	0.0104118	0.0266304	0.40785	1.32671	0.0104118	0.0687413	0.399001	1.31859	0.0018648	0.0118281	0.208763	1.1557
ENSMUSG00000022360	NM_027435	RNA	Atad2	Atad2	ATPase family, AAA domain containing 2	65	0.800647		MC2	3.36743e+10	0	Plasma	Ly6c2-low			1.34184	2.53474	2.715	6.56591	1.96368	3.90055	1.61494	3.06298	2.45683	5.49009	1.38684	2.61505	2.57713	5.96751	1.91647	3.77499	1.59118	3.01295	2.1169	4.33762	1.37316	2.59037	0.0003108	0.00200131	-0.751319	0.59406	0.00699301	0.0562135	-1.10006	0.466497	0.0018648	0.0118281	-0.258166	0.83615
ENSMUSG00000052812	NM_001099628	RNA	Atad2b	Atad2b	ATPase family, AAA domain containing 2B	22	0.524832		DC1	3.81904	1.78199e-23	Cholangiocyte				3.73754	13.3387	4.84527	28.7456	3.88014	14.7244	3.63189	12.3968	4.67064	25.4685	3.63268	12.4035	4.79229	27.7091	3.92802	15.2213	3.70347	13.0273	4.69042	25.8201	1.10773	2.15506	0.0001554	0.00122951	-0.965133	0.512231	0.00699301	0.0562135	-1.21338	0.431258	0.0003108	0.00360544	-0.174625	0.885998
ENSMUSG00000054514	NM_175157	RNA	Atad3aos	Atad3aos	ATPase family, AAA domain containing 3A, opposite strand	Not in NW			NA		NA	Cholangiocyte				1.76801	3.40584	0.95139	1.93374	1.05251	2.07413	1.22544	2.33827	0.793455	1.73322	1.6635	3.16784	0.826978	1.77397	0.972684	1.96249	1.19272	2.28583	0.712387	1.63851	-0.816622	0.56777	0.0238452	0.0519963	0.101117	1.0726	0.563237	0.732899	0.274049	1.2092	0.205903	0.348378	-0.157936	0.896307
ENSMUSG00000017550	NM_001029856	RNA	Atad5	Atad5	ATPase family, AAA domain containing 5	6	0.978327		NA		NA	Plasma				0.856983	1.81125	1.56595	2.96072	1.34887	2.54713	1.18451	2.27286	1.78317	3.44183	0.930917	1.90649	1.50188	2.83211	1.14636	2.21354	1.26971	2.41114	1.42927	2.6931	0.708963	1.63463	0.00193259	0.00748583	-0.217075	0.860308	0.645377	0.786622	-0.381438	0.767672	0.207244	0.348603	0.217228	1.1625
ENSMUSG00000024426	NM_001142744	RNA	Atat1	Atat1	alpha tubulin acetyltransferase 1	16	0.805217		Cholangiocyte	1.66529	4.7397e-113	Plasma				4.99872	31.9717	4.21002	18.5073	4.25572	19.1029	4.47586	22.2519	4.23284	18.8023	4.92684	30.4178	4.08236	16.9399	4.2883	19.5392	4.56012	23.5902	4.15598	17.8268	-0.788698	0.578866	0.0010878	0.00484138	0.0456924	1.03218	0.505361	0.675525	0.265833	1.20233	0.00699301	0.0295704	0.0228135	1.01594
ENSMUSG00000085779		RNA	Atcayos	Atcayos		1	0		NA		NA	DC1				1.39823	2.63578	1.04347	2.06118	1.19918	2.2961	1.32579	2.5067	1.12959	2.18797	1.45126	2.73447	0.839916	1.78995	1.16219	2.23798	0.921054	1.8935	0.869401	1.8269	-0.354763	0.781998	0.0281274	0.0580307	0.155714	1.11397	0.505361	0.675525	0.282319	1.21615	0.382284	0.532637	0.0861251	1.06152
ENSMUSG00000030850	NM_001029895	RNA	Ate1	Ate1	arginyltransferase 1	6	0.575426	DHA	MC2	1.40495	9.21706e-23	Cholangiocyte	MC2_NAM			5.48428	44.7644	6.10019	68.6027	5.85519	57.8877	5.82973	56.8753	6.10574	68.8667	5.40786	42.4548	6.09238	68.2321	5.93896	61.3487	5.78366	55.0877	6.07502	67.4162	0.615914	1.53253	0.0001554	0.00122951	-0.245009	0.843811	0.269796	0.469092	-0.270464	0.829053	0.000621601	0.00582955	0.00554169	1.00385
ENSMUSG00000027104	NM_001025093	RNA	Atf2	Atf2	activating transcription factor 2	Not in NW			MC2	1.40495	2.23604e-22	Cholangiocyte	MC2_NAM			3.02967	8.16622	3.48465	11.194	3.4119	10.6435	3.56393	11.8263	3.60545	12.1717	3.09462	8.54227	3.40857	10.619	3.37081	10.3446	3.54178	11.6461	3.58575	12.0065	0.454982	1.37077	0.0180441	0.0420295	-0.0727491	0.950824	1	1	0.0792759	1.05649	0.234499	0.375669	0.120803	1.08734
ENSMUSG00000030213	NM_019426	RNA	Atf7ip	Atf7ip	activating transcription factor 7 interacting protein	90	0.937289	EPA&DHA	MC2	3.52542	5.31369e-21	Cholangiocyte	MC2_NAM			3.12541	8.72652	3.96327	15.5978	3.1481	8.86485	3.23517	9.41637	4.03302	16.3704	3.13471	8.78296	3.92514	15.191	3.27889	9.70608	2.9773	7.87513	3.91754	15.1112	0.837865	1.7874	0.0010878	0.00484138	-0.815175	0.56834	0.0206682	0.098788	-0.7281	0.603698	0.0018648	0.0118281	0.0697462	1.04953
ENSMUSG00000021619	NM_025770	RNA	Atg10	Atg10	autophagy related 10	17	0.524393	EPA&DHA	NA		NA	Cholangiocyte				3.5335	11.5795	3.31751	9.9694	3.66016	12.642	3.67294	12.7545	3.71137	13.0989	3.53645	11.6032	3.32068	9.99132	3.62353	12.3251	3.63754	12.4454	3.7173	13.1528	-0.21599	0.860955	0.0104118	0.0266304	0.342651	1.26808	0.0029526	0.0364998	0.355429	1.27937	0.0206682	0.0637349	0.393862	1.31391
ENSMUSG00000037204	NM_026566	RNA	Atg101	Atg101	autophagy related 101	8	0.782866	DHA	MC2	2.7456	5.23388e-48	Cholangiocyte	MC2_NAM			6.66604	101.55	6.05663	66.5622	6.13713	70.3819	6.30485	79.0585	5.93506	61.1831	6.65146	100.528	6.05818	66.6336	6.0737	67.3542	6.33515	80.7366	5.984	63.2939	-0.609409	0.655465	0.0018648	0.0073364	0.0804996	1.05738	0.441803	0.622665	0.248217	1.18774	0.0104118	0.0385988	-0.121572	0.919186
ENSMUSG00000032905	NM_026217	RNA	Atg12	Atg12	autophagy related 12	4	0.471179	EPA&DHA	MC2	2.63794	2.30109e-19	E2	MC2_NAM			6.39232	83.9999	5.9038	59.8716	6.28565	78.0134	6.30479	79.0554	6.15366	71.1926	6.41811	85.5154	5.88059	58.916	6.33438	80.6936	6.2976	78.6622	6.16737	71.8726	-0.488515	0.712758	0.000621601	0.00337316	0.381851	1.30301	0.0018648	0.0304682	0.400991	1.32042	0.00454463	0.02209	0.249855	1.18909
ENSMUSG00000027244	NM_001355416	RNA	Atg13	Atg13	autophagy related 13	16	0.797232		Plasma	1.40495	8.69927e-16	Plasma				4.90836	30.0306	4.00927	16.1031	4.30479	19.7638	4.36579	20.6174	4.3238	20.0259	4.8429	28.6984	4.02987	16.3348	4.25885	19.1444	4.26942	19.2852	4.1846	18.1841	-0.899095	0.536223	0.0003108	0.00200131	0.295518	1.22733	0.0649573	0.192081	0.356524	1.28034	0.0649573	0.148073	0.314528	1.2436
ENSMUSG00000037526	NM_172599	RNA	Atg14	Atg14	autophagy related 14	1	0		NA		NA	Cholangiocyte				4.6142	24.4913	5.10152	34.3329	4.91373	30.1426	4.82074	28.2611	5.03208	32.7195	4.63569	24.8589	5.09147	34.0945	4.85224	28.8849	4.7543	26.989	5.0403	32.9064	0.487324	1.40184	0.0018648	0.0073364	-0.187786	0.877952	0.104895	0.253743	-0.280775	0.823149	0.0498835	0.121689	-0.0694412	0.953007
ENSMUSG00000026289	NM_001205391	RNA	Atg16l1	Atg16l1	autophagy related 16-like 1 (S. cerevisiae)	4	0.330244	EPA	NA		NA	E2				5.46436	44.1506	5.23154	37.5708	5.41268	42.5971	5.34764	40.7193	5.43652	43.3067	5.42494	42.9607	5.17856	36.2161	5.4366	43.3092	5.3386	40.4648	5.4667	44.2222	-0.232822	0.850969	0.0206682	0.0456844	0.181144	1.13378	0.0104118	0.0687413	0.116104	1.0838	0.194872	0.330208	0.204981	1.15267
ENSMUSG00000047767	NM_001111111	RNA	Atg16l2	Atg16l2	autophagy related 16-like 2 (S. cerevisiae)	Not in NW			NA		NA	Bcells				4.99886	31.9746	4.50824	22.7571	4.18115	18.1406	4.0762	16.8678	3.93504	15.2955	4.76298	27.152	4.39433	21.0293	4.01701	16.1898	4.07022	16.7981	3.89641	14.8915	-0.490612	0.711723	0.0281274	0.0580307	-0.327091	0.797142	0.0498835	0.164431	-0.432046	0.74121	0.0498835	0.121689	-0.573209	0.67212
ENSMUSG00000024773	NM_194348	RNA	Atg2a	Atg2a	autophagy related 2A	1	0		NA		NA	HSC				7.12269	139.362	6.8025	111.624	6.96073	124.563	7.03662	131.291	6.9409	122.862	7.20344	147.384	6.81534	112.621	6.93638	122.478	7.01258	129.121	6.9642	124.863	-0.320195	0.800962	0.0104118	0.0266304	0.158227	1.11591	0.160528	0.331848	0.234123	1.17619	0.0829837	0.175725	0.138398	1.10068
ENSMUSG00000079418	NM_174875	RNA	Atg4a	Atg4a	autophagy related 4A, cysteine peptidase	7	0.73018		NA		NA	E2				3.56954	11.8724	3.12882	8.74719	3.65818	12.6248	3.72674	13.2392	3.74484	13.4063	3.5264	11.5226	3.15307	8.89548	3.55626	11.7636	3.73857	13.3482	3.54698	11.6882	-0.440725	0.736764	0.0135185	0.0339175	0.529363	1.44329	0.0180441	0.0987872	0.597923	1.51354	0.00323036	0.0176285	0.616022	1.53264
ENSMUSG00000026280	NM_174874	RNA	Atg4b	Atg4b	autophagy related 4B, cysteine peptidase	4	0.62564		MC2	1.49182	2.04918e-25	E2	MC2_NAM			5.59972	48.4934	5.22215	37.3271	5.37111	41.3872	5.47832	44.5799	5.26248	38.3852	5.5729	47.6003	5.23868	37.7572	5.31353	39.7679	5.4512	43.7496	5.23206	37.5845	-0.377563	0.769737	0.00466201	0.0147129	0.14896	1.10877	0.382284	0.57044	0.25617	1.1943	0.0104118	0.0385988	0.0403256	1.02835
ENSMUSG00000028550	NM_001145967	RNA	Atg4c	Atg4c	autophagy related 4C, cysteine peptidase	4	0.212525		NA		NA	Cholangiocyte				3.9024	14.9534	3.43939	10.8482	3.86457	14.5664	3.95151	15.4712	3.57928	11.9529	3.63368	12.4122	3.34906	10.1898	3.70252	13.0188	3.84483	14.3684	3.54598	11.6801	-0.463013	0.72547	0.014763	0.0349391	0.425183	1.34274	0.0498835	0.164431	0.51212	1.42614	0.014763	0.0497518	0.139895	1.10182
ENSMUSG00000038160	NM_001314013	RNA	Atg5	Atg5	autophagy related 5	9	0.975103	EPA	MC1	1.91554	6.306e-108	Plasma	MC1_KC			6.10497	68.8302	5.86202	58.1626	6.02669	65.1952	5.96214	62.3425	6.08233	67.7585	5.98921	63.523	5.88324	59.0246	6.04891	66.207	5.98648	63.4033	6.10726	68.9396	-0.242949	0.845016	0.0498835	0.0925276	0.164674	1.12091	0.0104118	0.0687413	0.100125	1.07187	0.114916	0.228067	0.220311	1.16498
ENSMUSG00000033124	NM_001003917	RNA	Atg9a	Atg9a	autophagy related 9A	38	0.839651		NA		NA	E2				5.78338	55.0773	4.91909	30.2547	5.35161	40.8316	5.47695	44.5377	5.14716	35.4365	5.8341	57.0479	4.91574	30.1846	5.3046	39.5223	5.4313	43.1504	5.14066	35.2771	-0.864296	0.549314	0.0001554	0.00122951	0.432524	1.34959	0.014763	0.0825913	0.557865	1.47209	0.000621601	0.00582955	0.228076	1.17127
ENSMUSG00000059811	NM_001286647	RNA	Atl2	Atl2	atlastin GTPase 2	28	0.918239	EPA&DHA	NA		NA	Cholangiocyte				5.77227	54.6546	5.33681	40.4147	5.66093	50.5951	5.82388	56.6452	5.51445	45.7105	5.65381	50.3463	5.09823	34.2547	5.78047	54.966	5.79304	55.447	5.56691	47.4031	-0.435464	0.739456	0.0498835	0.0925276	0.324119	1.2519	0.0010878	0.0239087	0.487076	1.4016	0.0029526	0.0161193	0.177647	1.13104
ENSMUSG00000034218	NM_007499	RNA	Atm	Atm	ataxia telangiectasia mutated	82	0.990007		NA		NA	DC1				5.06627	33.5042	5.62956	49.5071	5.42927	43.0898	5.50517	45.4172	5.7842	55.1084	5.06475	33.4689	5.76889	54.5266	5.34027	40.5117	5.51229	45.642	5.65149	50.2654	0.563292	1.47764	0.00466201	0.0147129	-0.200289	0.870376	0.130381	0.289851	-0.124397	0.917388	0.278632	0.42508	0.154638	1.11314
ENSMUSG00000047388	NM_177700	RNA	Atmin	Atmin	ATM interactor	2	0	DHA	NA		NA	MC2				3.92466	15.1859	3.35062	10.2009	3.43749	10.834	3.78753	13.8089	3.27556	9.68368	3.93804	15.3274	3.38727	10.4633	3.50727	11.3708	3.81079	14.0333	3.32392	10.0138	-0.574042	0.671732	0.00699301	0.0198726	0.0868755	1.06207	0.328205	0.520804	0.436912	1.3537	0.00466201	0.02209	-0.0750626	0.949301
ENSMUSG00000037621	NM_153778	RNA	Atoh8	Atoh8	atonal bHLH transcription factor 8	2	0.208418		Cholangiocyte	6.23389	0	Cholangiocyte				6.26198	76.744	5.56518	47.3464	5.72567	52.9175	5.73839	53.3861	5.32882	40.1917	6.13191	70.1278	5.52383	46.0085	5.63688	49.7588	5.5461	46.7242	5.14594	35.4065	-0.696801	0.616939	0.0379176	0.074285	0.160492	1.11767	0.573737	0.732899	0.173212	1.12757	0.645377	0.758467	-0.236357	0.848886
ENSMUSG00000031441	NM_001293667	RNA	Atp11a	Atp11a	ATPase, class VI, type 11A	Not in NW			Cholangiocyte	3.12677	1.5936e-115	Cholangiocyte				2.98714	7.92903	2.59472	6.04073	2.92122	7.57488	2.78965	6.91463	2.65203	6.28551	2.92049	7.57103	2.50821	5.68912	2.66661	6.34933	2.7698	6.82014	2.51004	5.69636	-0.392422	0.76185	0.0104118	0.0266304	0.3265	1.25397	0.234499	0.42103	0.194929	1.14467	0.160528	0.287269	0.0573073	1.04052
ENSMUSG00000062949	NM_001001798	RNA	Atp11c	Atp11c	ATPase, class VI, type 11C	113	0.880866	EPA&DHA	NA		NA	Hepatocytes				6.18681	72.8477	7.29047	156.549	6.29675	78.6159	6.43351	86.4331	7.30549	158.187	6.17632	72.3201	7.22831	149.948	6.48897	89.8202	6.48708	89.7025	7.22934	150.054	1.10366	2.14899	0.0001554	0.00122951	-0.993719	0.502181	0.00860255	0.0669301	-0.856957	0.552116	0.000621601	0.00582955	0.0150197	1.01047
ENSMUSG00000031862	NM_133224	RNA	Atp13a1	Atp13a1	ATPase type 13A1	84	0.984774	DHA	MC2	1.89648	7.81525e-21	Hepatocytes	MC2_NAM			5.97008	62.6865	5.35639	40.967	5.58132	47.8789	5.74431	53.6057	5.2681	38.535	5.94876	61.7667	5.35128	40.8221	5.53172	46.2608	5.6747	51.0805	5.25029	38.0624	-0.613692	0.653522	0.0001554	0.00122951	0.224929	1.16872	0.234499	0.42103	0.387925	1.30851	0.0206682	0.0637349	-0.0882947	0.940634
ENSMUSG00000036622	NM_001164366	RNA	Atp13a2	Atp13a2	ATPase type 13A2	Not in NW		EPA&DHA	MC1	1587.63	0	DC1	MC1_KC			3.24002	9.44808	3.68915	12.8987	3.33437	10.0866	3.26103	9.58666	3.37956	10.4076	3.24176	9.4595	3.75653	13.5154	3.32916	10.0502	3.24982	9.51248	3.37359	10.3646	0.449128	1.36521	0.0029526	0.0103463	-0.354777	0.781991	0.0281274	0.118092	-0.42812	0.74323	0.0281274	0.0796983	-0.309585	0.806874
ENSMUSG00000025436	NM_001159559	RNA	Atp23	Atp23	ATP23 metallopeptidase and ATP synthase assembly factor homolog	2	0.258918		NA		NA	Cholangiocyte				3.97173	15.6896	3.02115	8.11812	3.81465	14.071	4.07442	16.8471	3.37664	10.3865	3.9916	15.9071	3.01314	8.0732	3.74549	13.4123	3.91255	15.059	3.29172	9.79281	-0.950586	0.517422	0.0003108	0.00200131	0.793507	1.73328	0.0029526	0.0364998	1.05328	2.07524	0.0018648	0.0118281	0.355498	1.27943
ENSMUSG00000029467	NM_001110140	RNA	Atp2a2	Atp2a2	ATPase, Ca++ transporting, cardiac muscle, slow twitch 2	19	0.509844		HSC	4.13712	9.00314e-17	Cholangiocyte				6.43082	86.2721	5.89219	59.3918	5.76035	54.2048	5.82903	56.8478	5.75199	53.8917	6.27491	77.4347	5.80191	55.7892	5.75404	53.9684	5.86235	58.1758	5.70861	52.2953	-0.538631	0.688424	0.014763	0.0349391	-0.131842	0.912665	0.798446	0.886501	-0.0631592	0.957166	0.95913	0.977437	-0.140201	0.907393
ENSMUSG00000019943	NM_001359506	RNA	Atp2b1	Atp2b1	ATPase, Ca++ transporting, plasma membrane 1	40	0.99877	EPA&DHA	MC2	9045.29	1.20707e-47	MC2	MC2_NAM			6.5559	94.0857	7.3512	163.28	6.79463	111.017	6.87948	117.742	7.05448	132.926	6.53066	92.4536	7.35459	163.664	6.81033	112.231	6.83677	114.307	7.00891	128.793	0.7953	1.73544	0.0001554	0.00122951	-0.556571	0.679916	0.00134829	0.0289306	-0.47172	0.721104	0.0001554	0.00240569	-0.296726	0.814098
ENSMUSG00000025781	NM_001112738	RNA	Atp5c1	Atp5c1	ATP synthase, H+ transporting, mitochondrial F1 complex, gamma polypeptide 1	1	0		Hepatocytes	1.38455e+25	2.41608e-32	Cholangiocyte				9.07249	538.382	8.86987	467.84	8.9959	510.545	8.91563	482.917	8.89153	474.917	9.03645	525.101	8.84472	459.755	8.9662	500.143	8.91722	483.45	8.88196	471.777	-0.202617	0.868973	0.0238452	0.0519963	0.126025	1.09128	0.00736206	0.0580785	0.0457614	1.03223	0.155949	0.287269	0.0216622	1.01513
ENSMUSG00000003072	NM_001347092	RNA	Atp5d	Atp5d	ATP synthase, H+ transporting, mitochondrial F1 complex, delta subunit	10	0.949263	DHA	Hepatocytes	1.47728e+27	1.44044e-60	Hepatocytes				8.22492	299.19	8.41151	340.499	8.26345	307.288	8.09613	273.64	8.12752	279.658	8.217	297.552	8.40035	337.875	8.25756	306.037	8.11697	277.621	8.08848	272.192	0.18659	1.13807	0.0498835	0.0925276	-0.148058	0.902465	0.0649573	0.192081	-0.315374	0.803643	0.014763	0.0497518	-0.283985	0.821319
ENSMUSG00000000563	NM_001304719	RNA	Atp5f1	Atp5f1	ATP synthase, H+ transporting, mitochondrial F0 complex, subunit B1	58	0.941456		Hepatocytes	1.39172e+23	3.04952e-44	Hepatocytes				8.24606	303.607	7.90511	239.705	8.08057	270.703	8.09431	273.293	7.95547	248.22	8.1987	293.801	7.79925	222.745	8.10164	274.686	8.06818	268.389	7.97126	250.95	-0.340949	0.789522	0.0281274	0.0580307	0.175456	1.12932	0.194872	0.374845	0.189194	1.14013	0.0649573	0.148073	0.05036	1.03552
ENSMUSG00000006057	NM_001161419	RNA	Atp5g1	Atp5g1	ATP synthase, H+ transporting, mitochondrial F0 complex, subunit C1 (subunit 9)	2	0.22147	DHA	Hepatocytes	1.29323e+63	7.83963e-91	Hepatocytes				6.18604	72.8089	5.54741	46.7668	5.95092	61.8595	5.86252	58.1828	5.50361	45.3683	6.22461	74.7817	5.54983	46.8451	5.80121	55.7621	5.84571	57.5088	5.50742	45.488	-0.638632	0.642322	0.0001554	0.00122951	0.403511	1.32272	0.130381	0.289851	0.31511	1.24411	0.00466201	0.02209	-0.0437999	0.970096
ENSMUSG00000062683	NM_026468	RNA	Atp5g2	Atp5g2	ATP synthase, H+ transporting, mitochondrial F0 complex, subunit C2 (subunit 9)	20	0.727627		Hepatocytes	1.48312e+10	0.136807	Cholangiocyte				6.87654	117.502	6.53878	92.9753	6.71929	105.368	6.83065	113.823	6.58335	95.8925	6.77813	109.754	6.42609	85.9899	6.75651	108.122	6.82413	113.31	6.57785	95.528	-0.33776	0.791269	0.0498835	0.0925276	0.180512	1.13329	0.104895	0.253743	0.291877	1.22423	0.0207687	0.0637349	0.0445701	1.03138
ENSMUSG00000034566	NM_027862	RNA	Atp5h	Atp5h	ATP synthase, H+ transporting, mitochondrial F0 complex, subunit D	11	0.166837	EPA&DHA	Hepatocytes	6.49977e+38	3.05278e-10	Cholangiocyte				8.47823	356.616	8.04242	263.639	8.26202	306.983	8.33774	323.528	8.02405	260.304	8.45253	350.32	8.04836	264.727	8.27055	308.805	8.30881	317.103	8.03887	262.992	-0.435808	0.73928	0.0003108	0.00200131	0.219595	1.16441	0.0010878	0.0239087	0.295324	1.22716	0.0010878	0.00810531	-0.0183677	0.987349
ENSMUSG00000038690	NM_020582	RNA	Atp5j2	Atp5j2	ATP synthase, H+ transporting, mitochondrial F0 complex, subunit F2	2	0.545363		Hepatocytes	1.21056e+46	1.51128e-56	Hepatocytes				8.42544	343.802	8.22428	299.058	8.32839	321.436	8.37155	331.199	8.02959	261.305	8.43481	346.044	8.2592	306.385	8.29965	315.098	8.36898	330.608	8.04444	264.008	-0.201153	0.869855	0.0379176	0.074285	0.104107	1.07483	0.328205	0.520804	0.14727	1.10747	0.0829837	0.175725	-0.194693	0.873759
ENSMUSG00000038717	NM_013795	RNA	Atp5l	Atp5l	ATP synthase, H+ transporting, mitochondrial F0 complex, subunit G	68	0.788501		Hepatocytes	8.02135e+34	2.93439e-25	Hepatocytes				7.07858	135.166	6.22442	74.7715	6.75817	108.246	6.95673	124.218	6.24417	75.8022	7.20923	147.977	6.28332	77.8878	6.73913	106.827	6.91375	120.572	6.33523	80.7412	-0.854166	0.553185	0.0010878	0.00484138	0.533752	1.44769	0.0829837	0.220353	0.732309	1.6613	0.00699301	0.0295704	0.0197503	1.01378
ENSMUSG00000084168		RNA	Atp5l2-ps	Atp5l2-ps		19	0.497094		NA		NA					3.45207	10.944	2.04183	4.11766	2.90456	7.48791	3.1515	8.8858	2.26534	4.80766	3.51079	11.3987	2.09905	4.28428	2.89795	7.45367	3.14631	8.85389	2.19625	4.58288	-1.41024	0.376249	0.0100267	0.0266304	0.862737	1.81848	0.0379176	0.139919	1.10968	2.15797	0.0355562	0.0987519	0.223509	1.16757
ENSMUSG00000021290	NM_001361914	RNA	Atp5mpl	Atp5mpl	ATP synthase membrane subunit 6.8PL	20	0.953089	DHA	NA		NA					8.63671	398.023	8.41206	340.629	8.54796	374.276	8.58737	384.641	8.3696	330.751	8.68277	410.935	8.42403	343.466	8.52234	367.69	8.58489	383.98	8.37309	331.552	-0.224651	0.855802	0.0029526	0.0103463	0.135902	1.09878	0.104895	0.253743	0.175312	1.12921	0.0281274	0.0796983	-0.0424526	0.971003
ENSMUSG00000022956	NM_138597	RNA	Atp5o	Atp5o	ATP synthase, H+ transporting, mitochondrial F1 complex, O subunit	25	0.875756	DHA	NA		NA	Cholangiocyte				9.43406	691.726	9.18053	580.249	9.19611	586.551	9.3988	675.025	9.1742	577.707	9.42088	685.435	9.19081	584.399	9.21586	594.634	9.4227	686.303	9.16049	572.245	-0.253527	0.838843	0.0010878	0.00484138	0.0155829	1.01086	0.599242	0.759185	0.218267	1.16334	0.0018648	0.0118281	-0.00633402	0.995619
ENSMUSG00000019302	NM_001243049	RNA	Atp6v0a1	Atp6v0a1	ATPase, H+ transporting, lysosomal V0 subunit A1	40	0.952477		MC1	42.9484	3.0725e-215	MC2	MC1_KC			6.0064	64.2847	5.53215	46.2747	5.5231	45.9854	5.62007	49.1825	5.45327	43.8124	6.08777	68.0145	5.56872	47.4627	5.488	44.8799	5.58263	47.9226	5.45121	43.7501	-0.474251	0.719841	0.00466201	0.0147129	-0.00904765	0.993748	0.573737	0.732899	0.0879213	1.06284	0.505361	0.646346	-0.0788835	0.94679
ENSMUSG00000024121	NM_001361531	RNA	Atp6v0c	Atp6v0c	ATPase, H+ transporting, lysosomal V0 subunit C	15	0.98093	EPA	NA		NA	Plasma				9.21548	594.476	9.49045	719.302	9.15757	571.088	9.37655	664.696	9.24672	607.492	9.17532	578.158	9.48052	714.368	9.22648	599.026	9.38851	670.23	9.24022	604.759	0.274978	1.20998	0.00699301	0.0198726	-0.332885	0.793947	0.00699301	0.0562135	-0.113903	0.924085	0.46192	0.611013	-0.243732	0.844558
ENSMUSG00000013160	NM_013477	RNA	Atp6v0d1	Atp6v0d1	ATPase, H+ transporting, lysosomal V0 subunit D1	12	0.328657	EPA&DHA	MC2	1826.21	2.46471e-63	MC2	MC2_NAM			5.14404	35.36	4.60939	24.4097	4.94673	30.8399	4.97927	31.5435	4.40197	21.141	5.11753	34.716	4.62847	24.7349	4.97422	31.4333	4.93735	30.6402	4.37785	20.7905	-0.53466	0.690322	0.000621601	0.00337316	0.33734	1.26343	0.0029526	0.0364998	0.369885	1.29225	0.0379176	0.0987519	-0.207411	0.86609
ENSMUSG00000028238	NM_175406	RNA	Atp6v0d2	Atp6v0d2	ATPase, H+ transporting, lysosomal V0 subunit D2	1	0		NA		NA	MC2				2.48836	5.6114	2.87303	7.32602	2.29514	4.90803	2.65448	6.2962	2.78145	6.87541	2.27412	4.83703	2.81604	7.04226	2.24368	4.73603	2.47497	5.55954	2.69123	6.45862	0.38467	1.30556	0.0273095	0.0580307	-0.577886	0.669945	0.0206682	0.098788	-0.218547	0.85943	0.382284	0.532637	-0.0915836	0.938492
ENSMUSG00000052459	NM_001358203	RNA	Atp6v1a	Atp6v1a	ATPase, H+ transporting, lysosomal V1 subunit A	106	0.984708		MC1	2230.54	0	Cholangiocyte	MC1_KC			6.11948	69.5259	6.94357	123.09	6.71004	104.694	6.7233	105.661	6.8922	118.785	6.11791	69.4501	6.92395	121.427	6.75565	108.057	6.79033	110.686	6.85822	116.019	0.824089	1.77042	0.0001554	0.00122951	-0.233526	0.850553	0.160528	0.331848	-0.220268	0.858406	0.160528	0.287269	-0.0513635	0.965024
ENSMUSG00000006273	NM_007509	RNA	Atp6v1b2	Atp6v1b2	ATPase, H+ transporting, lysosomal V1 subunit B2	27	0.999227		MC1	33523.4	0	MC2	MC1_KC			7.26109	153.393	7.67638	204.56	7.58709	192.283	7.5008	181.119	7.36563	164.92	7.05487	132.962	7.54814	187.162	7.61148	195.562	7.49942	180.947	7.41063	170.147	0.415294	1.33357	0.0104118	0.0266304	-0.0892951	0.939982	0.720901	0.838003	-0.175586	0.885408	0.382284	0.532637	-0.310756	0.806219
ENSMUSG00000022295	NM_025494	RNA	Atp6v1c1	Atp6v1c1	ATPase, H+ transporting, lysosomal V1 subunit C1	7	0.553032	DHA	MC1	1.68203	8.2905e-258	DC1	MC1_KC			5.27143	38.624	5.01362	32.3036	5.21031	37.022	5.36771	41.2897	5.16427	35.8592	5.26954	38.5735	5.01049	32.2336	5.1898	36.4995	5.2952	39.2659	5.19108	36.5318	-0.257803	0.836361	0.0029526	0.0103463	0.196688	1.14606	0.160528	0.331848	0.354086	1.27818	0.0104118	0.0385988	0.150646	1.11007
ENSMUSG00000019210	NM_007510	RNA	Atp6v1e1	Atp6v1e1	ATPase, H+ transporting, lysosomal V1 subunit E1	49	0.999407		MC1	34.4669	0	Cholangiocyte	MC1_KC			7.14674	141.704	7.92456	242.958	7.59302	193.076	7.41842	171.067	7.75072	215.376	7.02522	130.258	7.79341	221.845	7.58918	192.562	7.43577	173.137	7.77905	219.649	0.777823	1.71454	0.00699301	0.0198726	-0.331542	0.794686	0.0281274	0.118092	-0.506143	0.704102	0.0104118	0.0385988	-0.173847	0.886476
ENSMUSG00000033792	NM_001109757	RNA	Atp7a	Atp7a	ATPase, Cu++ transporting, alpha polypeptide	14	0.432847	EPA&DHA	NA		NA	HSC				2.9849	7.91672	3.82401	14.1625	3.30474	9.88158	3.43835	10.8404	3.89739	14.9016	3.00436	8.0242	3.77532	13.6925	3.29316	9.80259	3.3576	10.2503	3.69504	12.9514	0.839103	1.78894	0.00699301	0.0198726	-0.519263	0.697728	0.0498835	0.164431	-0.385659	0.765429	0.0498835	0.121689	0.0733872	1.05218
ENSMUSG00000006567	NM_007511	RNA	Atp7b	Atp7b	ATPase, Cu++ transporting, beta polypeptide	15	0.889853	DHA	NA		NA	Cholangiocyte				3.27437	9.6757	3.67844	12.8033	3.50072	11.3194	3.23098	9.38904	4.22282	18.6721	3.44777	10.9115	3.7142	13.1246	3.43573	10.8207	3.20399	9.21503	4.06712	16.762	0.404077	1.32324	0.0379176	0.074285	-0.177721	0.884098	0.278632	0.469092	-0.447466	0.73333	0.0206682	0.0637349	0.544372	1.45839
ENSMUSG00000037685	NM_001038999	RNA	Atp8a1	Atp8a1	ATPase, aminophospholipid transporter (APLT), class I, type 8A, member 1	6	0.715281		MC1	73.6998	6.7997e-268	MC1	MC1_KC			2.29758	4.91633	3.18431	9.09022	2.9042	7.48601	2.50641	5.68203	2.94484	7.6999	2.08406	4.23999	3.16992	8.99998	2.91431	7.53868	2.38321	5.21695	2.93786	7.66276	0.886734	1.84899	0.0001554	0.00122951	-0.280117	0.823524	0.0829837	0.220353	-0.677909	0.625071	0.0010878	0.00810531	-0.239476	0.847053
ENSMUSG00000039529	NM_001001488	RNA	Atp8b1	Atp8b1	ATPase, class I, type 8B, member 1	16	0.874517		NA		NA	Cholangiocyte				4.03603	16.4046	4.98183	31.5994	4.72281	26.4064	4.3683	20.6533	4.68568	25.7354	3.4743	11.114	4.89916	29.8396	4.63919	24.9192	4.42751	21.5186	4.63737	24.8879	0.945797	1.92625	0.0104118	0.0266304	-0.259013	0.83566	0.194872	0.374845	-0.61353	0.653596	0.0281274	0.0796983	-0.296146	0.814425
ENSMUSG00000028457	NM_177195	RNA	Atp8b5	Atp8b5	ATPase, class I, type 8B, member 5	Not in NW			NA		NA	Cholangiocyte				1.57239	2.97397	2.31311	4.96953	2.87648	7.34354	2.83085	7.11494	2.82734	7.09765	1.51597	2.85991	2.43487	5.40715	2.92616	7.60086	2.69329	6.46787	2.70336	6.51317	0.740718	1.67101	0.0029526	0.0103463	0.563367	1.47771	0.104895	0.253743	0.517742	1.43171	0.344207	0.496997	0.514232	1.42823
ENSMUSG00000027546	NM_001289445	RNA	Atp9a	Atp9a	ATPase, class II, type 9A	36	0.998468		Cholangiocyte	10.591	0	Cholangiocyte				9.04907	529.712	9.45265	700.7	9.57525	762.848	9.49981	723.98	9.34294	649.391	8.96546	499.888	9.52498	736.725	9.61057	781.756	9.48481	716.494	9.36783	660.69	0.403587	1.32279	0.0281274	0.0580307	0.122598	1.08869	0.563237	0.732899	0.0471528	1.03322	0.95913	0.977437	-0.10971	0.926774
ENSMUSG00000028710	NM_181040	RNA	Atpaf1	Atpaf1	ATP synthase mitochondrial F1 complex assembly factor 1	8	0.627935		NA		NA	Cholangiocyte				3.67506	12.7733	3.19076	9.13092	3.584	11.992	3.65714	12.6156	3.2038	9.21381	3.68624	12.8726	3.22057	9.32157	3.49277	11.2571	3.63206	12.3982	3.21853	9.30835	-0.484297	0.714845	0.00699301	0.0198726	0.393238	1.31334	0.0649573	0.192081	0.466375	1.38163	0.0018648	0.0118281	0.0130372	1.00908
ENSMUSG00000042709	NM_001364117	RNA	Atpaf2	Atpaf2	ATP synthase mitochondrial F1 complex assembly factor 2	7	0.828524	EPA&DHA	NA		NA	Plasma				3.5441	11.6649	3.00993	8.05526	3.64277	12.4906	3.81991	14.1224	3.30745	9.90017	3.5433	11.6584	2.93701	7.65821	3.54069	11.6373	3.7229	13.204	3.34393	10.1537	-0.534172	0.690555	0.0206682	0.0456844	0.632837	1.55061	0.0104118	0.0687413	0.80998	1.75319	0.0001554	0.00240569	0.297523	1.22903
ENSMUSG00000013622	NM_027855	RNA	Atraid	Atraid	all-trans retinoic acid induced differentiation factor	24	0.952909		MC2	3.56085	1.45587e-30	Cholangiocyte	MC2_NAM			7.50464	181.603	7.0892	136.163	7.1802	145.029	7.28038	155.458	6.9722	125.557	7.5369	185.709	7.05998	133.434	7.18423	145.435	7.25675	152.933	6.97982	126.222	-0.415446	0.749788	0.0010878	0.00484138	0.0910045	1.06511	0.328205	0.520804	0.191189	1.1417	0.0829837	0.175725	-0.116998	0.922104
ENSMUSG00000025646	NM_172774	RNA	Atrip	Atrip	ATR interacting protein	4	0.868692		NA		NA	Cholangiocyte				1.186	2.27521	1.86887	3.65248	0.931134	1.90677	1.08077	2.11516	1.82477	3.54251	1.03944	2.05543	1.81355	3.51507	1.07027	2.09982	1.04635	2.0653	1.85704	3.62265	0.682878	1.60534	0.0104118	0.0266304	-0.937741	0.52205	0.188937	0.374845	-0.788107	0.579104	0.00193259	0.0120941	-0.0441019	0.969893
ENSMUSG00000027312	NM_009730	RNA	Atrn	Atrn	attractin	33	0.998953		NA		NA	Cholangiocyte				5.00775	32.1724	4.70295	26.0454	4.61925	24.5772	5.08305	33.8961	4.7905	27.6748	4.98475	31.6635	4.59349	24.1423	4.70777	26.1325	5.07636	33.7393	4.77457	27.3708	-0.304799	0.809555	0.0498835	0.0925276	-0.0837076	0.943629	0.95913	0.982978	0.380091	1.30142	0.0206682	0.0637349	0.0875478	1.06256
ENSMUSG00000054843	NM_181415	RNA	Atrnl1	Atrnl1	attractin like 1	1			E2	2.22554	1.61927e-75	HSC				3.65627	12.608	3.1014	8.58249	3.05436	8.30718	3.24818	9.50169	3.27613	9.68753	3.67357	12.7601	3.00885	8.0492	3.08784	8.50221	3.1714	9.00921	3.18844	9.11622	-0.554876	0.680715	0.0003108	0.00200131	-0.047037	0.967922	0.798446	0.886501	0.146788	1.1071	0.278632	0.42508	0.174733	1.12876
ENSMUSG00000031229	NM_009530	RNA	Atrx	Atrx	ATRX, chromatin remodeler	124	0.990149		Tcells	1.29693	2.16456e-21	E2				5.80557	55.9309	7.94482	246.394	6.18918	72.9674	6.05853	66.6498	7.82362	226.54	5.75792	54.1135	7.89249	237.616	6.53233	92.5606	6.19249	73.135	7.70846	209.159	2.13925	4.40533	0.0001554	0.00122951	-1.75564	0.296141	0.0010878	0.0239087	-1.88629	0.270501	0.0001554	0.00240569	-0.121199	0.919423
ENSMUSG00000046876	NM_001199304	RNA	Atxn1	Atxn1	ataxin 1	28	0.697146		Plasma	2.33965	9.86365e-17	Plasma				2.50482	5.67578	3.47455	11.1159	2.77679	6.85326	2.63228	6.20003	3.42246	10.7217	2.45806	5.49478	3.43366	10.8053	2.86777	7.29939	2.64002	6.23342	3.40795	10.6144	0.969731	1.95847	0.00382391	0.0132746	-0.697759	0.616529	0.0135185	0.0825913	-0.842272	0.557764	0.00736206	0.0308234	-0.0520872	0.96454
ENSMUSG00000069895	NM_001080930	RNA	Atxn1l	Atxn1l	ataxin 1-like	2	0.221277		NA		NA	Cholangiocyte				2.66874	6.35875	2.20678	4.61644	2.22212	4.6658	2.23425	4.70519	2.11139	4.32108	2.6146	6.12453	2.13793	4.40131	2.31156	4.96418	2.04333	4.12197	2.0964	4.2764	-0.461962	0.725998	0.014763	0.0349391	0.0153428	1.01069	0.328205	0.520804	0.0274714	1.01922	0.95913	0.977437	-0.0953889	0.93602
ENSMUSG00000042605	NM_001359153	RNA	Atxn2	Atxn2	ataxin 2	137	0.920051		MC2	1.33643	1.95996e-13	Cholangiocyte	MC2_NAM			5.80146	55.7716	6.66231	101.288	6.22587	74.8468	6.10926	69.0351	6.52324	91.9797	5.87904	58.8528	6.63002	99.0455	6.21968	74.5262	6.16338	71.6741	6.50495	90.8205	0.860855	1.81611	0.0001554	0.00122951	-0.436444	0.738954	0.00466201	0.0457463	-0.553056	0.681575	0.0018648	0.0118281	-0.13907	0.908104
ENSMUSG00000032637	NM_001347658	RNA	Atxn2l	Atxn2l	ataxin 2-like	2	0.781086	DHA	MC1	1.87761	1.01549e-21	Cholangiocyte	MC1_KC			2.05713	4.16156	3.31714	9.96688	2.73116	6.6399	2.54566	5.83874	3.52052	11.4758	1.85397	3.61494	3.24822	9.50193	2.55935	5.89441	2.35858	5.12865	3.13752	8.80012	1.26002	2.39499	0.0003108	0.00200131	-0.58598	0.666197	0.207244	0.394447	-0.771485	0.585814	0.00134829	0.00991009	0.203379	1.15139
ENSMUSG00000059995	NM_001098836	RNA	Atxn7l3	Atxn7l3	ataxin 7-like 3	6	0.529203		NA		NA	E2				6.88986	118.592	6.54022	93.0684	6.45909	87.9793	6.44289	86.9968	6.32177	79.9911	6.8018	111.569	6.53392	92.6631	6.45069	87.4686	6.48607	89.6403	6.30063	78.8276	-0.349644	0.784778	0.0206682	0.0456844	-0.0811268	0.945319	0.505361	0.675525	-0.0973285	0.934762	0.645377	0.758467	-0.218451	0.859488
ENSMUSG00000021460	NM_016709	RNA	Auh	Auh	AU RNA binding protein/enoyl-coenzyme A hydratase	Not in NW		EPA&DHA	MC2	1.47698	2.76938e-25	HSC	MC2_NAM			5.58205	47.9032	5.20153	36.7973	5.56427	47.3164	5.62387	49.3122	5.42869	43.0722	5.59801	48.4362	5.16216	35.8067	5.53217	46.2753	5.62969	49.5115	5.41645	42.7084	-0.380524	0.768158	0.00466201	0.0147129	0.36274	1.28587	0.0001554	0.0126191	0.422346	1.3401	0.0001554	0.00240569	0.227159	1.17053
ENSMUSG00000068328	NM_001025446	RNA	Aup1	Aup1	ancient ubiquitous protein 1	54	0.936961		MC1	1.32313	4.3933e-294	Plasma	MC1_KC			8.37338	331.618	7.87842	235.311	8.10372	275.082	8.12262	278.709	7.94501	246.426	8.36102	328.789	7.91018	240.548	8.07432	269.533	8.13076	280.286	7.98212	252.847	-0.494954	0.709584	0.00466201	0.0147129	0.225295	1.16902	0.130381	0.289851	0.244194	1.18443	0.0104118	0.0385988	0.066584	1.04723
ENSMUSG00000065990	NM_025338	RNA	Aurkaip1	Aurkaip1	aurora kinase A interacting protein 1	Not in NW			MC2	28.2191	3.0469e-123	Plasma	MC2_NAM			5.72503	52.8938	5.21408	37.1187	5.56378	47.3005	5.58674	48.0592	5.36471	41.2038	5.71589	52.5598	5.18812	36.457	5.60485	48.6664	5.54349	46.6397	5.31164	39.7159	-0.510952	0.701759	0.0001554	0.00122951	0.34971	1.2743	0.0001554	0.0126191	0.372667	1.29474	0.00699301	0.0295704	0.150631	1.11006
ENSMUSG00000003604	NM_001165935	RNA	Aven	Aven	apoptosis, caspase activation inhibitor	5	0.883008		NA		NA	Plasma				4.99169	31.8161	4.60842	24.3934	4.72983	26.5351	4.8406	28.6528	4.62099	24.6068	4.96336	31.1976	4.5801	23.9192	4.68746	25.7671	4.86954	29.2333	4.58263	23.9613	-0.383268	0.766699	0.0206682	0.0456844	0.121414	1.0878	0.505361	0.675525	0.232185	1.17461	0.0281274	0.0796983	0.0125675	1.00875
ENSMUSG00000018821	NM_027106	RNA	Avpi1	Avpi1	arginine vasopressin-induced 1	13	0.866755	DHA	DC1	379.935	0	MC2				5.6783	51.208	5.41029	42.5264	5.38854	41.8901	5.54648	46.7364	5.24761	37.9918	5.7155	52.5458	5.42782	43.0465	5.37349	41.4556	5.53843	46.4767	5.21145	37.0513	-0.26801	0.830464	0.0010878	0.00484138	-0.0217501	0.985037	0.720901	0.838003	0.136188	1.099	0.0498835	0.121689	-0.162674	0.893368
ENSMUSG00000020123	NM_016847	RNA	Avpr1a	Avpr1a	arginine vasopressin receptor 1A	12	0.981206		NA		NA	HSC			receptor	5.58265	47.9233	3.5294	11.5466	2.87773	7.34991	3.28146	9.72337	2.50422	5.67341	5.58183	47.8958	3.53842	11.619	2.96881	7.82889	3.26243	9.59598	2.42604	5.37418	-2.05326	0.24094	0.0001554	0.00122951	-0.651672	0.636542	0.00466201	0.0457463	-0.247943	0.842096	0.171852	0.305157	-1.02518	0.491348
ENSMUSG00000075010	NM_001177351	RNA	AW112010	AW112010	expressed sequence AW112010	Not in NW			MC2	5.06202e+38	8.48996e-38	Tcells	MC1_KC			5.53947	46.5101	5.93543	61.1986	6.08017	67.6573	6.11647	69.3809	5.9338	61.1296	5.51988	45.8827	5.92725	60.8529	6.08036	67.6658	6.0887	68.0583	5.94034	61.4074	0.395957	1.31582	0.014763	0.0349391	0.144747	1.10554	0.160528	0.331848	0.181038	1.1337	0.0829837	0.175725	-0.00162729	0.998873
ENSMUSG00000074166	NM_001033530	RNA	AW146154	AW146154	expressed sequence AW146154	10	0.470262		NA		NA	Cholangiocyte				3.94325	15.3828	3.34471	10.1591	3.62998	12.3803	3.69326	12.9355	3.73126	13.2807	3.82215	14.1443	3.3141	9.94586	3.51633	11.4425	3.65649	12.61	3.60535	12.1708	-0.59854	0.660422	0.0281274	0.0580307	0.28527	1.21864	0.104895	0.253743	0.348552	1.27328	0.0498835	0.121689	0.386556	1.30727
ENSMUSG00000039182	NM_001104646	RNA	AW209491	AW209491	expressed sequence AW209491	1			NA		NA	Cholangiocyte				3.28817	9.76869	2.87212	7.32138	3.09369	8.53676	3.4296	10.7749	2.88113	7.36729	3.30225	9.8645	2.83133	7.11731	3.0588	8.33282	3.40668	10.6051	2.88592	7.39176	-0.416049	0.749474	0.00325308	0.0113465	0.221572	1.166	0.130381	0.289851	0.557483	1.4717	0.0018648	0.0118281	0.00901676	1.00627
ENSMUSG00000033632	NM_001033532	RNA	AW554918	AW554918	expressed sequence AW554918	4	0.262196		NA		NA	E2				3.04395	8.24745	2.51385	5.7114	2.91352	7.53455	3.07927	8.45188	2.96868	7.82819	3.07046	8.40044	2.63179	6.19795	2.84252	7.17272	2.81377	7.03118	2.88029	7.36299	-0.530102	0.692506	0.0281274	0.0580307	0.399677	1.31921	0.194872	0.374845	0.565427	1.47983	0.130381	0.246596	0.454834	1.37062
ENSMUSG00000002602	NM_001190974	RNA	Axl	Axl	AXL receptor tyrosine kinase	31	0.95586	DHA	MC1	3.49034	0	HSC	MC1_KC		receptor	4.09201	17.0537	5.06487	33.4717	5.00687	32.1528	4.73628	26.654	4.74179	26.756	3.99137	15.9046	5.25913	38.2962	5.01679	32.3745	4.81739	28.1954	4.76444	27.1793	0.972858	1.96272	0.0001554	0.00122951	-0.0579987	0.960596	0.278632	0.469092	-0.32859	0.796314	0.0379176	0.0987519	-0.32308	0.799361
ENSMUSG00000044820	NM_145229	RNA	AY074887	AY074887	cDNA sequence AY074887	12	0.98524		NA		NA	Cholangiocyte				1.49312	2.81498	1.92277	3.79149	1.53006	2.88797	1.15308	2.22389	1.84462	3.59158	1.28145	2.43083	1.86382	3.63971	1.6105	3.05358	1.24493	2.37006	1.90866	3.7546	0.429642	1.3469	0.014763	0.0349391	-0.392708	0.761698	0.171852	0.352036	-0.769682	0.586547	0.0104118	0.0385988	-0.0781458	0.947274
ENSMUSG00000037053	NM_013478	RNA	Azgp1	Azgp1	alpha-2-glycoprotein 1, zinc	81	0.944364		Hepatocytes	8.17895e+11	0	Hepatocytes			secreted	10.2266	1198.17	9.92068	969.217	9.95453	992.231	10.109	1104.38	9.8173	902.195	10.3174	1276.01	9.96215	997.485	9.99306	1019.09	10.0842	1085.52	9.82975	910.019	-0.30594	0.808915	0.020675	0.0456844	0.0338556	1.02374	0.46192	0.646317	0.188345	1.13946	0.103308	0.209558	-0.10338	0.930849
ENSMUSG00000039285	NM_001048146	RNA	Azi2	Azi2	5-azacytidine induced gene 2	16	0.984696	EPA&DHA	MC2	2.24791	4.07736e-26	Cholangiocyte	MC2_NAM			4.37477	20.7462	5.21926	37.2524	4.68171	25.6646	4.54099	23.2795	5.29409	39.2356	4.17875	18.1105	5.18079	36.272	4.71029	26.1781	4.55797	23.5552	5.2389	37.7628	0.844487	1.79563	0.0001554	0.00122951	-0.537556	0.688937	0.014763	0.0825913	-0.678275	0.624912	0.0001554	0.00240569	0.074828	1.05324
ENSMUSG00000028789	NM_001301841	RNA	Azin2	Azin2	antizyme inhibitor 2	Not in NW			NA		NA	Cholangiocyte				1.57464	2.97861	1.01666	2.02324	0.964823	1.95182	1.26354	2.40085	1.53719	2.90229	1.6337	3.10307	0.815721	1.76018	0.984338	1.9784	1.25705	2.39007	1.30261	2.46674	-0.557974	0.679255	0.0018648	0.0073364	-0.051842	0.964704	1	1	0.246878	1.18664	0.247648	0.394265	0.520528	1.43448
ENSMUSG00000035201	NM_001033790	RNA	B020004J07Rik	B020004J07Rik	RIKEN cDNA B020004J07 gene	Not in NW		DHA	NA		NA					1.62775	3.09031	1.01757	2.0245	1.03184	2.04462	1.4295	2.69353	0.635422	1.55339	1.41922	2.6744	0.905303	1.87294	0.812356	1.75608	1.42649	2.68792	0.764527	1.69881	-0.610182	0.655114	0.0281274	0.0580307	0.0142671	1.00994	0.720901	0.838003	0.411931	1.33047	0.0010878	0.00810531	-0.382146	0.767295
ENSMUSG00000075596	NM_177209	RNA	B130006D01Rik	B130006D01Rik	RIKEN cDNA B130006D01 gene	3	0.739472		NA		NA	E2				1.21708	2.32476	1.80062	3.4837	1.07822	2.11143	0.844171	1.79523	1.79963	3.4813	1.21417	2.32007	1.61834	3.07022	1.07655	2.10899	0.924763	1.89837	1.7164	3.28615	0.583537	1.49852	0.0206682	0.0456844	-0.722401	0.606088	0.0104118	0.0687413	-0.956449	0.515324	0.00466201	0.02209	-0.000994842	0.999311
ENSMUSG00000027165	NM_001362687	RNA	B230118H07Rik	B230118H07Rik	RIKEN cDNA B230118H07 gene	14	0.904941	EPA&DHA	NA		NA	Cholangiocyte				6.15167	71.0948	5.56801	47.4394	6.05722	66.5892	6.15545	71.2812	6.0632	66.8661	6.12035	69.5679	5.62437	49.3293	6.00707	64.3142	6.18194	72.6021	5.9868	63.4171	-0.583658	0.66727	0.00466201	0.0147129	0.489202	1.40367	0.0104118	0.0687413	0.587437	1.50257	0.0029526	0.0161193	0.495189	1.40951
ENSMUSG00000045767	NM_181278	RNA	B230219D22Rik	B230219D22Rik	RIKEN cDNA B230219D22 gene	16	0.595886	EPA&DHA	MC2	111.052	5.06913e-71	Cholangiocyte	MC2_NAM			5.96649	62.5307	6.32444	80.1396	6.05741	66.5982	6.0384	65.7265	6.42488	85.9175	5.99784	63.9044	6.39627	84.2302	6.0345	65.549	6.0561	66.5375	6.31117	79.4056	0.357951	1.2816	0.000621601	0.00337316	-0.267031	0.831028	0.000621601	0.0206606	-0.286041	0.82015	0.0003108	0.00360544	0.100436	1.0721
ENSMUSG00000087660		RNA	B230398E01Rik	B230398E01Rik		3	0.594931		NA		NA	MC2				0.659812	1.57988	0.288284	1.22119	0.316926	1.24567	0	1	0.257306	1.19524	0.718731	1.64573	0.287876	1.22084	0.445321	1.36162	0.616467	1.53312	0.593036	1.50842	-0.371528	0.772963	0.0155614	0.0367709	0.0286422	1.02005	0.751652	0.868451	-0.288284	0.818876	0.105772	0.21128	-0.0309777	0.978757
ENSMUSG00000048406		RNA	B330016D10Rik	B330016D10Rik		2	0		NA		NA					2.80553	6.99116	1.62276	3.07964	1.80327	3.49011	2.47067	5.54301	1.95936	3.88889	2.52384	5.75111	1.46792	2.76623	1.83758	3.5741	2.43064	5.39132	1.80293	3.48929	-1.18277	0.440506	0.00736206	0.020683	0.18051	1.13328	0.234499	0.42103	0.847906	1.79989	0.000621601	0.00582955	0.336595	1.26277
ENSMUSG00000034780	NM_020283	RNA	B3galt1	B3galt1	UDP-Gal:betaGlcNAc beta 1,3-galactosyltransferase, polypeptide 1	9	0.565463	EPA&DHA	NA		NA	E2				3.12696	8.73594	4.1448	17.6892	3.38487	10.446	3.57406	11.9096	4.25303	19.0674	3.07752	8.4416	4.16732	17.9675	3.47408	11.1123	3.46803	11.0658	4.28314	19.4695	1.01783	2.02488	0.0003108	0.00200131	-0.759925	0.590527	0.0379176	0.139919	-0.57074	0.673271	0.0001554	0.00240569	0.108238	1.07791
ENSMUSG00000071649	NM_024256	RNA	B3gat3	B3gat3	beta-1,3-glucuronyltransferase 3 (glucuronosyltransferase I)	3	0.0701718		MC2	1.52196	9.08296e-24	Cholangiocyte	MC2_NAM			6.04647	66.0948	5.45384	43.8298	5.49763	45.1807	5.4648	44.1642	5.06924	33.5733	6.10304	68.738	5.49235	45.0154	5.46056	44.0344	5.42568	42.9825	5.06	33.3589	-0.592626	0.663135	0.0001554	0.00122951	0.0437949	1.03082	1	1	0.0109656	1.00763	0.645377	0.758467	-0.384597	0.765993
ENSMUSG00000051950	NM_001081204	RNA	B3glct	B3glct	beta-3-glucosyltransferase	Not in NW			NA		NA	HSC				2.07957	4.22682	2.94032	7.67581	2.24624	4.74444	2.49623	5.64208	2.86702	7.29555	1.94716	3.85614	2.88312	7.37745	2.2789	4.85307	2.38435	5.2211	2.85935	7.25687	0.860746	1.81598	0.000621601	0.00337316	-0.694082	0.618102	0.00699301	0.0562135	-0.444093	0.735046	0.0379176	0.0987519	-0.0733021	0.95046
ENSMUSG00000046415	NR_033214	RNA	B430212C06Rik	B430212C06Rik	RIKEN cDNA B430212C06 gene	Not in NW			NA		NA					0.558674	1.47291	0.967674	1.95568	1.63336	3.10234	1.78125	3.43724	1.65076	3.14	0.602902	1.51877	1.00285	2.00395	1.59433	3.01954	1.49092	2.81069	1.45786	2.747	0.409	1.32777	0.0458395	0.0885891	0.665684	1.58632	0.014763	0.0825913	0.813576	1.75756	0.171852	0.305157	0.68309	1.60557
ENSMUSG00000043740	NM_177083	RNA	B430306N03Rik	B430306N03Rik	RIKEN cDNA B430306N03 gene	38	0.912924	EPA&DHA	MC1	51.9354	0	DC1	MC1_KC			2.48303	5.59071	4.09413	17.0787	3.52076	11.4777	3.45007	10.9288	3.53631	11.6021	2.37651	5.19279	4.14661	17.7115	3.3477	10.1803	3.46347	11.0308	3.58133	11.9698	1.6111	3.05484	0.0001554	0.00122951	-0.573363	0.672048	0.0206682	0.098788	-0.64406	0.63991	0.000621601	0.00582955	-0.557818	0.679329
ENSMUSG00000028413	NM_022305	RNA	B4galt1	B4galt1	UDP-Gal:betaGlcNAc beta 1,4- galactosyltransferase, polypeptide 1	1	0		MC2	2.38691	1.58178e-23	HSC	MC2_NAM			7.74286	214.207	8.08513	271.561	8.15058	284.165	8.36939	330.702	8.17816	289.649	7.74125	213.967	8.10666	275.643	8.16963	287.941	8.35626	327.706	8.19628	293.31	0.342266	1.26775	0.0003108	0.00200131	0.0654526	1.04641	0.328205	0.520804	0.284259	1.21778	0.0104118	0.0385988	0.0930342	1.06661
ENSMUSG00000017929	NM_019835	RNA	B4galt5	B4galt5	UDP-Gal:betaGlcNAc beta 1,4-galactosyltransferase, polypeptide 5	1	0		MC1	139.77	3.5293e-161	DC1	MC1_KC			3.64436	12.5044	4.26379	19.2101	4.56203	23.6214	4.13749	17.5999	3.98795	15.8669	3.61249	12.2312	4.10859	17.2508	4.47031	22.1665	4.13089	17.5195	4.10486	17.2062	0.619428	1.53627	0.00699301	0.0198726	0.298235	1.22964	0.188937	0.374845	-0.126296	0.916181	0.441803	0.588246	-0.275842	0.825968
ENSMUSG00000056124	NM_019737	RNA	B4galt6	B4galt6	UDP-Gal:betaGlcNAc beta 1,4-galactosyltransferase, polypeptide 6	4	0.264382	EPA&DHA	MC2	15994.5	5.1408e-35	Cholangiocyte	MC2_NAM			4.10756	17.2384	4.69385	25.8815	4.28061	19.4354	4.28518	19.497	4.41917	21.3945	4.07868	16.8969	4.69565	25.9137	4.3184	19.9512	4.16745	17.9692	4.34342	20.3002	0.586293	1.50138	0.0281274	0.0580307	-0.413234	0.750938	0.0018648	0.0304682	-0.408669	0.753318	0.0029526	0.0161193	-0.274683	0.826632
ENSMUSG00000021504	NM_001311137	RNA	B4galt7	B4galt7	xylosylprotein beta1,4-galactosyltransferase, polypeptide 7 (galactosyltransferase I)	7	0.596197		NA		NA	E2				3.80922	14.0181	3.03557	8.19968	3.24836	9.50285	3.31352	9.94192	2.98385	7.91097	3.74767	13.4326	3.05309	8.29989	3.2501	9.51433	3.31992	9.98609	3.01539	8.08581	-0.773654	0.584934	0.0018648	0.0073364	0.212792	1.15893	0.234499	0.42103	0.277957	1.21248	0.0829837	0.175725	-0.0517134	0.96479
ENSMUSG00000047379	NM_175383	RNA	B4gat1	B4gat1	beta-1,4-glucuronyltransferase 1	1			Cholangiocyte	1.64872	2.13534e-48	HSC				4.49585	22.5625	4.22824	18.7424	4.31349	19.8833	4.38649	20.9153	4.35678	20.4891	4.55387	23.4883	4.22184	18.6595	4.33833	20.2287	4.31523	19.9074	4.31511	19.9057	-0.267617	0.830691	0.00466201	0.0147129	0.0852509	1.06087	0.328205	0.520804	0.158248	1.11593	0.234499	0.375669	0.128547	1.09319
ENSMUSG00000052364	NM_175327	RNA	B630019K06Rik	B630019K06Rik	F-box and leucine-rich repeat protein 17 pseudogene	3	0.882827		NA		NA	MC2				1.77698	3.42709	0.852189	1.80524	1.35866	2.56447	1.78694	3.45082	1.22931	2.34455	1.93305	3.81861	0.788662	1.72747	1.29134	2.44755	1.45629	2.74401	1.22076	2.3307	-0.924795	0.526755	0.00466201	0.0147129	0.50647	1.42057	0.317712	0.520804	0.93475	1.91156	0.194872	0.330208	0.377123	1.29875
ENSMUSG00000092124		RNA	B930094E09Rik	B930094E09Rik		9	0.994746		NA		NA	Plasma				3.17695	9.04394	2.01039	4.0289	2.38117	5.20958	2.45394	5.47909	2.43928	5.42373	3.19225	9.14034	1.92545	3.79855	2.40917	5.3117	2.38852	5.2362	2.54343	5.82973	-1.16656	0.445481	0.000621601	0.00337316	0.370781	1.29305	0.130381	0.289851	0.44355	1.35995	0.0829837	0.175725	0.428897	1.3462
ENSMUSG00000085133		RNA	B930095G15Rik	B930095G15Rik		45	0.960031	EPA&DHA	NA		NA					2.61848	6.14104	3.58881	12.032	3.13878	8.80779	2.93537	7.64953	3.39909	10.5494	2.66236	6.33068	3.69573	12.9577	2.90968	7.51451	2.95124	7.73412	3.31645	9.96209	0.970326	1.95928	0.00466201	0.0147129	-0.450029	0.732028	0.0029526	0.0364998	-0.653438	0.635763	0.00454463	0.02209	-0.189715	0.876779
ENSMUSG00000063439	NM_001362154	RNA	B9d2	B9d2	B9 protein domain 2	38	0.917999		MC2	11.2459	1.69895e-33	DC1	MC2_NAM			4.33352	20.1614	3.77659	13.7046	4.05718	16.6469	4.27504	19.3605	3.98562	15.8413	4.41392	21.3168	3.80106	13.939	4.1011	17.1615	4.19026	18.2555	3.85662	14.4863	-0.556928	0.679748	0.0281274	0.0580307	0.280587	1.21469	0.194872	0.374845	0.49845	1.4127	0.0649573	0.148073	0.209026	1.15591
ENSMUSG00000031820	NM_026636	RNA	Babam1	Babam1	BRISC and BRCA1 A complex member 1	2	0.231453		MC2	4.80665	1.01925e-92	Cholangiocyte	MC2_NAM			5.0459	33.0344	4.53076	23.115	4.75995	27.0949	4.69452	25.8935	4.46896	22.1458	5.01698	32.3788	4.53624	23.203	4.73297	26.5928	4.65937	25.2703	4.45089	21.8702	-0.515141	0.699725	0.000621601	0.00337316	0.229195	1.17218	0.104895	0.253743	0.163764	1.12021	0.130381	0.246596	-0.0617944	0.958072
ENSMUSG00000052139	NM_144541	RNA	Babam2	Babam2	BRISC and BRCA1 A complex member 2	8	0.450404		NA		NA	Cholangiocyte				4.93068	30.4987	4.51427	22.8524	4.57136	23.7747	4.74302	26.7788	4.38281	20.862	4.97374	31.4228	4.50429	22.6947	4.55923	23.5758	4.7069	26.1167	4.38308	20.866	-0.416402	0.749291	0.0001554	0.00122951	0.0570826	1.04036	0.505361	0.675525	0.228746	1.17182	0.104895	0.209558	-0.131465	0.912904
ENSMUSG00000040605	NM_019517	RNA	Bace2	Bace2	beta-site APP-cleaving enzyme 2	Not in NW			E2	19.8857	3.0682e-161	HSC				3.57657	11.9304	3.16172	8.94898	3.17602	9.03812	3.26015	9.5808	3.22348	9.34037	3.48528	11.1989	3.07105	8.40384	3.15874	8.93052	3.28012	9.71437	3.17852	9.0538	-0.414844	0.7501	0.0379176	0.074285	0.0142993	1.00996	0.573737	0.732899	0.0984239	1.0706	0.160528	0.287269	0.0617565	1.04374
ENSMUSG00000025612	NM_007520	RNA	Bach1	Bach1	BTB and CNC homology 1, basic leucine zipper transcription factor 1	4	0.902583		MC1	3.59664	3.5339e-223	MC2	MC1_KC			4.76098	27.1142	5.094	34.1545	5.17726	36.1835	5.25766	38.2571	5.27377	38.6868	4.7738	27.3563	5.19059	36.5194	5.17989	36.2495	5.27719	38.7787	5.26567	38.4702	0.333027	1.25965	0.014763	0.0349391	0.0832558	1.05941	0.720901	0.838003	0.163654	1.12012	0.194872	0.330208	0.179768	1.1327
ENSMUSG00000040270	NM_001109661	RNA	Bach2	Bach2	BTB and CNC homology, basic leucine zipper transcription factor 2	1	0	EPA&DHA	NA		NA	Bcells				3.5366	11.6044	4.32645	20.0627	3.75671	13.5171	4.01895	16.2116	4.07164	16.8145	3.52142	11.483	4.34483	20.32	3.85064	14.4264	4.04562	16.514	3.99003	15.8898	0.789847	1.72889	0.000621601	0.00337316	-0.569736	0.67374	0.00466201	0.0457463	-0.307491	0.808046	0.0379176	0.0987519	-0.254808	0.838099
ENSMUSG00000086150	NR_026843	RNA	Bach2os	Bach2os	BTB and CNC homology 2, opposite strand	Not in NW			NA		NA	MC1				0.885599	1.84753	1.54327	2.91455	1.35809	2.56346	1.34937	2.548	1.61245	3.05771	0.870769	1.82864	1.41377	2.66432	1.08671	2.12388	1.31188	2.48265	1.518	2.86394	0.657676	1.57754	0.0135185	0.0339175	-0.185185	0.879536	0.278632	0.469092	-0.193909	0.874234	0.798446	0.874544	0.0691769	1.04912
ENSMUSG00000024959	NM_001285453	RNA	Bad	Bad	BCL2-associated agonist of cell death	82	0.94813		MC2	2.22554	5.77927e-34	Cholangiocyte	MC2_NAM			6.85308	115.607	6.23989	75.5776	6.26225	76.7585	6.46687	88.455	6.04385	65.9752	6.81993	112.981	6.27595	77.4908	6.28456	77.9542	6.40051	84.4784	6.01074	64.4782	-0.613198	0.653746	0.0379176	0.074285	0.0223689	1.01563	0.95913	0.982978	0.226986	1.17039	0.441803	0.588246	-0.196033	0.872947
ENSMUSG00000037316	NM_026121	RNA	Bag4	Bag4	BCL2-associated athanogene 4	1	0	EPA&DHA	NA		NA	Hepatocytes				5.84047	57.3002	5.40952	42.5039	5.75058	53.8389	5.95711	62.1254	5.68551	51.4647	5.85912	58.0459	5.45429	43.8435	5.72961	53.062	5.94811	61.7389	5.67733	51.1736	-0.430944	0.741776	0.00699301	0.0198726	0.341052	1.26668	0.0281274	0.118092	0.547586	1.46164	0.00466201	0.02209	0.275986	1.21082
ENSMUSG00000049792	NM_001324480	RNA	Bag5	Bag5	BCL2-associated athanogene 5	117	0.946494	DHA	MC2	1.36343	7.45765e-18	E2	MC2_NAM			3.94038	15.3523	4.97692	31.4922	4.17458	18.0582	4.11239	17.2963	5.16554	35.8908	3.89614	14.8887	4.94567	30.8173	4.38826	20.941	4.06674	16.7575	5.12584	34.9165	1.03654	2.0513	0.0001554	0.00122951	-0.802343	0.573417	0.0649573	0.192081	-0.864534	0.549224	0.0001554	0.00240569	0.188619	1.13967
ENSMUSG00000024392	NM_001252468	RNA	Bag6	Bag6	BCL2-associated athanogene 6	Not in NW			MC2	5.58453	5.57604e-47	Cholangiocyte	MC2_NAM			4.13534	17.5736	3.70108	13.0058	3.79379	13.869	4.01913	16.2136	3.78569	13.7913	4.18401	18.1766	3.70725	13.0615	3.80565	13.9835	3.91512	15.0858	3.75949	13.5431	-0.434255	0.740076	0.00230484	0.00889976	0.0927105	1.06637	0.573737	0.732899	0.31805	1.24664	0.0498835	0.121689	0.0846063	1.0604
ENSMUSG00000025372	NM_001037754	RNA	Baiap2	Baiap2	brain-specific angiogenesis inhibitor 1-associated protein 2	18	0.869006		Cholangiocyte	2.55998	1.3352e-100	Cholangiocyte				6.17965	72.4871	5.01325	32.2953	4.811	28.0709	5.18712	36.4316	4.9771	31.496	6.21891	74.4867	4.98381	31.6429	4.77236	27.329	5.15887	35.7252	4.96406	31.2127	-1.1664	0.445532	0.0001554	0.00122951	-0.20225	0.869194	0.0829837	0.220353	0.173866	1.12808	0.130381	0.246596	-0.0361541	0.975251
ENSMUSG00000038859	NM_025833	RNA	Baiap2l1	Baiap2l1	BAI1-associated protein 2-like 1	93	0.976425		Cholangiocyte	2.09594	0	Cholangiocyte				3.2871	9.76147	4.66116	25.3017	3.43411	10.8086	3.56244	11.8141	4.56033	23.5938	3.41128	10.6389	4.65706	25.2299	3.64919	12.5463	3.41336	10.6543	4.52013	22.9453	1.37406	2.59199	0.0001554	0.00122951	-1.22705	0.427189	0.0029526	0.0364998	-1.09872	0.466931	0.0001554	0.00240569	-0.100826	0.932499
ENSMUSG00000024844	NM_001038231	RNA	Banf1	Banf1	barrier to autointegration factor 1	Not in NW			MC2	3568.85	5.6768e-234	Plasma	MC2_NAM			4.5166	22.8892	3.9914	15.9049	4.29986	19.6963	4.37646	20.7704	4.10744	17.237	4.44984	21.8543	3.84219	14.3422	4.286	19.508	4.41379	21.3149	4.12211	17.4132	-0.525198	0.694864	0.0206682	0.0456844	0.308456	1.23838	0.0379176	0.139919	0.385056	1.30591	0.0206682	0.0637349	0.116036	1.08375
ENSMUSG00000037922	NM_001033350	RNA	Bank1	Bank1	B cell scaffold protein with ankyrin repeats 1	2	0.920314		NA		NA	Plasma				1.35708	2.56167	1.87142	3.65892	1.88954	3.70518	1.59921	3.02978	1.76589	3.40084	1.10445	2.15017	1.79653	3.47383	1.7523	3.36894	1.64378	3.12483	1.75354	3.37185	0.514333	1.42833	0.00860255	0.0240237	0.0181262	1.01264	0.798446	0.886501	-0.272204	0.828054	0.441803	0.588246	-0.105526	0.929466
ENSMUSG00000021901	NM_027088	RNA	Bap1	Bap1	Brca1 associated protein 1	Not in NW		EPA&DHA	NA		NA	Cholangiocyte				4.17277	18.0355	3.87621	14.6844	4.16576	17.9482	4.24412	18.9499	3.78852	13.8185	4.22963	18.7606	3.87223	14.6439	4.1388	17.6159	4.27623	19.3764	3.7504	13.4581	-0.296555	0.814195	0.0029526	0.0103463	0.289549	1.22226	0.0206682	0.098788	0.367903	1.29048	0.00466201	0.02209	-0.0876906	0.941028
ENSMUSG00000045763	NM_027395	RNA	Basp1	Basp1	brain abundant, membrane attached signal protein 1	9	0.886792	EPA&DHA	MC1	5431.66	0	MC2	MC1_KC			1.93537	3.82475	4.41175	21.2847	3.58731	12.0196	3.47567	11.1245	3.41264	10.649	1.887	3.69866	4.35216	20.4236	3.65193	12.5701	3.5005	11.3176	3.44818	10.9146	2.47638	5.565	0.0001554	0.00122951	-0.824435	0.564703	0.0010878	0.0239087	-0.93608	0.522651	0.0010878	0.00810531	-0.999106	0.50031
ENSMUSG00000039699	NM_001356604	RNA	Batf2	Batf2	basic leucine zipper transcription factor, ATF-like 2	Not in NW		DHA	NA		NA	E2				0.702261	1.62705	1.53622	2.90034	1.42226	2.68005	1.19954	2.29667	0.549972	1.46406	0.836003	1.7851	1.48099	2.79139	1.23375	2.35178	1.15489	2.22667	0.745181	1.67618	0.833963	1.78258	0.000930972	0.00464835	-0.113966	0.924044	0.278632	0.469092	-0.336681	0.791861	0.014763	0.0497518	-0.986252	0.504787
ENSMUSG00000035021	NM_013815	RNA	Baz1a	Baz1a	bromodomain adjacent to zinc finger domain 1A	37	0.884628	EPA&DHA	MC2	1.31201e+11	1.28988e-78	Plasma	MC2_NAM			4.46319	22.0574	5.3227	40.0213	5.03544	32.7958	4.85668	28.974	4.97191	31.383	4.42646	21.5029	5.33678	40.4139	4.93449	30.5793	4.82002	28.2468	5.02149	32.4803	0.859506	1.81442	0.0001554	0.00122951	-0.287257	0.819458	0.0206682	0.098788	-0.466012	0.723963	0.0001554	0.00240569	-0.350788	0.784156
ENSMUSG00000002748	NM_011714	RNA	Baz1b	Baz1b	bromodomain adjacent to zinc finger domain, 1B	54	0.985333		MC2	1480.3	2.9947e-120	Plasma	MC2_NAM			6.3757	83.038	7.54271	186.458	7.08228	135.512	7.06881	134.253	7.36668	165.041	6.41199	85.1535	7.48721	179.422	7.19092	146.111	7.05611	133.076	7.36338	164.663	1.16701	2.24546	0.0001554	0.00122951	-0.460429	0.72677	0.0649573	0.192081	-0.473902	0.720015	0.0001554	0.00240569	-0.176025	0.885139
ENSMUSG00000040054	NM_054078	RNA	Baz2a	Baz2a	bromodomain adjacent to zinc finger domain, 2A	61	0.700042	EPA&DHA	MC1	1.37713	1.37922e-18	DC1	MC1_KC			4.81425	28.1342	5.98482	63.3299	5.0263	32.5887	5.00696	32.1549	5.71965	52.6971	4.85739	28.9882	6.01258	64.5607	5.20128	36.791	4.99353	31.8569	5.7144	52.5056	1.17056	2.25099	0.0001554	0.00122951	-0.958516	0.514586	0.0018648	0.0304682	-0.977851	0.507735	0.0001554	0.00240569	-0.265164	0.832104
ENSMUSG00000026987	NM_001001182	RNA	Baz2b	Baz2b	bromodomain adjacent to zinc finger domain, 2B	125	0.87915	EPA&DHA	DC1	1.37713	2.33394e-56	Cholangiocyte				5.53577	46.3909	6.60373	97.257	5.82965	56.8722	5.91787	60.4585	6.6051	97.3493	5.54298	46.6234	6.65856	101.024	5.95188	61.9004	5.94814	61.7403	6.50247	90.6651	1.06796	2.09647	0.0001554	0.00122951	-0.774079	0.584762	0.0029526	0.0364998	-0.685856	0.621637	0.0001554	0.00240569	0.00136847	1.00095
ENSMUSG00000092323		RNA	BB365896	BB365896		3	0.349219		NA		NA					3.12604	8.73035	2.16274	4.47763	2.38909	5.23826	2.27649	4.84499	2.3536	5.11098	3.01537	8.08568	2.09787	4.28076	2.40651	5.30191	2.21281	4.63578	2.27057	4.82515	-0.963302	0.512882	0.0010878	0.00484138	0.22635	1.16987	0.0926517	0.24364	0.113757	1.08204	0.505361	0.646346	0.190862	1.14145
ENSMUSG00000002083	NM_133234	RNA	Bbc3	Bbc3	BCL2 binding component 3	Not in NW			NA		NA	MC2				5.4653	44.1794	4.55444	23.4976	4.50665	22.732	4.16562	17.9464	4.34433	20.3129	5.34404	40.6179	4.43199	21.5855	4.51641	22.8862	4.12395	17.4354	4.32269	20.0106	-0.910859	0.531868	0.0029526	0.0103463	-0.0477933	0.967415	1	1	-0.388821	0.763753	0.114916	0.228067	-0.210116	0.864467
ENSMUSG00000084957	NM_001195338	RNA	Bbip1	Bbip1	BBSome interacting protein 1	90	0.900524		MC1	2.13828	8.1879e-150	Cholangiocyte	MC1_KC			3.12181	8.70479	4.56623	23.6904	3.68046	12.8212	3.98801	15.8675	4.56062	23.5984	3.23824	9.43642	4.5751	23.8365	3.76069	13.5544	3.80489	13.9761	4.48288	22.3604	1.44442	2.72153	0.0003108	0.00200131	-0.885764	0.541201	0.0018648	0.0304682	-0.57822	0.669789	0.0018648	0.0118281	-0.00561107	0.996118
ENSMUSG00000025235	NM_001359558	RNA	Bbs4	Bbs4	Bardet-Biedl syndrome 4 (human)	Not in NW		EPA&DHA	NA		NA	Cholangiocyte				1.13503	2.19624	1.52092	2.86973	0.841775	1.79225	1.06852	2.09727	1.70037	3.24984	1.18913	2.28015	1.5713	2.97173	0.962278	1.94838	1.10159	2.14591	1.69187	3.23075	0.385884	1.30666	0.0206682	0.0456844	-0.679142	0.624536	0.0379176	0.139919	-0.452402	0.730825	0.0100267	0.0385988	0.17945	1.13245
ENSMUSG00000022641	NM_001347240	RNA	Bbx	Bbx	bobby sox HMG box containing	54	0.989695		MC2	1.61607	1.49528e-09	Cholangiocyte	MC2_NAM			3.11337	8.65402	4.81291	28.108	3.53816	11.6169	3.69501	12.9512	4.80212	27.8986	3.12415	8.71892	4.79756	27.8105	3.70075	13.0028	3.34541	10.1641	4.71285	26.2246	1.69954	3.24797	0.0003108	0.00200131	-1.27475	0.413296	0.0018648	0.0304682	-1.1179	0.460765	0.0001554	0.00240569	-0.0107857	0.992552
ENSMUSG00000060149	NM_145397	RNA	BC002059	BC002059	cDNA sequence BC002059	18	0.978765	DHA	NA		NA	Cholangiocyte				3.73916	13.3536	2.75053	6.72964	3.11592	8.66933	3.57678	11.9321	3.57665	11.931	3.29786	9.83455	2.68836	6.44579	3.1968	9.16922	3.60113	12.1352	3.53797	11.6154	-0.988631	0.503956	0.0104118	0.0266304	0.365392	1.28823	0.104895	0.253743	0.82625	1.77307	0.0003108	0.00360544	0.82612	1.77291
ENSMUSG00000067722	NM_183150	RNA	BC003965	BC003965	cDNA sequence BC003965	61	0.532869		MC2	1.53726	1.16538e-43	Cholangiocyte	MC2_NAM			5.29871	39.3615	4.83449	28.5316	5.03842	32.8636	5.0967	34.2183	4.91633	30.1969	5.25252	38.1211	4.783	27.5312	4.91795	30.2309	5.04862	33.0969	4.86946	29.2317	-0.464224	0.724861	0.0001554	0.00122951	0.203933	1.15183	0.104895	0.253743	0.26221	1.19931	0.0029526	0.0161193	0.0818414	1.05837
ENSMUSG00000052712	NM_030561	RNA	BC004004	BC004004	cDNA sequence BC004004	6	0.340914	DHA	MC2	1.47698	1.07867e-72	Cholangiocyte	MC2_NAM			6.51673	91.5654	6.14493	70.7634	6.24247	75.7132	6.36245	82.2789	6.01845	64.8235	6.50394	90.7572	6.12553	69.8181	6.20335	73.6877	6.37023	82.724	6.00582	64.2589	-0.371799	0.772818	0.0001554	0.00122951	0.0975404	1.06995	0.194872	0.374845	0.217519	1.16273	0.00466201	0.02209	-0.126486	0.91606
ENSMUSG00000030780	NM_001360882	RNA	BC017158	BC017158	cDNA sequence BC017158	3	0.268481		NA		NA	Cholangiocyte				3.09064	8.51872	2.55676	5.88387	2.84839	7.20194	2.8354	7.13741	2.47641	5.56509	3.06746	8.38298	2.49878	5.65207	2.81968	7.06005	2.87259	7.32378	2.51815	5.72847	-0.533873	0.690698	0.0104118	0.0266304	0.291622	1.22402	0.0829837	0.220353	0.278635	1.21305	0.0829837	0.175725	-0.0803583	0.945823
ENSMUSG00000044361	NM_001142968	RNA	BC024139	BC024139	cDNA sequence BC024139	3	0		NA		NA					3.07305	8.41553	2.32368	5.00608	2.67753	6.3976	3.09765	8.56021	2.90075	7.46816	3.21431	9.28119	2.25015	4.75732	2.61278	6.11679	3.10633	8.61187	2.65243	6.28727	-0.749374	0.594862	0.00699301	0.0198726	0.35385	1.27797	0.505361	0.675525	0.773965	1.70996	0.014763	0.0497518	0.577071	1.49182
ENSMUSG00000078786	NM_001243888	RNA	BC024978	BC024978	cDNA sequence BC024978	Not in NW		EPA&DHA	NA		NA	Plasma				2.53528	5.7969	1.64306	3.12328	2.04237	4.11923	2.11908	4.34418	2.13772	4.40066	2.55101	5.86046	1.44099	2.71507	2.08311	4.23719	2.08185	4.23349	1.84274	3.5869	-0.89222	0.538785	0.0001554	0.00122951	0.399313	1.31888	0.0029526	0.0364998	0.476022	1.3909	0.0355562	0.0987519	0.49466	1.40899
ENSMUSG00000036299	NM_001001181	RNA	BC031181	BC031181	cDNA sequence BC031181	5	0.654517		Hepatocytes	320.538	0.809655	Cholangiocyte				7.18451	145.463	7.01817	129.622	7.23272	150.407	7.22792	149.906	7.20312	147.351	7.1859	145.603	7.00474	128.421	7.20246	147.285	7.17198	144.205	7.14225	141.264	-0.166339	0.891101	0.014763	0.0349391	0.214552	1.16034	0.014763	0.0825913	0.209744	1.15648	0.0498835	0.121689	0.184947	1.13677
ENSMUSG00000085274		RNA	BC046401	BC046401		6	0.216165		NA		NA					3.76403	13.5858	4.09914	17.1381	3.86492	14.5699	4.07598	16.8652	4.35952	20.5279	3.60527	12.1701	4.1349	17.5683	3.84444	14.3646	4.07674	16.8742	4.26212	19.1879	0.335109	1.26147	0.0206682	0.0456844	-0.234213	0.850149	0.104895	0.253743	-0.0231584	0.984076	0.878477	0.926147	0.260378	1.19779
ENSMUSG00000053684	NM_001359720	RNA	BC048403	BC048403	cDNA sequence BC048403	1	0		NA		NA	Cholangiocyte				1.27119	2.4136	0.440449	1.35703	0.962287	1.9484	0.531484	1.44541	0.602806	1.51867	1.20371	2.30331	0.614589	1.53112	0.792607	1.7322	0.645466	1.56424	0.707389	1.63285	-0.830738	0.562242	0.0206682	0.0456844	0.521838	1.43578	0.226805	0.42103	0.0910345	1.06513	0.712382	0.817472	0.162357	1.11911
ENSMUSG00000045942	NM_001358279	RNA	BC049762	BC049762	cDNA sequence BC049762	Not in NW		EPA&DHA	NA		NA	Plasma				2.17765	4.52417	1.00989	2.01376	2.11921	4.34456	2.15857	4.46473	1.76589	3.40084	2.10021	4.28773	0.934818	1.91165	2.06346	4.17988	1.9805	3.94631	1.72563	3.30725	-1.16776	0.44511	0.00384992	0.0132746	1.10932	2.15744	0.000930972	0.0239087	1.14868	2.21712	0.0404213	0.104689	0.756004	1.68881
ENSMUSG00000092564	NR_045146	RNA	BC051226	BC051226	cDNA sequence BC051226	24	0.49721	EPA&DHA	NA		NA	Cholangiocyte				4.92466	30.3718	3.97529	15.7283	4.25633	19.1109	4.37478	20.7463	4.32822	20.0874	4.91184	30.1031	3.95696	15.5297	4.27574	19.3699	4.44526	21.785	4.34656	20.3444	-0.949374	0.517857	0.0001554	0.00122951	0.28104	1.21507	0.014763	0.0825913	0.399493	1.31904	0.0010878	0.00810531	0.352929	1.27715
ENSMUSG00000002015	NM_001313698	RNA	Bcap31	Bcap31	B cell receptor associated protein 31	15	0.998668		MC1	40.0448	1.52388e-93	Cholangiocyte	MC1_KC			7.01204	129.072	6.73423	106.465	6.87852	117.663	6.80933	112.154	6.70068	104.017	7.02349	130.101	6.76561	108.806	6.8846	118.161	6.79689	111.19	6.72035	105.445	-0.277803	0.824846	0.00466201	0.0147129	0.144285	1.10518	0.160528	0.331848	0.0751004	1.05343	0.441803	0.588246	-0.0335545	0.97701
ENSMUSG00000028121	NM_001355264	RNA	Bcar3	Bcar3	breast cancer anti-estrogen resistance 3	26	0.903713	EPA&DHA	NA		NA	HSC				4.60854	24.3955	4.27683	19.3845	4.5259	23.0373	4.71887	26.3342	4.24091	18.9078	4.39364	21.0193	4.1394	17.6231	4.49085	22.4844	4.57238	23.7917	4.2618	19.1836	-0.33171	0.794594	0.014763	0.0349391	0.24907	1.18844	0.0355562	0.139919	0.442035	1.35852	0.0206682	0.0637349	-0.0359226	0.975408
ENSMUSG00000005687	NM_001356330	RNA	Bcas2	Bcas2	breast carcinoma amplified sequence 2	Not in NW			MC2	46.5255	4.6896e-136	Cholangiocyte	MC2_NAM			5.3219	39.9993	5.03612	32.8112	5.28815	39.0744	5.37334	41.4512	5.05463	33.235	5.27118	38.6173	5.01191	32.2653	5.25126	38.088	5.3081	39.6184	5.1192	34.7563	-0.285783	0.820296	0.014763	0.0349391	0.252035	1.19089	0.00466201	0.0457463	0.337223	1.26332	0.00466201	0.02209	0.0185148	1.01292
ENSMUSG00000059439	NM_001166642	RNA	Bcas3	Bcas3	breast carcinoma amplified sequence 3	2	0		NA		NA	E2				4.32441	20.0344	3.93166	15.2597	4.01844	16.2058	3.96028	15.5655	4.02677	16.2996	4.32692	20.0693	3.93257	15.2694	4.02531	16.2832	4.00052	16.0058	4.03809	16.4281	-0.392748	0.761677	0.0498835	0.0925276	0.0867828	1.062	0.382284	0.57044	0.0286234	1.02004	0.645377	0.758467	0.0951072	1.06814
ENSMUSG00000030983	NM_025392	RNA	Bccip	Bccip	BRCA2 and CDKN1A interacting protein	118	0.882944		DC1	1.64872	1.01652e-13	Cholangiocyte				1.83838	3.57609	3.62532	12.3405	2.44761	5.45511	1.92438	3.79575	3.31811	9.97357	1.90641	3.74876	3.35285	10.2166	2.58886	6.01624	1.97106	3.92057	3.27101	9.65325	1.78694	3.45082	0.0010878	0.00484138	-1.17771	0.442051	0.0281274	0.118092	-1.70094	0.307586	0.0010878	0.00810531	-0.307214	0.808201
ENSMUSG00000037525	NM_029236	RNA	Bcdin3d	Bcdin3d	BCDIN3 domain containing	12	0.721198	DHA	NA		NA	Cholangiocyte				3.06591	8.37396	2.48132	5.58408	2.79023	6.91738	2.70766	6.53259	2.42959	5.3874	2.88097	7.36648	2.38264	5.21489	2.68852	6.4465	2.7475	6.71554	2.23461	4.70636	-0.58459	0.666839	0.0104118	0.0266304	0.308907	1.23877	0.0829837	0.220353	0.226336	1.16986	0.0206682	0.0637349	-0.0517301	0.964779
ENSMUSG00000027792	NM_009738	RNA	Bche	Bche	butyrylcholinesterase	56	0.892807		Cholangiocyte	67.3565	0	Cholangiocyte				5.19924	36.739	5.61642	49.0582	5.6212	49.2211	5.43564	43.2805	5.76558	54.4019	5.2112	37.0447	5.62955	49.5066	5.58206	47.9036	5.48128	44.6714	5.80259	55.8154	0.417182	1.33532	0.0379176	0.074285	0.00478187	1.00332	0.798446	0.886501	-0.180778	0.882227	0.160528	0.287269	0.149163	1.10893
ENSMUSG00000028191	NM_009740	RNA	Bcl10	Bcl10	B cell leukemia/lymphoma 10	1	0	DHA	MC1	1.76827	4.4372e-159	Cholangiocyte	MC1_KC			1.78915	3.4561	3.32401	10.0144	2.68668	6.43832	2.34847	5.09284	3.03713	8.20859	1.64793	3.13383	3.33605	10.0984	2.64228	6.24317	2.31371	4.97159	2.84926	7.20633	1.53486	2.89761	0.0003108	0.00200131	-0.637325	0.642904	0.0829837	0.220353	-0.975539	0.50855	0.0001554	0.00240569	-0.286875	0.819675
ENSMUSG00000000861	NM_001159289	RNA	Bcl11a	Bcl11a	B cell CLL/lymphoma 11A (zinc finger protein)	1	0	DHA	DC1	8.75828	2.8142e-254	DC1				0.741549	1.67197	1.79912	3.48007	1.77482	3.42195	1.28712	2.4404	1.90662	3.74928	0.905769	1.87354	1.85257	3.61144	1.76931	3.40892	1.28541	2.43752	1.69423	3.23603	1.05757	2.08142	0.0104118	0.0266304	-0.0242969	0.9833	0.720901	0.838003	-0.511997	0.701251	0.0458395	0.117979	0.107499	1.07736
ENSMUSG00000057329	NM_009741	RNA	Bcl2	Bcl2	B cell leukemia/lymphoma 2	4	0.681958	EPA&DHA	Tcells	79.838	0	Tcells				2.09481	4.27171	2.92557	7.59774	2.72433	6.60855	2.44947	5.46214	2.35891	5.12982	2.26053	4.79168	2.88013	7.36214	2.56832	5.93117	2.43112	5.39313	2.39798	5.27066	0.830758	1.77862	0.051857	0.095548	-0.201237	0.869804	0.0311998	0.129706	-0.476104	0.718916	0.00535103	0.0250225	-0.566664	0.675176
ENSMUSG00000089929	NM_007534	RNA	Bcl2a1b	Bcl2a1b	B cell leukemia/lymphoma 2 related protein A1b	Not in NW			MC2	8.02408e+30	1.06087e-33	MC2	MC2_NAM			0.639828	1.55814	1.7398	3.3399	1.55793	2.94431	1.57962	2.98891	0.958779	1.94366	0.767649	1.70249	1.29992	2.46216	1.48671	2.80249	1.5145	2.857	0.858636	1.81332	1.09998	2.14351	0.0179593	0.0420295	-0.181875	0.881556	0.673972	0.815302	-0.160185	0.89491	0.636254	0.758467	-0.781026	0.581953
ENSMUSG00000027381	NM_001284410	RNA	Bcl2l11	Bcl2l11	BCL2-like 11 (apoptosis facilitator)	Not in NW		EPA&DHA	MC1	37421.5	1.48138e-86	Tcells	MC1_KC			3.02695	8.15085	3.84686	14.3887	3.44898	10.9206	3.09765	8.56021	3.50873	11.3824	2.95715	7.76589	3.84638	14.3839	3.38858	10.4729	3.22773	9.36791	3.45306	10.9515	0.819908	1.76529	0.00133726	0.00588103	-0.397876	0.758975	0.0100267	0.0687413	-0.749214	0.594928	0.0135185	0.0492939	-0.338127	0.791068
ENSMUSG00000009112	NM_153516	RNA	Bcl2l13	Bcl2l13	BCL2-like 13 (apoptosis facilitator)	1	0		NA		NA	Cholangiocyte				4.19737	18.3457	3.79824	13.9118	4.15376	17.7994	4.2439	18.9471	3.82499	14.1722	4.22774	18.7359	3.68191	12.8341	4.19737	18.3457	4.20813	18.483	3.75069	13.4607	-0.399133	0.758314	0.0001554	0.00122951	0.355519	1.27945	0.0018648	0.0304682	0.445666	1.36194	0.0001554	0.00240569	0.0267491	1.01871
ENSMUSG00000029438	NM_029850	RNA	Bcl7a	Bcl7a	B cell CLL/lymphoma 7A	21	0.864629		NA		NA	Cholangiocyte				3.54409	11.6648	4.78086	27.4905	3.40347	10.5815	3.63477	12.4216	4.60645	24.3601	3.47436	11.1144	4.82008	28.248	3.6709	12.7365	3.6054	12.1712	4.56294	23.6363	1.23677	2.35671	0.0001554	0.00122951	-1.37739	0.384914	0.000621601	0.0206606	-1.14609	0.451849	0.0001554	0.00240569	-0.174415	0.886127
ENSMUSG00000030814	NM_001347652	RNA	Bcl7c	Bcl7c	B cell CLL/lymphoma 7C	2	0.168252		MC2	3.22199	3.2266e-54	Cholangiocyte	MC2_NAM			4.30651	19.7874	3.4611	11.0128	3.67548	12.777	3.69149	12.9196	3.21877	9.3099	4.29961	19.6929	3.50531	11.3554	3.56093	11.8018	3.80104	13.9389	3.1512	8.88395	-0.845406	0.556554	0.0001554	0.00122951	0.214372	1.1602	0.878477	0.935897	0.230391	1.17315	0.130381	0.246596	-0.242338	0.845374
ENSMUSG00000063382	NM_001357490	RNA	Bcl9l	Bcl9l	B cell CLL/lymphoma 9-like	24	0.997426		E2	4.71147	8.90702e-34	Cholangiocyte				5.15988	35.7502	6.66159	101.237	5.92835	60.8991	5.72466	52.8805	6.6468	100.205	5.20054	36.7721	6.60039	97.0318	5.98191	63.2024	5.89877	59.6634	6.54578	93.4276	1.50171	2.83179	0.0001554	0.00122951	-0.733243	0.60155	0.014763	0.0825913	-0.936928	0.522344	0.00466201	0.02209	-0.0147881	0.989802
ENSMUSG00000037608	NM_001025392	RNA	Bclaf1	Bclaf1	BCL2-associated transcription factor 1	26	0.96645	EPA&DHA	MC2	138.38	5.13945e-62	Cholangiocyte	MC2_NAM			6.65891	101.049	7.22795	149.91	6.75701	108.159	6.74203	107.042	7.41652	170.842	6.68584	102.953	7.27779	155.179	6.76072	108.437	6.79245	110.848	7.38252	166.863	0.56904	1.48354	0.000621601	0.00337316	-0.470944	0.721492	0.00699301	0.0562135	-0.485922	0.714041	0.0001554	0.00240569	0.188566	1.13963
ENSMUSG00000044150	NM_001033472	RNA	Bclaf3	Bclaf3	Bclaf1 and Thrap3 family member 3	1	0		NA		NA	Cholangiocyte				1.12053	2.17427	1.64745	3.1328	1.28632	2.43906	1.52532	2.8785	1.40833	2.65431	1.00398	2.00553	1.5629	2.95447	1.26791	2.40813	1.45491	2.7414	1.30916	2.47798	0.526924	1.44085	0.00466201	0.0147129	-0.361127	0.778556	0.0829837	0.220353	-0.122134	0.918828	0.645377	0.758467	-0.239117	0.847264
ENSMUSG00000036959	NM_178782	RNA	Bcorl1	Bcorl1	BCL6 co-repressor-like 1	20	0.703891		NA		NA	E2				4.80783	28.0092	5.19446	36.6175	4.816	28.1683	4.80043	27.8659	4.89454	29.7442	4.78287	27.5289	5.16011	35.7559	4.81408	28.1308	4.76604	27.2096	4.88437	29.5353	0.386633	1.30734	0.0104118	0.0266304	-0.378459	0.769259	0.0649573	0.192081	-0.39403	0.761001	0.0104118	0.0385988	-0.299924	0.812295
ENSMUSG00000026172	NM_001305652	RNA	Bcs1l	Bcs1l	BCS1-like (yeast)	1			NA		NA	Cholangiocyte				3.38809	10.4693	2.74497	6.70377	2.93055	7.62399	3.28598	9.7539	2.97125	7.84216	3.38184	10.424	2.81878	7.05568	2.98072	7.8938	3.27178	9.65837	2.92242	7.58115	-0.643113	0.64033	0.00699301	0.0198726	0.185572	1.13727	0.328205	0.520804	0.541005	1.45499	0.014763	0.0497518	0.226277	1.16981
ENSMUSG00000046598	NM_001122683	RNA	Bdh1	Bdh1	3-hydroxybutyrate dehydrogenase, type 1	4	0.497826		Hepatocytes	49513.5	0	Hepatocytes				8.08319	271.196	8.78269	440.405	8.8506	461.633	8.79525	444.256	8.63018	396.226	8.01028	257.831	8.68623	411.922	8.86061	464.848	8.82092	452.233	8.60732	389.997	0.699495	1.62394	0.00384992	0.0132746	0.0679163	1.0482	0.269796	0.469092	0.0125613	1.00874	0.636254	0.758467	-0.152509	0.899684
ENSMUSG00000028167	NM_001172055	RNA	Bdh2	Bdh2	3-hydroxybutyrate dehydrogenase, type 2	7	0.321781		NA		NA	Cholangiocyte				4.795	27.7613	3.17121	9.00804	4.01318	16.1469	3.98025	15.7824	3.69874	12.9847	4.65489	25.1919	3.25182	9.52569	3.95733	15.5337	3.91276	15.0612	3.77847	13.7225	-1.62379	0.324482	0.0001554	0.00122951	0.84197	1.7925	0.0029526	0.0364998	0.809036	1.75204	0.00466201	0.02209	0.527531	1.44146
ENSMUSG00000049658	NM_001081061	RNA	Bdp1	Bdp1	B double prime 1, subunit of RNA polymerase III transcription initiation factor IIIB	130	0.993813		MC2	2.29332	1.35204e-21	Plasma	MC2_NAM			3.56596	11.843	4.93551	30.601	3.85832	14.5034	3.63751	12.4451	4.77993	27.4728	3.4249	10.7398	4.87045	29.2518	4.05354	16.6049	3.61698	12.2693	4.72813	26.5039	1.36955	2.58389	0.0003108	0.00200131	-1.07719	0.473951	0.0281274	0.118092	-1.298	0.40669	0.0001554	0.00240569	-0.155573	0.897776
ENSMUSG00000048186	NM_001190400	RNA	Bend7	Bend7	BEN domain containing 7	61	0.729548	DHA	NA		NA	Cholangiocyte				2.99346	7.96384	3.94157	15.3649	2.94305	7.69036	2.766	6.8022	4.06373	16.7226	2.98118	7.89633	3.93562	15.3017	3.07161	8.40712	2.90811	7.50632	3.95848	15.5461	0.948105	1.92934	0.0001554	0.00122951	-0.998518	0.500514	0.0829837	0.220353	-1.17557	0.44271	0.00466201	0.02209	0.122158	1.08836
ENSMUSG00000032757	NM_009748	RNA	Bet1	Bet1	Bet1 golgi vesicular membrane trafficking protein	36	0.797868		Hepatocytes	5.01064e+11	1.2201e-99	Hepatocytes				5.63608	49.7311	4.486	22.409	4.86688	29.1795	4.87363	29.3162	4.48739	22.4305	5.63348	49.6416	4.46345	22.0614	4.82085	28.2632	4.91212	30.1089	4.5061	22.7233	-1.15007	0.450602	0.0001554	0.00122951	0.380877	1.30213	0.0206682	0.098788	0.387624	1.30824	0.0029526	0.0161193	0.00138792	1.00096
ENSMUSG00000025484	NM_018742	RNA	Bet1l	Bet1l	Bet1 golgi vesicular membrane trafficking protein like	14	0.748018		MC2	1.63232	1.63178e-24	Plasma	MC2_NAM			5.14243	35.3203	5.67562	51.1131	5.6618	50.6256	5.8468	57.5521	5.75906	54.1565	5.22099	37.2972	5.70278	52.0843	5.57056	47.5232	5.82616	56.7346	5.6803	51.2793	0.533196	1.44713	0.0281274	0.0580307	-0.0138265	0.990462	0.573737	0.732899	0.171176	1.12598	0.382284	0.532637	0.0834417	1.05954
ENSMUSG00000046432	NM_001110233	RNA	Bex3	Bex3	brain expressed X-linked 3	Not in NW		DHA	NA		NA	Cholangiocyte				1.93825	3.83241	1.51773	2.8634	1.59451	3.01991	1.8538	3.6145	1.22504	2.33761	1.87069	3.65709	1.53715	2.90221	1.65588	3.15115	1.93242	3.81696	1.10903	2.157	-0.420522	0.747154	0.0379176	0.074285	0.0767747	1.05466	0.46192	0.646317	0.336065	1.26231	0.00699301	0.0295704	-0.292696	0.816375
ENSMUSG00000074489	NM_001305448	RNA	Bglap3	Bglap3	bone gamma-carboxyglutamate protein 3	7	0.731064		NA		NA	DC1			secreted	1.19133	2.28363	0.561589	1.47589	0.522854	1.43679	0.503134	1.41729	0	1	1.24983	2.37814	0.422521	1.34027	0.647873	1.56686	0.750521	1.6824	0.760851	1.69449	-0.629741	0.646292	0.0104118	0.0266304	-0.0387358	0.973508	0.430558	0.622665	-0.058455	0.960292	0.429537	0.588246	-0.561589	0.677555
ENSMUSG00000031375	NM_007542	RNA	Bgn	Bgn	biglycan	65	0.997301	DHA	HSC	5.46313e+82	1.3891e-277	HSC			secreted	8.54551	373.642	9.25196	609.703	8.93918	490.865	8.86396	465.928	8.7992	445.474	8.59355	386.293	9.24973	608.759	8.98651	507.234	8.84842	460.935	8.78386	440.762	0.706449	1.63178	0.0116571	0.0296032	-0.312781	0.805089	0.194872	0.374845	-0.387997	0.76419	0.0379176	0.0987519	-0.452763	0.730642
ENSMUSG00000072964	NM_001098222	RNA	Bhlhb9	Bhlhb9	basic helix-loop-helix domain containing, class B9	8	0.463234		NA		NA	Cholangiocyte				2.83549	7.13788	3.63094	12.3886	4.35297	20.435	4.49117	22.4894	4.61304	24.4717	2.69081	6.45677	3.51829	11.458	4.36683	20.6322	4.46665	22.1103	4.50895	22.7682	0.795445	1.73561	0.0010878	0.00484138	0.722032	1.6495	0.0001554	0.0126191	0.86023	1.81533	0.0001554	0.00240569	0.9821	1.97534
ENSMUSG00000074768	NM_016668	RNA	Bhmt	Bhmt	betaine-homocysteine methyltransferase	Not in NW		NA	Hepatocytes	6.65093e+91	0	Hepatocytes				11.0575	2131.32	10.8573	1855.09	10.4376	1386.83	10.2698	1234.58	11.1091	2208.83	11.1732	2309.27	10.7349	1704.26	10.499	1447.12	10.2092	1183.82	11.1474	2268.38	-0.200256	0.870396	0.0135185	0.0339175	-0.419701	0.74758	0.130381	0.289851	-0.587474	0.665507	0.0206682	0.0637349	0.251792	1.19069
ENSMUSG00000042118	NM_022884	RNA	Bhmt2	Bhmt2	betaine-homocysteine methyltransferase 2	5	0.475458		Hepatocytes	49020.8	0	Hepatocytes				7.26826	154.157	6.62558	98.7409	6.67563	102.227	6.80374	111.72	6.85902	116.083	7.27763	155.162	6.56053	94.3878	6.72539	105.814	6.79514	111.056	6.85586	115.829	-0.64268	0.640522	0.0001554	0.00122951	0.0500509	1.0353	0.194872	0.374845	0.178164	1.13144	0.0379176	0.0987519	0.233442	1.17564
ENSMUSG00000014329	NM_001347189	RNA	Bicc1	Bicc1	BicC family RNA binding protein 1	27	0.998396	EPA&DHA	Cholangiocyte	59.1455	0	Cholangiocyte				2.98557	7.92038	4.44407	21.7671	3.74855	13.4408	3.48082	11.1643	3.74248	13.3844	3.07452	8.42408	4.31831	19.9499	3.66523	12.6866	3.44804	10.9135	3.70779	13.0664	1.4585	2.74823	0.000621601	0.00337316	-0.695523	0.617485	0.0206682	0.098788	-0.963258	0.512897	0.00454463	0.02209	-0.701598	0.614891
ENSMUSG00000016758	NM_007546	RNA	Bik	Bik	BCL2-interacting killer	10	0.941502		Cholangiocyte	5.87085	6.1347e-127	Cholangiocyte				3.62811	12.3643	3.06927	8.39346	3.32224	10.0022	3.38727	10.4633	3.08036	8.45826	3.59081	12.0487	3.13397	8.7785	3.23829	9.43676	3.41287	10.6507	3.10291	8.59149	-0.558841	0.678847	0.0206682	0.0456844	0.252973	1.19166	0.505361	0.675525	0.318004	1.2466	0.160528	0.287269	0.0110955	1.00772
ENSMUSG00000057367	NM_001291503	RNA	Birc2	Birc2	baculoviral IAP repeat-containing 2	Not in NW			DC1	44.7012	9.77804e-25	HSC				3.63117	12.3906	4.08436	16.9634	3.94171	15.3664	4.05167	16.5835	4.02456	16.2747	3.67222	12.7481	4.02536	16.2838	3.95853	15.5466	3.92577	15.1976	3.95485	15.507	0.453187	1.36906	0.0018648	0.0073364	-0.142649	0.905854	0.328205	0.520804	-0.0326847	0.977599	0.645377	0.758467	-0.0597976	0.959399
ENSMUSG00000032000	NM_007464	RNA	Birc3	Birc3	baculoviral IAP repeat-containing 3	5	0.368664	DHA	MC1	1.63232	4.25919e-46	HSC	MC1_KC			3.08965	8.51288	3.51302	11.4163	3.34649	10.1717	3.06335	8.3591	3.52771	11.5331	3.10195	8.5858	3.42514	10.7416	3.27937	9.70934	3.01402	8.0781	3.45256	10.9477	0.423373	1.34106	0.0206682	0.0456844	-0.166534	0.890981	0.278632	0.469092	-0.449672	0.732209	0.00699301	0.0295704	0.0146928	1.01024
ENSMUSG00000017716	NM_001012272	RNA	Birc5	Birc5	baculoviral IAP repeat-containing 5	Not in NW		NA	MC2	4.02113e+11	0	Plasma	Ly6c2-low			3.09924	8.56967	3.71705	13.1506	3.6955	12.9555	3.60154	12.1387	3.30745	9.90017	3.21716	9.29956	3.67388	12.7628	3.64935	12.5477	3.61483	12.251	3.33586	10.097	0.617815	1.53455	0.0206682	0.0456844	-0.021558	0.985168	0.878477	0.935897	-0.115512	0.923055	0.636254	0.758467	-0.409601	0.752832
ENSMUSG00000024073	NM_007566	RNA	Birc6	Birc6	baculoviral IAP repeat-containing 6	62	0.951182		MC2	6.04965	1.62038e-41	Cholangiocyte	MC2_NAM			6.18207	72.6089	6.78442	110.234	6.30199	78.902	6.2393	75.5471	6.73492	106.516	6.10332	68.7514	6.77663	109.64	6.37806	83.1739	6.2178	74.4294	6.74337	107.142	0.602348	1.51819	0.0001554	0.00122951	-0.482433	0.71577	0.00860255	0.0669301	-0.545118	0.685336	0.0001554	0.00240569	-0.049502	0.96627
ENSMUSG00000041684	NM_001357046	RNA	Bivm	Bivm	basic, immunoglobulin-like variable motif containing	3	0.172887		NA		NA	Cholangiocyte				3.38888	10.475	2.76226	6.78457	3.37341	10.3633	2.95964	7.77927	2.81472	7.03582	3.38182	10.4239	2.82759	7.09885	3.2316	9.3931	2.80675	6.99707	2.80738	7.00011	-0.626621	0.647692	0.0029526	0.0103463	0.611155	1.52748	0.0104118	0.0687413	0.197377	1.14661	0.878477	0.926147	0.0524612	1.03703
ENSMUSG00000067787	NM_001355426	RNA	Blcap	Blcap	bladder cancer associated protein	4	0.433216		Cholangiocyte	1.46228	7.17937e-26	DC1				5.7982	55.6457	5.22092	37.2952	5.1803	36.2599	5.30501	39.5335	5.1053	34.423	5.73724	53.3436	5.17526	36.1333	5.22246	37.335	5.25221	38.1131	5.07622	33.7361	-0.577279	0.670227	0.0104118	0.0266304	-0.040617	0.972239	0.95913	0.982978	0.084086	1.06002	0.752538	0.849086	-0.115619	0.922986
ENSMUSG00000030528	NM_001042527	RNA	Blm	Blm	Bloom syndrome, RecQ like helicase	Not in NW			NA		NA	Plasma				1.75508	3.37545	1.17898	2.26417	1.5266	2.88107	0.67124	1.59244	1.20863	2.31118	1.7952	3.47063	1.24805	2.37521	1.4213	2.67827	0.945357	1.92567	1.34006	2.53162	-0.576101	0.670774	0.00699301	0.0198726	0.347624	1.27246	0.328205	0.520804	-0.50774	0.703323	0.0924114	0.194949	0.0296469	1.02076
ENSMUSG00000061132	NM_001365054	RNA	Blnk	Blnk	B cell linker	1			MC1	4.2207	4.2934e-175	Plasma	MC1_KC			0.910019	1.87907	1.9048	3.74457	1.43149	2.69725	1.30794	2.47588	1.51958	2.86707	0.970203	1.95912	1.80914	3.50432	1.3234	2.50255	1.30434	2.4697	1.50557	2.83936	0.994782	1.99278	0.00382391	0.0132746	-0.473313	0.720309	0.0649573	0.192081	-0.596857	0.661193	0.0238452	0.0723736	-0.385225	0.76566
ENSMUSG00000060708	NM_133724	RNA	Bloc1s4	Bloc1s4	biogenesis of lysosomal organelles complex-1, subunit 4, cappuccino	13	0.994965		MC2	1.53726	5.39019e-25	Cholangiocyte	MC2_NAM			4.25438	19.0852	3.63984	12.4652	4.06322	16.7167	4.04025	16.4527	3.84557	14.3758	4.11873	17.3725	3.47922	11.1519	3.99215	15.9132	4.06907	16.7847	3.75712	13.5209	-0.614545	0.653136	0.0206682	0.0456844	0.423378	1.34106	0.0379176	0.139919	0.400414	1.31989	0.00699301	0.0295704	0.205736	1.15327
ENSMUSG00000085633		RNA	Bloc1s6os	Bloc1s6os		Not in NW			NA		NA	Cholangiocyte				0.673332	1.59475	0.071303	1.05067	0	1	0.67124	1.59244	0.221129	1.16565	0.929875	1.90511	0.259746	1.19727	0.661601	1.58184	0.736182	1.66576	0.773121	1.70896	-0.602029	0.658827	0.0485974	0.0925276	-0.071303	0.951778	0.269871	0.469092	0.599937	1.51565	0.0148811	0.0501123	0.149826	1.10944
ENSMUSG00000026577	NM_001160208	RNA	Blzf1	Blzf1	basic leucine zipper nuclear factor 1	3	0.213534	EPA&DHA	NA		NA	Cholangiocyte				4.58949	24.0754	4.21944	18.6285	4.4741	22.2248	4.45664	21.9575	4.16734	17.9678	4.58731	24.0391	4.23609	18.8447	4.441	21.7207	4.34608	20.3376	4.24302	18.9354	-0.370047	0.773757	0.0018648	0.0073364	0.254663	1.19306	0.0206682	0.098788	0.237204	1.17871	0.0379176	0.0987519	-0.0520969	0.964533
ENSMUSG00000022098	NM_001360021	RNA	Bmp1	Bmp1	bone morphogenetic protein 1	17	0.936367		HSC	2.94468	6.6975e-218	HSC			secreted	6.5137	91.3732	5.62839	49.467	5.79063	55.3545	5.79537	55.5365	5.43596	43.2901	6.57862	95.5788	5.63427	49.6689	5.74051	53.4646	5.79223	55.4159	5.47759	44.5573	-0.885306	0.541373	0.0001554	0.00122951	0.162237	1.11902	0.441803	0.622665	0.166972	1.1227	0.0829837	0.175725	-0.192429	0.875131
ENSMUSG00000034663	NM_080708	RNA	Bmp2k	Bmp2k	BMP2 inducible kinase	11	0.653017	DHA	DC1	21.7584	8.09409e-57	MC2				2.8642	7.28132	3.17518	9.03281	3.06129	8.34718	2.73426	6.65416	3.31436	9.94765	2.64477	6.25396	3.14644	8.85469	2.99466	7.97046	2.59273	6.0324	3.29454	9.81198	0.310975	1.24055	0.0458395	0.0885891	-0.113886	0.924096	0.441803	0.622665	-0.440918	0.736666	0.0498835	0.121689	0.13918	1.10128
ENSMUSG00000021835	NM_001316360	RNA	Bmp4	Bmp4	bone morphogenetic protein 4	7	0.965928		HSC	3.09566	0	HSC			secreted	3.00662	8.03677	2.12864	4.37306	2.4571	5.49112	2.66712	6.3516	1.56642	2.9617	3.06412	8.3636	2.07358	4.2093	2.38924	5.23881	2.44848	5.45842	1.65904	3.15806	-0.877974	0.544131	0.0001554	0.00122951	0.328459	1.25567	0.328205	0.520804	0.538478	1.45244	0.130381	0.246596	-0.562218	0.67726
ENSMUSG00000008999	NM_007557	RNA	Bmp7	Bmp7	bone morphogenetic protein 7	30	0.993519		NA		NA	Cholangiocyte			secreted	3.23734	9.43056	2.73557	6.6602	3.07452	8.42406	3.45307	10.9516	2.85647	7.24239	3.30604	9.89049	2.6014	6.06877	3.07431	8.42288	2.9775	7.87618	2.79622	6.94619	-0.501776	0.706237	0.0206682	0.0456844	0.338949	1.26483	0.194872	0.374845	0.717502	1.64433	0.130381	0.246596	0.1209	1.08741
ENSMUSG00000067336	NM_007561	RNA	Bmpr2	Bmpr2	bone morphogenetic protein receptor, type II (serine/threonine kinase)	18	0.919991	DHA	E1	1.46228	0	E2			receptor	0.531183	1.44511	2.84097	7.16504	1.29123	2.44736	0.909871	1.87888	3.02893	8.16203	0.687919	1.61096	2.84112	7.16577	1.43752	2.70854	1.00352	2.00489	2.73045	6.6366	2.30979	4.95811	0.0001554	0.00122951	-1.54975	0.34157	0.160528	0.331848	-1.9311	0.262229	0.000906857	0.00810531	0.187954	1.13915
ENSMUSG00000024191	NM_172149	RNA	Bnip1	Bnip1	BCL2/adenovirus E1B interacting protein 1	4	0.431541		MC2	1.52196	4.63032e-46	Cholangiocyte	MC2_NAM			4.34456	20.3162	3.99084	15.8987	4.40605	21.2008	4.37197	20.7059	4.11304	17.3041	4.40353	21.1638	4.04015	16.4515	4.36267	20.5729	4.32758	20.0785	4.11332	17.3074	-0.353718	0.782565	0.0018648	0.0073364	0.41521	1.33349	0.0029526	0.0364998	0.381131	1.30236	0.0281274	0.0796983	0.1222	1.08839
ENSMUSG00000011958	NM_001008238	RNA	Bnip2	Bnip2	BCL2/adenovirus E1B interacting protein 2	12	0.354649		MC2	7.17068	3.75734e-69	E2	MC2_NAM			7.05244	132.738	7.58889	192.523	7.23078	150.205	7.276	154.987	7.56701	189.625	7.06905	134.275	7.5529	187.78	7.26769	154.097	7.30306	157.922	7.49997	181.016	0.536444	1.45039	0.0001554	0.00122951	-0.358102	0.78019	0.0018648	0.0304682	-0.312882	0.805032	0.00466201	0.02209	-0.0218788	0.984949
ENSMUSG00000078566	NM_009760	RNA	Bnip3	Bnip3	BCL2/adenovirus E1B interacting protein 3	5	0.716123	EPA&DHA	Hepatocytes	498820	0	Hepatocytes				7.77254	218.659	7.2732	154.686	7.54153	186.307	7.70266	208.32	7.60027	194.048	7.81139	224.628	7.22561	149.667	7.52437	184.103	7.69509	207.231	7.55959	188.652	-0.499338	0.707431	0.0001554	0.00122951	0.268336	1.20442	0.0010878	0.0239087	0.42946	1.34673	0.0001554	0.00240569	0.327069	1.25446
ENSMUSG00000044502	NM_001024919	RNA	Bod1	Bod1	biorientation of chromosomes in cell division 1	109	0.926573	EPA&DHA	E2	1.36343	1.02671e-19	Cholangiocyte				6.26898	77.1174	5.78006	54.9506	6.27613	77.5005	6.29691	78.6244	6.0121	64.5391	6.29267	78.394	5.77841	54.8878	6.18951	72.9839	6.21836	74.4581	6.00628	64.2793	-0.488919	0.712559	0.0001554	0.00122951	0.49607	1.41037	0.0104118	0.0687413	0.516841	1.43082	0.00274173	0.0161193	0.232036	1.17449
ENSMUSG00000061755	NM_001081422	RNA	Bod1l	Bod1l	biorientation of chromosomes in cell division 1-like	163	0.970431	EPA&DHA	MC1	4.48169	1.23885e-22	Cholangiocyte	MC1_KC			4.21575	18.5809	6.27696	77.5449	5.10527	34.4223	4.86902	29.2227	6.37202	82.8262	4.0012	16.0134	6.26726	77.0251	5.15911	35.7312	4.89652	29.7851	6.26065	76.6731	2.06121	4.17336	0.0001554	0.00122951	-1.17169	0.443902	0.00466201	0.0457463	-1.40794	0.376849	0.0001554	0.00240569	0.0950546	1.06811
ENSMUSG00000026278	NM_016778	RNA	Bok	Bok	BCL2-related ovarian killer	Not in NW			HSC	2.73051e+06	8.69993e-90	HSC				4.10961	17.263	3.71126	13.0978	3.51788	11.4548	3.2296	9.38008	3.13976	8.8138	4.13105	17.5215	3.69588	12.959	3.56106	11.8028	3.25956	9.57692	3.1857	9.09892	-0.398355	0.758723	0.0029526	0.0103463	-0.193378	0.874556	0.207244	0.394447	-0.481658	0.716154	0.0829837	0.175725	-0.571493	0.67292
ENSMUSG00000015943	NM_026975	RNA	Bola1	Bola1	bolA-like 1 (E. coli)	24	0.844218		Hepatocytes	651.971	1.87245e-53	Cholangiocyte				5.82316	56.6169	5.22084	37.2932	5.55185	46.9107	5.6351	49.6975	5.25206	38.109	5.82273	56.5998	5.27886	38.8235	5.58036	47.847	5.65494	50.3856	5.30081	39.4187	-0.602322	0.658693	0.0001554	0.00122951	0.331006	1.25789	0.00466201	0.0457463	0.414262	1.33262	0.0010878	0.00810531	0.0312186	1.02187
ENSMUSG00000045160	NM_001363772	RNA	Bola3	Bola3	bolA-like 3 (E. coli)	170	0.987007		Hepatocytes	2.16875e+10	6.6752e-129	Hepatocytes				5.28927	39.1046	5.54601	46.7215	5.70544	52.1806	5.50642	45.4566	6.00189	64.084	5.27903	38.8282	5.55977	47.169	5.65253	50.3013	5.52206	45.9522	5.92785	60.8779	0.256748	1.19478	0.0498835	0.0925276	0.159426	1.11684	0.645377	0.786622	-0.0395972	0.972927	0.645377	0.758467	0.455878	1.37162
ENSMUSG00000025977	NM_001113367	RNA	Boll	Boll	boule homolog, RNA binding protein	Not in NW		NA	NA		NA	Tcells				0.639828	1.55814	0.200959	1.14946	0.274389	1.20948	0.521622	1.43557	0.450607	1.36662	0.887662	1.85018	0.263344	1.20026	0.544216	1.45823	0.535649	1.44959	0.528914	1.44284	-0.43887	0.737712	0.0273095	0.0580307	0.07343	1.05222	1	1	0.320664	1.24891	0.155645	0.287269	0.249649	1.18892
ENSMUSG00000022557	NM_013481	RNA	Bop1	Bop1	block of proliferation 1	4	0.469559	DHA	MC2	1.75067	5.3476e-27	Cholangiocyte	MC2_NAM			3.01614	8.09001	2.3031	4.93517	2.58875	6.01575	2.72037	6.59043	2.25116	4.76066	3.00626	8.03478	2.2939	4.90382	2.44624	5.44995	2.7328	6.64744	2.24798	4.75018	-0.713042	0.610032	0.000621601	0.00337316	0.285646	1.21896	0.328205	0.520804	0.417273	1.3354	0.00230484	0.0143508	-0.0519386	0.964639
ENSMUSG00000042992	NM_001170479	RNA	Borcs5	Borcs5	BLOC-1 related complex subunit 5	20	0.989273		NA		NA	Cholangiocyte				4.21121	18.5225	3.28224	9.72865	3.62916	12.3733	3.94902	15.4445	3.40996	10.6292	3.88649	14.7894	3.16862	8.99185	3.61737	12.2726	3.91842	15.1203	3.37456	10.3715	-0.928967	0.525234	0.0104118	0.0266304	0.346919	1.27184	0.104895	0.253743	0.666784	1.58753	0.00699301	0.0295704	0.12772	1.09257
ENSMUSG00000045176	NM_028005	RNA	Borcs6	Borcs6	BLOC-1 related complex subunit 6	1	0		MC1	1.59999	1.6458e-89	MC2	MC1_KC			5.82243	56.5883	5.09658	34.2156	5.17423	36.1076	5.06543	33.4847	4.8342	28.5259	5.82351	56.6306	5.10604	34.4406	5.2117	37.0578	5.10967	34.5274	4.85292	28.8984	-0.725852	0.60464	0.0001554	0.00122951	0.0776505	1.0553	0.234499	0.42103	-0.031149	0.978641	0.95913	0.977437	-0.262381	0.833711
ENSMUSG00000062376	NM_025563	RNA	Borcs7	Borcs7	BLOC-1 related complex subunit 7	Not in NW			MC2	1.78604	3.91662e-21	HSC	MC2_NAM			4.31797	19.9453	3.57206	11.8932	3.61649	12.2652	3.79371	13.8682	3.33991	10.1254	4.38638	20.9137	3.51068	11.3978	3.68221	12.8367	3.66551	12.689	3.34549	10.1646	-0.745913	0.59629	0.0001554	0.00122951	0.0444332	1.03128	0.194872	0.374845	0.221652	1.16607	0.130381	0.246596	-0.232149	0.851366
ENSMUSG00000002345	NM_001145552	RNA	Borcs8	Borcs8	BLOC-1 related complex subunit 8	8	0.812794		DC1	2.4109	1.20532e-66	Plasma				4.03342	16.3749	3.27202	9.65995	3.62599	12.3461	3.97129	15.6848	3.42726	10.7574	4.09463	17.0847	3.27172	9.65795	3.65067	12.5592	3.9011	14.9399	3.44732	10.9081	-0.761402	0.589923	0.0010878	0.00484138	0.353972	1.27807	0.0281274	0.118092	0.699278	1.62369	0.0029526	0.0161193	0.155246	1.11361
ENSMUSG00000038871	NM_001363708	RNA	Bpgm	Bpgm	2,3-bisphosphoglycerate mutase	5	0.246081		NA		NA	E1				3.68156	12.831	3.11111	8.64046	3.45498	10.9661	3.70818	13.0699	3.45817	10.9904	3.68417	12.8542	2.96937	7.83194	3.43455	10.8119	3.76089	13.5563	3.40387	10.5844	-0.570457	0.673404	0.00466201	0.0147129	0.343868	1.26915	0.160528	0.331848	0.597069	1.51264	0.0018648	0.0118281	0.34706	1.27197
ENSMUSG00000026617	NM_001347210	RNA	Bpnt1	Bpnt1	bisphosphate 3'-nucleotidase 1	9	0.954639		Cholangiocyte	1.85893	3.63843e-41	Hepatocytes				4.07278	16.8278	4.6694	25.4466	4.76759	27.2388	4.67632	25.569	4.77489	27.377	3.98064	15.7868	4.6259	24.6907	4.74547	26.8244	4.55945	23.5794	4.72135	26.3796	0.596623	1.51217	0.0206682	0.0456844	0.0981909	1.07043	0.505361	0.675525	0.00692338	1.00481	0.720901	0.817472	0.105493	1.07586
ENSMUSG00000040481	NM_001080832	RNA	Bptf	Bptf	bromodomain PHD finger transcription factor	100	0.956042	EPA&DHA	MC2	108.853	1.4322e-29	Cholangiocyte	MC2_NAM			6.34694	81.399	7.08274	135.555	6.3626	82.2876	6.35114	81.6362	6.91211	120.435	6.3237	80.0985	7.05341	132.828	6.50836	91.0356	6.34829	81.4753	6.854	115.681	0.735797	1.66532	0.0003108	0.00200131	-0.720134	0.607041	0.0010878	0.0239087	-0.7316	0.602236	0.0001554	0.00240569	-0.170623	0.888459
ENSMUSG00000002413	NM_139294	RNA	Braf	Braf	Braf transforming gene	7	0.345083		NA		NA	HSC				3.06911	8.39258	4.13256	17.5398	2.92813	7.61124	3.06936	8.39402	4.08155	16.9305	3.04746	8.26756	4.0946	17.0843	2.97977	7.88859	3.04021	8.22611	4.0026	16.0289	1.06345	2.08992	0.0001554	0.00122951	-1.20443	0.433941	0.0010878	0.0239087	-1.0632	0.47857	0.0001554	0.00240569	-0.0510108	0.96526
ENSMUSG00000000148	NM_001276287	RNA	Brat1	Brat1	BRCA1-associated ATM activator 1	Not in NW			NA		NA	HSC				0.741549	1.67197	1.67907	3.20222	0.877288	1.83692	1.05192	2.07328	1.36526	2.57623	0.843745	1.7947	1.54526	2.91856	0.785402	1.72357	1.00901	2.01253	1.40151	2.64177	0.937525	1.91524	0.000930972	0.00464835	-0.801786	0.573638	0.0135185	0.0825913	-0.627156	0.647451	0.014763	0.0497518	-0.313816	0.804511
ENSMUSG00000022387	NM_001033274	RNA	Brd1	Brd1	bromodomain containing 1	90	0.981891		MC2	1.89648	8.46882e-14	Cholangiocyte	MC2_NAM			2.76297	6.7879	4.85532	28.9465	3.38631	10.4564	3.26812	9.63392	4.53356	23.16	2.86894	7.30526	4.81593	28.167	3.48358	11.1857	3.32029	9.98864	4.63058	24.771	2.09235	4.26443	0.0001554	0.00122951	-1.46901	0.36123	0.00699301	0.0562135	-1.5872	0.332818	0.0001554	0.00240569	-0.321759	0.800094
ENSMUSG00000026918	NM_001113573	RNA	Brd3	Brd3	bromodomain containing 3	19	0.496492	EPA&DHA	MC2	15.7998	1.62826e-44	Cholangiocyte	MC2_NAM			6.23955	75.5601	6.85907	116.087	6.5064	90.9122	6.45743	87.8778	6.91644	120.797	6.19989	73.511	6.83371	114.065	6.48188	89.3801	6.52049	91.8042	6.86877	116.871	0.619514	1.53636	0.0001554	0.00122951	-0.352664	0.783137	0.014763	0.0825913	-0.40164	0.756997	0.0018648	0.0118281	0.0573764	1.04057
ENSMUSG00000024002	NM_001286630	RNA	Brd4	Brd4	bromodomain containing 4	2	0.28642	EPA&DHA	MC1	1.68203	5.73716e-20	Plasma	MC1_KC			5.87131	58.5385	6.46217	88.1672	6.04341	65.9549	6.09203	68.2155	6.30363	78.9917	5.92241	60.6488	6.43609	86.5875	6.07866	67.5865	6.09142	68.1868	6.27315	77.3402	0.590858	1.50614	0.0003108	0.00200131	-0.418764	0.748065	0.0010878	0.0239087	-0.370144	0.773705	0.0001554	0.00240569	-0.158542	0.89593
ENSMUSG00000031660	NM_012047	RNA	Brd7	Brd7	bromodomain containing 7	21	0.65881		MC1	1.64872	9.58739e-93	Plasma	MC1_KC			6.06634	67.0118	6.45339	87.6323	6.08176	67.7317	6.02506	65.1212	6.4253	85.9422	6.04981	66.248	6.45325	87.624	6.08784	68.0176	6.02491	65.1148	6.42552	85.9554	0.387048	1.30771	0.000621601	0.00337316	-0.371632	0.772907	0.0029526	0.0364998	-0.428335	0.743119	0.0001554	0.00240569	-0.0280965	0.980713
ENSMUSG00000003778	NM_001289606	RNA	Brd8	Brd8	bromodomain containing 8	2	0		MC2	31.187	1.7401e-103	Plasma	MC2_NAM			4.96789	31.2956	5.30358	39.4946	4.91786	30.229	4.9554	31.0259	5.25985	38.3154	4.92708	30.4229	5.33075	40.2453	5.0605	33.3705	4.92671	30.4149	5.25785	38.2624	0.335697	1.26199	0.000621601	0.00337316	-0.385723	0.765395	0.0829837	0.220353	-0.348183	0.785573	0.0029526	0.0161193	-0.0437326	0.970142
ENSMUSG00000029279	NM_001079873	RNA	Brdt	Brdt	bromodomain, testis-specific	1	0		NA		NA	Cholangiocyte				1.47633	2.7824	0.873471	1.83207	1.2077	2.30969	1.30374	2.46867	0.96121	1.94694	1.35099	2.55088	0.791204	1.73052	1.11175	2.16108	1.19908	2.29594	1.0654	2.09275	-0.602859	0.658448	0.0281274	0.0580307	0.334227	1.2607	0.318069	0.520804	0.430265	1.34748	0.328205	0.476734	0.0877386	1.0627
ENSMUSG00000011158	NM_028193	RNA	Brf1	Brf1	BRF1, RNA polymerase III transcription initiation factor 90 kDa subunit	3	0		NA		NA	Cholangiocyte				4.03246	16.364	3.73817	13.3444	3.81393	14.064	3.93275	15.2713	3.68956	12.9023	4.1493	17.7446	3.70519	13.0429	3.71681	13.1484	3.88484	14.7725	3.66255	12.6631	-0.294289	0.815474	0.014763	0.0349391	0.0757675	1.05392	0.645377	0.786622	0.19458	1.14439	0.194872	0.330208	-0.0486114	0.966866
ENSMUSG00000031487	NM_025686	RNA	Brf2	Brf2	BRF2, RNA polymerase III transcription initiation factor 50kDa subunit	1	0		NA		NA	Cholangiocyte				2.48876	5.61297	1.79912	3.48007	1.87231	3.66118	2.17713	4.52253	2.00098	4.00271	2.53844	5.80962	1.88997	3.70628	1.79175	3.46234	2.19616	4.58257	1.9081	3.75314	-0.689649	0.620005	0.00466201	0.0147129	0.0731915	1.05204	0.720901	0.838003	0.378015	1.29955	0.0829837	0.175725	0.20186	1.15018
ENSMUSG00000047843	NM_001163709	RNA	Bri3	Bri3	brain protein I3	3	0.996702		MC1	6634.24	0	HSC	MC1_KC			10.1713	1153.12	10.5423	1491.2	10.6294	1584.03	10.6757	1635.69	10.6675	1626.48	10.1077	1103.37	10.5389	1487.75	10.61	1562.94	10.6646	1623.22	10.6736	1633.37	0.370938	1.29319	0.00454463	0.0147129	0.0871173	1.06225	0.400468	0.592294	0.133424	1.09689	0.26909	0.42508	0.125279	1.09072
ENSMUSG00000022247	NM_026396	RNA	Brix1	Brix1	BRX1, biogenesis of ribosomes	5	0.599042		MC2	2.43513	2.09482e-46	Cholangiocyte	MC2_NAM			4.81012	28.0536	4.49077	22.4831	4.66432	25.3571	4.69582	25.9168	4.44657	21.8048	4.84285	28.6973	4.42975	21.552	4.6107	24.4321	4.6762	25.5667	4.53531	23.188	-0.319348	0.801432	0.014763	0.0349391	0.173552	1.12783	0.328205	0.520804	0.205049	1.15273	0.104895	0.209558	-0.044194	0.969831
ENSMUSG00000033940	NM_133937	RNA	Brk1	Brk1	BRICK1, SCAR/WAVE actin-nucleating complex subunit	28	0.994463		MC1	2.91538	0	MC2	MC1_KC			6.60026	97.0236	6.29482	78.5108	6.49859	90.4216	6.44874	87.35	6.29227	78.3723	6.62865	98.9516	6.34989	81.5659	6.45257	87.5827	6.45364	87.6475	6.30062	78.827	-0.305444	0.809193	0.014763	0.0349391	0.203775	1.15171	0.328205	0.520804	0.153916	1.11259	0.160528	0.287269	-0.00254701	0.998236
ENSMUSG00000012076	NM_001037756	RNA	Brms1l	Brms1l	breast cancer metastasis-suppressor 1-like	Not in NW			NA		NA	Cholangiocyte				0.536882	1.45083	1.2543	2.38551	0.716774	1.6435	0.832028	1.78019	1.02185	2.03052	0.803126	1.74488	1.19139	2.28373	0.583507	1.49849	0.769261	1.7044	0.965546	1.9528	0.717416	1.64423	0.0180441	0.0420295	-0.537524	0.688952	0.0311998	0.129706	-0.42227	0.746249	0.0829837	0.175725	-0.232449	0.851189
ENSMUSG00000063952	NM_001081315	RNA	Brpf3	Brpf3	bromodomain and PHD finger containing, 3	26	0.93684		NA		NA	HSC				4.07911	16.9019	3.1862	9.10208	3.43434	10.8103	3.66335	12.6701	3.27167	9.65763	3.99039	15.8937	3.0597	8.33799	3.40592	10.5995	3.66506	12.685	3.13414	8.77954	-0.892917	0.538524	0.000621601	0.00337316	0.248144	1.18768	0.0829837	0.220353	0.477154	1.392	0.0010878	0.00810531	0.0854728	1.06104
ENSMUSG00000022914	NM_001103179	RNA	Brwd1	Brwd1	bromodomain and WD repeat domain containing 1	30	0.959726	EPA&DHA	Cholangiocyte	1.29693	1.65819e-05	Plasma				5.06926	33.5737	5.5162	45.7659	5.07102	33.6147	5.10991	34.5331	5.58914	48.1392	4.9965	31.9224	5.47875	44.5931	5.14318	35.3387	5.13466	35.1307	5.58513	48.0055	0.446941	1.36315	0.0018648	0.0073364	-0.445182	0.734492	0.0206682	0.098788	-0.406294	0.754559	0.0010878	0.00810531	0.0729401	1.05186
ENSMUSG00000063663	NM_001081477	RNA	Brwd3	Brwd3	bromodomain and WD repeat domain containing 3	15	0.712166	EPA&DHA	NA		NA	DC1				3.91395	15.0736	4.53076	23.115	3.93908	15.3384	3.84492	14.3693	4.57227	23.7898	3.95465	15.5049	4.50834	22.7587	3.95152	15.4713	3.82504	14.1727	4.55776	23.5517	0.616803	1.53347	0.000621601	0.00337316	-0.591675	0.663572	0.00699301	0.0562135	-0.685836	0.621646	0.000930972	0.00810531	0.0415171	1.0292
ENSMUSG00000040565	NM_001080706	RNA	Btaf1	Btaf1	B-TFIID TATA-box binding protein associated factor 1	59	0.993517	EPA&DHA	NA		NA	Plasma				4.16489	17.9373	4.75999	27.0956	4.14147	17.6484	4.20149	18.3982	4.35733	20.4969	4.21353	18.5524	4.68215	25.6725	4.13002	17.5089	4.197	18.341	4.34346	20.3007	0.595097	1.51057	0.0018648	0.0073364	-0.618518	0.65134	0.0003108	0.0159048	-0.558497	0.679009	0.0018648	0.0118281	-0.402653	0.756466
ENSMUSG00000025103	NM_146193	RNA	Btbd1	Btbd1	BTB (POZ) domain containing 1	3	0		MC2	2.82922	1.26625e-60	Cholangiocyte	MC2_NAM			4.32873	20.0946	3.72731	13.2444	3.93873	15.3347	4.08545	16.9763	3.83736	14.2942	4.1562	17.8296	3.66513	12.6857	3.84998	14.4198	4.09218	17.0557	3.83621	14.2829	-0.601422	0.659104	0.00699301	0.0198726	0.21142	1.15783	0.382284	0.57044	0.358141	1.28177	0.0104118	0.0385988	0.110049	1.07926
ENSMUSG00000062098	NM_001025431	RNA	Btbd3	Btbd3	BTB (POZ) domain containing 3	71	0.72176	DHA	E2	9.48774	2.24199e-73	E2				2.3714	5.17443	3.26095	9.58617	2.78724	6.90307	2.56833	5.93121	3.34874	10.1876	2.28897	4.88707	3.25879	9.57179	2.76892	6.81596	2.51383	5.71133	3.22449	9.34692	0.889554	1.8526	0.0018648	0.0073364	-0.473716	0.720108	0.104895	0.253743	-0.692629	0.618725	0.00466201	0.02209	0.0877894	1.06274
ENSMUSG00000002803	NM_001145900	RNA	Btbd6	Btbd6	BTB (POZ) domain containing 6	1	0		NA		NA	Cholangiocyte				2.93179	7.63058	2.40158	5.2838	2.54627	5.84123	3.08036	8.45824	2.18896	4.55976	3.07593	8.43234	2.42999	5.38888	2.54613	5.84066	2.82499	7.08607	2.16586	4.48734	-0.530218	0.69245	0.0100267	0.0266304	0.144696	1.1055	0.430558	0.622665	0.678782	1.60079	0.206909	0.348603	-0.212617	0.86297
ENSMUSG00000041702	NM_172806	RNA	Btbd7	Btbd7	BTB (POZ) domain containing 7	11	0.942406	EPA&DHA	E2	5.81244	5.27354e-22	E2				1.0971	2.13924	2.10724	4.30866	1.09617	2.13787	1.21708	2.32476	2.4232	5.36361	0.932255	1.90826	1.91642	3.77484	1.09961	2.14296	1.20975	2.31298	2.31083	4.9617	1.01014	2.01411	0.0116571	0.0296032	-1.01107	0.49618	0.014763	0.0825913	-0.890157	0.539555	0.0206682	0.0637349	0.315965	1.24484
ENSMUSG00000082361	NM_007568	RNA	Btc	Btc	betacellulin, epidermal growth factor family member	29	0.997373	EPA&DHA	Cholangiocyte	24.5325	0	Cholangiocyte		Btc	secreted	1.58336	2.99668	4.03248	16.3643	2.22842	4.68619	2.04692	4.13222	3.34337	10.1497	1.4868	2.80266	4.14657	17.711	2.4545	5.48123	1.84489	3.59226	3.31044	9.92071	2.44912	5.46082	0.0001554	0.00122951	-1.80407	0.286366	0.0018648	0.0304682	-1.98556	0.252514	0.0001554	0.00240569	-0.689111	0.620236
ENSMUSG00000021900	NM_025295	RNA	Btd	Btd	biotinidase	17	0.680657		NA		NA	Hepatocytes			secreted	5.74379	53.5862	4.69561	25.9131	4.93325	30.5532	5.07081	33.6098	4.72717	26.4861	5.71036	52.3586	4.68288	25.6854	4.89189	29.6896	5.07316	33.6645	4.71856	26.3286	-1.04818	0.483578	0.0001554	0.00122951	0.237643	1.17906	0.234499	0.42103	0.375197	1.29702	0.0018648	0.0118281	0.0315545	1.02211
ENSMUSG00000021660	NM_001170540	RNA	Btf3	Btf3	basic transcription factor 3	36	0.945782	EPA&DHA	MC2	1.99236e+08	2.921e-132	Cholangiocyte	MC2_NAM			5.83463	57.0688	5.31681	39.8584	5.54098	46.5587	5.61936	49.158	5.23959	37.781	5.75654	54.0617	5.21188	37.0623	5.6041	48.6411	5.57924	47.8099	5.25958	38.3081	-0.517817	0.698428	0.00699301	0.0198726	0.224165	1.1681	0.0010878	0.0239087	0.302542	1.23332	0.0003108	0.00360544	-0.0772261	0.947878
ENSMUSG00000028568	NM_001356361	RNA	Btf3l4	Btf3l4	basic transcription factor 3-like 4	12	0.224441	EPA&DHA	MC2	3.49034	3.1529e-56	Cholangiocyte	MC2_NAM			7.92976	243.835	7.54704	187.018	7.95848	248.737	8.05992	266.856	7.87829	235.29	7.86938	233.841	7.53381	185.312	7.9383	245.282	7.94452	246.342	7.92321	242.73	-0.382728	0.766986	0.00699301	0.0198726	0.411442	1.33001	0.0001554	0.0126191	0.512881	1.4269	0.0029526	0.0161193	0.331259	1.25811
ENSMUSG00000036478	NM_007569	RNA	Btg1	Btg1	B cell translocation gene 1, anti-proliferative	66	0.885289		MC2	7.78271e+07	1	MC2	MC2_NAM			6.59951	96.9727	6.03976	65.7884	6.33382	80.6619	6.34631	81.3637	5.99933	63.9703	6.45164	87.5258	5.98142	63.1809	6.23354	75.2459	6.30723	79.1889	6.00823	64.3662	-0.559744	0.678423	0.0404213	0.0787125	0.294054	1.22608	0.328205	0.520804	0.306551	1.23675	0.234499	0.375669	-0.0404322	0.972364
ENSMUSG00000020423	NM_007570	RNA	Btg2	Btg2	B cell translocation gene 2, anti-proliferative	2	0	NA	Cholangiocyte	2.15199e+13	2.5988e-10	Cholangiocyte				3.09328	8.53433	3.6736	12.7604	3.46274	11.0252	3.19107	9.13288	3.12413	8.71879	3.17999	9.063	3.59228	12.061	3.20628	9.22965	3.21823	9.30646	3.07948	8.45307	0.580325	1.49519	0.0498835	0.0925276	-0.210864	0.86402	0.0829837	0.220353	-0.482533	0.71572	0.104895	0.209558	-0.549475	0.683269
ENSMUSG00000031264	NM_013482	RNA	Btk	Btk	Bruton agammaglobulinemia tyrosine kinase	21	0.705882		MC2	2.53451	1.24898e-49	Plasma	MC2_NAM			1.86336	3.63853	2.27495	4.83982	2.17506	4.51605	2.27686	4.84623	2.15542	4.45499	1.88987	3.70601	2.26356	4.80176	2.06658	4.18893	2.23725	4.71499	2.04957	4.13981	0.411595	1.33016	0.0135185	0.0339175	-0.09989	0.933104	0.371677	0.57044	0.00191112	1.00133	1	1	-0.119529	0.920488
ENSMUSG00000040283	NM_172793	RNA	Btnl9	Btnl9	butyrophilin-like 9	16	0.989257		E1	15.7998	0	E2				4.51898	22.9271	4.81581	28.1646	4.96118	31.1504	4.94076	30.7127	5.02078	32.4642	4.48773	22.4358	4.91352	30.1382	4.84453	28.7309	4.98212	31.6058	5.0577	33.3057	0.296825	1.22844	0.0206682	0.0456844	0.14537	1.10601	0.798446	0.886501	0.124951	1.09047	0.573737	0.70189	0.204968	1.15266
ENSMUSG00000025217	NM_001037758	RNA	Btrc	Btrc	beta-transducin repeat containing protein	5	0.300853		NA		NA	Cholangiocyte				3.5599	11.7933	3.08119	8.46311	3.50403	11.3453	3.48552	11.2007	3.2101	9.25416	3.54739	11.6915	3.01673	8.09331	3.42045	10.7068	3.2557	9.55132	3.21954	9.31487	-0.478709	0.717619	0.0010878	0.00484138	0.422841	1.34056	0.0238452	0.112046	0.404333	1.32348	0.0829837	0.175725	0.128914	1.09347
ENSMUSG00000005378	NM_001363324	RNA	Bud23	Bud23	BUD23, rRNA methyltransferase and ribosome maturation factor	29	0.916836	EPA&DHA	NA		NA	Cholangiocyte				4.40361	21.165	3.64704	12.5276	3.86651	14.5859	3.9094	15.0261	3.62971	12.378	4.4297	21.5512	3.56254	11.815	3.87034	14.6247	3.85981	14.5184	3.55172	11.7266	-0.756567	0.591903	0.0001554	0.00122951	0.219464	1.1643	0.0498835	0.164431	0.262353	1.19943	0.0379176	0.0987519	-0.0173325	0.988058
ENSMUSG00000023988	NM_016859	RNA	Bysl	Bysl	bystin-like	1	0		NA		NA	Plasma				3.76757	13.6192	3.24408	9.47467	3.56106	11.8028	3.42567	10.7456	3.25728	9.56179	3.64715	12.5286	3.20428	9.21687	3.32766	10.0398	3.47356	11.1083	3.14829	8.86603	-0.52349	0.695687	0.0379176	0.074285	0.316986	1.24573	0.382284	0.57044	0.181598	1.13414	0.00466201	0.02209	0.0132046	1.00919
ENSMUSG00000051223	NM_025824	RNA	Bzw1	Bzw1	basic leucine zipper and W2 domains 1	181	0.962493	EPA&DHA	Hepatocytes	98715.8	1	Cholangiocyte				5.53559	46.3851	7.06183	133.605	6.30883	79.2769	5.90755	60.0274	7.13134	140.2	5.55541	47.0267	7.02063	129.844	6.31546	79.6421	5.9758	62.9354	6.99401	127.47	1.52624	2.88034	0.0003108	0.00200131	-0.752998	0.593369	0.014763	0.0825913	-1.15428	0.449292	0.0001554	0.00240569	0.0695129	1.04936
ENSMUSG00000020547	NM_025840	RNA	Bzw2	Bzw2	basic leucine zipper and W2 domains 2	2	0		MC2	4.52673	1.04403e-40	Cholangiocyte	MC2_NAM			3.77943	13.7316	4.2377	18.8658	4.03972	16.4466	4.30655	19.7879	4.31309	19.8778	3.74605	13.4176	4.18773	18.2236	4.00172	16.0191	4.17323	18.0412	4.31776	19.9424	0.458269	1.37389	0.0104118	0.0266304	-0.19798	0.87177	0.130381	0.289851	0.0688465	1.04888	0.95913	0.977437	0.075387	1.05364
ENSMUSG00000085078	NR_126552	RNA	C030013C21Rik	C030013C21Rik	RIKEN cDNA C030013C21 gene	1	0		NA		NA					1.91332	3.76674	1.1218	2.17618	1.22133	2.33162	1.42249	2.68049	0.926782	1.90103	2.06192	4.17542	0.999729	1.99962	1.20686	2.30834	1.35886	2.56482	0.851768	1.80471	-0.791516	0.577737	0.0001554	0.00122951	0.0995343	1.07143	0.278632	0.469092	0.300695	1.23174	0.0649573	0.148073	-0.195018	0.873562
ENSMUSG00000060380		RNA	C030014I23Rik	C030014I23Rik		3	0		NA		NA	Cholangiocyte				2.05733	4.16217	1.49341	2.81553	1.95853	3.88667	2.26765	4.81536	1.72013	3.29467	1.92344	3.79326	1.4939	2.81649	1.82505	3.54318	1.92786	3.80491	1.70736	3.26562	-0.563927	0.676458	0.0281274	0.0580307	0.465125	1.38044	0.0926517	0.24364	0.774237	1.71029	0.104895	0.209558	0.226726	1.17018
ENSMUSG00000073627	NR_015507	RNA	C130036L24Rik	C130036L24Rik	RIKEN cDNA C130036L24 gene	1	0	DHA	NA		NA					1.71248	3.27724	0.988268	1.9838	1.37188	2.58808	1.35834	2.5639	0.785989	1.72427	1.5108	2.84968	0.984273	1.97832	1.25119	2.38037	1.26665	2.40603	1.02955	2.04139	-0.724214	0.605327	0.0273095	0.0580307	0.383614	1.30461	0.0737779	0.214582	0.37007	1.29242	0.0355562	0.0987519	-0.202279	0.869176
ENSMUSG00000039349	NM_178692	RNA	C130074G19Rik	C130074G19Rik	RIKEN cDNA C130074G19 gene	5	0.70298		Hepatocytes	40.0448	0	Hepatocytes				6.46045	88.0619	6.19636	73.3314	6.22973	75.0476	6.23521	75.3332	6.18903	72.9598	6.52522	92.1055	6.25559	76.4048	6.21279	74.1712	6.23723	75.4387	6.18229	72.6199	-0.264087	0.832726	0.0156378	0.0367784	0.0333747	1.0234	0.798446	0.886501	0.0388542	1.0273	0.645377	0.758467	-0.00732932	0.994933
ENSMUSG00000042460	NM_052993	RNA	C1galt1	C1galt1	core 1 synthase, glycoprotein-N-acetylgalactosamine 3-beta-galactosyltransferase, 1	16	0.740862		Cholangiocyte	1.68203	7.54808e-32	Plasma				1.11558	2.16682	2.39761	5.26929	1.44486	2.72236	1.55088	2.92996	2.04723	4.1331	1.01113	2.01548	2.32308	5.00399	1.59007	3.01065	1.42775	2.69027	2.11743	4.33922	1.28203	2.4318	0.0001554	0.00122951	-0.952752	0.516646	0.0498835	0.164431	-0.846727	0.556045	0.0010878	0.00810531	-0.350384	0.784375
ENSMUSG00000048970	NM_021550	RNA	C1galt1c1	C1galt1c1	C1GALT1-specific chaperone 1	7	0.943854		Cholangiocyte	1.33643	1.03093e-31	Cholangiocyte				4.79482	27.7578	3.63173	12.3954	4.3427	20.2901	4.65966	25.2753	3.70016	12.9975	4.68693	25.7577	3.6849	12.8607	4.19626	18.3315	4.48053	22.324	3.64084	12.4739	-1.16309	0.446556	0.0001554	0.00122951	0.710967	1.6369	0.00466201	0.0457463	1.02792	2.03909	0.0010878	0.00810531	0.0684269	1.04857
ENSMUSG00000036887	NM_007572	RNA	C1qa	C1qa	complement component 1, q subcomponent, alpha polypeptide	27	0.99889	EPA&DHA	MC1	1.80497e+23	0	MC2	MC2_NAM	C1qa	secreted	8.58989	385.315	9.99691	1021.81	9.28533	623.969	9.18848	583.454	8.97985	504.9	8.60259	388.72	10.0135	1033.66	9.37137	662.315	8.96244	498.841	9.13078	560.58	1.40702	2.65189	0.0001554	0.00122951	-0.711583	0.61065	0.0281274	0.118092	-0.808438	0.571	0.0001554	0.00240569	-1.01706	0.494122
ENSMUSG00000036905	NM_009777	RNA	C1qb	C1qb	complement component 1, q subcomponent, beta polypeptide	49	0.986809	EPA&DHA	MC2	179.469	2.59029e-49	MC2	MC1_KC		secreted	4.61765	24.55	5.70511	52.1687	5.26172	38.3649	5.05537	33.252	5.12859	34.9832	4.53752	23.2236	5.77187	54.6395	5.26826	38.5393	5.07336	33.6692	4.97989	31.5569	1.08746	2.125	0.0001554	0.00122951	-0.443397	0.735401	0.0104118	0.0687413	-0.649744	0.637393	0.0029526	0.0161193	-0.576521	0.670579
ENSMUSG00000036896	NM_007574	RNA	C1qc	C1qc	complement component 1, q subcomponent, C chain	22	0.966336		MC1	9.85479e+24	0	MC2	MC1_KC		secreted	4.83331	28.5082	5.84761	57.5844	5.65451	50.3707	5.38941	41.9154	5.5098	45.5634	4.72098	26.3728	5.76569	54.4058	5.65494	50.3855	5.32651	40.1271	5.40742	42.4421	1.0143	2.01992	0.000621601	0.00337316	-0.193091	0.87473	0.573737	0.732899	-0.458198	0.727895	0.0206682	0.0637349	-0.337801	0.791246
ENSMUSG00000023571	NM_026125	RNA	C1qtnf12	C1qtnf12	C1q and tumor necrosis factor related 12	4	0.726801		NA		NA	HSC			secreted	1.75619	3.37805	0.962633	1.94886	1.28436	2.43573	0.986968	1.98201	1.02185	2.03052	1.70694	3.26468	0.921616	1.89424	1.24552	2.37104	0.92979	1.905	0.975405	1.96619	-0.793557	0.57692	0.0010878	0.00484138	0.321723	1.24982	0.207244	0.394447	0.0243343	1.01701	0.95806	0.977437	0.0592161	1.0419
ENSMUSG00000055172	NM_023143	RNA	C1ra	C1ra	complement component 1, r subcomponent A	35	0.98688		HSC	680103	0	HSC				8.2168	297.511	7.78656	220.795	7.90112	239.041	7.8902	237.239	7.7235	211.352	8.18989	292.013	7.78715	220.885	7.89319	237.731	7.89891	238.676	7.75285	215.695	-0.430236	0.74214	0.0010878	0.00484138	0.114555	1.08264	0.160528	0.331848	0.103633	1.07448	0.160528	0.287269	-0.0630583	0.957233
ENSMUSG00000024371	NM_013484	RNA	C2	C2	complement component 2 (within H-2S)	30	0.860269	EPA&DHA	HSC	2.81367e+06	0	HSC			secreted	6.70823	104.563	6.08482	67.8755	6.30374	78.9978	6.31353	79.5357	6.05738	66.5969	6.71797	105.272	6.07831	67.5701	6.31844	79.807	6.26976	77.1591	6.08282	67.7817	-0.623415	0.649133	0.0001554	0.00122951	0.218921	1.16386	0.0206682	0.098788	0.228711	1.17179	0.014763	0.0497518	-0.0274364	0.981162
ENSMUSG00000051616	NM_001002792	RNA	C230029F24Rik	C230029F24Rik	RIKEN cDNA C230029F24 gene	1			NA		NA					1.38406	2.61001	0.877396	1.83706	1.25697	2.38993	1.32579	2.5067	1.03025	2.04238	1.26516	2.40354	0.551067	1.46517	1.16667	2.24493	1.28513	2.43705	0.998136	1.99742	-0.506661	0.703849	0.0498835	0.0925276	0.379572	1.30096	0.0207687	0.098788	0.448393	1.36452	0.103308	0.209558	0.152854	1.11177
ENSMUSG00000032120	NM_001359259	RNA	C2cd2l	C2cd2l	C2 calcium-dependent domain containing 2-like	5	0.556926	EPA&DHA	NA		NA	E2				6.30004	78.7954	5.89546	59.5265	6.31027	79.356	6.13251	70.1568	5.73124	53.122	6.32959	80.4259	5.81538	56.3125	6.17331	72.169	6.16023	71.5176	5.75473	53.9943	-0.404579	0.755457	0.0001554	0.00122951	0.414806	1.33312	0.0206682	0.098788	0.23705	1.17858	0.0018648	0.0118281	-0.164223	0.892409
ENSMUSG00000047248	NM_001017985	RNA	C2cd3	C2cd3	C2 calcium-dependent domain containing 3	Not in NW			MC2	1.68203	9.62809e-48	Cholangiocyte	MC2_NAM			3.25561	9.55076	2.75675	6.75871	2.79137	6.92287	2.84412	7.18069	2.72304	6.60265	3.21749	9.30169	2.74997	6.72702	2.84543	7.1872	2.94881	7.72112	2.7298	6.63362	-0.498867	0.707662	0.014763	0.0349391	0.0346225	1.02429	0.328205	0.520804	0.0873742	1.06243	0.194872	0.330208	-0.0337026	0.97691
ENSMUSG00000091648	NM_001136117	RNA	C2cd4d	C2cd4d	C2 calcium-dependent domain containing 4D	Not in NW			NA		NA	Cholangiocyte				1.69359	3.23461	0.990457	1.98681	1.21049	2.31417	1.18451	2.27286	0.785989	1.72427	1.625	3.08441	0.713755	1.64007	1.19655	2.29191	1.12352	2.17877	0.817049	1.7618	-0.703135	0.614236	0.00134829	0.00588103	0.220038	1.16476	0.103054	0.253743	0.194051	1.14397	0.194872	0.330208	-0.204469	0.867858
ENSMUSG00000024164	NM_009778	RNA	C3	C3	complement component 3	20	0.974339		Hepatocytes	1.7316e+70	1.45467e-68	HSC		C3	hsa_ligand	12.7025	6665.6	12.3579	5249.27	12.1194	4449.42	12.3921	5375.29	12.1382	4507.91	12.6936	6624.66	12.2951	5025.72	12.1676	4600.61	12.4121	5450.22	12.1196	4449.95	-0.344617	0.787517	0.000742785	0.00402595	-0.238498	0.847627	0.310468	0.51844	0.0342255	1.02401	0.417939	0.578097	-0.219657	0.85877
ENSMUSG00000040552	NM_009779	RNA	C3ar1	C3ar1	complement component 3a receptor 1	10	0.907864		MC1	2.05443	0	MC2	MC1_KC		receptor	2.16605	4.48793	3.36743	10.3204	3.16564	8.9733	2.61038	6.10663	3.23802	9.43499	2.18507	4.5475	3.45746	10.985	3.10163	8.58385	2.57078	5.94129	2.95365	7.74704	1.20138	2.29959	0.0001554	0.00122951	-0.201788	0.869472	0.194872	0.374845	-0.757051	0.591704	0.0281274	0.0796983	-0.129406	0.914208
ENSMUSG00000073418	NM_009780	RNA	C4b	C4b	complement component 4B (Chido blood group)	3	0.261332		Hepatocytes	9.97418	6.9071e-163	HSC			hsa_ligand	10.5584	1508.01	11.0762	2159.05	10.9931	2038.18	10.9471	1974.2	10.9471	1974.2	10.5786	1529.2	11.0618	2137.68	11.0312	2092.8	11.0157	2070.34	10.9831	2024.12	0.517757	1.43173	0.0016163	0.00703196	-0.0831214	0.944013	0.636006	0.786622	-0.129132	0.914382	0.344207	0.496997	-0.129132	0.914382
ENSMUSG00000049130	NM_001173550	RNA	C5ar1	C5ar1	complement component 5a receptor 1	Not in NW			MC2	1.86184e+11	1.38238e-09	MC2	MC2_NAM		receptor	0.87919	1.83934	1.33384	2.52073	0.964823	1.95182	0.67124	1.59244	0.975787	1.96671	0.88499	1.84675	1.39096	2.62253	0.876232	1.83558	0.875182	1.83424	1.13125	2.19048	0.45465	1.37045	0.0003108	0.00200131	-0.369017	0.77431	0.0281274	0.118092	-0.662599	0.631739	0.0829837	0.175725	-0.358053	0.780217
ENSMUSG00000074361	NM_001146005	RNA	C5ar2	C5ar2	complement component 5a receptor 2	3	0.173552		E1	8.33114	3.8542e-203	E2			receptor	1.32579	2.5067	0.903878	1.87109	1.52941	2.88667	1.23308	2.35069	1.37117	2.5868	1.34518	2.54062	0.864552	1.82077	1.40282	2.64418	1.26483	2.40298	1.22341	2.33499	-0.421911	0.746435	0.00230484	0.00889976	0.62553	1.54278	0.0649573	0.192081	0.329206	1.25632	0.155949	0.287269	0.46729	1.38251
ENSMUSG00000015083	NM_001271777	RNA	C8g	C8g	complement component 8, gamma polypeptide	11	0.645441		Hepatocytes	1.62367e+33	0	Hepatocytes			secreted	8.03519	262.321	7.56699	189.623	7.72816	212.036	7.85213	231.061	7.66931	203.559	8.09594	273.603	7.61835	196.495	7.73069	212.407	7.81985	225.949	7.58343	191.796	-0.468197	0.722867	0.0018648	0.0073364	0.161171	1.11819	0.382284	0.57044	0.28514	1.21853	0.104895	0.209558	0.102313	1.07349
ENSMUSG00000022149	NM_013485	RNA	C9	C9	complement component 9	9	0.116056	EPA&DHA	Hepatocytes	2462614536063143	0	Hepatocytes			secreted	7.06446	133.849	7.87002	233.945	7.28004	155.422	7.12573	139.656	7.51178	182.504	7.03255	130.921	7.95489	248.119	7.25886	153.156	7.10421	137.588	7.46931	177.209	0.805561	1.74783	0.0001554	0.00122951	-0.589982	0.664351	0.0003108	0.0159048	-0.744291	0.596961	0.0001554	0.00240569	-0.358241	0.780115
ENSMUSG00000080727	NR_040446	RNA	C920021L13Rik	C920021L13Rik	RIKEN cDNA C920021L13 gene	Not in NW			NA		NA	Cholangiocyte				3.04113	8.23134	2.24703	4.74703	2.72382	6.60618	2.50489	5.67606	2.77535	6.84644	3.06151	8.34848	2.16338	4.47963	2.70379	6.51511	2.3717	5.17551	2.59596	6.04592	-0.794102	0.576702	0.0001554	0.00122951	0.476791	1.39164	0.0010878	0.0239087	0.257864	1.19571	0.130381	0.246596	0.528329	1.44226
ENSMUSG00000021981	NM_001360591	RNA	Cab39l	Cab39l	calcium binding protein 39-like	17	0.952173	EPA	MC2	1.39097	1.17613e-30	HSC	MC2_NAM			6.37237	82.8463	6.055	66.4869	6.20303	73.6714	6.16551	71.7801	6.04185	65.8837	6.31373	79.5469	5.99932	63.9698	6.21894	74.4884	6.16303	71.6569	6.08043	67.6692	-0.317366	0.802534	0.014763	0.0349391	0.148034	1.10806	0.0206682	0.098788	0.110513	1.07961	0.104895	0.209558	-0.0131506	0.990926
ENSMUSG00000019945	NM_028491	RNA	Cabcoco1	Cabcoco1	ciliary associated calcium binding coiled-coil 1	1			NA		NA	Cholangiocyte				2.61573	6.12935	1.8849	3.69326	1.97213	3.92347	1.95638	3.88088	1.67168	3.18585	2.45631	5.48812	1.79581	3.4721	1.89373	3.71594	1.88965	3.70545	1.7474	3.35752	-0.730836	0.602554	0.014763	0.0349391	0.0872343	1.06233	0.573737	0.732899	0.0714861	1.0508	0.878477	0.926147	-0.213218	0.862611
ENSMUSG00000040957	NM_001146287	RNA	Cables1	Cables1	CDK5 and Abl enzyme substrate 1	1	0		NA		NA	E2				2.6678	6.35461	1.9542	3.87502	1.91853	3.78038	2.38882	5.23728	1.95963	3.88961	2.66118	6.32551	1.87309	3.66317	1.91184	3.76289	2.23995	4.72382	2.00436	4.01211	-0.7136	0.609796	0.00384992	0.0132746	-0.0356736	0.975576	1	1	0.434613	1.35155	0.127527	0.246596	0.00542321	1.00377
ENSMUSG00000038990	NM_145851	RNA	Cables2	Cables2	CDK5 and Abl enzyme substrate 2	15	0.993328	EPA&DHA	NA		NA	MC2				5.26991	38.5834	4.37691	20.7769	4.81117	28.0742	4.9043	29.9462	4.30101	19.7121	5.35127	40.8218	4.40326	21.1599	4.84291	28.6986	4.98446	31.6572	4.31102	19.8494	-0.892996	0.538495	0.0001554	0.00122951	0.434263	1.35122	0.00466201	0.0457463	0.527393	1.44132	0.0029526	0.0161193	-0.0759005	0.94875
ENSMUSG00000024842	NM_144532	RNA	Cabp4	Cabp4	calcium binding protein 4	2	0	EPA&DHA	NA		NA	MC2				2.18098	4.53462	1.45173	2.73536	2.5685	5.93193	2.89736	7.45062	2.27039	4.82452	1.97249	3.92446	1.36691	2.57917	2.54541	5.83774	2.69462	6.47384	2.38517	5.22406	-0.72925	0.603217	0.014763	0.0349391	1.11677	2.16861	0.0001554	0.0126191	1.44563	2.72382	0.0001554	0.00240569	0.818655	1.76376
ENSMUSG00000024430	NM_001042418	RNA	Cabyr	Cabyr	calcium-binding tyrosine-(Y)-phosphorylation regulated (fibrousheathin 2)	15	0.969161		NA		NA	MC1				4.74269	26.7726	3.75533	13.5041	3.84155	14.3358	4.07724	16.8799	3.78218	13.7578	4.74777	26.8671	3.70578	13.0482	3.84143	14.3346	3.98893	15.8778	3.75854	13.5342	-0.987357	0.504401	0.0003108	0.00200131	0.0862257	1.06159	0.328205	0.520804	0.321906	1.24998	0.0649573	0.148073	0.0268477	1.01878
ENSMUSG00000015488	NM_001243239	RNA	Cacfd1	Cacfd1	calcium channel flower domain containing 1	89	0.95805		Cholangiocyte	1.78604	5.89238e-49	Cholangiocyte				5.51533	45.7384	5.06268	33.4209	5.24685	37.9717	5.52004	45.8878	5.15685	35.6751	5.52461	46.0335	5.05028	33.1348	5.20034	36.767	5.47615	44.5129	5.16685	35.9234	-0.452657	0.730696	0.00466201	0.0147129	0.184173	1.13617	0.382284	0.57044	0.457362	1.37303	0.00699301	0.0295704	0.094169	1.06745
ENSMUSG00000040118	NM_001110843	RNA	Cacna2d1	Cacna2d1	calcium channel, voltage-dependent, alpha2/delta subunit 1	Not in NW			HSC	54.5982	3.4462e-287	HSC				0.853255	1.80657	1.69055	3.22781	0.685153	1.60787	0.894909	1.85949	1.33436	2.52163	0.895734	1.86056	1.58735	3.00498	0.764204	1.69843	0.972928	1.96282	1.25598	2.3883	0.837298	1.7867	0.0104118	0.0266304	-1.0054	0.498132	0.00466201	0.0457463	-0.795644	0.576086	0.0100267	0.0385988	-0.356198	0.781221
ENSMUSG00000034889	NM_027381	RNA	Cactin	Cactin	cactin, spliceosome C complex subunit	62	0.938408		NA		NA	E2				5.07561	33.7217	4.53733	23.2206	4.76959	27.2765	4.73204	26.5759	4.69432	25.8899	5.05141	33.1608	4.50005	22.6282	4.77197	27.3215	4.73912	26.7065	4.69292	25.8648	-0.538274	0.688594	0.00466201	0.0147129	0.232253	1.17467	0.130381	0.289851	0.194712	1.1445	0.127527	0.246596	0.156986	1.11496
ENSMUSG00000014226	NM_009786	RNA	Cacybp	Cacybp	calcyclin binding protein	4	0.158025		MC2	242802	1.67637e-97	Plasma	MC2_NAM			4.56379	23.6504	4.91839	30.2402	4.77322	27.3452	4.67872	25.6114	4.80015	27.8605	4.6257	24.6874	4.92877	30.4584	4.67294	25.509	4.65542	25.2012	4.80735	27.9999	0.354603	1.27863	0.0206682	0.0456844	-0.145177	0.904269	0.0281274	0.118092	-0.239678	0.846934	0.0029526	0.0161193	-0.118245	0.921308
ENSMUSG00000013629	NM_001289522	RNA	Cad	Cad	carbamoyl-phosphate synthetase 2, aspartate transcarbamylase, and dihydroorotase	9	0.960828	DHA	Plasma	1.61607	1.00453e-39	Plasma				2.87887	7.35573	2.3257	5.01308	2.6183	6.14026	2.89763	7.45202	2.27899	4.85337	2.90528	7.49162	2.25603	4.77677	2.44799	5.45655	2.88735	7.39912	2.33616	5.04957	-0.553171	0.681521	0.014763	0.0349391	0.292603	1.22485	0.505361	0.675525	0.571935	1.48652	0.014763	0.0497518	-0.0467109	0.968141
ENSMUSG00000054793	NM_153112	RNA	Cadm4	Cadm4	cell adhesion molecule 4	1			NA		NA	HSC				2.49911	5.65337	0.740485	1.67074	1.00363	2.00503	1.32683	2.50851	0.95363	1.93674	2.35106	5.10199	0.579766	1.49461	0.876353	1.83573	1.39008	2.62094	0.868096	1.82525	-1.75863	0.295529	0.0001554	0.00122951	0.26314	1.20009	0.645377	0.786622	0.586348	1.50144	0.0273095	0.0796983	0.213145	1.15921
ENSMUSG00000023055	NM_026192	RNA	Calcoco1	Calcoco1	calcium binding and coiled coil domain 1	3	0.388889	EPA&DHA	NA		NA	Cholangiocyte				3.7826	13.7618	2.88323	7.37799	3.37718	10.3904	3.61303	12.2357	3.46246	11.0231	3.71843	13.1631	2.90539	7.49218	3.4419	10.8671	3.67225	12.7484	3.36428	10.2979	-0.899372	0.53612	0.0001554	0.00122951	0.493952	1.4083	0.0238452	0.112046	0.729799	1.65841	0.0001554	0.00240569	0.579231	1.49405
ENSMUSG00000029761	NM_001347100	RNA	Cald1	Cald1	caldesmon 1	116	0.937885	EPA&DHA	HSC	3.02138e+21	5.883e-213	HSC				8.93846	490.62	9.79092	885.852	8.84767	460.695	8.88246	471.94	9.21548	594.476	9.01675	517.979	9.80136	892.286	8.98498	506.696	8.87591	469.802	9.14458	565.97	0.85246	1.80558	0.0018648	0.0073364	-0.943252	0.520059	0.0001554	0.0126191	-0.908463	0.532752	0.0001554	0.00240569	-0.575446	0.671079
ENSMUSG00000001175	NM_001313934	RNA	Calm1	Calm1	calmodulin 1	43	0.975789	EPA&DHA	DC1	2.35513e+40	3.1549e-79	MC2			hsa_ligand	8.47924	356.866	9.50774	727.972	8.89286	475.356	8.90774	480.283	9.35166	653.328	8.40921	339.958	9.46379	706.131	8.97713	503.946	8.92094	484.697	9.2979	629.429	1.0285	2.0399	0.0001554	0.00122951	-0.614874	0.652987	0.0010878	0.0239087	-0.599997	0.659756	0.0003108	0.00360544	-0.156074	0.897464
ENSMUSG00000036438	NM_001355703	RNA	Calm2	Calm2	calmodulin 2	174	0.978549	EPA&DHA	MC2	1366.49	7.0895e-166	E2	Ly6c2-low		hsa_ligand	5.37657	41.5441	7.36236	164.547	6.03603	65.6186	5.66623	50.7814	6.84536	114.989	5.34683	40.6965	7.25152	152.379	6.23191	75.161	5.76439	54.3568	6.75334	107.884	1.98579	3.96078	0.0001554	0.00122951	-1.32632	0.398783	0.0029526	0.0364998	-1.69613	0.308613	0.0001554	0.00240569	-0.517	0.698823
ENSMUSG00000060371	NM_021371	RNA	Caln1	Caln1	calneuron 1	4	0.410777	DHA	NA		NA	Hepatocytes				3.31409	9.94579	2.94344	7.69246	3.16993	9.00005	3.60914	12.2028	2.81654	7.04469	3.33624	10.0997	2.81162	7.02071	3.14844	8.86698	3.69022	12.9082	2.76346	6.79024	-0.370641	0.773439	0.00466201	0.0147129	0.226489	1.16998	0.0829837	0.220353	0.665698	1.58634	0.0001554	0.00240569	-0.126909	0.915791
ENSMUSG00000003814	NM_007591	RNA	Calr	Calr	calreticulin	17	0.531314	EPA&DHA	MC2	478.186	2.1745e-102	Plasma	MC2_NAM			8.97182	502.096	9.67392	816.849	9.03348	524.022	9.13616	562.678	9.22406	598.025	9.05423	531.614	9.66163	809.919	9.0709	537.79	9.0768	539.993	9.22879	599.987	0.702104	1.62688	0.0010878	0.00484138	-0.640442	0.641516	0.0010878	0.0239087	-0.53776	0.68884	0.0001554	0.00240569	-0.449863	0.732112
ENSMUSG00000019732	NM_028500	RNA	Calr3	Calr3	calreticulin 3	1			NA		NA	Cholangiocyte				1.31613	2.48997	0.975259	1.96599	1.01322	2.01842	0.714082	1.64044	1.25119	2.38038	1.29674	2.45674	0.911079	1.88045	0.724555	1.65239	0.852749	1.80594	1.14577	2.21264	-0.340869	0.789565	0.0458395	0.0885891	0.0379641	1.02666	0.878477	0.935897	-0.261177	0.834407	0.599242	0.728034	0.275931	1.21078
ENSMUSG00000030272	NM_133926	RNA	Camk1	Camk1	calcium/calmodulin-dependent protein kinase I	1		EPA	MC1	9.29987	0	Cholangiocyte	MC1_KC			2.3401	5.06338	2.74542	6.70583	2.39069	5.24408	2.58921	6.0177	2.42186	5.3586	2.22442	4.67322	2.83995	7.15997	2.42769	5.3803	2.79912	6.96017	2.39969	5.27689	0.405314	1.32438	0.0104118	0.0266304	-0.354727	0.782017	0.0206682	0.098788	-0.156203	0.897384	1	1	-0.32356	0.799095
ENSMUSG00000039145	NM_001290374	RNA	Camk1d	Camk1d	calcium/calmodulin-dependent protein kinase ID	Not in NW			DC1	3.6693	8.06857e-74	MC2				5.13604	35.1644	4.68187	25.6675	4.11221	17.2941	4.01787	16.1994	3.94335	15.384	5.3274	40.152	4.71486	26.2612	4.14872	17.7374	3.89065	14.8321	3.99	15.8895	-0.454172	0.729929	0.0104118	0.0266304	-0.569665	0.673773	0.00466201	0.0457463	-0.664004	0.631124	0.0003108	0.00360544	-0.738518	0.599355
ENSMUSG00000053819	NM_001025438	RNA	Camk2d	Camk2d	calcium/calmodulin-dependent protein kinase II, delta	Not in NW			MC1	81.4509	1.9526e-218	HSC	MC1_KC			2.88771	7.40096	3.36124	10.2762	2.98004	7.89009	3.11394	8.65741	3.03148	8.17648	2.7426	6.69273	3.31535	9.9545	2.95175	7.73686	3.05403	8.30527	3.06617	8.37547	0.473526	1.3885	0.0104118	0.0266304	-0.381196	0.767801	0.0498835	0.164431	-0.247302	0.842471	0.194872	0.330208	-0.329757	0.79567
ENSMUSG00000021820	NM_001039138	RNA	Camk2g	Camk2g	calcium/calmodulin-dependent protein kinase II gamma	1		DHA	NA		NA	HSC				2.93009	7.62158	2.52182	5.74307	2.86441	7.28238	3.04096	8.23038	2.4683	5.53391	2.96922	7.83111	2.47477	5.5588	2.84462	7.18317	3.01013	8.05638	2.4119	5.32175	-0.408269	0.753527	0.00699301	0.0198726	0.342588	1.26803	0.0649573	0.192081	0.519137	1.4331	0.014763	0.0497518	-0.0535212	0.963582
ENSMUSG00000046447	NM_025451	RNA	Camk2n1	Camk2n1	calcium/calmodulin-dependent protein kinase II inhibitor 1	13	0.908687		Hepatocytes	3.22813e+07	3.2395e-166	Cholangiocyte				7.1615	143.162	8.04234	263.624	8.03218	261.774	7.94317	246.111	7.70198	208.222	7.2299	150.112	8.04433	263.988	7.97374	251.383	7.90963	240.456	7.76516	217.543	0.880837	1.84144	0.000621601	0.00337316	-0.0101611	0.992982	0.720901	0.838003	-0.0991714	0.933569	0.441803	0.588246	-0.34036	0.789844
ENSMUSG00000021501	NM_007596	RNA	Caml	Caml	calcium modulating ligand	Not in NW			MC2	1.40495	1.41545e-15	Cholangiocyte	MC2_NAM			4.11127	17.2828	3.92274	15.1657	3.80442	13.9716	3.83755	14.2961	3.84131	14.3335	4.10736	17.2361	3.86744	14.5954	3.85286	14.4487	3.82798	14.2016	3.82503	14.1726	-0.188527	0.877501	0.0281274	0.0580307	-0.11832	0.92126	0.95913	0.982978	-0.0851955	0.942657	0.798446	0.874544	-0.0814269	0.945122
ENSMUSG00000014592	NM_001081557	RNA	Camta1	Camta1	calmodulin binding transcription activator 1	2	0.855904		MC2	2.31637	1.46227e-69	Cholangiocyte	MC2_NAM			2.23288	4.70072	1.96852	3.91365	2.1149	4.33159	1.89587	3.72147	1.90914	3.75586	2.34917	5.09531	1.98633	3.96227	2.09444	4.2706	1.83411	3.5655	1.91105	3.76083	-0.264367	0.832564	0.014763	0.0349391	0.146382	1.10679	0.344207	0.541445	-0.0726431	0.950894	0.720901	0.817472	-0.0593735	0.959681
ENSMUSG00000040712	NM_001190376	RNA	Camta2	Camta2	calmodulin binding transcription activator 2	23	0.833538		NA		NA	MC2				5.63269	49.6145	5.06497	33.4741	5.04225	32.9509	5.17963	36.243	4.9883	31.7416	5.64064	49.8886	5.08292	33.893	4.99076	31.7958	5.19731	36.6898	5.0291	32.652	-0.567716	0.674684	0.000621601	0.00337316	-0.0227245	0.984372	0.573737	0.732899	0.114658	1.08272	0.382284	0.532637	-0.0766691	0.948244
ENSMUSG00000020114	NM_027994	RNA	Cand1	Cand1	cullin associated and neddylation disassociated 1	12	0.915115		MC2	2.05443	2.25221e-43	HSC	MC2_NAM			5.60455	48.656	4.98907	31.7584	5.32723	40.1473	5.35118	40.8193	5.15065	35.5222	5.6213	49.2244	5.03779	32.8493	5.32834	40.1781	5.36239	41.1378	5.09006	34.0613	-0.615479	0.652713	0.0001554	0.00122951	0.338165	1.26415	0.0206682	0.098788	0.362113	1.28531	0.0018648	0.0118281	0.161581	1.11851
ENSMUSG00000020368	NM_001110499	RNA	Canx	Canx	calnexin	2	0.574553	EPA&DHA	Hepatocytes	202.35	1.53572e-11	Cholangiocyte				8.02194	259.923	8.31425	318.302	7.9832	253.036	7.98918	254.087	7.98371	253.126	8.06529	267.852	8.3045	316.158	7.98554	253.446	8.00825	257.469	8.05771	266.448	0.292308	1.2246	0.00466201	0.0147129	-0.331053	0.794956	0.000621601	0.0206606	-0.325069	0.79826	0.000621601	0.00582955	-0.33054	0.795239
ENSMUSG00000028656	NM_001301067	RNA	Cap1	Cap1	CAP, adenylate cyclase-associated protein 1 (yeast)	34	0.693524	EPA&DHA	MC1	27.9383	1.0724e-212	HSC	MC2_NAM			1.65453	3.1482	2.41707	5.34086	1.48691	2.80287	1.60354	3.03889	1.78833	3.45415	1.71728	3.28815	2.34226	5.07098	1.65675	3.15305	1.5268	2.88145	1.78543	3.44721	0.762547	1.69648	0.0379176	0.074285	-0.930166	0.524798	0.00699301	0.0562135	-0.813529	0.568988	0.000621601	0.00582955	-0.628741	0.646741
ENSMUSG00000056737	NM_001042534	RNA	Capg	Capg	capping protein (actin filament), gelsolin-like	13	0.400311	EPA&DHA	MC1	37797.6	0	Plasma	MC1_KC			1.93537	3.82475	4.16722	17.9663	3.45306	10.9515	3.4995	11.3098	3.47859	11.1471	2.00429	4.01191	4.20198	18.4044	3.4991	11.3067	3.53734	11.6103	3.36789	10.3237	2.23186	4.69738	0.0001554	0.00122951	-0.714164	0.609558	0.0018648	0.0304682	-0.667723	0.629499	0.014763	0.0497518	-0.688629	0.620443
ENSMUSG00000026270	NM_011796	RNA	Capn10	Capn10	calpain 10	23	0.80888	DHA	NA		NA	Cholangiocyte				4.22403	18.6878	3.15512	8.90814	3.39669	10.5319	3.48712	11.2131	2.97877	7.88312	4.2131	18.5468	3.14971	8.87478	3.41295	10.6512	3.49616	11.2837	2.99475	7.97096	-1.0689	0.476681	0.0001554	0.00122951	0.241564	1.18227	0.104895	0.253743	0.331993	1.25875	0.0281274	0.0796983	-0.176357	0.884935
ENSMUSG00000037326	NM_001347334	RNA	Capn15	Capn15	calpain 15	25	0.996326		NA		NA	E2				4.05317	16.6007	3.44654	10.9022	3.30089	9.85524	3.50553	11.3571	3.14933	8.87241	4.07365	16.838	3.3862	10.4556	3.21448	9.28231	3.56548	11.839	3.25742	9.5627	-0.606633	0.656728	0.0281274	0.0580307	-0.14565	0.903972	0.505361	0.675525	0.058985	1.04173	0.441803	0.588246	-0.297216	0.813821
ENSMUSG00000067276	NM_007603	RNA	Capn6	Capn6	calpain 6	2	0.299773		NA		NA	HSC				1.80339	3.49038	3.12768	8.7403	2.62045	6.14943	2.67861	6.40237	2.90232	7.47626	1.76176	3.39112	3.11872	8.68614	2.63354	6.20548	2.65544	6.30041	2.97037	7.83736	1.3243	2.50411	0.000621601	0.00337316	-0.507231	0.703572	0.0104118	0.0687413	-0.449077	0.732511	0.00466201	0.02209	-0.225367	0.855377
ENSMUSG00000038599	NM_001145806	RNA	Capn8	Capn8	calpain 8	4	0.280126		NA		NA					1.76801	3.40584	0.404251	1.3234	0.841775	1.79225	1.13265	2.19261	0.937332	1.91498	1.72788	3.31242	0.213555	1.15954	0.7608	1.69443	1.0993	2.1425	0.894303	1.85871	-1.36376	0.388568	0.00193259	0.00748583	0.437524	1.35428	0.155949	0.331848	0.728396	1.6568	0.0311998	0.0874354	0.53308	1.44702
ENSMUSG00000035694	NM_001310675	RNA	Caps2	Caps2	calcyphosphine 2	79	0.789173	EPA&DHA	NA		NA					2.88593	7.39182	4.85993	29.0393	3.72928	13.2625	2.90103	7.46958	5.01016	32.2261	2.66966	6.36281	4.86408	29.1228	3.73016	13.2706	3.02465	8.13786	4.92543	30.388	1.974	3.92857	0.0001554	0.00122951	-1.13065	0.45671	0.0281274	0.118092	-1.95891	0.257223	0.0001554	0.00240569	0.150224	1.10974
ENSMUSG00000028745	NM_001037761	RNA	Capzb	Capzb	capping protein (actin filament) muscle Z-line, beta	20	0.991231		MC2	1.38332e+06	1.881e-136	Plasma	MC2_NAM			5.7557	54.0305	6.46676	88.4484	6.30072	78.8326	6.33631	80.8015	6.39639	84.2373	5.72713	52.971	6.2727	77.3163	6.38507	83.579	6.35858	82.0585	6.44175	86.9283	0.711064	1.63701	0.0498835	0.0925276	-0.166043	0.891284	0.720901	0.838003	-0.130454	0.913544	0.382284	0.532637	-0.0703766	0.952389
ENSMUSG00000027556	NM_001083957	RNA	Car1	Car1	carbonic anhydrase 1	27	0.939764		NA		NA	Bcells				2.88625	7.39346	1.62839	3.09167	2.21363	4.63841	2.42307	5.3631	1.87978	3.6802	2.74559	6.70665	1.53806	2.90403	1.98118	3.94815	2.43129	5.39374	1.91385	3.76813	-1.25786	0.418163	0.0018648	0.0073364	0.585244	1.50029	0.0829837	0.220353	0.794681	1.73469	0.0029526	0.0161193	0.251399	1.19036
ENSMUSG00000027559	NM_007606	RNA	Car3	Car3	carbonic anhydrase 3	88	0.990276	DHA	Hepatocytes	1.35087e+50	0	Hepatocytes				7.41819	171.04	10.1201	1112.86	9.54921	749.199	9.33955	647.867	10.6444	1600.59	7.22387	149.487	9.95589	993.167	9.64037	798.067	9.30835	634.005	10.5049	1453.05	2.70187	6.50643	0.0001554	0.00122951	-0.570847	0.673221	0.278632	0.469092	-0.780499	0.582166	0.00466201	0.02209	0.52434	1.43828
ENSMUSG00000025317	NM_007608	RNA	Car5a	Car5a	carbonic anhydrase 5a, mitochondrial	Not in NW		EPA	Hepatocytes	6768.26	0	Hepatocytes				7.30043	157.634	6.73427	106.467	7.24239	151.418	7.0339	131.043	7.14566	141.598	7.26259	153.553	6.85322	115.618	7.17813	144.821	7.0375	131.371	7.12995	140.065	-0.566164	0.67541	0.0498835	0.0925276	0.508124	1.4222	0.0206682	0.098788	0.299627	1.23083	0.0829837	0.175725	0.411393	1.32997
ENSMUSG00000031373	NM_181315	RNA	Car5b	Car5b	carbonic anhydrase 5b, mitochondrial	1	0		NA		NA	Plasma				3.28713	9.76171	3.07839	8.44674	3.25048	9.51682	3.1939	9.15082	3.03666	8.20587	3.36687	10.3164	3.06633	8.3764	3.20243	9.20509	3.11374	8.65622	2.95807	7.77085	-0.208739	0.865293	0.0029526	0.0103463	0.172085	1.12669	0.400468	0.592294	0.115507	1.08336	0.160528	0.287269	-0.0417378	0.971484
ENSMUSG00000031883	NM_001301164	RNA	Car7	Car7	carbonic anhydrase 7	Not in NW			NA		NA	E2				0.919642	1.89165	0.439326	1.35597	0.73661	1.66626	0.743756	1.67453	0.16297	1.11959	0.891989	1.85573	0.429455	1.34672	0.605594	1.5216	0.763122	1.69716	0.64014	1.55848	-0.480316	0.716821	0.0311998	0.0639801	0.297284	1.22883	0.399075	0.592294	0.30443	1.23493	0.268736	0.42508	-0.276356	0.825674
ENSMUSG00000041261	NM_007592	RNA	Car8	Car8	carbonic anhydrase 8	4	0.739944		Hepatocytes	1118.79	1.4128e-102	E2				6.07637	67.479	5.61587	49.0393	5.5654	47.3535	5.79192	55.404	5.6178	49.105	6.00207	64.0917	5.59592	48.366	5.62223	49.2562	5.84641	57.5367	5.62861	49.4745	-0.460501	0.726734	0.0498835	0.0925276	-0.0504673	0.965623	0.645377	0.786622	0.176053	1.12979	0.0498835	0.121689	0.00193265	1.00134
ENSMUSG00000033170	NM_130859	RNA	Card10	Card10	caspase recruitment domain family, member 10	4	0.960464	DHA	E2	1.68203	2.66193e-93	Cholangiocyte				3.91911	15.1276	3.42083	10.7096	3.66996	12.7282	3.75563	13.5069	3.41531	10.6687	3.77056	13.6474	3.38533	10.4492	3.58783	12.0239	3.72625	13.2347	3.28667	9.75856	-0.498278	0.707951	0.0281274	0.0580307	0.24913	1.18849	0.130381	0.289851	0.334795	1.2612	0.0281274	0.0796983	-0.00552028	0.996181
ENSMUSG00000041849	NM_001163138	RNA	Card6	Card6	caspase recruitment domain family, member 6	Not in NW			NA		NA	DC1				2.58522	6.00108	3.01029	8.05727	2.58546	6.00208	2.59204	6.02952	2.99231	7.95748	2.38406	5.22003	2.94792	7.71633	2.56094	5.90091	2.535	5.79575	2.8152	7.03819	0.425068	1.34264	0.0498835	0.0925276	-0.424829	0.744927	0.0649573	0.192081	-0.41825	0.748332	0.0829837	0.175725	-0.0179805	0.987614
ENSMUSG00000026928	NM_001037747	RNA	Card9	Card9	caspase recruitment domain family, member 9	2	0.32951		NA		NA	MC2				1.73041	3.31823	0.994412	1.99227	0.997989	1.99721	1.28769	2.44136	0.429756	1.34701	1.73169	3.32117	0.914842	1.88536	0.970411	1.9594	1.34529	2.54081	0.758347	1.69155	-0.736003	0.600401	0.0001554	0.00122951	0.00357718	1.00248	0.599242	0.759185	0.293274	1.22542	0.0739906	0.166234	-0.564655	0.676117
ENSMUSG00000008393	NM_025821	RNA	Carhsp1	Carhsp1	calcium regulated heat stable protein 1	60	0.897548	EPA&DHA	Hepatocytes	727.781	9.63137e-75	Plasma				7.28375	155.821	6.9397	122.761	7.31747	159.507	7.36169	164.472	7.26441	153.746	7.30762	158.421	7.03114	130.793	7.32468	160.306	7.36557	164.914	7.2773	155.126	-0.344042	0.787831	0.014763	0.0349391	0.377768	1.29933	0.00699301	0.0562135	0.421991	1.33978	0.0104118	0.0385988	0.324704	1.25241
ENSMUSG00000060227	NM_001205369	RNA	Casc4	Casc4	cancer susceptibility candidate 4	4	0.570312		Cholangiocyte	2.05443	6.577e-278	Cholangiocyte				1.9287	3.80711	3.25336	9.53583	2.86581	7.28946	2.77019	6.82199	3.22312	9.33806	1.85269	3.61174	3.23824	9.43641	2.84096	7.16498	2.7018	6.50613	3.08869	8.50725	1.32466	2.50474	0.0001554	0.00122951	-0.387546	0.764429	0.160528	0.331848	-0.483166	0.715406	0.0379176	0.0987519	-0.0302368	0.97926
ENSMUSG00000015189	NM_145398	RNA	Casd1	Casd1	CAS1 domain containing 1	51	0.981859		NA		NA	E2				5.64208	49.9383	4.67878	25.6125	4.76106	27.1158	5.15948	35.7402	4.73745	26.6756	5.4772	44.5452	4.70756	26.1286	4.88438	29.5356	5.01905	32.4253	4.70369	26.0586	-0.963298	0.512883	0.0003108	0.00200131	0.0822859	1.05869	0.234499	0.42103	0.480698	1.39542	0.0281274	0.0796983	0.0586746	1.04151
ENSMUSG00000031012	NM_001284503	RNA	Cask	Cask	calcium/calmodulin-dependent serine protein kinase (MAGUK family)	5	0.413758		NA		NA	HSC				4.20373	18.4268	4.44718	21.8139	4.38912	20.9535	4.33555	20.1897	4.73105	26.5575	4.22825	18.7427	4.47282	22.2051	4.30538	19.772	4.28805	19.5358	4.64847	25.0801	0.243447	1.18382	0.0281274	0.0580307	-0.0580616	0.960554	0.400468	0.592294	-0.111629	0.925542	0.234499	0.375669	0.283867	1.21745
ENSMUSG00000034471	NM_080643	RNA	Caskin2	Caskin2	CASK-interacting protein 2	1	0	EPA	E2	3.03436	3.1593e-117	E2				1.96059	3.89221	1.52537	2.87861	2.12325	4.35673	1.97064	3.91943	2.04296	4.12089	1.86777	3.64968	1.50621	2.84064	2.00493	4.01368	1.68672	3.21923	2.04637	4.13065	-0.435217	0.739582	0.0404213	0.0787125	0.597875	1.51349	0.0116571	0.076147	0.445273	1.36157	0.0829837	0.175725	0.517584	1.43156
ENSMUSG00000025888	NM_009807	RNA	Casp1	Casp1	caspase 1	Not in NW			MC1	2.6117	4.9003e-252	MC2	MC1_KC			1.82709	3.54821	2.36857	5.16429	2.17465	4.51477	1.90736	3.75122	2.08711	4.24897	1.67886	3.20176	2.29594	4.91075	2.1034	4.29721	1.90875	3.75483	2.02653	4.07424	0.541481	1.45547	0.0104118	0.0266304	-0.193917	0.874229	0.278632	0.469092	-0.461213	0.726375	0.234499	0.375669	-0.281458	0.822759
ENSMUSG00000031628	NM_001284409	RNA	Casp3	Casp3	caspase 3	Not in NW			MC2	6.29654	2.20145e-45	MC2	MC2_NAM			1.32101	2.49841	1.89297	3.71398	1.47256	2.77514	1.37194	2.58819	1.70037	3.24984	1.11698	2.16892	1.92849	3.80658	1.28821	2.44224	1.41661	2.66958	1.5722	2.97357	0.571956	1.48654	0.0018648	0.0073364	-0.420405	0.747215	0.0029526	0.0364998	-0.521024	0.696877	0.0206682	0.0637349	-0.192599	0.875028
ENSMUSG00000033538	NM_007609	RNA	Casp4	Casp4	caspase 4, apoptosis-related cysteine peptidase	17	0.363654	DHA	E2	1.95424	5.54772e-05	Plasma				1.07848	2.11181	1.40337	2.64519	1.2004	2.29803	1.08077	2.11516	1.40833	2.65431	1.08027	2.11443	1.49588	2.82035	1.04363	2.0614	1.12845	2.18624	1.14381	2.20963	0.324888	1.25257	0.00624617	0.0194902	-0.202974	0.868758	0.104895	0.253743	-0.322603	0.799626	0.0404213	0.104689	0.00496403	1.00345
ENSMUSG00000025076	NM_007611	RNA	Casp7	Casp7	caspase 7	Not in NW		EPA&DHA	MC2	1.95424	1.6002e-77	E2	MC2_NAM			3.01274	8.07093	2.66139	6.32642	3.20313	9.20954	3.24952	9.51051	3.03666	8.20587	3.12241	8.70844	2.66215	6.32974	3.16357	8.96046	3.28455	9.74421	3.08092	8.46156	-0.351347	0.783852	0.0281274	0.0580307	0.541741	1.45573	0.00699301	0.0562135	0.588134	1.5033	0.0018648	0.0118281	0.375268	1.29708
ENSMUSG00000028282	NM_001122978	RNA	Casp8ap2	Casp8ap2	caspase 8 associated protein 2	64	0.899273		MC2	9.77668	1.03863e-98	Plasma	MC2_NAM			1.75619	3.37805	3.92353	15.174	2.35011	5.09862	2.6051	6.08434	3.75592	13.5096	1.80111	3.48487	3.82177	14.1406	2.48394	5.59424	2.45879	5.49756	3.63319	12.4079	2.16734	4.49195	0.0001554	0.00122951	-1.57342	0.33601	0.00466201	0.0457463	-1.31843	0.400971	0.0001554	0.00240569	-0.167616	0.890313
ENSMUSG00000021585	NM_001301153	RNA	Cast	Cast	calpastatin	46	0.73288		MC2	3.09566	1.43487e-23	Cholangiocyte	MC2_NAM			4.36446	20.5983	5.87256	58.5892	4.80915	28.0349	4.58562	24.011	5.81026	56.1131	4.31873	19.9558	5.88941	59.2773	4.99606	31.9128	4.58819	24.0537	5.76983	54.5622	1.50811	2.84436	0.0001554	0.00122951	-1.06341	0.4785	0.0104118	0.0687413	-1.28694	0.409819	0.0001554	0.00240569	-0.0622971	0.957738
ENSMUSG00000028977	NM_001159344	RNA	Casz1	Casz1	castor zinc finger 1	Not in NW			NA		NA	Cholangiocyte				1.33751	2.52715	2.10357	4.29773	2.14062	4.40951	1.88754	3.70003	2.0796	4.22691	1.2559	2.38816	2.15235	4.44551	2.13161	4.38208	1.81069	3.50811	2.15376	4.44986	0.766065	1.70063	0.00466201	0.0147129	0.037044	1.02601	1	1	-0.216038	0.860927	0.528309	0.670761	-0.0239726	0.983521
ENSMUSG00000027187	NM_009804	RNA	Cat	Cat	catalase	1	0		Hepatocytes	1.6671e+46	0	Hepatocytes				12.1529	4554.07	11.8448	3678.34	11.9541	3967.83	11.9968	4086.96	11.8984	3817.47	12.1204	4452.44	11.818	3610.66	11.9333	3911	11.9718	4016.74	11.9212	3878.19	-0.308102	0.807704	0.0270828	0.0580307	0.109293	1.0787	0.202187	0.388585	0.15197	1.11109	0.0504799	0.123055	0.0535612	1.03782
ENSMUSG00000040828	NM_001357897	RNA	Catsperd	Catsperd	cation channel sperm associated auxiliary subunit delta	Not in NW			NA		NA	Cholangiocyte				1.60479	3.04152	0.92283	1.89583	1.18014	2.26598	0.886499	1.84868	0.442257	1.35873	1.44775	2.72783	0.979308	1.97152	0.999973	1.99996	0.788053	1.72674	0.601438	1.51723	-0.681962	0.623317	0.0355562	0.0724535	0.257307	1.19525	0.563237	0.732899	-0.0363316	0.975131	0.505361	0.646346	-0.480573	0.716693
ENSMUSG00000007655	NM_001243064	RNA	Cav1	Cav1	caveolin 1, caveolae protein	1	0	DHA	HSC	247.151	2.37098e-76	HSC				2.13388	4.38897	0.505559	1.41967	0.971167	1.96043	1.18395	2.27197	0.450607	1.36662	1.7257	3.30741	0.418557	1.33659	1.09645	2.13828	1.08681	2.12404	0.712232	1.63834	-1.62832	0.323464	0.0018648	0.0073364	0.465607	1.3809	0.114916	0.275576	0.678387	1.60035	0.0273095	0.0796983	-0.0549522	0.962626
ENSMUSG00000000058	NM_001277756	RNA	Cav2	Cav2	caveolin 2	71	0.989753		E2	2.43513	4.4344e-110	Cholangiocyte				3.43586	10.8218	3.06652	8.37752	3.23641	9.42443	3.20621	9.22924	2.64748	6.26573	3.56887	11.8669	2.9762	7.86913	3.22285	9.33628	3.11295	8.65151	2.67367	6.38051	-0.369339	0.774137	0.0104118	0.0266304	0.169882	1.12497	0.234499	0.42103	0.139689	1.10167	0.645377	0.758467	-0.419042	0.747921
ENSMUSG00000004044	NM_001359105	RNA	Cavin1	Cavin1	caveolae associated 1	30	0.895349	NA	HSC	392385	2.1597e-129	HSC				5.94385	61.5571	6.43704	86.6444	6.3943	84.1157	6.30063	78.8279	6.13406	70.2322	5.97147	62.7467	6.43758	86.6772	6.39157	83.9564	6.28777	78.1283	6.1004	68.6125	0.493183	1.40755	0.0018648	0.0073364	-0.0427315	0.970815	0.95913	0.982978	-0.1364	0.909786	0.278632	0.42508	-0.302974	0.81058
ENSMUSG00000045954	NM_138741	RNA	Cavin2	Cavin2	caveolae associated 2	8	0.757321	DHA	E2	1.40667e+15	8.4798e-117	E2				5.02596	32.5811	5.55052	46.8677	5.28182	38.9032	5.2432	37.8757	5.67336	51.0331	4.98341	31.6342	5.55178	46.9087	5.34118	40.5372	5.26292	38.3969	5.73754	53.3547	0.524559	1.43849	0.0018648	0.0073364	-0.268705	0.830064	0.160528	0.331848	-0.307324	0.80814	0.0018648	0.0118281	0.122838	1.08887
ENSMUSG00000038533	NM_001285446	RNA	Cbfa2t2	Cbfa2t2	CBFA2/RUNX1 translocation partner 2	1	0		NA		NA	Cholangiocyte				2.86361	7.27833	2.31422	4.97337	2.47399	5.55578	2.57767	5.96976	2.43062	5.39126	3.01716	8.09575	2.30023	4.92538	2.49983	5.6562	2.52184	5.74313	2.15302	4.44757	-0.549383	0.683312	0.0003108	0.00200131	0.159766	1.11711	0.160528	0.331848	0.263449	1.20035	0.328205	0.476734	0.116397	1.08402
ENSMUSG00000034342	NM_007619	RNA	Cbl	Cbl	Casitas B-lineage lymphoma	13	0.524963	EPA&DHA	MC1	1465.57	2.7083e-213	MC2	MC1_KC			0.77317	1.70902	2.4605	5.50407	1.74608	3.35447	1.47084	2.77184	2.49861	5.6514	0.949225	1.93084	2.4363	5.41251	1.72977	3.31675	1.44983	2.73175	2.29168	4.89626	1.68733	3.2206	0.000930972	0.00464835	-0.714413	0.609453	0.0018648	0.0304682	-0.989656	0.503598	0.000621601	0.00582955	0.0381101	1.02677
ENSMUSG00000040525	NM_001161844	RNA	Cblc	Cblc	Casitas B-lineage lymphoma c	3	0.982778	DHA	Cholangiocyte	4.95303	0	Cholangiocyte				4.59667	24.1956	4.13089	17.5195	4.2925	19.5962	4.49929	22.6162	4.0732	16.8328	4.63005	24.7619	4.21323	18.5485	4.30958	19.8296	4.53625	23.2031	4.10187	17.1706	-0.465779	0.72408	0.0498835	0.0925276	0.16161	1.11853	0.441803	0.622665	0.368393	1.29091	0.0498835	0.121689	-0.0576888	0.960802
ENSMUSG00000020659	NM_001253847	RNA	Cbll1	Cbll1	Casitas B-lineage lymphoma-like 1	5	0.453959		NA		NA	Cholangiocyte				2.25182	4.76284	3.25368	9.53795	2.67089	6.3682	2.60384	6.07901	3.11667	8.67385	2.11076	4.31919	3.17019	9.00166	2.33616	5.04958	2.50774	5.68727	3.1055	8.60692	1.00186	2.00258	0.0018648	0.0073364	-0.582794	0.66767	0.0029526	0.0364998	-0.649843	0.637349	0.00466201	0.02209	-0.137007	0.909404
ENSMUSG00000051483	NM_007620	RNA	Cbr1	Cbr1	carbonyl reductase 1	4	0.792726		Hepatocytes	4.31417e+07	6.0224e-113	Cholangiocyte				6.2333	75.2334	5.53439	46.3465	5.69559	51.8255	5.69033	51.637	5.3749	41.496	6.1663	71.8195	5.54599	46.7207	5.69802	51.9128	5.69074	51.6517	5.46426	44.1475	-0.698913	0.616036	0.0001554	0.00122951	0.161203	1.11822	0.160528	0.331848	0.155946	1.11415	0.441803	0.588246	-0.159489	0.895342
ENSMUSG00000031641	NM_145595	RNA	Cbr4	Cbr4	carbonyl reductase 4	Not in NW		EPA&DHA	Hepatocytes	4.57223	4.78028e-83	Cholangiocyte				5.1319	35.0635	4.57557	23.8443	5.1353	35.1463	5.01849	32.4129	4.96219	31.1723	5.23273	37.6018	4.5853	24.0055	5.14844	35.4679	5.03071	32.6885	4.93926	30.6807	-0.55633	0.68003	0.0003108	0.00200131	0.559731	1.47399	0.0001554	0.0126191	0.442925	1.35936	0.00699301	0.0295704	0.386624	1.30733
ENSMUSG00000024039	NM_001271353	RNA	Cbs	Cbs	cystathionine beta-synthase	19	0.99748		Cholangiocyte	45251.9	7.0776e-263	Hepatocytes				7.76426	217.407	6.8629	116.396	6.80524	111.836	6.83424	114.107	6.45685	87.8428	7.82024	226.01	6.96211	124.682	6.79929	111.375	6.80079	111.492	6.44072	86.8662	-0.901354	0.535384	0.0003108	0.00200131	-0.0576655	0.960818	0.441803	0.622665	-0.0286614	0.980329	0.382284	0.532637	-0.406051	0.754686
ENSMUSG00000024878	NM_146097	RNA	Cbwd1	Cbwd1	COBW domain containing 1	1	0	DHA	NA		NA	Cholangiocyte				1.29123	2.44736	1.88164	3.68493	1.46909	2.76848	1.36541	2.5765	1.97714	3.93713	1.13446	2.19536	1.79331	3.4661	1.16759	2.24636	1.22274	2.3339	1.95493	3.87698	0.590408	1.50567	0.0458395	0.0885891	-0.412545	0.751297	0.155949	0.331848	-0.516222	0.699201	0.0206682	0.0637349	0.0955083	1.06844
ENSMUSG00000025577	NM_007623	RNA	Cbx2	Cbx2	chromobox 2	9	0.827883		NA		NA	Cholangiocyte				3.10285	8.59116	2.13468	4.39139	2.32791	5.02079	2.65893	6.31565	2.27969	4.85573	3.06726	8.38178	2.19536	4.58005	2.22129	4.66311	2.69135	6.45916	2.29753	4.91615	-0.968175	0.511152	0.000621601	0.00337316	0.193237	1.14333	0.878477	0.935897	0.524253	1.43819	0.0498835	0.121689	0.145009	1.10574
ENSMUSG00000029836	NM_001037798	RNA	Cbx3	Cbx3	chromobox 3	134	0.978732		MC2	3.09355e+08	8.7796e-227	Plasma	Ly6c2-low			3.6729	12.7542	6.40975	85.0214	4.33394	20.1672	4.2524	19.059	6.23452	75.2971	3.49702	11.2904	6.24218	75.6977	4.73365	26.6055	4.37219	20.7091	6.16124	71.5678	2.73686	6.66617	0.0001554	0.00122951	-2.07582	0.237201	0.00466201	0.0457463	-2.15735	0.224168	0.0001554	0.00240569	-0.175232	0.885625
ENSMUSG00000039989	NM_007625	RNA	Cbx4	Cbx4	chromobox 4	1	0		Cholangiocyte	1.76827	3.60145e-42	Plasma				4.91563	30.1822	4.51799	22.9113	4.61294	24.4699	4.44883	21.839	4.4828	22.3592	4.89928	29.8421	4.51149	22.8084	4.58923	24.0712	4.42017	21.4094	4.3836	20.8735	-0.397639	0.7591	0.0104118	0.0266304	0.0949479	1.06803	0.382284	0.57044	-0.0691556	0.953196	0.194872	0.330208	-0.035192	0.975902
ENSMUSG00000009575	NM_001076789	RNA	Cbx5	Cbx5	chromobox 5	47	0.947022		MC2	7405.66	0	Cholangiocyte	Ly6c2-low			4.80246	27.9051	5.62168	49.2374	4.99364	31.8592	4.91576	30.1849	5.50876	45.5304	4.79236	27.7104	5.55058	46.8697	4.98044	31.569	4.99676	31.9282	5.46181	44.0725	0.819226	1.76446	0.0001554	0.00122951	-0.628045	0.647053	0.0010878	0.0239087	-0.705927	0.613049	0.000621601	0.00582955	-0.112924	0.924712
ENSMUSG00000036686	NM_145970	RNA	Cc2d1a	Cc2d1a	coiled-coil and C2 domain containing 1A	Not in NW			NA		NA	Cholangiocyte				1.68965	3.22578	1.12026	2.17386	1.19507	2.28956	0.862121	1.81771	0.618786	1.53558	1.64827	3.13458	0.976482	1.96766	1.15079	2.22036	0.936634	1.91406	0.776261	1.71269	-0.569393	0.6739	0.0273095	0.0580307	0.0748157	1.05323	0.528309	0.700743	-0.258135	0.836168	0.720901	0.817472	-0.501471	0.706386
ENSMUSG00000039765	NM_001359903	RNA	Cc2d2a	Cc2d2a	coiled-coil and C2 domain containing 2A	4	0.647331		NA		NA	Cholangiocyte				1.53338	2.89464	2.85028	7.21141	2.46734	5.53025	2.40473	5.29536	2.76656	6.80485	1.58014	2.99	2.68521	6.43175	2.37219	5.17726	2.51913	5.73234	2.79257	6.92864	1.3169	2.4913	0.0010878	0.00484138	-0.382936	0.766875	0.0281274	0.118092	-0.44555	0.734304	0.234499	0.375669	-0.0837167	0.943624
ENSMUSG00000020074	NM_026201	RNA	Ccar1	Ccar1	cell division cycle and apoptosis regulator 1	8	0.562526		MC2	10.6974	1.93729e-71	Cholangiocyte	MC2_NAM			5.21198	37.0649	6.15812	71.4132	5.5133	45.6741	5.56247	47.2575	6.00762	64.3388	5.13556	35.1527	6.13286	70.1738	5.55388	46.9768	5.56371	47.298	5.96819	62.6045	0.946136	1.92671	0.0001554	0.00122951	-0.644815	0.639575	0.0010878	0.0239087	-0.595646	0.661748	0.0001554	0.00240569	-0.150502	0.900937
ENSMUSG00000028461	NM_001037913	RNA	Ccdc107	Ccdc107	coiled-coil domain containing 107	9	0.821769	EPA&DHA	Hepatocytes	727.781	8.40069e-09	Cholangiocyte			secreted	7.45257	175.165	6.848	115.2	7.24662	151.862	7.26379	153.681	7.1652	143.529	7.39609	168.44	6.85953	116.125	7.2795	155.363	7.26753	154.08	7.15194	142.216	-0.604573	0.657666	0.0018648	0.0073364	0.398616	1.31824	0.0029526	0.0364998	0.415791	1.33403	0.00699301	0.0295704	0.317196	1.24591
ENSMUSG00000040189	NM_001033243	RNA	Ccdc114	Ccdc114	coiled-coil domain containing 114	Not in NW			NA		NA	Cholangiocyte				4.81279	28.1056	5.10463	34.407	5.13072	35.0348	5.23058	37.5458	5.03439	32.772	4.73575	26.6442	5.11376	34.6254	5.13498	35.1384	5.27785	38.7964	5.20788	36.9597	0.291845	1.2242	0.0206682	0.0456844	0.026085	1.01825	0.878477	0.935897	0.125948	1.09122	0.573737	0.70189	-0.0702401	0.952479
ENSMUSG00000020482	NM_134033	RNA	Ccdc117	Ccdc117	coiled-coil domain containing 117	17	0.983886		Plasma	2.29332	4.18176e-30	Plasma				4.85375	28.9151	4.0463	16.5218	4.60089	24.2664	4.4697	22.1572	4.20325	18.4206	4.69741	25.9455	4.03054	16.3423	4.55156	23.4507	4.51666	22.8902	4.23593	18.8426	-0.807451	0.571391	0.0029526	0.0103463	0.55459	1.46875	0.0010878	0.0239087	0.423403	1.34109	0.0018648	0.0118281	0.156949	1.11493
[truncated: 6,907 more rows]
[truncated: 15 more columns]
