# Supplementary material for: Multi‐omic network analysis identified betacellulin as a novel target of omega‐3 fatty acid attenuation of western diet‐induced nonalcoholic steatohepatitis
Source: EMBO Mol Med. 2023 Oct 20;15(11):e18367. doi: 10.15252/emmm.202318367 (PMC10630881; doi:10.15252/emmm.202318367)
Supplement: Supplementary file 4 — Dataset EV2 [file EMMM-15-e18367-s002.xlsx]

## Sheet: Dataset EV2
Dataset EV2	Human liver cancer dataset and samples details used in meta-analysis
PMID	year	Data type	Tissue	Organism	GEO	Sample size	Tumor	Non-tumor	Healthy	Cancer	Paired/Matched samples	Cancer statges
21159642; 33771199	2010	Microarry-Affy	liver	human	GSE14520	64	64	64	12	HCC	yes	Cohort1- Tumor and paired non-tumor samples of 22 patients; Cohort2- 42 tumor and paired non-tumor samples
22178589	2012	Microarray	liver	human	GSE26566	169	104	59	6	CC	yes	cholangiocarcinomas and non-cancerous matched surrounding livers and normal bile duct as reference
21320499	2014	Microarray	liver	human	GSE56140	69	35	34		HCC	yes	tumor and adjacent nontumor, cirrhotic tissue
29454748	2018	Microarry-Affy	liver	Human	GSE102079	257	152		14	HCC		tumor and healthy
NA	2019	microarray	liver	human	GSE84005	76	38	38		HCC	yes
28843658	2019	microarray	liver	human	GSE98617	49	36	13		HCC	yes
29117471	2015	microarray	liver	human	GSE76427	167	115	52		HCC	yes
						Total	544	260	32
