# Supplementary material for: Multi‐omic network analysis identified betacellulin as a novel target of omega‐3 fatty acid attenuation of western diet‐induced nonalcoholic steatohepatitis
Source: EMBO Mol Med. 2023 Oct 20;15(11):e18367. doi: 10.15252/emmm.202318367 (PMC10630881; doi:10.15252/emmm.202318367)
Supplement: Supplementary file 5 — Dataset EV3 [file EMMM-15-e18367-s007.xlsx]

## Sheet: Dataset EV3
Dataset EV3	Meta-analysis results from human liver cancer data
identifier	effectSize	effectSizeStandardError	effectSizePval	effectSizeFDR	tauSquared	numStudies	cochranesQ	heterogeneityPval	fisherStatUp	fisherPvalUp	fisherFDRUp	fisherStatDown	fisherPvalDown	fisherFDRDown	Fisher Min	min FDR fo fisher	CancerDataSum(for each set, Match_with_WDO/RD is 1, else -1)	CancerDataCount	Additional Fisher Pval	Meta avglog2FC	Degreee in Network (higher is better)	NewTreatment effectsCategories	Cell type (based on single cell)	EMT signature	Control median	Cancer median	Control GeoMean	Cancer GeoMean
CD44	0.108792	0.170266	0.522852	0.647216	0.1568	7	38.3891	9.428e-07	47.1475	1.81766e-05	7.5947e-05	19.4356	0.148962	0.30622	1.81766e-05	7.5947e-05	-2	6	0	0.460097				CD44	#N/A	#N/A	#N/A	#N/A
KLF2	-1.00837	0.282513	0.000357924	0.0015664	0.502638	7	99.4448	0	9.73717	0.781135	1	363.932	4.89963e-69	2.94956e-67	4.89963e-69	2.94956e-67	1	7	2.74206e-06	-0.0466099					#N/A	#N/A	#N/A	#N/A
MKI67	1.66442	0.262456	2.27259e-10	3.09058e-09	0.417058	7	74.1735	5.67324e-14	629.803	2.39972e-125	7.69166e-123	0.00471599	1	1	2.39972e-125	7.69166e-123	5	7	1.88738e-15	0.896604					#N/A	#N/A	#N/A	#N/A
VIM	0.164047	0.216141	0.447864	0.579032	0.277262	7	62.4224	1.44729e-11	79.8766	2.98265e-11	1.89392e-10	19.0396	0.163442	0.330883	2.98265e-11	1.89392e-10	0	8	0	0.257962	5	EPA&DHA	DC1	VIM	1.01018	0.989818	0.981299	0.945335
AADAT	-2.06564	0.327209	2.73857e-10	3.68484e-09	0.561815	6	56.3706	6.8167e-11	0.000781954	1	1	529.947	9.30348e-106	1.27799e-103	9.30348e-106	1.27799e-103	5	7	0	-0.501353	15	EPA&DHA	Hepatocytes		1.16012	0.82963	1.24078	0.742309
ACAD10	-0.658907	0.142978	4.05676e-06	2.75006e-05	0.0990715	7	25.7515	0.000247666	0.794089	1	1	165.261	6.19103e-28	1.23053e-26	6.19103e-28	1.23053e-26	3	7	0	-0.323798	1	EPA&DHA	NA		1.15491	0.839835	1.07394	0.727758
ACAT2	-0.527523	0.25629	0.0395606	0.0872163	0.343441	6	66.203	6.30718e-13	4.34241	0.976435	1	117.742	1.741e-19	2.40456e-18	1.741e-19	2.40456e-18	4	6	0	-0.418246	5	EPA&DHA	Hepatocytes		1.03856	0.9406	1.18596	0.693532
ACBD3	1.33247	0.152633	2.55023e-18	9.31487e-17	0.114223	7	25.9242	0.000230003	506.884	3.22054e-99	4.54684e-97	0.00361443	1	1	3.22054e-99	4.54684e-97	3	7	0	0.584745	134	EPA&DHA	MC1		0.887666	1.1467	0.878173	1.21429
ACOT12	-1.33821	0.173419	1.19458e-14	2.84841e-13	0.120626	6	17.6891	0.00336232	0.00858709	1	1	293.86	9.13069e-56	4.03543e-54	9.13069e-56	4.03543e-54	3	7	0	-0.280125	0	EPA&DHA	Hepatocytes		1.02718	0.933158	1.14513	0.888618
ACP1	0.694529	0.127957	5.70436e-08	5.39586e-07	0.0723894	7	20.4173	0.0023332	167.136	2.59279e-28	3.71063e-27	0.244514	1	1	2.59279e-28	3.71063e-27	3	7	5.96026e-09	0.392806	166	EPA&DHA	MC2		0.899088	1.12453	0.881248	1.115
ACTB	1.24506	0.431442	0.00390405	0.0126035	0.681715	4	67.9275	1.18794e-14	213.748	8.05426e-42	1.84517e-40	0.76605	0.999339	1	8.05426e-42	1.84517e-40	4	8	0	0.81651	62	EPA	NA		0.875513	1.25483	0.797963	1.26728
ADAMTSL1	-0.0405665	0.170816	0.812279	0.876137	0.121159	6	20.1091	0.00119217	19.121	0.0856504	0.216395	21.8373	0.0393838	0.0983295	0.0393838	0.0983295	4	6	0.00466882	-0.0791707	1	EPA	HSC		1.01275	1	1.03387	0.964886
ADAR	1.16955	0.308802	0.000152245	0.000730447	0.609415	7	111.812	0	498.136	2.30318e-97	3.05756e-95	5.57373	0.97612	1	2.30318e-97	3.05756e-95	3	9	0	0.726613	3	DHA	MC2		0.974177	1.13453	0.891414	1.24886
ADRA1B	-1.34462	0.249171	6.79918e-08	6.35543e-07	0.317317	6	55.9418	8.35393e-11	0.0299305	1	1	343.833	2.80398e-66	1.56609e-64	2.80398e-66	1.56609e-64	5	7	0	-0.355354	30	EPA&DHA	NA		1.11001	0.84814	1.13294	0.814144
AKAP13	-0.17272	0.196485	0.379374	0.512264	0.222485	7	51.8282	2.01916e-09	11.5544	0.642039	1	94.3857	5.59662e-14	5.58375e-13	5.59662e-14	5.58375e-13	5	5	6.19021e-10	-0.157522	66	EPA&DHA	Bcells	AKAP13	1	0.935319	1.04327	0.927332
ANP32B	0.734143	0.149225	8.66803e-07	6.64885e-06	0.110679	7	27.763	0.000104126	189.834	6.49821e-33	1.10672e-31	0.365912	1	1	6.49821e-33	1.10672e-31	4	8	0	0.440989	146	EPA&DHA	MC2		0.988215	1.01678	0.918536	0.988145
ANXA2	1.66009	0.159131	1.76646e-25	1.16377e-23	0.124428	7	26.1736	0.000206657	663.576	1.52091e-132	6.36599e-130	0.00391516	1	1	1.52091e-132	6.36599e-130	4	8	0	0.416781	36	DHA	Cholangiocyte		0.910336	1.14533	0.853088	1.15417
ARID4B	0.537785	0.26296	0.0408426	0.0894549	0.432198	7	91.309	0	223.664	7.7582e-40	1.6678e-38	8.95636	0.833836	1	7.7582e-40	1.6678e-38	3	7	6.03412e-09	0.3043	27	EPA&DHA	MC2		0.970333	1.05156	0.948839	1.09259
ASGR1	-1.2776	0.10328	3.78757e-35	5.1627e-33	0.0336557	7	11.9727	0.0625815	0.00938783	1	1	430.349	5.04207e-83	4.06772e-81	5.04207e-83	4.06772e-81	5	9	0	-0.189229	8	EPA&DHA	Hepatocytes		1.04621	0.95182	1.07686	0.915635
ASPA	-1.78402	0.215039	1.07451e-16	3.23133e-15	0.265478	7	47.7926	1.29988e-08	1.00678e-05	1	1	764.625	4.05383e-154	1.87308e-151	4.05383e-154	1.87308e-151	6	6	0	-0.116256	2	EPA&DHA	NA		1	0.972421	1.04693	0.907424
ASXL2	0.876251	0.197403	9.04198e-06	5.70148e-05	0.222188	7	48.3876	9.88561e-09	246.919	1.24608e-44	3.14418e-43	1.13146	0.999998	1	1.24608e-44	3.14418e-43	5	7	0	0.524454	39	EPA	MC1		0.971066	1.03106	0.951301	1.13389
ATL2	0.259081	0.387792	0.504075	0.630378	0.714322	5	113.054	0	76.9782	1.958e-12	1.33426e-11	59.7659	4.01343e-09	2.80806e-08	1.958e-12	1.33426e-11	3	5	9.40081e-06	0.673877	28	EPA&DHA	NA		0.989384	1.0693	0.94725	1.02855
ATP7A	0.863908	0.274107	0.00162315	0.00590139	0.471138	7	94.8053	0	218.539	8.76438e-39	1.80765e-37	1.20205	0.999997	1	8.76438e-39	1.80765e-37	3	7	0	0.506109	14	EPA&DHA	NA		0.943793	1.09529	0.870619	1.15066
AVPI1	-1.39773	0.0690037	3.14977e-91	5.8977e-88	0.00153774	7	6.26861	0.393782	0.00364303	1	1	499.608	1.12279e-97	1.28034e-95	1.12279e-97	1.28034e-95	3	7	0	-0.142528	13	DHA	DC1		1.00799	0.974162	1.03577	0.907488
BASP1	-0.666715	0.29532	0.0239706	0.057843	0.470484	6	84.559	1.11022e-16	12.681	0.392643	0.780155	243.922	2.52931e-45	8.63607e-44	2.52931e-45	8.63607e-44	5	7	8.64626e-05	-0.0503983	9	EPA&DHA	MC1		1.04816	0.969568	1.01951	0.896806
BAZ2B	-0.645721	0.246981	0.0089371	0.0256037	0.374472	7	78.2441	8.21565e-15	16.7622	0.269072	0.577733	230.431	3.14229e-41	9.56342e-40	3.14229e-41	9.56342e-40	3	7	3.99339e-11	-0.110659	125	EPA&DHA	DC1		1.03432	0.982842	1.01584	0.953637
BHMT	-1.34418	0.116828	1.23487e-30	1.18096e-28	0.0415145	6	11.3384	0.0450682	0.00889733	1	1	455.833	5.45053e-90	5.24105e-88	5.45053e-90	5.24105e-88	5	9	0	-0.206512					#N/A	#N/A	#N/A	#N/A
BIRC5	1.54529	0.305278	4.15065e-07	3.36517e-06	0.588057	7	99.883	0	684.379	5.55662e-137	2.67153e-134	0.239209	1	1	5.55662e-137	2.67153e-134	5	7	2.68121e-08	0.804543					#N/A	#N/A	#N/A	#N/A
BMP2K	-0.0284934	0.132115	0.829244	0.888242	0.066615	6	17.4836	0.0036684	16.8222	0.156408	0.366441	23.6641	0.0225886	0.0604617	0.0225886	0.0604617	4	6	8.18012e-13	-0.306783	11	DHA	DC1		1.01093	0.989971	1.26713	0.951728
BOLL	-0.314359	0.164581	0.0561264	0.115962	0.110603	6	18.7086	0.00217768	3.3117	0.992915	1	53.0133	4.09693e-07	2.37938e-06	4.09693e-07	2.37938e-06	6	6	0	-0.0402538					#N/A	#N/A	#N/A	#N/A
BTBD3	0.657333	0.201884	0.00112996	0.00429482	0.236181	7	52.0678	1.80715e-09	256.492	1.30339e-46	3.51304e-45	2.23673	0.999836	1	1.30339e-46	3.51304e-45	3	7	9.80916e-08	0.243593	71	DHA	E2		0.982085	1.03136	0.937077	1.04641
BTF3	0.585614	0.166765	0.000445413	0.0019	0.148205	7	35.2329	3.88401e-06	197.81	1.53816e-34	2.79493e-33	5.41885	0.979088	1	1.53816e-34	2.79493e-33	4	8	0	0.169149	36	EPA&DHA	MC2		0.970828	1.04734	0.941245	1.06302
CABP4	-0.554757	0.180461	0.00211129	0.0074294	0.141263	6	22.2269	0.000474056	2.60599	0.997744	1	99.0316	8.61555e-16	9.67869e-15	8.61555e-16	9.67869e-15	5	7	0.00808264	-0.0883813	2	EPA&DHA	NA		1.03478	0.97479	1.02528	0.951951
CALM2	1.43226	0.238907	2.03422e-09	2.42119e-08	0.177254	4	18.2258	0.000395118	450.733	2.57539e-92	2.80206e-90	0.765391	0.999341	1	2.57539e-92	2.80206e-90	3	5	0	0.393312	174	EPA&DHA	MC2		0.83148	1.11516	0.842864	1.11357
CAMK2G	0.585912	0.214954	0.00641554	0.0193669	0.272855	7	59.993	4.51583e-11	166.84	2.9751e-28	4.24752e-27	9.99549	0.762513	1	2.9751e-28	4.24752e-27	4	6	0	0.608363	1	DHA	NA		0.991007	1.01068	0.915687	1.17286
CANX	0.518002	0.25397	0.0413881	0.0904104	0.337314	6	63.7144	2.07034e-12	253.076	3.12327e-47	8.60726e-46	4.77889	0.964959	1	3.12327e-47	8.60726e-46	3	9	0	0.223818	2	EPA&DHA	Hepatocytes		0.948428	1.02317	0.938176	1.0656
CD163	-1.19653	0.181315	4.13343e-11	6.23098e-10	0.177578	7	37.902	1.17402e-06	0.0242591	1	1	406.557	5.26551e-78	3.91917e-76	5.26551e-78	3.91917e-76	5	7	0	-0.322797	1	EPA&DHA	NA		1.01522	0.948751	1.04865	0.870381
CD84	-0.259079	0.115357	0.0247113	0.0592724	0.0537707	7	17.0614	0.00906015	8.5832	0.856789	1	57.7073	2.94877e-07	1.73752e-06	2.94877e-07	1.73752e-06	4	6	8.41638e-08	-0.278637	52	EPA&DHA	MC1		1.07401	0.914097	1.199	0.680168
CEP250	0.845298	0.26062	0.00118108	0.00446583	0.413467	7	80.5718	2.77556e-15	167.1	2.63652e-28	3.76866e-27	1.81603	0.999954	1	2.63652e-28	3.76866e-27	3	7	1.53e-07	0.271783	11	EPA&DHA	Plasma		0.957314	1.04694	0.932873	1.09926
CNOT6L	-0.651108	0.193848	0.000782632	0.00312456	0.0754104	3	6.38965	0.0409737	0.016382	1	1	55.7623	3.25148e-10	2.49313e-09	3.25148e-10	2.49313e-09	3	7	0.0161361	-0.193732	1	DHA	MC2		1.02774	0.97226	1.02866	0.970525
COL4A1	1.43613	0.183789	5.53996e-15	1.37249e-13	0.183427	7	37.3718	1.49012e-06	544.605	3.18566e-107	5.99679e-105	0.0367859	1	1	3.18566e-107	5.99679e-105	7	9	0	1.14135	38	EPA&DHA	HSC	COL4A1	0.864183	1.19799	0.779017	1.24928
COLEC10	-2.15364	0.377871	1.20221e-08	1.26875e-07	0.916025	7	125.842	0	0.852272	1	1	871.157	6.51213e-177	5.94073e-174	6.51213e-177	5.94073e-174	3	7	0	-0.411524	1	EPA&DHA	HSC		1.3494	0.69277	1.36033	0.670207
COPS8	0.533526	0.175898	0.00242009	0.00835466	0.141025	6	30.0676	1.43032e-05	163.697	9.25725e-29	1.3465e-27	5.54674	0.937188	1	9.25725e-29	1.3465e-27	5	7	5.70017e-10	0.632458	25	EPA&DHA	MC2		0.982998	1.08481	0.907865	1.18253
COTL1	-0.359812	0.289483	0.213887	0.333286	0.532062	7	109.896	0	40.0057	0.000254598	0.000948094	134.714	7.94502e-22	1.22261e-20	7.94502e-22	1.22261e-20	4	6	0	-0.195184	65	EPA&DHA	MC1		1.02462	0.990654	1.02315	0.991385
CPSF2	0.621595	0.145886	2.03679e-05	0.000119336	0.0773265	6	14.5095	0.0126773	98.1546	1.27885e-15	1.04788e-14	0.748391	0.999997	1	1.27885e-15	1.04788e-14	3	7	9.03055e-09	0.232004	6	EPA&DHA	DC1		0.950985	1.05214	0.92207	1.04906
CRNKL1	0.936383	0.18278	3.00727e-07	2.49212e-06	0.18415	7	40.2262	4.11193e-07	341.767	2.19052e-64	1.00821e-62	0.503113	1	1	2.19052e-64	1.00821e-62	3	7	1.2327e-09	0.28388	0	EPA&DHA	MC2		0.965893	1.05508	0.944122	1.09638
CRYL1	-1.09904	0.175965	4.21685e-10	5.51742e-09	0.166787	7	36.3145	2.3946e-06	0.0535126	1	1	391.637	7.31806e-75	5.05557e-73	7.31806e-75	5.05557e-73	4	6	0	-0.220853	3	EPA&DHA	MC2		1.00722	0.985564	1.04963	1.00157
CUL2	1.12543	0.151405	1.05985e-13	2.22845e-12	0.112721	7	26.5596	0.000175061	397.683	3.90105e-76	2.55131e-74	0.0491379	1	1	3.90105e-76	2.55131e-74	3	7	3.55271e-15	0.341164	1	DHA	NA		0.956338	1.13349	0.905124	1.14095
DBR1	0.973794	0.0804673	1.0339e-33	1.25966e-31	0.0117076	7	8.22105	0.222352	277.606	5.43025e-51	1.6962e-49	0.00707533	1	1	5.43025e-51	1.6962e-49	3	7	0	0.52599	24	DHA	NA		0.959742	1.05121	0.948011	1.14845
DCUN1D3	-1.58323	0.189814	7.36834e-17	2.25635e-15	0.121192	5	14.5172	0.00581495	0.000151337	1	1	326.332	4.15747e-64	2.20768e-62	4.15747e-64	2.20768e-62	3	7	0	-0.0968753	17	EPA&DHA	NA		1.04965	0.950355	1.06776	0.922096
DDX52	0.812518	0.180978	7.1358e-06	4.60147e-05	0.177952	7	40.6632	3.37337e-07	220.871	2.91006e-39	6.11903e-38	0.138877	1	1	2.91006e-39	6.11903e-38	3	7	4.72447e-11	0.330431	10	EPA&DHA	MC2		0.962303	1.0425	0.942736	1.08628
DKC1	1.29882	0.150109	5.03593e-18	1.77209e-16	0.0511768	4	7.81172	0.0500675	326.635	8.72919e-66	4.16869e-64	0.00364334	1	1	8.72919e-66	4.16869e-64	3	5	0	0.400158	58	EPA	MC2		0.847976	1.21164	0.877035	1.28879
DNAJC12	-1.33855	0.0901497	7.15571e-50	2.15739e-47	0.0190178	7	9.35166	0.154746	0.0573965	1	1	475.905	1.17817e-92	1.19421e-90	1.17817e-92	1.19421e-90	5	7	0	-0.527097	5	EPA	HSC		1.16556	0.788121	1.24965	0.667224
DNAJC28	-0.0113085	0.175485	0.948619	0.968575	0.120491	5	23.2853	0.000111044	15.3311	0.120448	0.292153	30.8484	0.000621509	0.00234934	0.000621509	0.00234934	3	3	0.013921	-0.198367	2	EPA	NA		1.00666	0.993342	1.05963	0.931445
DYNC1H1	0.789792	0.336564	0.0189439	0.0476751	0.736769	7	142.629	0	332.616	1.80848e-62	7.84661e-61	16.3407	0.293016	0.535161	1.80848e-62	7.84661e-61	3	7	0	0.576401	9	EPA&DHA	MC2		0.86796	1.13677	0.870853	1.17931
ECM1	-2.99123	0.814272	0.000239248	0.00109318	4.53823	7	444.53	0	2.76131	0.999426	1	1689.9	0	0	0	0	3	7	0	-0.191571	5	DHA	HSC	ECM1	1.23053	0.713417	1.22287	0.641239
EIF1B	-0.0562943	0.298145	0.850238	0.9029	0.48118	6	91.8893	0	100.253	4.96763e-16	4.15953e-15	40.1521	6.78452e-05	0.000301085	4.96763e-16	4.15953e-15	3	5	8.37945e-07	-0.0449549	12	DHA	MC1		0.984669	1.02626	0.98111	1.04102
EMD	0.201339	0.177187	0.255828	0.381799	0.172468	7	41.3877	2.42846e-07	70.5652	1.52451e-09	8.68956e-09	20.694	0.109736	0.23686	1.52451e-09	8.68956e-09	4	6	0	0.409405	33	EPA&DHA	MC2		0.981565	1.01961	0.933555	1.09026
ERCC2	0.296272	0.147086	0.0439801	0.0949325	0.107334	7	28.0715	9.10925e-05	70.7291	1.42366e-09	8.13542e-09	8.04897	0.886759	1	1.42366e-09	8.13542e-09	4	6	4.59498e-11	1.22973	2	DHA	NA		0.959127	1.09249	0.864394	1.36813
ERGIC1	-0.56346	0.169938	0.000914218	0.00357802	0.120204	6	19.9175	0.00129507	4.74497	0.965959	1	91.7802	2.23082e-14	2.29321e-13	2.23082e-14	2.29321e-13	3	7	1.55438e-05	-0.0366567	101	EPA	MC2		1.05182	0.955389	1.0451	0.930317
ETHE1	-0.358326	0.211799	0.0906808	0.170763	0.219204	6	43.9445	2.37706e-08	12.872	0.378413	0.757892	103.31	1.24806e-16	1.47373e-15	1.24806e-16	1.47373e-15	6	6	2.30147e-07	-0.454235	40	DHA	Hepatocytes		1.03352	0.963504	1.18619	0.825902
EZH2	1.83922	0.213886	8.03519e-18	2.75926e-16	0.256263	7	44.8778	4.94922e-08	777.252	8.09893e-157	8.52851e-154	0.00272555	1	1	8.09893e-157	8.52851e-154	3	7	0	0.393672	55	EPA&DHA	MC2	EZH2	0.978943	1.14263	0.901378	1.13108
FAM19A5	-0.392791	0.19025	0.0389608	0.0861285	0.0722868	3	6.34072	0.0419884	0.747044	0.993419	1	36.1919	2.52972e-06	1.34653e-05	2.52972e-06	1.34653e-05	4	6	5.92692e-06	-0.246153	2	EPA&DHA	NA		1.03461	0.990566	1.1043	0.686347
FBXO38	-0.298561	0.161592	0.0646561	0.130021	0.114175	6	26.2842	7.85942e-05	5.28243	0.947874	1	47.0407	4.58663e-06	2.36737e-05	4.58663e-06	2.36737e-05	5	5	0.00317023	-0.294486	16	EPA&DHA	NA		1.01377	0.956036	1.08197	0.91353
FDFT1	0.355979	0.173735	0.0404638	0.0887787	0.137554	6	30.2255	1.33152e-05	105.949	3.77319e-17	3.36026e-16	5.4482	0.941312	1	3.77319e-17	3.36026e-16	4	8	0	0.541549	2	DHA	Cholangiocyte		0.977605	1.08393	0.889528	1.20355
FOXO1	-1.61437	0.0745743	6.37286e-104	1.88934e-100	0	5	2.36309	0.669308	1.09516e-05	1	1	513.748	5.08778e-104	6.805e-102	5.08778e-104	6.805e-102	3	5	1.13637e-07	-0.0846399	10	EPA&DHA	E1		1.16363	0.836373	1.15958	0.825125
FUBP1	1.05475	0.100818	1.29155e-25	8.6207e-24	0.0321298	7	11.9859	0.0622848	332.119	2.29878e-62	9.96174e-61	0.123206	1	1	2.29878e-62	9.96174e-61	3	7	0	0.357748	6	EPA&DHA	MC2		0.923377	1.10126	0.909655	1.12427
FUNDC1	0.91951	0.132971	4.67424e-12	7.91107e-11	0.0562592	6	11.6021	0.0406656	170.046	4.67193e-30	7.14301e-29	0.324185	1	1	4.67193e-30	7.14301e-29	3	7	0	0.469436	2	DHA	DC1		0.935937	1.09885	0.87682	1.1153
FXYD1	-1.60424	0.202302	2.19282e-15	5.70679e-14	0.229994	7	43.5036	9.27168e-08	1.81822e-05	1	1	640.311	1.38428e-127	3.059e-125	1.38428e-127	3.059e-125	3	9	0	-0.589463	34	DHA	Hepatocytes		1.10913	0.850734	1.29747	0.746128
GADD45G	-1.52327	0.196046	7.8519e-15	1.90805e-13	0.213736	7	42.3608	1.56048e-07	1.49933e-05	1	1	511.699	3.06719e-100	3.72439e-98	3.06719e-100	3.72439e-98	5	7	0	-0.140937	12	DHA	MC1		1.00379	0.998106	1.05014	0.881409
GATAD2B	0.784467	0.205789	0.000137852	0.000668969	0.156444	5	19.5676	0.000607737	121.929	2.0532e-21	2.22371e-20	0.122235	1	1	2.0532e-21	2.22371e-20	3	7	5.47916e-10	0.384894	25	EPA&DHA	MC1		0.934324	1.09149	0.870679	1.1093
GOPC	-0.277854	0.205534	0.176419	0.287385	0.198457	6	29.8897	1.55044e-05	7.46809	0.825196	1	51.6801	7.06335e-07	3.99587e-06	7.06335e-07	3.99587e-06	3	5	0	-0.458039	2	EPA&DHA	Cholangiocyte		1	1.00403	1.20961	0.872778
GPR180	-0.519895	0.182451	0.00437867	0.0139322	0.114586	5	15.766	0.00334978	2.25885	0.993944	1	76.2626	2.70045e-12	2.40131e-11	2.70045e-12	2.40131e-11	3	7	9.45885e-09	-0.127981	34	EPA&DHA	Cholangiocyte		1.12167	0.920545	1.13378	0.886078
GPT	-1.5187	0.0847644	8.7307e-72	7.76508e-69	0.0126481	7	8.11638	0.2297	0.0210474	1	1	572.902	3.09073e-113	4.93104e-111	3.09073e-113	4.93104e-111	5	7	0	-0.414118	5	EPA&DHA	Hepatocytes		1.03352	0.923526	1.11834	0.803838
GRB2	0.725029	0.123191	3.97048e-09	4.52736e-08	0.06464	7	18.8833	0.0043654	155.498	5.69231e-26	7.42651e-25	0.161824	1	1	5.69231e-26	7.42651e-25	3	7	5.70211e-13	0.279814	24	EPA&DHA	MC1		0.949079	1.06936	0.923796	1.09234
GTF3C3	1.08855	0.143959	3.98411e-14	8.87531e-13	0.0986832	7	24.2352	0.000472703	369.643	3.09338e-70	1.70366e-68	0.0151242	1	1	3.09338e-70	1.70366e-68	3	7	7.1042e-11	0.338856	14	DHA	NA		0.879329	1.12714	0.889863	1.1033
GTPBP2	0.627696	0.384739	0.102788	0.188339	0.831982	6	143.772	0	290.919	3.77834e-55	1.34695e-53	22.1559	0.0358088	0.0905792	3.77834e-55	1.34695e-53	3	7	0	0.593213					#N/A	#N/A	#N/A	#N/A
HAAO	-1.72807	0.128566	3.46972e-41	6.49678e-39	0.0667592	7	16.4082	0.0117227	0.0408729	1	1	738.151	1.84073e-148	7.11843e-146	1.84073e-148	7.11843e-146	4	6	0	-0.0988561	36	DHA	Hepatocytes		0.995886	1.00823	1.07925	0.996249
HGFAC	-1.95237	0.177579	4.06608e-28	3.26535e-26	0.162154	7	29.2829	5.37778e-05	0.00118679	1	1	879.276	1.18795e-178	1.17403e-175	1.18795e-178	1.17403e-175	7	7	0	-0.467579	12	DHA	NA		1.12765	0.91094	1.21204	0.803353
HHEX	-0.2136	0.158849	0.178731	0.290224	0.132045	7	33.4449	8.60842e-06	11.9756	0.608261	1	49.6106	7.09429e-06	3.57939e-05	7.09429e-06	3.57939e-05	3	5	1.25778e-09	-0.15848	8	DHA	Cholangiocyte		0.978274	1.07525	0.989388	0.957025
HLTF	1.24262	0.278206	7.94949e-06	5.07922e-05	0.484091	7	88.7748	0	543.995	4.29174e-107	7.99431e-105	1.08235	0.999998	1	4.29174e-107	7.99431e-105	3	7	1.42647e-06	0.462625	14	EPA&DHA	DC1		0.760633	1.15519	0.819529	1.14945
HMGB2	1.31813	0.15157	3.42242e-18	1.22986e-16	0.111748	7	25.0935	0.000328102	541.476	1.47102e-106	2.71171e-104	1.58157	0.999981	1	1.47102e-106	2.71171e-104	3	7	0	0.830392	6	EPA&DHA	MC2		0.819202	1.14216	0.751013	1.1454
HSD3B7	-0.25916	0.166072	0.118634	0.210985	0.114027	6	19.3895	0.00162605	5.91825	0.920147	1	48.0702	3.03896e-06	1.60202e-05	3.03896e-06	1.60202e-05	3	5	0.00172197	-0.0987383	6	EPA	NA		1	1	1.06162	0.957791
HSPB1	1.73984	0.252093	5.14186e-12	8.65312e-11	0.311316	6	34.9108	1.56759e-06	471.651	2.37308e-93	2.71477e-91	0.960291	0.999989	1	2.37308e-93	2.71477e-91	7	9	0	0.729444					#N/A	#N/A	#N/A	#N/A
IARS	1.20402	0.238253	4.3375e-07	3.5007e-06	0.340128	7	64.7396	4.87566e-12	508.388	1.54528e-99	2.20796e-97	2.46715	0.999704	1	1.54528e-99	2.20796e-97	3	9	0	1.00688	1	EPA&DHA	MC2		0.944597	1.10182	0.732311	1.09634
IDO2	-1.6835	0.144771	2.94424e-31	2.86971e-29	0.0363596	4	5.37616	0.146236	1.79849e-11	1	1	300.796	2.78824e-60	1.36451e-58	2.78824e-60	1.36451e-58	4	4	1.70399e-09	-1.09402	13	EPA&DHA	NA		1.28137	0.718635	1.27487	0.718771
IFT52	1.29552	0.174251	1.04721e-13	2.20317e-12	0.159983	7	33.5917	8.06548e-06	472.202	7.16201e-92	7.675e-90	1.41121	0.999991	1	7.16201e-92	7.675e-90	5	7	0	0.276885	0	DHA	MC2		0.946372	1.06852	0.937992	1.05694
IGF1	-1.57828	0.185611	1.84484e-17	6.09397e-16	0.185762	7	34.8717	4.5633e-06	0.0455262	1	1	694.623	3.62233e-139	1.05636e-136	3.62233e-139	1.05636e-136	3	7	0	-0.140333	12	DHA	Hepatocytes	IGF1	1.0019	0.999049	1.04591	0.857439
IL17RC	-0.885948	0.242021	0.0002516	0.00114199	0.356518	7	73.6904	7.13873e-14	1.18598	0.999997	1	329.12	9.75201e-62	4.97073e-60	9.75201e-62	4.97073e-60	5	7	0	-0.340849	5	DHA	NA		1.09317	0.888374	1.14338	0.866773
IMMT	0.708631	0.174727	4.99953e-05	0.000269326	0.165871	7	38.6202	8.49511e-07	214.237	6.69375e-38	1.347e-36	1.03648	0.999999	1	6.69375e-38	1.347e-36	3	7	7.67633e-07	0.251535	222	DHA	MC2		0.952561	1.0385	0.905599	1.07295
INCA1	-0.56276	0.148837	0.000156172	0.000747074	0.0365714	4	5.21671	0.156599	0.229052	0.999993	1	47.8166	1.07102e-07	6.59367e-07	1.07102e-07	6.59367e-07	3	5	0	-0.179532	20	EPA&DHA	NA		1.03865	0.957082	1.0681	0.924854
INPP5B	-1.13417	0.338586	0.000808918	0.00321614	0.743116	7	133.227	0	1.46211	0.999988	1	515.326	5.21788e-101	6.49096e-99	5.21788e-101	6.49096e-99	5	7	0	-0.39185	15	DHA	NA		1.12503	0.861743	1.20431	0.848972
ISG20L2	1.28772	0.157999	3.63248e-16	1.03715e-14	0.124077	7	27.6577	0.000108982	471.884	8.36109e-92	8.90631e-90	0.245868	1	1	8.36109e-92	8.90631e-90	3	7	1.31006e-14	0.325936	11	DHA	NA		0.941477	1.1216	0.917601	1.11603
JTB	0.888374	0.437684	0.0423854	0.0922153	1.09182	6	173.094	0	448.893	1.6225e-88	1.55593e-86	28.2843	0.00502589	0.0159155	1.6225e-88	1.55593e-86	4	8	0	0.2855	10	DHA	MC2		0.950099	1.09176	0.924247	1.10239
KATNA1	0.582685	0.166831	0.000478218	0.00202561	0.147771	7	35.3422	3.69907e-06	170.495	5.43995e-29	8.00092e-28	3.87296	0.996183	1	5.43995e-29	8.00092e-28	5	7	7.57562e-08	0.260065	65	EPA&DHA	MC2		0.961404	1.03607	0.910696	1.04603
KCNK5	-0.693464	0.261308	0.00795872	0.0232577	0.423947	7	87.58	1.11022e-16	16.3048	0.295119	0.623217	246.914	1.24895e-44	4.18018e-43	1.24895e-44	4.18018e-43	4	6	2.13294e-09	-0.223563	8	EPA&DHA	Cholangiocyte		1.02851	1	1.05592	0.92716
KCTD9	0.119289	0.158087	0.4505	0.58151	0.130416	7	33.0462	1.02734e-05	48.7781	9.76528e-06	4.18741e-05	15.2514	0.361189	0.6324	9.76528e-06	4.18741e-05	3	5	4.15228e-11	0.339034	22	DHA	NA		0.970961	1.04868	0.94432	1.05875
KIRREL2	-0.313452	0.0777718	5.56805e-05	0.000296094	0	6	2.87087	0.719886	1.14953	0.999969	1	38.3852	0.000132803	0.000563825	0.000132803	0.000563825	6	6	0.0251879	-0.151303	22	EPA&DHA	NA		1.0169	0.975281	1.03465	0.95509
KLF1	-0.421244	0.108771	0.00010761	0.000536484	0.0447948	7	15.2082	0.018698	3.99232	0.995512	1	94.3707	5.63358e-14	5.61905e-13	5.63358e-14	5.61905e-13	6	6	8.60544e-08	-0.0710577	5	EPA&DHA	NA		1.00668	0.986646	1.08497	0.98972
LGALS3	0.557081	0.225755	0.0136009	0.0362445	0.306387	7	66.6592	1.97609e-12	196.915	2.34174e-34	4.22702e-33	3.1463	0.998786	1	2.34174e-34	4.22702e-33	6	8	0	1.06215	24	EPA&DHA	MC1		1	1.00521	0.865317	1.06869
LPGAT1	1.0964	0.294868	0.000200596	0.000935676	0.552724	7	105.188	0	481.23	8.78659e-94	1.02832e-91	0.797692	1	1	8.78659e-94	1.02832e-91	3	7	1.62794e-09	0.338791	98	DHA	Hepatocytes		0.971915	1.04181	0.923545	1.09987
MAP4K4	0.920767	0.190689	1.37467e-06	1.01759e-05	0.204381	7	44.268	6.5404e-08	349.231	5.96621e-66	2.89191e-64	1.39	0.999992	1	5.96621e-66	2.89191e-64	3	7	2.5635e-13	0.413388	34	EPA&DHA	Tcells	MAP4K4	0.960052	1.07306	0.931467	1.10624
MASTL	1.58547	0.138418	2.24089e-30	2.09244e-28	0.0442027	5	7.86958	0.0964743	324.335	1.10122e-63	4.9594e-62	3.08814e-08	1	1	1.10122e-63	4.9594e-62	5	7	0	0.844413	8	EPA	NA		0.900397	1.10651	0.866291	1.24244
MIB2	-0.464052	0.165187	0.00496564	0.015529	0.111511	6	18.8424	0.00205649	3.2726	0.993294	1	74.4775	4.61191e-11	3.76422e-10	4.61191e-11	3.76422e-10	5	7	0.0258072	-0.0702461	4	EPA&DHA	NA		1.01819	0.984008	1.01355	0.965905
MLH3	0.526177	0.13019	5.30841e-05	0.000284031	0.0754114	7	21.118	0.00174716	96.1765	2.55221e-14	1.94981e-13	0.75349	1	1	2.55221e-14	1.94981e-13	3	7	4.62673e-08	0.431368	4	EPA&DHA	NA		0.965517	1.04617	0.892342	1.11003
MLLT1	-0.296094	0.0762375	0.00010282	0.000514838	0.00522154	5	4.83426	0.30473	0.438409	0.999996	1	41.9533	7.64363e-06	3.83529e-05	7.64363e-06	3.83529e-05	4	6	0.0362393	-0.330598	2	EPA	NA		1.01054	0.98946	1.01853	0.980151
MRPL36	0.361598	0.246605	0.142565	0.243875	0.247237	5	29.648	5.77219e-06	61.052	2.29041e-09	1.29223e-08	7.79666	0.648691	0.987892	2.29041e-09	1.29223e-08	4	6	0.0264048	0.370663	13	DHA	MC1		0.928318	1.09547	0.918425	1.07346
MRPS2	-0.604571	0.159249	0.000146816	0.000707261	0.131586	7	32.1705	1.51344e-05	4.59778	0.990661	1	151.48	3.63537e-25	6.53559e-24	3.63537e-25	6.53559e-24	5	7	0	-0.105164	34	EPA&DHA	NA		1.00241	0.994529	1.04042	0.968354
MRPS9	0.43359	0.177126	0.0143682	0.0379397	0.13515	6	21.9061	0.000545561	64.5424	3.31218e-09	1.8453e-08	3.20139	0.993947	1	3.31218e-09	1.8453e-08	3	7	0.000171325	0.220773	7	EPA&DHA	DC1		0.984812	1.01569	0.931741	1.04019
MTFR1	0.346683	0.279275	0.214471	0.334005	0.417411	6	79.4247	1.11022e-15	168.932	7.89402e-30	1.19767e-28	17.255	0.140254	0.291351	7.89402e-30	1.19767e-28	4	6	1.78635e-13	0.674775	6	EPA&DHA	Cholangiocyte		0.951061	1.07385	0.897914	1.20312
MX2	-0.0229481	0.178379	0.897636	0.934324	0.142346	6	29.221	2.09834e-05	20.2883	0.0618257	0.161394	31.2419	0.00180937	0.00629694	0.00180937	0.00629694	5	5	9.48938e-09	-0.411005	2	EPA&DHA	NA		1	0.90984	1.08912	0.86663
NAGS	-0.298362	0.307447	0.331823	0.464012	0.506904	6	66.4384	5.6366e-13	8.67452	0.730451	1	94.4338	6.80333e-15	7.21457e-14	6.80333e-15	7.21457e-14	4	6	0	-0.0615641	9	DHA	NA		1.00732	0.99318	1.0456	0.998523
NBR1	0.0828462	0.198769	0.676827	0.775635	0.22873	7	53.207	1.0659e-09	51.9091	2.91337e-06	1.30298e-05	28.2021	0.0133743	0.0380907	2.91337e-06	1.30298e-05	3	7	0.00126654	0.552801	75	EPA&DHA	E2		0.97973	1.0487	0.925907	1.15315
NCAM2	-0.699004	0.184197	0.000147722	0.000711239	0.186454	7	42.2984	1.60545e-07	0.817911	1	1	113.727	1.05586e-17	1.32881e-16	1.05586e-17	1.32881e-16	4	6	1.1045e-08	-0.106686	25	DHA	NA		1.09132	0.90542	1.09256	0.884541
NDRG2	-1.5717	0.151582	3.44351e-25	2.22739e-23	0.108308	7	24.0628	0.00050854	0.00946597	1	1	537.952	8.24038e-106	1.14076e-103	8.24038e-106	1.14076e-103	5	9	0	-0.353674	11	EPA&DHA	Hepatocytes		1.06507	0.943659	1.14545	0.840742
NFKBIE	0.684652	0.20166	0.000686063	0.00277735	0.235426	7	53.1707	1.084e-09	204.945	5.35874e-36	1.01736e-34	1.05019	0.999999	1	5.35874e-36	1.01736e-34	4	6	5.10814e-12	1.06537	0	DHA	DC1		0.882813	1.14629	0.889287	1.32197
NLRP12	-0.608932	0.123802	8.7162e-07	6.68004e-06	0.0453141	6	10.6188	0.0594855	1.17779	0.999965	1	96.8101	2.34138e-15	2.56549e-14	2.34138e-15	2.56549e-14	4	6	0	-0.322301	17	EPA&DHA	NA		1.16349	0.712939	1.27349	0.757379
NR1I2	-1.33578	0.231571	8.00512e-09	8.6615e-08	0.319559	7	59.24	6.42159e-11	1.72281	0.999967	1	623.341	5.70906e-124	1.19481e-121	5.70906e-124	1.19481e-121	3	7	0	-0.236721	5	EPA&DHA	NA		1.0979	0.90524	1.22738	0.883227
NUDT6	-0.805456	0.196828	4.27329e-05	0.000233528	0.185046	6	36.7223	6.80839e-07	1.06635	0.99998	1	235.587	1.37382e-43	4.46781e-42	1.37382e-43	4.46781e-42	4	6	0	-0.173735	0	EPA&DHA	NA		1.10042	0.88768	1.19183	0.885337
NVL	1.47047	0.237645	6.10595e-10	7.83076e-09	0.337956	7	62.0686	1.70841e-11	633.922	3.18109e-126	1.05773e-123	0.157037	1	1	3.18109e-126	1.05773e-123	3	7	0	0.565201	8	EPA&DHA	MC2		0.887005	1.12983	0.867611	1.19309
ODF2L	-0.269243	0.0901058	0.00280738	0.00949477	0.00947575	6	6.20806	0.286497	4.05416	0.982439	1	34.8767	0.000489955	0.0018892	0.000489955	0.0018892	4	6	0	-0.0605889	11	EPA&DHA	NA		1.00944	1	1.02469	0.954285
OIT3	-3.47661	0.636153	4.62774e-08	4.45324e-07	2.2759	6	145.66	0	0.00969305	1	1	1006.2	8.72192e-208	1.41049e-204	8.72192e-208	1.41049e-204	5	7	0	-0.554064	17	EPA	NA		1.30045	0.638814	1.27586	0.571999
PABPC1	1.25058	0.213234	4.49634e-09	5.06689e-08	0.222126	6	40.012	1.48504e-07	453.604	1.62105e-89	1.5888e-87	0.00376418	1	1	1.62105e-89	1.5888e-87	3	7	0	0.158383	41	EPA&DHA	MC1		0.996357	1.15895	0.937408	1.1093
PALLD	0.621025	0.156421	7.18114e-05	0.000373122	0.125367	7	30.8881	2.66273e-05	176.519	3.28729e-30	5.06957e-29	7.48985	0.914178	1	3.28729e-30	5.06957e-29	4	8	0	0.220826	41	EPA&DHA	NA	PALLD	1	1.02556	1.02072	0.927667
PARP2	1.03204	0.217847	2.16394e-06	1.54773e-05	0.277176	7	56.7354	2.06672e-10	349.44	5.3924e-66	2.61734e-64	1.18852	0.999997	1	5.3924e-66	2.61734e-64	3	7	2.73492e-11	0.411791	2	EPA&DHA	MC1		0.938805	1.08518	0.893227	1.11899
PDP2	-0.0517779	0.21929	0.813342	0.876912	0.232659	6	34.25	2.12308e-06	24.206	0.0190675	0.0553601	32.5345	0.00114376	0.00413585	0.00114376	0.00413585	3	5	0	-0.112523	1	EPA&DHA	NA		1.01818	0.956406	1.02182	0.949286
PER1	-1.48966	0.29325	3.77804e-07	3.08274e-06	0.544286	7	94.5956	0	5.71948e-05	1	1	725.101	1.12816e-145	3.93506e-143	1.12816e-145	3.93506e-143	3	5	0	-0.664478	9	EPA&DHA	MC1		1.12953	0.830285	1.2186	0.73981
PEX6	0.585388	0.179551	0.001113	0.00424079	0.17742	7	42.2731	1.62401e-07	128.939	1.10076e-20	1.15764e-19	4.96942	0.986234	1	1.10076e-20	1.15764e-19	4	6	8.43769e-15	0.538849	13	DHA	NA		0.98009	1.02392	0.890504	1.15143
PHYH	-0.84173	0.27704	0.0023792	0.00823129	0.482871	7	96.5474	0	10.7774	0.70343	1	300.153	1.09851e-55	4.84296e-54	1.09851e-55	4.84296e-54	3	9	0	-0.056853	33	EPA&DHA	Hepatocytes		1.02893	0.981508	1.06445	0.944684
PHYHD1	-1.59421	0.130535	2.65204e-34	3.39385e-32	0.0460724	6	9.60051	0.0873792	0.00218066	1	1	379.326	8.96715e-74	6.00816e-72	8.96715e-74	6.00816e-72	4	6	0	-0.0666333	2	EPA&DHA	NA		1.13241	0.813827	1.27721	0.692174
PKHD1	-0.565922	0.280241	0.0434446	0.0939795	0.408511	6	52.8472	3.61519e-10	6.7199	0.875555	1	123.649	1.15476e-20	1.69209e-19	1.15476e-20	1.69209e-19	4	6	3.44391e-13	-0.0219555	1	EPA&DHA	Cholangiocyte		1.05038	1	1.08928	0.811363
PMPCA	-1.31664	0.17727	1.10833e-13	2.32351e-12	0.130197	6	18.7181	0.00216891	0.199535	1	1	325.923	1.66474e-62	8.57137e-61	1.66474e-62	8.57137e-61	3	7	0	-0.023083	17	DHA	MC2		1.00922	0.981554	1.05281	0.93088
PNPLA2	-0.60982	0.153211	6.88406e-05	0.000359418	0.11917	7	29.7812	4.32577e-05	3.82534	0.996428	1	189.956	6.13741e-33	1.4596e-31	6.13741e-33	1.4596e-31	6	6	7.76503e-08	-0.153744	0	EPA&DHA	MC1		1.01246	0.975076	1.07049	0.96727
POLR2E	-0.261959	0.240388	0.275831	0.404374	0.297461	6	58.9198	2.03167e-11	11.1506	0.516062	0.95508	81.6093	2.03385e-12	1.81901e-11	2.03385e-12	1.81901e-11	4	6	0.000359718	-0.0444008	13	EPA&DHA	DC1		1.00783	0.993452	0.997319	0.976125
PPFIA1	0.650001	0.0988077	4.75412e-11	7.09746e-10	0.0315387	7	12.3372	0.0548562	149.394	9.50047e-25	1.18475e-23	1.45614	0.999989	1	9.50047e-25	1.18475e-23	3	7	1.83792e-07	0.660437	45	EPA&DHA	MC2		0.975513	1.04702	0.841255	1.10202
PPFIBP1	-0.838767	0.2041	3.96355e-05	0.000218176	0.239934	7	51.7987	2.047e-09	0.72657	1	1	264.903	2.35491e-48	8.70021e-47	2.35491e-48	8.70021e-47	5	7	0.033105	-0.128065	7	EPA&DHA	E1		1.04348	0.978261	1.01689	0.973648
PRAMEF8	-0.194399	0.532216	0.714914	0.804536	0.776995	3	34.9396	2.58805e-08	14.0884	0.0286643	0.080364	36.3451	2.36196e-06	1.26007e-05	2.36196e-06	1.26007e-05	4	4	0	-0.144858	1	DHA	NA		1.01207	0.910607	1.09107	0.890668
PRDM10	0.744099	0.119853	5.35134e-10	6.92288e-09	0.0595898	7	17.8256	0.00668311	185.417	5.14427e-32	8.48114e-31	0.27862	1	1	5.14427e-32	8.48114e-31	3	7	1.12324e-08	0.29523	64	EPA&DHA	NA		0.951378	1.06746	0.923513	1.06666
PRKAG2	-1.42757	0.135467	5.76562e-26	3.92195e-24	0.0813688	7	19.8395	0.00295749	0.077113	1	1	576.95	4.26002e-114	6.95244e-112	4.26002e-114	6.95244e-112	3	7	0	-0.356885	20	EPA&DHA	NA		1.00149	0.952575	1.01813	0.838829
PRODH2	-1.4188	0.142821	2.95802e-23	1.67305e-21	0.0937852	7	21.773	0.00133104	0.00348106	1	1	544.807	2.88592e-107	4.09064e-105	2.88592e-107	4.09064e-105	7	7	0	-0.198685	31	EPA&DHA	Hepatocytes		1.03058	0.953204	1.07017	0.889155
PRPSAP1	0.449017	0.301276	0.136123	0.235266	0.580839	7	117.866	0	180.096	6.19056e-31	9.77142e-30	46.5592	2.27083e-05	0.000107751	6.19056e-31	9.77142e-30	5	7	0	0.406191	20	DHA	MC2		0.977099	1.08946	0.88175	1.09296
PSAP	0.117899	0.176379	0.503851	0.630163	0.171469	7	41.4615	2.34849e-07	46.5878	2.24644e-05	9.30319e-05	25.5901	0.0291699	0.0756972	2.24644e-05	9.30319e-05	3	7	2.91323e-13	0.239191	34	DHA	MC1		1	1	0.976564	1.00223
PXMP4	0.760502	0.151136	4.85654e-07	3.88e-06	0.114495	7	28.4492	7.7317e-05	201.285	3.00063e-35	5.5835e-34	0.741991	1	1	3.00063e-35	5.5835e-34	5	7	2.66454e-15	0.336085	3	DHA	Hepatocytes		0.964384	1.04671	0.906385	1.04002
QRFP	-0.455767	0.468268	0.330402	0.462279	0.395741	2	10.1291	0.0014595	1.35155	0.85257	1	21.4373	0.00025932	0.00104914	0.00025932	0.00104914	3	3	6.61678e-05	-0.0922958	0	EPA	NA		1.02506	0.97494	1.02204	0.977124
RAP2A	1.30001	0.21819	2.55085e-09	2.98517e-08	0.275414	7	54.0144	7.32815e-10	456.86	1.261e-88	1.21583e-86	4.66551	0.989945	1	1.261e-88	1.21583e-86	3	7	0	0.758283	103	EPA&DHA	MC1		0.912316	1.06926	0.845087	1.12078
RAPGEF4	-0.661705	0.229854	0.00399185	0.0128461	0.318019	7	68.6992	7.55507e-13	2.74911	0.999441	1	163.484	1.41237e-27	2.76704e-26	1.41237e-27	2.76704e-26	4	6	0	-0.008148	10	DHA	NA		0.991209	1.01758	0.986466	1.02645
RASGRP3	0.517382	0.17401	0.00294629	0.00989681	0.165358	7	39.6489	5.33903e-07	149.31	9.8789e-25	1.23064e-23	4.11698	0.99472	1	9.8789e-25	1.23064e-23	3	5	4.64788e-10	0.658367	13	EPA	E1		0.945009	1.14344	0.910735	1.11324
RBL1	0.889442	0.22874	0.000100887	0.000505588	0.252781	6	34.5739	1.82991e-06	152.339	1.90057e-26	2.52214e-25	0.611541	0.999999	1	1.90057e-26	2.52214e-25	3	7	1.73058e-06	0.375338	2	DHA	MC2		0.912079	1.08368	0.876168	1.08965
RBP4	-1.17456	0.119275	7.02714e-23	3.85204e-21	0.056238	7	16.1946	0.0127466	0.0128135	1	1	388.72	3.00926e-74	2.03931e-72	3.00926e-74	2.03931e-72	7	9	0	-0.265346	4	DHA	Hepatocytes		1.02707	0.886267	1.1444	0.553379
RHOC	0.931931	0.134401	4.09161e-12	6.97475e-11	0.0819707	7	21.7625	0.0013369	245.744	2.17967e-44	5.4727e-43	0.662974	1	1	2.17967e-44	5.4727e-43	4	6	0	0.847844	25	EPA	MC1	RHOC	0.96173	1.0509	0.907971	1.30547
RIPK4	-0.923785	0.175822	1.48753e-07	1.3041e-06	0.166917	7	37.4005	1.47099e-06	8.57511	0.857269	1	313.242	2.03679e-58	9.52231e-57	2.03679e-58	9.52231e-57	3	7	3.73035e-14	-0.0865629	0	EPA&DHA	NA		1.07079	0.940084	1.03384	0.916485
RORC	-0.604183	0.20748	0.00359111	0.011737	0.251831	7	56.0334	2.86611e-10	3.76759	0.996709	1	193.003	1.47049e-33	3.54933e-32	1.47049e-33	3.54933e-32	4	6	0	-0.167381	3	EPA&DHA	NA		1.04572	0.945517	1.19782	0.933266
RPP14	-0.499719	0.112573	9.03553e-06	5.69943e-05	0.0497803	7	16.174	0.0128499	2.4324	0.999728	1	108.527	1.07943e-16	1.27971e-15	1.07943e-16	1.27971e-15	4	6	4.31864e-10	-0.162999	0	EPA&DHA	MC2		1.00833	0.993663	1.15484	0.990619
RPS6KB2	0.270368	0.124281	0.0295962	0.0688494	0.0675802	7	20.0978	0.00266059	50.1306	5.80629e-06	2.53312e-05	5.48929	0.977772	1	5.80629e-06	2.53312e-05	4	6	1.80447e-05	0.615429	9	EPA&DHA	NA		0.994541	1.01092	0.973585	1.10915
SEMA6B	-0.585631	0.0975779	1.95291e-09	2.32909e-08	0.0305405	7	12.214	0.0573616	1.2154	0.999996	1	126.64	3.12459e-20	4.46633e-19	3.12459e-20	4.46633e-19	4	6	0	-0.246357	3	DHA	E2		1.01787	0.998017	1.14974	0.981495
SLAMF8	0.458019	0.116987	9.03595e-05	0.000458316	0.0460351	6	13.4635	0.0194017	88.57	9.33423e-14	6.87991e-13	1.49342	0.999872	1	9.33423e-14	6.87991e-13	4	6	6.63609e-06	0.673328	32	EPA	MC1		0.984586	1.03453	0.969068	1.07884
SLC22A3	-0.466438	0.183181	0.0108863	0.0301276	0.155842	6	33.3181	3.25385e-06	3.59986	0.989624	1	82.0646	1.66423e-12	1.49937e-11	1.66423e-12	1.49937e-11	4	6	0	-0.124854	0	EPA	NA		1.01565	0.987622	1.06311	0.984877
SLCO2B1	-1.28783	0.159843	7.82907e-16	2.15912e-14	0.129774	7	28.72	6.87252e-05	0.0642491	1	1	507.793	2.06594e-99	2.43384e-97	2.06594e-99	2.43384e-97	4	6	0	-0.240911	2	EPA&DHA	NA		1.05169	0.933431	1.17151	0.943865
SMARCC2	0.464173	0.161484	0.00404778	0.0130105	0.136678	7	34.0349	6.62378e-06	83.8506	5.42976e-12	3.60276e-11	2.0175	0.999912	1	5.42976e-12	3.60276e-11	3	7	2.40252e-13	0.619274	155	EPA&DHA	MC2		0.96896	1.03576	0.849366	1.09175
SMPD1	-0.738762	0.22267	0.000907502	0.00355447	0.295568	7	63.6572	8.10763e-12	0.72918	1	1	176.457	3.38352e-30	7.24738e-29	3.38352e-30	7.24738e-29	4	6	0	-0.284377	7	DHA	Cholangiocyte		1.03974	0.94426	1.19141	0.936981
SOAT1	0.532709	0.229394	0.0202196	0.0503275	0.318065	7	68.9164	6.81899e-13	221.184	2.50849e-39	5.2997e-38	3.43414	0.998018	1	2.50849e-39	5.2997e-38	3	7	5.2231e-05	0.263452	39	EPA&DHA	MC1		0.969999	1.0392	0.926875	1.03919
SPAG7	-1.26732	0.1898	2.4366e-11	3.77317e-10	0.200112	7	40.6963	3.32316e-07	0.254945	1	1	509.427	9.3042e-100	1.11082e-97	9.3042e-100	1.11082e-97	5	7	2.60171e-08	-0.0591799	0	EPA	MC2		1.00657	0.996715	1.03967	0.963485
SPARC	0.356015	0.273193	0.192518	0.307849	0.249019	4	29.0516	2.18419e-06	73.2644	1.09725e-12	7.58165e-12	4.90488	0.767693	1	1.09725e-12	7.58165e-12	5	7	0	0.60123				SPARC	#N/A	#N/A	#N/A	#N/A
SPP2	-1.39403	0.10058	1.10818e-43	2.51112e-41	0.0293668	7	10.9697	0.0893186	0.0172966	1	1	514.777	6.82321e-101	8.39986e-99	6.82321e-101	8.39986e-99	3	9	0	-0.525234	4	EPA&DHA	Hepatocytes		1.19195	0.830037	1.26995	0.74404
SSB	0.871325	0.170301	3.11442e-07	2.57731e-06	0.155318	7	35.2227	3.90173e-06	325.778	4.87897e-61	2.03022e-59	0.738904	1	1	4.87897e-61	2.03022e-59	3	7	0	0.200471	59	EPA&DHA	MC2		0.946318	1.07189	0.899489	1.07617
SSR3	0.521686	0.211966	0.0138481	0.0368306	0.264158	7	58.1919	1.04777e-10	182.173	2.34579e-31	3.76449e-30	9.48012	0.79912	1	2.34579e-31	3.76449e-30	5	7	4.14202e-08	0.353047	125	EPA&DHA	Hepatocytes		0.924115	1.08488	0.836292	1.1402
STAT1	0.572266	0.239452	0.0168528	0.043283	0.293665	6	58.5389	2.43499e-11	100.766	3.94089e-16	3.31777e-15	8.01925	0.783625	1	3.94089e-16	3.31777e-15	7	7	0	0.680041	2	EPA&DHA	MC2	STAT1	1	1.0411	1.01145	1.12116
TAF7	0.487606	0.137763	0.000400962	0.0017324	0.0900535	7	24.3471	0.000450783	106.904	2.22375e-16	1.89591e-15	1.4004	0.999991	1	2.22375e-16	1.89591e-15	3	9	7.77156e-15	0.483338	15	EPA&DHA	MC2		0.922094	1.12568	0.893252	1.11857
TAPT1	-0.983701	0.13338	1.64151e-13	3.35816e-12	0.0658602	6	16.1006	0.00656259	0.109336	1	1	263.252	2.34353e-49	8.89841e-48	2.34353e-49	8.89841e-48	3	7	0	-0.177341	59	EPA&DHA	NA		1.0348	0.953576	1.14196	0.834225
TBXAS1	-0.5206	0.201387	0.00973579	0.0274998	0.233088	7	52.1499	1.7398e-09	7.6809	0.905279	1	142.81	1.95816e-23	3.26311e-22	1.95816e-23	3.26311e-22	5	5	5.56041e-06	-0.213787	7	EPA&DHA	MC2		1.00365	0.957034	1.12404	0.892235
TCEA1	0.548773	0.238718	0.0215147	0.0529583	0.29263	6	56.1627	7.5232e-11	208.399	5.99912e-38	1.2079e-36	1.83694	0.999618	1	5.99912e-38	1.2079e-36	4	8	0	0.858658	174	EPA&DHA	MC1		0.94479	1.06405	1.00889	1.00093
THAP11	0.302025	0.13719	0.0277003	0.065228	0.0736765	6	18.5623	0.00231829	70.7062	2.36225e-10	1.41405e-09	8.86118	0.71474	1	2.36225e-10	1.41405e-09	3	5	1.33837e-06	0.295571	49	EPA&DHA	MC2		1	1.03643	0.931924	1.06167
TMSB10	1.21209	0.330045	0.000240201	0.00109725	0.59541	6	101.79	0	338.068	4.60414e-65	2.15534e-63	0.127246	1	1	4.60414e-65	2.15534e-63	3	7	0	0.284693	3	DHA	MC2		0.97896	1.02116	0.931634	1.08964
TNKS1BP1	-0.442535	0.250214	0.0769564	0.149468	0.316834	6	43.6462	2.73258e-08	11.3902	0.495805	0.928358	104.176	8.43008e-17	1.00748e-15	8.43008e-17	1.00748e-15	3	7	0.00223484	-0.342972	91	EPA&DHA	E2		1.07727	0.896574	1.19053	0.833187
TOP2A	2.17299	0.208509	1.97722e-25	1.30021e-23	0.202931	6	29.8142	1.60438e-05	957.195	2.97137e-197	1.32144e-193	7.03051e-07	1	1	2.97137e-197	1.32144e-193	4	6	0	1.38286	54	EPA&DHA	MC2		0.811505	1.60648	0.678157	1.31055
TOPBP1	1.35646	0.184242	1.80629e-13	3.67202e-12	0.183607	7	38.0081	1.11929e-06	498.157	2.27883e-97	3.03656e-95	0.0128802	1	1	2.27883e-97	3.03656e-95	4	6	0	0.476748	2	EPA	MC2		0.922593	1.08665	0.917141	1.14195
TPM1	0.505192	0.169332	0.00285034	0.00962268	0.153823	7	37.0283	1.73864e-06	146.889	3.00824e-24	3.6716e-23	10.4247	0.730518	1	3.00824e-24	3.6716e-23	3	9	0	0.181186	24	EPA&DHA	HSC	TPM1	1	1	0.99687	0.981014
TTR	-1.13496	0.130434	3.27777e-18	1.18203e-16	0.0740931	7	19.5348	0.00334963	0.00400876	1	1	371.273	1.40562e-70	8.81998e-69	1.40562e-70	8.81998e-69	4	8	0	-0.0101621	6	DHA	Hepatocytes		1.03933	0.948147	1.09102	0.534355
TUBD1	0.494454	0.21709	0.0227477	0.0554143	0.27935	7	61.2908	2.45973e-11	159.121	1.06595e-26	1.43327e-25	16.4942	0.284137	0.521864	1.06595e-26	1.43327e-25	4	6	5.83894e-11	0.486901	3	DHA	NA		0.961687	1.05395	0.946305	1.1354
TULP4	1.27995	0.113898	2.66391e-29	2.30028e-27	0.0481046	7	14.6122	0.0234976	443.953	6.74778e-86	6.01686e-84	0.196599	1	1	6.74778e-86	6.01686e-84	5	7	0	0.749731	42	DHA	MC2		0.989716	1.0307	0.938875	1.15141
UBAP2L	1.62264	0.194158	6.41507e-17	1.97424e-15	0.206795	7	39.6521	5.33137e-07	649.645	1.41936e-129	5.37212e-127	0.00328639	1	1	1.41936e-129	5.37212e-127	4	6	0	0.734616	56	DHA	MC1		0.961733	1.05245	0.88405	1.11088
UGT3A1	-0.716996	0.230256	0.00184629	0.00659992	0.257935	6	34.6499	1.76713e-06	0.199995	1	1	118.604	1.17251e-19	1.63334e-18	1.17251e-19	1.63334e-18	4	6	0	-0.199076	27	EPA&DHA	NA		1.02346	0.975279	1.11373	0.953097
UHMK1	0.289384	0.302898	0.339382	0.471801	0.489065	6	64.423	1.47626e-12	79.6974	4.71387e-12	3.14194e-11	22.8561	0.0289731	0.0752521	4.71387e-12	3.14194e-11	4	6	1.23043e-10	0.702257	0	EPA&DHA	MC2		0.986486	1.02703	0.851992	1.08461
WDR41	0.459463	0.0804868	1.13945e-08	1.2061e-07	0.0135322	7	8.78532	0.186017	89.7643	4.20476e-13	2.98418e-12	3.26416	0.998507	1	4.20476e-13	2.98418e-12	4	6	1.46164e-07	0.427644					#N/A	#N/A	#N/A	#N/A
WNK1	0.493466	0.145159	0.000675132	0.00273881	0.103447	7	27.2159	0.000131926	87.8062	9.83734e-13	6.81185e-12	1.15754	0.999997	1	9.83734e-13	6.81185e-12	3	9	0	0.612032	65	EPA&DHA	MC2	WNK1	0.922839	1.09614	0.87864	1.20665
WTAP	0.0664908	0.222779	0.765351	0.842142	0.298048	7	67.077	1.62315e-12	63.9702	2.33397e-08	1.22439e-07	37.6674	0.000584127	0.00222007	2.33397e-08	1.22439e-07	5	7	0	0.655825	79	EPA&DHA	MC1		0.995318	1.02194	0.889144	1.09864
XRCC2	0.0476526	0.289377	0.869201	0.91555	0.529865	7	109.856	0	77.7003	7.53753e-11	4.66789e-10	70.4584	1.59409e-09	1.15485e-08	7.53753e-11	4.66789e-10	4	6	0	0.601642	0	DHA	NA		0.900319	1.11507	0.920829	1.17244
ZCCHC24	-1.34763	0.249681	6.76149e-08	6.32352e-07	0.269747	5	40.2922	3.76616e-08	1.7594e-06	1	1	422.509	1.51567e-84	1.26881e-82	1.51567e-84	1.26881e-82	3	5	7.78046e-06	-0.167968	54	EPA&DHA	E2	ZCCHC24	1.05584	0.944163	1.08925	0.908067
ZMYM5	0.618043	0.12411	6.36544e-07	4.9727e-06	0.0664488	7	19.3572	0.00360109	123.633	1.21995e-19	1.22435e-18	0.26206	1	1	1.21995e-19	1.22435e-18	3	7	9.08162e-14	0.348904	1	EPA	MC2		0.953632	1.05729	0.947765	1.13082
MFSD2A	-2.04305	0.127721	1.35843e-57	6.19585e-55	0	3	0.0181548	0.990964	6.95399e-12	1	1	285.303	1.15053e-58	5.42166e-57	1.15053e-58	5.42166e-57	2	2	0.0162114	-0.366187	9	EPA&DHA	NA		1.08651	0.913491	1.08514	0.911863
HOGA1	-1.63697	0.232501	1.9125e-12	3.40026e-11	0.104229	3	5.65501	0.0591603	2.92485e-06	1	1	198.124	4.75927e-40	1.38905e-38	4.75927e-40	1.38905e-38	2	2	0.000105755	-0.846728	13	EPA&DHA	Hepatocytes		1.10526	0.89474	1.10523	0.894703
PINK1	-1.46574	0.138048	2.46714e-26	1.73118e-24	0.0848743	7	20.2148	0.00253575	0.0141571	1	1	567.522	4.30222e-112	6.65497e-110	4.30222e-112	6.65497e-110	2	6	0	-0.161687	4	EPA&DHA	Hepatocytes		0.997171	1	1.08759	0.974247
CDA	-1.44862	0.0823009	2.39786e-69	1.98387e-66	0.0109867	7	7.8741	0.247473	0.023967	1	1	541.815	1.24647e-106	1.75284e-104	1.24647e-106	1.75284e-104	1	7	0	-0.0265354	7	DHA	NA		0.997473	1.00253	1.04622	0.918083
ACAA2	-1.43103	0.159052	2.31478e-19	9.39004e-18	0.105017	6	21.0408	0.000795809	0.0181451	1	1	507.796	4.85612e-101	6.06214e-99	4.85612e-101	6.06214e-99	1	9	0	-0.215847	2	DHA	Hepatocytes		1.03508	0.954826	1.10902	0.887977
HAL	-1.10266	0.195012	1.56497e-08	1.61659e-07	0.214707	7	45.3852	3.92378e-08	0.0314209	1	1	351.19	2.31672e-66	1.30212e-64	2.31672e-66	1.30212e-64	2	8	0	-0.098011	2	EPA	NA		1.03168	1	1.03257	0.978749
G6PC	-1.10141	0.156972	2.27375e-12	4.01245e-11	0.123683	7	28.6247	7.16359e-05	0.0148513	1	1	338.72	9.52698e-64	5.02149e-62	9.52698e-64	5.02149e-62	2	8	0	-0.168414	0	EPA&DHA	Hepatocytes		1.04208	0.908315	1.13903	0.561291
GSTA2	-0.992681	0.532078	0.062088	0.125924	0.770519	3	30.6438	2.21712e-07	0.218697	0.999799	1	96.0356	1.68262e-18	2.20089e-17	1.68262e-18	2.20089e-17	2	4	0	-0.678774	5	EPA&DHA	Hepatocytes		1.19521	0.755816	1.22733	0.345359
EI24	-0.94919	0.17764	9.12484e-08	8.31733e-07	0.17212	7	38.0766	1.08528e-06	0.283202	1	1	357.613	1.04021e-67	6.06695e-66	1.04021e-67	6.06695e-66	2	6	0	-0.0918145	3	EPA	Hepatocytes		1.02795	0.968041	1.0081	0.910045
HSD17B10	-0.891555	0.196588	5.75635e-06	3.78186e-05	0.22026	7	47.9697	1.19818e-08	0.443677	1	1	288.58	2.83219e-53	1.18545e-51	2.83219e-53	1.18545e-51	2	6	0	-0.13519	8	EPA&DHA	Hepatocytes		1.00781	0.984382	1.04103	0.886947
PM20D1	-0.882375	0.13623	9.3502e-11	1.33914e-09	0.0334612	4	5.56773	0.134643	0.00135593	1	1	107.696	1.13222e-19	1.57846e-18	1.13222e-19	1.57846e-18	2	4	0.00221848	-0.102193	0	EPA	NA		1.03183	0.968173	1.02849	0.971421
PPP1R3B	-0.876101	0.200528	1.24827e-05	7.63162e-05	0.183037	6	26.0596	8.68936e-05	0.706031	0.999998	1	180.689	3.08083e-32	7.15216e-31	3.08083e-32	7.15216e-31	2	6	0	-0.0232238	3	EPA&DHA	NA		1.04705	0.929493	1.03447	0.893314
CFHR1	-0.868328	0.793193	0.273637	0.40197	1.80683	3	71.2673	3.33067e-16	9.05004	0.170783	0.395221	103.95	3.75638e-20	5.34792e-19	3.75638e-20	5.34792e-19	0	4	0	-0.512725	3	DHA	NA		1.08478	0.830443	1.11624	0.373859
TTC39B	-0.866795	0.104462	1.0615e-16	3.19763e-15	0.00682944	4	3.52413	0.317646	0.0458765	1	1	109.032	6.01863e-20	8.49726e-19	6.01863e-20	8.49726e-19	2	4	2.56615e-06	-0.0704408	1	DHA	MC2		1.0934	0.906596	1.09246	0.907131
IZUMO4	-0.841197	0.0735605	2.78099e-30	2.5832e-28	0	4	0.919229	0.820785	0.000417894	1	1	153.257	4.09961e-29	8.46524e-28	4.09961e-29	8.46524e-28	2	2	3.97384e-05	-0.161816	6	EPA&DHA	NA		1.02623	0.973766	1.0262	0.973731
MRPL46	-0.829013	0.151925	4.85039e-08	4.64739e-07	0.115491	7	28.4273	7.80563e-05	0.732635	1	1	214.217	6.7584e-38	1.86685e-36	6.7584e-38	1.86685e-36	2	6	0	-0.0427078	74	EPA&DHA	MC2		0.999465	1	1.0218	0.999838
DLC1	-0.820132	0.176382	3.32328e-06	2.29348e-05	0.16786	7	38.7694	7.94255e-07	0.246157	1	1	220.039	4.31183e-39	1.22529e-37	4.31183e-39	1.22529e-37	3	7	0.105201	-0.3698	0	DHA	NA	DLC1	1.05425	0.929954	1.14487	0.734157
GSTA3	-0.817586	0.166885	9.62749e-07	7.30867e-06	0.112646	6	22.5574	0.000410079	1.73494	0.999717	1	235.595	1.36868e-43	4.45518e-42	1.36868e-43	4.45518e-42	2	6	2.00727e-08	-0.162269	0	EPA	Hepatocytes		1.05243	0.950374	1.07461	0.958218
MAP2K4	-0.780623	0.210987	0.000215718	0.00099849	0.218563	6	43.0756	3.56699e-08	2.35005	0.99865	1	183.334	8.8202e-33	2.08786e-31	8.8202e-33	2.08786e-31	1	7	9.18044e-07	-0.0828446	0	DHA	NA		1.0392	0.963181	1.07374	0.94979
SDHA	-0.777537	0.176224	1.02327e-05	6.36878e-05	0.169727	7	38.5392	8.81137e-07	2.24723	0.999831	1	294.485	1.66809e-54	7.15892e-53	1.66809e-54	7.15892e-53	1	5	0	-0.175558	2	EPA&DHA	Hepatocytes		1.15754	0.908881	1.17303	0.905382
PLA2G12B	-0.770633	0.221252	0.000495713	0.00208902	0.235385	6	32.7241	4.26918e-06	0.443661	1	1	145.912	3.82057e-25	6.86159e-24	3.82057e-25	6.86159e-24	2	6	0	-0.0466542	4	EPA&DHA	Hepatocytes		1.01646	0.974147	1.16675	0.603257
APOL6	-0.688971	0.200175	0.00057778	0.00238985	0.230362	7	50.656	3.47238e-09	6.39271	0.955602	1	235.628	2.66953e-42	8.35326e-41	2.66953e-42	8.35326e-41	2	6	0	-0.116676					#N/A	#N/A	#N/A	#N/A
SALL1	-0.687238	0.20759	0.0009311	0.00363091	0.247921	7	51.4076	2.45307e-09	7.48405	0.91444	1	219.814	4.79578e-39	1.36064e-37	4.79578e-39	1.36064e-37	0	6	0	-0.0816411	10	DHA	NA		1.05142	0.968894	1.17351	0.969468
C2	-0.682112	0.213556	0.00140287	0.00519286	0.268674	7	59.0982	6.86156e-11	0.705628	1	1	161.725	3.19122e-27	6.17051e-26	3.19122e-27	6.17051e-26	2	8	0	-0.0461067	30	EPA&DHA	HSC		1.00485	0.990301	0.885903	1.00776
D2HGDH	-0.673031	0.17702	0.000143532	0.000693319	0.0837327	4	9.67173	0.0215729	0.398462	0.999944	1	80.6575	3.6044e-14	3.64208e-13	3.6044e-14	3.64208e-13	0	4	0.134952	-0.173795	2	EPA&DHA	NA		1.05082	0.949176	1.09196	0.893454
SLC25A11	-0.672075	0.115916	6.71371e-09	7.34236e-08	0.0440985	6	12.8397	0.024928	2.50285	0.998151	1	164.918	5.21499e-29	1.07434e-27	5.21499e-29	1.07434e-27	1	7	1.63662e-06	-0.068012	7	EPA&DHA	MC2		1.01166	0.988461	1.0519	0.970477
LNX2	-0.669098	0.235065	0.00442113	0.0140472	0.273098	6	37.5527	4.64021e-07	5.37053	0.944445	1	155.796	3.76845e-27	7.27082e-26	3.76845e-27	7.27082e-26	0	6	0	-0.0465503	6	DHA	NA		1.02547	0.98764	1.05459	0.994379
TTC7B	-0.641214	0.104176	7.50311e-10	9.51964e-09	0.0144825	5	5.48137	0.241372	2.21185	0.994443	1	84.7337	5.89063e-14	5.86722e-13	5.89063e-14	5.86722e-13	-1	5	0	-0.104811	3	EPA	NA		1.00832	0.995841	1.05834	0.992915
STBD1	-0.629095	0.153046	3.94817e-05	0.000217464	0.0655377	4	11.7254	0.00838547	0.030798	1	1	109.629	4.53807e-20	6.43505e-19	4.53807e-20	6.43505e-19	1	3	7.14999e-06	-0.0042106	17	DHA	Cholangiocyte		1.05556	0.944444	1.06793	0.929286
MRI1	-0.618998	0.220884	0.00507292	0.0158186	0.152286	4	15.3453	0.00154413	0.514578	0.999851	1	72.47	1.58121e-12	1.42674e-11	1.58121e-12	1.42674e-11	1	3	5.1693e-07	-0.00532883	0	DHA	DC1		1.00814	0.991857	0.977627	1.01996
GATA4	-0.616664	0.215751	0.00426019	0.0136002	0.274988	7	60.3979	3.73644e-11	3.55517	0.997601	1	137.154	2.60736e-22	4.11556e-21	2.60736e-22	4.11556e-21	-1	5	0	-0.00626007	0	DHA	E2		1.03398	0.983011	1.10111	1.01343
SRSF7	-0.596704	0.181834	0.00103228	0.00397105	0.0971415	4	14.2581	0.0025741	0.2789	0.999986	1	85.0143	4.75992e-15	5.10086e-14	4.75992e-15	5.10086e-14	2	2	0.198094	-0.097668	17	EPA&DHA	MC2		1.01157	0.988432	1.01156	0.988422
SLC30A1	-0.59227	0.18092	0.00106168	0.00407094	0.181078	7	41.9557	1.87617e-07	2.91908	0.999208	1	152.792	1.98481e-25	3.6102e-24	1.98481e-25	3.6102e-24	0	6	0	-0.0207949	7	EPA&DHA	NA		1.00949	0.992436	1.11993	1.02593
PLK5	-0.580694	0.299765	0.0527253	0.110099	0.135813	2	3.75742	0.0525737	0.0146606	0.999973	1	25.2946	4.38928e-05	0.000199721	4.38928e-05	0.000199721	1	1	5.42e-05	-0.236	1	EPA&DHA	NA		1.02406	0.975938	1.02406	0.975938
HECTD3	-0.5804	0.191576	0.00244875	0.00843744	0.208704	7	46.8211	2.03135e-08	4.19254	0.994192	1	240.094	3.20036e-43	1.02857e-41	3.20036e-43	1.02857e-41	1	7	0.0103921	-0.0156791	11	EPA&DHA	NA		1.00546	0.995154	1.01017	0.981663
ARHGEF6	-0.575392	0.167389	0.000587224	0.002423	0.149201	7	35.9028	2.87922e-06	4.41879	0.992373	1	162.545	2.18245e-27	4.24999e-26	2.18245e-27	4.24999e-26	2	6	1.19878e-07	-0.00342802	4	DHA	DC1		1.02416	0.997133	1.17661	0.952542
PARVA	-0.569698	0.219409	0.00941762	0.0267562	0.28626	7	62.7256	1.25543e-11	8.20307	0.87848	1	185.651	4.61036e-32	1.05892e-30	4.61036e-32	1.05892e-30	0	6	3.06997e-07	-0.0148342	18	DHA	Cholangiocyte		1.02106	0.993711	1.04112	0.986534
FAM214A	-0.563999	0.12157	3.49591e-06	2.40144e-05	0	2	0.441162	0.506562	0.00927686	0.999989	1	30.7367	3.46429e-06	1.81254e-05	3.46429e-06	1.81254e-05	1	1	0.909	-0.0199	41	EPA&DHA	Plasma		1.01725	0.982748	1.01725	0.982748
AQP11	-0.561505	0.345144	0.103764	0.189736	0.533005	5	57.0379	1.21471e-11	2.88466	0.98401	1	105.33	4.64851e-18	5.94909e-17	4.64851e-18	5.94909e-17	1	5	0	-0.412207	4	EPA&DHA	NA		1.01358	0.953503	1.03749	0.804337
MAOB	-0.561385	0.304189	0.0649628	0.130468	0.50277	6	92.6499	0	9.59181	0.651722	1	204.521	3.80044e-37	1.02589e-35	3.80044e-37	1.02589e-35	2	8	0	-0.0823243	8	EPA&DHA	Hepatocytes		1.01274	0.983159	1.04127	0.880161
KDM4B	-0.555256	0.217335	0.0106237	0.0295312	0.152395	4	20.6769	0.000122862	0.711682	0.999497	1	89.4143	6.11446e-16	6.95017e-15	6.11446e-16	6.95017e-15	1	1	0.412	-0.0862	0	DHA	NA		1.02623	0.973774	1.02623	0.973774
PSMA2	-0.549568	0.0858904	1.56936e-10	2.18178e-09	0.0182198	7	9.70672	0.137558	0.847496	1	1	111.796	2.50656e-17	3.0783e-16	2.50656e-17	3.0783e-16	2	8	7.3528e-09	-0.0857396	23	DHA	Hepatocytes		1.01396	0.982979	1.05238	0.962143
OXNAD1	-0.547737	0.27448	0.0459837	0.098472	0.400104	6	75.0101	9.21485e-15	16.6614	0.162783	0.379347	170.019	4.73223e-30	1.00937e-28	4.73223e-30	1.00937e-28	1	5	0	-0.148955	38	EPA&DHA	NA		1.03285	0.983577	1.067	0.992056
FAM193B	-0.536932	0.233796	0.0216426	0.0532107	0.187713	4	27.9059	3.80094e-06	0.789659	0.99926	1	120.982	2.07795e-22	3.30337e-21	2.07795e-22	3.30337e-21	2	2	0.349128	-0.130393	16	DHA	NA		1.03299	0.967011	1.03265	0.966646
OVGP1	-0.535242	0.143596	0.000193451	0.000906268	0.10058	7	26.2884	0.000196717	1.8519	0.999948	1	122.158	2.37574e-19	3.25092e-18	2.37574e-19	3.25092e-18	0	6	0	-0.102319	0	DHA	NA		1.02008	0.980057	1.16718	1.00752
MSMO1	-0.534769	0.107927	7.23528e-07	5.61401e-06	0	3	0.853905	0.652494	0.231524	0.999763	1	36.9938	1.76583e-06	9.5493e-06	1.76583e-06	9.5493e-06	2	4	5.34554e-10	-0.108171	2	EPA&DHA	Cholangiocyte		1.01751	0.9838	1.01205	0.988292
RWDD4A	-0.517894	0.410955	0.20759	0.325929	0.43684	3	20.4438	3.63651e-05	1.63722	0.949864	1	49.3207	6.43142e-09	4.41391e-08	6.43142e-09	4.41391e-08	0	2	0.986093	-0.146911	0	DHA	MC2		1.05452	0.945476	1.0527	0.943437
MTCH2	-0.504517	0.314136	0.108263	0.196418	0.636416	7	130.761	0	19.3284	0.152775	0.359184	154.996	7.17753e-26	1.32794e-24	7.17753e-26	1.32794e-24	-1	7	0	-0.149237	3	EPA&DHA	Hepatocytes		1	1.00397	1.06738	0.898827
PRODH	-0.475816	0.180939	0.00854598	0.0246839	0.150468	6	31.1072	8.92175e-06	3.17568	0.994171	1	140.519	4.70589e-24	8.07262e-23	4.70589e-24	8.07262e-23	-2	4	0.00607559	-0.0173054	4	EPA&DHA	NA		0.968617	1	1.09033	1.03947
NDUFC2	-0.472412	0.491206	0.336181	0.468577	0.907262	4	95.5556	0	39.2846	4.35243e-06	1.91647e-05	76.3937	2.59282e-13	2.47977e-12	2.59282e-13	2.47977e-12	0	4	0	-0.21606	12	EPA&DHA	MC2		1.00333	0.99334	1.058	0.88292
PRKRA	-0.470264	0.139944	0.000778357	0.00310923	0.0942715	7	25.2269	0.000309944	3.1448	0.998789	1	128.191	1.54597e-20	2.25051e-19	1.54597e-20	2.25051e-19	2	4	0.106639	-0.110447	10	DHA	DC1		1.01801	0.979461	1.01674	0.969469
CRCP	-0.459869	0.269327	0.0877335	0.166163	0.324905	5	53.9573	5.37215e-11	14.3556	0.157383	0.368452	94.4671	6.93528e-16	7.85057e-15	6.93528e-16	7.85057e-15	2	4	0.000922661	-0.195554	0	DHA	MC2		1.06353	0.93647	1.05317	0.943482
RBM7	-0.455392	0.20644	0.027389	0.0645806	0.249222	7	56.5979	2.20339e-10	12.3167	0.580885	1	114.225	8.44677e-18	1.06984e-16	8.44677e-18	1.06984e-16	1	5	3.32542e-05	-0.100489	36	DHA	MC2		1.01508	0.981597	1.05612	0.953243
UROD	-0.442962	0.221144	0.0451723	0.0970441	0.236907	6	34.3465	2.03114e-06	2.41958	0.998438	1	79.8035	4.49919e-12	3.93878e-11	4.49919e-12	3.93878e-11	1	5	0	-0.0738278	3	EPA&DHA	Cholangiocyte		0.989158	1.01084	0.974063	1.02227
SACM1L	-0.44194	0.197078	0.0249312	0.0597233	0.223524	7	51.68	2.16255e-09	7.10093	0.930751	1	87.3686	1.18904e-12	1.08555e-11	1.18904e-12	1.08555e-11	2	6	0	-0.00243894	43	EPA&DHA	Cholangiocyte		1.00317	0.993667	1.11088	1.02793
IPPK	-0.441668	0.205535	0.0316443	0.0727105	0.206286	6	42.2127	5.33456e-08	4.91653	0.960709	1	98.7959	9.58085e-16	1.07394e-14	9.58085e-16	1.07394e-14	2	6	0	-0.181883	1	EPA	NA		1.02062	0.987228	1.1334	0.914942
HECW1	-0.43656	0.100977	1.53678e-05	9.21963e-05	0.0228116	5	7.60142	0.107319	0.812302	0.999934	1	73.7986	8.14767e-12	7.01713e-11	8.14767e-12	7.01713e-11	1	5	0.700449	-0.32992	0	EPA&DHA	NA		1.01009	0.989908	1.0113	0.988107
CLASRP	-0.428629	0.185163	0.0206198	0.0511021	0.102413	4	14.9511	0.00185889	2.17797	0.975064	1	73.1352	1.16445e-12	1.06446e-11	1.16445e-12	1.06446e-11	1	1	0.0044	-0.397	2	EPA&DHA	NA		1.02551	0.97449	1.02551	0.97449
P2RX3	-0.423341	0.153389	0.00578152	0.017713	0.120193	7	30.8349	2.7257e-05	4.1486	0.994504	1	73.1008	5.26836e-10	3.9703e-09	5.26836e-10	3.9703e-09	2	6	1.06581e-14	-0.175222	0	EPA	NA		1.02377	0.988546	1.0872	0.953194
ABTB1	-0.423246	0.115105	0.000235951	0.0010802	0.0349737	6	9.43915	0.0927788	0.831514	0.999995	1	56.6372	9.19006e-08	5.69525e-07	9.19006e-08	5.69525e-07	4	6	0.0598459	-0.0980603	8	DHA	NA		1.0244	0.973535	1.07919	0.965847
TSC22D3	-0.419457	0.288608	0.146118	0.248283	0.53035	7	110.69	0	15.8445	0.32296	0.669526	221.613	2.04785e-39	5.87569e-38	2.04785e-39	5.87569e-38	2	6	1.924e-07	-0.057538	15	EPA&DHA	Cholangiocyte		1.04888	0.954815	1.21358	0.928151
KLF16	-0.418703	0.351131	0.233088	0.356033	0.677899	6	86.1311	0	38.0242	0.000152169	0.000579769	98.2562	1.22167e-15	1.36082e-14	1.22167e-15	1.36082e-14	1	7	0	-0.0219879	2	EPA&DHA	NA		1	0.999456	0.985551	0.964515
SRSF6	-0.415452	0.100363	3.48063e-05	0.000193934	0.0142411	4	4.66969	0.197645	0.198499	0.999996	1	51.9382	1.72997e-08	1.14574e-07	1.72997e-08	1.14574e-07	2	2	0.244157	-0.13726	1	EPA&DHA	MC2		1.01442	0.985583	1.01441	0.985575
AUH	-0.411928	0.207886	0.047534	0.101189	0.252557	7	56.7141	2.08727e-10	13.85	0.460946	0.879614	118.999	9.87834e-19	1.30992e-17	9.87834e-19	1.30992e-17	1	5	0	-0.112298	0	EPA&DHA	MC2		1.04709	0.971761	1.10662	0.973211
SAR1B	-0.403962	0.263522	0.125291	0.220367	0.433899	7	92.0268	0	28.7751	0.011207	0.0338074	134.612	8.32392e-22	1.2776e-20	8.32392e-22	1.2776e-20	2	6	0	-0.045487	12	EPA&DHA	Hepatocytes		1.01044	0.989474	1.0657	0.964951
NUDT12	-0.398198	0.179361	0.0264122	0.0626802	0.138905	6	22.0406	0.000514381	9.61945	0.649307	1	72.3419	1.16492e-10	9.25947e-10	1.16492e-10	9.25947e-10	2	6	0	-0.134838	38	EPA&DHA	Hepatocytes		1.02503	0.935703	1.14638	0.671189
RAI2	-0.390125	0.190261	0.0403178	0.0885453	0.204806	7	47.4877	1.49552e-08	14.4989	0.413238	0.811066	102.54	1.54283e-15	1.71373e-14	1.54283e-15	1.71373e-14	2	6	9.32587e-14	-0.0260278	76	EPA&DHA	NA		1.05719	0.965225	1.10265	0.959018
SLC34A2	-0.383176	0.163339	0.0189817	0.0477542	0.137108	7	32.5207	1.29642e-05	9.5552	0.793928	1	127.983	1.6996e-20	2.4681e-19	1.6996e-20	2.4681e-19	2	6	0.107604	-0.0207782	0	EPA	NA		1.00335	0.993307	0.994136	0.97975
MPV17L	-0.379339	0.19607	0.0530255	0.110641	0.139365	5	18.4682	0.000999381	2.70926	0.987463	1	60.1384	3.41217e-09	2.40012e-08	3.41217e-09	2.40012e-08	1	5	0	-0.143262	28	EPA&DHA	NA		1.0439	0.83613	1.11878	0.80567
ECSIT	-0.359264	0.1351	0.0078316	0.0229314	0.0854971	7	23.615	0.000614627	3.35631	0.998255	1	68.8409	3.12725e-09	2.20582e-08	3.12725e-09	2.20582e-08	2	6	0	-0.0536813	5	EPA&DHA	NA		1.00585	0.995945	1.05578	0.995276
SERPINE3	-0.358056	0.168284	0.0333628	0.0758089	NA	1	NA	NA	0.0330905	0.983591	1	8.21984	0.0164091	0.0457025	0.0164091	0.0457025	1	1	0.0487018	-0.418772	2	DHA	NA		1.14412	0.855875	1.14412	0.855875
EML3	-0.346804	0.156843	0.027025	0.0638661	0.127715	7	32.3086	1.42388e-05	4.77399	0.988716	1	93.5616	8.02726e-14	7.93978e-13	8.02726e-14	7.93978e-13	3	5	0.67317	-0.0759465	4	DHA	NA		1.00973	0.978787	1.03314	0.978832
PAX9	-0.338733	0.108574	0.00180949	0.00648348	0.0443367	7	15.0842	0.0196117	3.05119	0.99898	1	59.1836	1.63051e-07	9.88755e-07	1.63051e-07	9.88755e-07	2	6	6.62272e-06	-0.0752488	0	DHA	NA		1.01684	0.975528	1.01795	0.929453
PLP1	-0.337361	0.200377	0.0922529	0.173119	0.230672	7	53.1578	1.09052e-09	12.709	0.549552	0.998243	68.6942	3.3239e-09	2.34035e-08	3.3239e-09	2.34035e-08	4	6	0.599678	-0.316514	3	DHA	NA		1.03668	0.983974	1.44106	0.973498
ADRB3	-0.336616	0.0948756	0.000388208	0.00168323	0.0134404	4	4.83049	0.184639	1.31499	0.995371	1	48.0739	9.56319e-08	5.92029e-07	9.56319e-08	5.92029e-07	1	5	0.0592199	-0.136475	11	EPA&DHA	NA		1.01496	0.986808	1.05482	0.915471
MAPRE3	-0.331466	0.14892	0.0260282	0.0619302	0.111526	7	28.9022	6.3485e-05	5.66767	0.974186	1	90.7831	2.69901e-13	2.57856e-12	2.69901e-13	2.57856e-12	1	5	0.00456557	-0.0525513	6	DHA	NA		1.00945	0.985543	1.03344	1.00257
FBXO31	-0.322963	0.143174	0.0240869	0.0580841	0.100322	7	26.6872	0.000165707	4.05513	0.995125	1	66.8883	7.02528e-09	4.80018e-08	7.02528e-09	4.80018e-08	2	6	0	-0.18563	6	DHA	Cholangiocyte		1.01382	0.982387	0.993834	0.936615
ABHD14A	-0.302456	0.267233	0.257717	0.383991	0.377308	6	73.3646	2.04281e-14	17.6086	0.128102	0.30826	82.9346	1.13395e-12	1.03765e-11	1.13395e-12	1.03765e-11	2	4	0	-0.154652	2	EPA	Cholangiocyte		0.987955	1.02409	0.953738	0.911121
EPHX1	-0.30138	0.27137	0.266746	0.394126	0.462637	7	98.4413	0	20.4994	0.115166	0.280872	118.206	1.41178e-18	1.85482e-17	1.41178e-18	1.85482e-17	-1	7	0	-0.126486	2	EPA&DHA	NA		1.00793	0.970241	1.04477	0.980916
LRIT1	-0.289959	0.12923	0.0248487	0.0595658	0.0524859	5	12.3696	0.0148042	2.81712	0.985406	1	41.5985	8.83807e-06	4.40085e-05	8.83807e-06	4.40085e-05	1	3	0.0194263	-0.204253	3	DHA	NA		1.02288	0.97712	1.06445	0.929999
ATG5	-0.288591	0.140639	0.0401707	0.0883094	0.095821	7	25.9016	0.000232242	5.48424	0.977868	1	53.6208	1.49124e-06	8.14481e-06	1.49124e-06	8.14481e-06	2	6	0.0004475	-0.0605105	9	EPA	MC1		1.01311	0.981048	1.04868	0.966274
WNT5B	-0.288533	0.164903	0.0801684	0.154473	0.144915	7	35.8049	3.00811e-06	9.92906	0.767352	1	77.0734	9.83667e-11	7.86978e-10	9.83667e-11	7.86978e-10	2	6	1.95616e-05	-0.0936461	0	DHA	NA	WNT5B	1.0411	0.985772	1.07694	0.904775
COQ2	-0.286648	0.0962525	0.00290055	0.009769	0.0293832	7	12.1056	0.0596536	4.46077	0.991994	1	56.0502	5.70965e-07	3.26536e-06	5.70965e-07	3.26536e-06	2	6	0.000111374	-0.233548	9	EPA&DHA	MC2		1.01371	0.984901	1.06832	0.907156
GRTP1	-0.268473	0.153007	0.0793197	0.153105	0.119635	7	30.8071	2.75923e-05	10.0193	0.760771	1	53.4377	1.60242e-06	8.71329e-06	1.60242e-06	8.71329e-06	1	5	5.31185e-09	-0.0192292	60	DHA	NA	GRTP1	1.1165	0.936797	1.10838	0.935976
SNAPC5	-0.251877	0.197363	0.201879	0.319075	0.187796	6	39.6047	1.79409e-07	15.9406	0.19397	0.44026	52.6853	4.68567e-07	2.70672e-06	4.68567e-07	2.70672e-06	0	6	1.08943e-08	-0.322956	11	EPA&DHA	MC2		1.02557	0.948863	1.14778	0.890267
ARHGDIB	-0.237113	0.253184	0.349003	0.481843	0.396978	7	85.2094	3.33067e-16	43.7277	6.54837e-05	0.000259123	105.963	3.37944e-16	3.91004e-15	3.37944e-16	3.91004e-15	2	6	0	-0.12828					#N/A	#N/A	#N/A	#N/A
DERL2	-0.228242	0.136302	0.0940262	0.175631	0.0726566	6	18.5502	0.00233032	5.22074	0.950196	1	44.1257	1.45367e-05	7.0594e-05	1.45367e-05	7.0594e-05	1	5	0.313744	-0.0335075	69	DHA	MC2		1.01631	0.977039	1.01388	0.968675
PARP3	-0.207876	0.184826	0.260709	0.38741	0.16028	6	34.5176	1.87776e-06	12.0933	0.438218	0.846826	93.3311	1.11491e-14	1.167e-13	1.11491e-14	1.167e-13	1	5	0.000104284	-0.211213	3	EPA&DHA	HSC		1.0117	0.984431	1.00682	0.906472
ITGB2	-0.19441	0.183241	0.288711	0.418293	0.15704	6	33.8844	2.51055e-06	16.8102	0.156878	0.367439	65.6199	2.09358e-09	1.49991e-08	2.09358e-09	1.49991e-08	2	6	2.60622e-05	-0.111067					#N/A	#N/A	#N/A	#N/A
SRMS	-0.177411	0.164067	0.279549	0.408546	0.0680217	4	8.67033	0.0340108	4.98481	0.759198	1	21.5308	0.00586328	0.0182522	0.00586328	0.0182522	1	5	0.436742	-0.0613732	1	DHA	NA		1	0.991921	1.01064	0.977408
NTM	-0.159373	0.156769	0.309341	0.440328	0.0899524	5	18.331	0.00106317	10.9354	0.362571	0.732554	40.6978	1.27621e-05	6.24122e-05	1.27621e-05	6.24122e-05	2	2	0.0247497	-0.319034	1	DHA	NA		1.09078	0.90922	1.08823	0.906157
EZH1	-0.157233	0.110157	0.153476	0.258249	0.0470017	7	15.8224	0.0147395	10.5765	0.718939	1	36.2285	0.000964308	0.00353015	0.000964308	0.00353015	2	6	5.51477e-05	-0.0964582					#N/A	#N/A	#N/A	#N/A
BAG4	-0.151449	0.183151	0.408291	0.540781	0.187838	7	44.8246	5.07116e-08	18.0434	0.204813	0.461543	52.9309	1.95468e-06	1.05114e-05	1.95468e-06	1.05114e-05	3	7	0.0880437	-0.0622898	1	EPA&DHA	NA		1.0113	0.989772	1.05056	0.951912
DPP6	-0.135877	0.0964698	0.158985	0.26548	0.0299639	7	12.2728	0.0561528	11.9271	0.612154	1	35.0897	0.00142574	0.00506743	0.00142574	0.00506743	1	5	0.0276277	-0.202774	0	EPA&DHA	NA		1.01123	0.993856	1.09452	0.888927
PAM16	-0.133837	0.181665	0.46129	0.591755	0.0715073	3	8.66747	0.0131185	4.70953	0.581571	1	19.2179	0.00381099	0.0123881	0.00381099	0.0123881	1	1	0.997	-0.000469	4	DHA	MC2		1.00417	0.995833	1.00417	0.995833
NDUFV1	-0.130002	0.121359	0.28407	0.413389	0.0633002	7	19.2318	0.00378955	12.5691	0.560697	1	37.094	0.00071394	0.00267065	0.00071394	0.00267065	1	7	1.23544e-06	-0.0409455	103	DHA	Hepatocytes		1	1	0.995241	1.00215
ZDHHC4	-0.127191	0.142966	0.37365	0.506535	0.0999206	7	26.6772	0.000166425	17.2518	0.243007	0.531356	38.9344	0.000373334	0.00146816	0.000373334	0.00146816	1	5	4.8927e-05	-0.194857	5	EPA&DHA	NA		1.01353	0.98181	1.0694	0.909066
NHLH2	-0.126936	0.0917945	0.166716	0.275289	0.0156484	5	6.52361	0.163309	3.90546	0.951511	1	20.6728	0.0234941	0.0625793	0.0234941	0.0625793	3	5	0.0942247	-0.0695174	3	DHA	NA		1.03052	0.984742	1.02828	0.972949
EIF4E	-0.12632	0.231695	0.585616	0.702115	0.233167	5	41.1404	2.51374e-08	37.7961	4.11823e-05	0.000165895	25.2518	0.00488814	0.0155263	4.11823e-05	0.000165895	2	6	0.118104	-0.142642	22	DHA	MC1		1.02971	0.976744	1.06558	0.911484
SLPI	-0.12167	0.14308	0.395122	0.528155	0.100403	7	26.7744	0.000159597	16.7331	0.270681	0.580522	49.2803	8.05469e-06	4.03222e-05	8.05469e-06	4.03222e-05	2	8	7.29281e-06	-0.0892347	2	DHA	Plasma	SLPI	1.00059	0.998821	1.10726	1.00649
PHACTR1	-0.120066	0.123267	0.330041	0.46197	0.0540669	6	14.9651	0.0105127	8.43269	0.750469	1	29.3435	0.00350242	0.0114615	0.00350242	0.0114615	1	5	0.376636	-0.0166971	3	DHA	NA		0.971157	1.01442	1.05465	1.04066
UGT2A3	-0.103248	0.0666002	0.121078	0.214472	0.00364121	7	6.76451	0.343175	6.86691	0.93972	1	23.8516	0.0477479	0.116108	0.0477479	0.116108	1	5	0.000547888	-0.0585813	17	EPA&DHA	NA		1.04639	0.815167	1.07276	0.77451
UQCRC1	-0.0990665	0.160761	0.53774	0.660247	0.136073	7	34.201	6.15198e-06	14.1545	0.438264	0.846846	47.1528	1.81402e-05	8.70858e-05	1.81402e-05	8.70858e-05	-1	7	0	-0.0211404	18	EPA&DHA	Hepatocytes		0.995292	1.00677	1.04396	1.01571
ACVR1B	-0.0878022	0.165583	0.59593	0.71065	0.146472	7	36.5322	2.17196e-06	20.2207	0.123337	0.298258	52.2583	2.54255e-06	1.35296e-05	2.54255e-06	1.35296e-05	0	6	0.011065	-0.0342283	0	EPA	NA		0.986049	1.01385	1.01192	1.00849
SRR	-0.0733154	0.175179	0.675569	0.774867	0.168327	7	40.6879	3.33592e-07	27.3518	0.0173223	0.0506446	40.1754	0.00023954	0.000974874	0.00023954	0.000974874	1	5	9.51217e-12	-0.363816	94	EPA&DHA	Hepatocytes		1.05526	0.909842	1.10085	0.843981
PEX16	-0.0657754	0.124184	0.596349	0.711029	0.0677913	7	20.1907	0.00256099	16.3356	0.293313	0.6202	30.3645	0.00679646	0.0208398	0.00679646	0.0208398	1	5	1.52014e-11	-0.0295487	9	EPA&DHA	Hepatocytes		1.00747	0.970546	1.06764	0.99595
IGFBP7	-0.0602901	0.281051	0.830144	0.888992	0.499941	7	105.712	0	72.399	7.07442e-10	4.12342e-09	72.3671	7.16993e-10	5.34448e-09	7.07442e-10	4.12342e-09	2	8	0	-0.151706				IGFBP7	#N/A	#N/A	#N/A	#N/A
CRY1	-0.0403574	0.220241	0.854608	0.905811	0.290409	7	65.9569	2.75047e-12	62.6905	3.9373e-08	2.0338e-07	34.6695	0.00164485	0.00577579	3.9373e-08	2.0338e-07	2	6	0.000674285	-0.610271	15	DHA	NA		1.07055	0.890616	1.16421	0.610531
PIK3R4	-0.0239256	0.225084	0.915347	0.946018	0.255826	6	51.9541	5.51286e-10	27.4325	0.00669159	0.0208343	47.4475	3.89913e-06	2.02812e-05	3.89913e-06	2.02812e-05	2	6	0	-0.124492	23	EPA&DHA	NA		1.0109	0.988823	1.07664	0.96792
DMWD	-0.020337	0.23237	0.930258	0.955919	0.328226	7	73.114	9.38138e-14	46.2982	2.50585e-05	0.00010327	62.93	3.57089e-08	2.29696e-07	3.57089e-08	2.29696e-07	1	5	0	-0.296194	1	EPA&DHA	E2		1.01368	0.962193	1.0586	0.870189
PEX19	-0.0197179	0.258262	0.939142	0.961853	0.415383	7	89.609	0	46.8365	2.04488e-05	8.49815e-05	71.6266	9.77974e-10	7.20828e-09	9.77974e-10	7.20828e-09	1	5	0	-0.219784	2	EPA&DHA	Cholangiocyte		1.00688	0.984932	1.01878	0.908029
CAPN10	-0.0191942	0.126922	0.879795	0.921905	0.0721293	7	21.053	0.00179485	17.2703	0.242058	0.529673	26.4948	0.0223779	0.0599746	0.0223779	0.0599746	1	5	0	-0.200859	23	DHA	NA		1.02478	0.912971	1.13372	0.893997
UNC79	-0.0100609	0.257812	0.968871	0.981451	0.152708	3	8.99093	0.0111595	7.63854	0.265799	0.572467	14.1056	0.0284782	0.0740803	0.0284782	0.0740803	0	2	0.289838	-0.0063175	3	EPA&DHA	NA		0.998665	1.00133	0.998651	1.00132
LPIN1	-0.00600603	0.184835	0.974078	0.984092	0.191947	7	45.5671	3.61011e-08	27.7512	0.0153488	0.0452652	43.5522	6.98771e-05	0.000309253	6.98771e-05	0.000309253	1	5	0	-0.151829					#N/A	#N/A	#N/A	#N/A
ANXA4	-0.00456553	0.135404	0.973102	0.983554	0.086688	7	24.1209	0.000496169	20.6535	0.110849	0.271665	30.1075	0.00737586	0.022427	0.00737586	0.022427	1	7	1.0999e-07	-0.139063	6	DHA	Cholangiocyte		1.02265	0.988673	1.09067	0.966093
SLC22A18	0.000431103	0.124167	0.99723	0.99838	0.0677554	7	20.2435	0.00250605	22.6248	0.0666558	0.172647	26.1493	0.024778	0.0656259	0.024778	0.0656259	1	5	2.80562e-09	0.285671	0	DHA	NA		0.982754	1.03457	0.966598	1.0923
PTPN1	0.00193659	0.218438	0.992926	0.995445	0.238778	6	48.9186	2.30591e-09	33.6639	0.000761929	0.00269248	43.3968	1.93395e-05	9.25313e-05	1.93395e-05	9.25313e-05	2	6	0.000275217	0.183388	18	EPA&DHA	MC1		0.972837	1.0399	0.958706	1.06382
DDX6	0.00785604	0.174463	0.964083	0.978803	0.163595	7	38.4583	9.13857e-07	30.321	0.00689149	0.0214267	35.4734	0.00125045	0.00449153	0.00125045	0.00449153	1	5	4.72629e-05	0.394234	101	EPA&DHA	Tcells		0.990837	1.12084	0.924772	1.1086
SRBD1	0.0128312	0.140143	0.927049	0.953889	0.0952883	7	25.9679	0.00022573	35.3252	0.00131553	0.00452038	17.3494	0.238036	0.451528	0.00131553	0.00452038	-2	6	0.0773929	0.109235	37	DHA	NA		1.0037	0.999616	0.981397	1.02407
STARD9	0.0138131	0.329658	0.966577	0.980228	0.286206	3	19.1127	7.07519e-05	12.5923	0.0499876	0.133048	18.1498	0.00586848	0.0182667	0.00586848	0.0182667	-2	2	0.355216	0.0414964	2	EPA	NA		0.99063	1.00937	0.99062	1.00936
MORC3	0.0147516	0.30907	0.961932	0.977344	0.520933	6	98.0824	0	67.1161	1.10493e-09	6.35488e-09	66.5586	1.40239e-09	1.02201e-08	1.10493e-09	6.35488e-09	1	7	0.0422597	0.151256	15	EPA&DHA	MC2		1.01099	0.994505	0.943044	1.02676
GDF15	0.0155194	0.1624	0.923868	0.951717	0.139543	7	34.9743	4.35925e-06	29.2107	0.00978539	0.0297916	31.3163	0.00500495	0.0158563	0.00500495	0.0158563	-1	7	8.39878e-05	0.352486	12	DHA	NA		1	1	0.8786	0.997817
PTPN11	0.0164909	0.143283	0.908371	0.94134	0.100985	7	27.1002	0.000138678	36.4668	0.000887973	0.00311132	21.1006	0.0990814	0.217385	0.000887973	0.00311132	-2	6	0.0401416	0.0730673	27	EPA&DHA	MC2		0.996705	1.00659	0.983306	1.02142
SPSB1	0.0179211	0.128853	0.889386	0.928398	0.0753847	7	21.8112	0.00131003	24.3193	0.0419131	0.113527	21.5208	0.089012	0.198525	0.0419131	0.113527	0	6	0.261576	0.162115	0	DHA	HSC		0.9926	1.00461	0.888266	1.02144
TRPM7	0.0208889	0.162176	0.897513	0.934279	0.106581	6	18.5878	0.00229315	21.2741	0.0465081	0.124833	18.1508	0.111187	0.239529	0.0465081	0.124833	0	6	0.196951	0.193928	29	DHA	MC2		0.997064	1	0.916727	1.02786
FXYD5	0.0229254	0.214043	0.914704	0.945672	0.227738	6	46.8567	6.07686e-09	34.9408	0.000478588	0.00172953	40.3237	6.3532e-05	0.000283144	6.3532e-05	0.000283144	1	5	0	0.797885	4	DHA	MC2		1	0.970721	0.902906	1.04068
AZI2	0.0231852	0.280622	0.934153	0.958537	0.421345	6	80.9896	5.55112e-16	63.8338	4.47544e-09	2.47324e-08	45.7999	7.51104e-06	3.77547e-05	4.47544e-09	2.47324e-08	0	6	0	0.0787725	16	EPA&DHA	MC2		1.00172	0.989605	0.982255	0.946955
GIN1	0.0335472	0.229217	0.883641	0.924627	0.168224	4	16.9409	0.000726808	20.8178	0.00764756	0.023637	11.813	0.159745	0.324655	0.00764756	0.023637	-1	3	0.224462	0.106519	3	EPA&DHA	NA		0.986717	1.01328	0.978181	1.02055
ATE1	0.0370069	0.244065	0.879481	0.921683	0.299856	6	42.8418	3.9782e-08	34.8403	0.000496521	0.00179179	31.6092	0.00158941	0.00559991	0.000496521	0.00179179	0	6	7.96914e-06	0.145242	6	DHA	MC2		0.97542	1.00752	0.946369	1.04877
DTNB	0.0374005	0.199132	0.85102	0.903358	0.229182	7	53.1487	1.09512e-09	45.2864	3.66486e-05	0.000148405	35.7169	0.00115024	0.0041576	3.66486e-05	0.000148405	0	6	4.96286e-07	0.175181					#N/A	#N/A	#N/A	#N/A
USP8	0.0409392	0.171499	0.811328	0.875424	0.159995	7	39.233	6.44306e-07	29.549	0.00880024	0.0269747	39.1643	0.000344008	0.00136051	0.000344008	0.00136051	2	6	0.000170887	0.239805	37	EPA&DHA	MC1		0.998614	1	0.937396	1.02999
SP3	0.0426897	0.468137	0.927341	0.954051	1.26013	6	221.973	0	213.876	4.41083e-39	9.20402e-38	72.5923	1.04523e-10	8.35101e-10	4.41083e-39	9.20402e-38	2	6	7.23697e-05	0.303297	9	EPA&DHA	MC2		0.968227	1.03809	0.945073	1.09305
GPR137B	0.044419	0.216118	0.837157	0.893624	0.233412	6	48.1876	3.25217e-09	46.7593	5.13088e-06	2.24894e-05	28.8903	0.00409046	0.0132108	5.13088e-06	2.24894e-05	3	5	0.0535175	0.141239	1	EPA	MC1		1	1.04635	0.981688	1.04965
FCHO2	0.0520828	0.146365	0.721958	0.809655	0.0795969	6	15.1665	0.00967414	21.5541	0.042832	0.115794	13.845	0.310718	0.560927	0.042832	0.115794	1	5	1.08295e-05	0.323852	30	DHA	Tcells		0.98806	1.00597	0.926361	1.06896
SYNJ1	0.0523931	0.16121	0.745181	0.827447	0.137122	7	34.4822	5.42825e-06	39.2305	0.000335982	0.00123474	25.9772	0.0260601	0.0685165	0.000335982	0.00123474	0	6	0.0427291	0.000136569	3	EPA&DHA	MC1		0.991564	1.00564	1.02963	1.0137
NUMBL	0.056488	0.2322	0.807794	0.872649	0.213751	5	26.3367	2.70628e-05	33.4535	0.000228473	0.000855283	12.6908	0.24148	0.456919	0.000228473	0.000855283	-1	5	2.57857e-08	0.153227	1	EPA&DHA	NA		0.999649	1.00018	0.987156	1.00336
ARHGDIA	0.0566485	0.139532	0.68475	0.781693	0.0938543	7	25.5845	0.000266015	33.8883	0.00214138	0.0071617	16.2829	0.296404	0.540072	0.00214138	0.0071617	0	6	3.17078e-10	0.284146	4	EPA	MC2		0.963927	1.10131	0.925781	1.12084
CEBPZ	0.0569688	0.218997	0.79476	0.863102	0.286661	7	64.9633	4.38904e-12	74.235	3.26805e-10	1.93817e-09	32.0244	0.00397417	0.0128715	3.26805e-10	1.93817e-09	0	6	0.40829	0.0770306	111	EPA&DHA	DC1		0.981289	1.01233	0.963392	1.0261
EIF4EBP2	0.0618855	0.218867	0.777365	0.850961	0.286181	7	64.4376	5.61939e-12	59.954	1.19517e-07	5.95962e-07	34.6396	0.00166165	0.00582652	1.19517e-07	5.95962e-07	0	6	1.11311e-11	0.168859	152	EPA&DHA	MC2		1.01068	0.996058	1.01053	1.02626
IFIT3	0.0625397	0.152967	0.682654	0.779982	0.119519	7	30.9534	2.58744e-05	30.3823	0.00675811	0.0210285	26.4075	0.0229634	0.0613448	0.00675811	0.0210285	2	6	3.87183e-10	0.184419	3	DHA	NA	IFIT3	1	0.996852	0.970036	1.01336
CRTC3	0.0631449	0.132023	0.632447	0.740105	0.0437432	4	9.0141	0.029104	19.8376	0.0109683	0.0331434	7.09193	0.526748	0.84646	0.0109683	0.0331434	0	2	0.118729	0.30201	18	EPA&DHA	HSC		0.914082	1.08592	0.910582	1.08297
KTN1	0.0635487	0.29056	0.826875	0.886532	0.538326	7	113.968	0	79.9862	2.84629e-11	1.8096e-10	73.0467	5.38942e-10	4.05723e-09	2.84629e-11	1.8096e-10	2	8	0	0.173684	66	EPA&DHA	MC2		0.995592	1.00641	0.969743	1.05421
ARID5B	0.0636586	0.198369	0.748278	0.829746	0.190433	6	40.2594	1.32389e-07	59.4374	2.85803e-08	1.48942e-07	18.6204	0.0981093	0.215638	2.85803e-08	1.48942e-07	1	5	0.000195265	0.124386	7	EPA&DHA	Cholangiocyte		1.01538	0.992308	0.981878	1.00448
DSTN	0.0645139	0.146646	0.659988	0.762614	0.0888632	6	21.6231	0.0006174	41.9566	3.38699e-05	0.000137812	13.7914	0.314226	0.565984	3.38699e-05	0.000137812	2	8	0	0.0946276	125	EPA&DHA	HSC		0.991429	1.00758	0.962273	1.02616
SCAPER	0.0669328	0.202768	0.741328	0.824506	0.170915	5	31.1989	2.78824e-06	26.2525	0.00341496	0.01112	24.5411	0.00628666	0.0193972	0.00341496	0.01112	-1	3	0.000350523	0.0659972	187	EPA&DHA	Cholangiocyte		1.03744	0.962563	1.05707	0.939088
UBASH3B	0.0733429	0.183222	0.68894	0.784713	0.0934572	4	10.7571	0.0131145	15.5159	0.0498569	0.1328	10.0088	0.264412	0.492063	0.0498569	0.1328	-3	3	0.0315237	0.0255207	3	EPA&DHA	MC1		1.02241	0.977593	1.02001	0.979961
MKS1	0.0734815	0.249798	0.768633	0.844681	0.384997	7	83.5794	6.66134e-16	56.5324	4.71321e-07	2.2466e-06	61.4909	6.41483e-08	4.03513e-07	6.41483e-08	4.03513e-07	2	6	0	0.503744	1	EPA&DHA	NA		1.01056	0.978873	1.00871	1.12757
SLC13A3	0.0740002	0.147861	0.616744	0.7274	0.109399	7	28.633	7.13758e-05	34.9771	0.00148151	0.00505895	22.4475	0.069875	0.161398	0.00148151	0.00505895	-2	6	2.61664e-08	0.0209302	5	DHA	NA		0.968494	1.01868	1.00712	1.03613
CUL5	0.0750062	0.139638	0.591167	0.706977	0.0941956	7	25.6564	0.000257962	31.0535	0.00544876	0.017195	18.7947	0.172945	0.346884	0.00544876	0.017195	-1	5	0.192594	0.164944	52	DHA	MC2		1	0.998592	0.968466	1.04198
PELP1	0.0807617	0.102705	0.431666	0.56362	0.037359	7	13.8379	0.0315007	26.441	0.022737	0.0650166	12.2059	0.58977	0.921634	0.022737	0.0650166	2	6	0.0367599	0.163197	81	EPA&DHA	MC2		0.990389	1.02033	0.955847	1.06282
RBM39	0.0835922	0.1396	0.549307	0.67041	0.0915947	7	24.1978	0.000480255	43.8541	6.24898e-05	0.000247662	14.5888	0.406824	0.69543	6.24898e-05	0.000247662	1	7	4.32987e-14	0.0559497	24	EPA&DHA	MC2		1	1.003	0.971063	1.0331
TRA2B	0.0837719	0.271865	0.757977	0.836668	0.258375	4	33.2201	2.89418e-07	61.5024	2.36244e-10	1.41405e-09	11.6633	0.166873	0.336956	2.36244e-10	1.41405e-09	-1	1	0.249	0.14	1	EPA&DHA	MC2		1.01799	0.982008	1.01799	0.982008
TEP1	0.0842964	0.10143	0.405927	0.53859	0.0336788	7	12.6779	0.0484455	26.9582	0.0194957	0.0564652	14.2194	0.433495	0.730216	0.0194957	0.0564652	0	6	0.159051	0.103462	4	DHA	MC1		0.999034	1.00193	0.976554	1.02613
RALGPS2	0.0854879	0.134716	0.525704	0.649706	0.0702958	6	18.1877	0.00272015	26.4671	0.00921288	0.0281498	11.9548	0.449315	0.749686	0.00921288	0.0281498	1	5	5.38969e-10	0.310527	14	EPA&DHA	Bcells		1.01083	0.994585	0.927601	1.05236
PDZD8	0.0866673	0.173622	0.617658	0.728067	0.128569	6	21.4356	0.000670041	25.9392	0.0109484	0.033089	16.6549	0.163048	0.330236	0.0109484	0.033089	2	6	0.00508443	0.292351	6	DHA	MC2		0.989695	1.0136	0.889504	1.05385
RBM27	0.0882796	0.287966	0.759177	0.837394	0.288549	4	26.5975	7.14952e-06	31.6681	0.000106789	0.00041239	10.9372	0.205281	0.399555	0.000106789	0.00041239	0	2	0.563405	0.0867626	34	DHA	MC2		0.980136	1.01986	0.979968	1.0197
USP18	0.0895794	0.166659	0.590921	0.706785	0.123868	6	28.1219	3.44553e-05	25.4154	0.0129725	0.0387291	24.5062	0.0173443	0.0479766	0.0129725	0.0387291	0	4	0.0382966	0.315296	0	DHA	NA		0.972345	1.01286	0.900607	1.01828
SYK	0.0910029	0.239677	0.704176	0.796533	0.351407	7	77.4077	1.22125e-14	66.9669	6.80087e-09	3.70368e-08	40.9537	0.000180883	0.000751893	6.80087e-09	3.70368e-08	0	6	0	0.242133	12	EPA&DHA	MC1	SYK	1.01119	0.976343	1.02027	0.94257
AKAP10	0.0920886	0.144889	0.52505	0.649101	0.10357	7	27.5941	0.000112024	33.822	0.0021896	0.00731128	19.3136	0.153308	0.313659	0.0021896	0.00731128	-2	6	0.00220733	0.19322	7	EPA&DHA	NA		1.00632	0.987368	0.947991	1.01047
FAM114A1	0.0937741	0.150385	0.532918	0.656142	0.114654	7	29.8715	4.15828e-05	38.2789	0.000470974	0.00170426	14.646	0.402772	0.689796	0.000470974	0.00170426	-1	5	0.00172648	0.227868	0	EPA	HSC		0.943937	1.02803	0.918423	1.07678
DDX58	0.0969004	0.161657	0.548893	0.670079	0.137933	7	34.6282	5.0864e-06	45.2101	3.7711e-05	0.00015255	20.2754	0.121694	0.258509	3.7711e-05	0.00015255	-2	6	3.89034e-07	0.115936	90	EPA&DHA	MC1		1.056	0.9872	1.05995	0.946231
STIM1	0.0992894	0.149937	0.507838	0.633369	0.113616	7	29.627	4.6275e-05	30.9158	0.00569599	0.0179227	24.3988	0.0409877	0.101706	0.00569599	0.0179227	2	6	1.29615e-08	0.097514	104	EPA&DHA	HSC		0.996437	1	1.00773	1.02304
SPECC1	0.104907	0.2189	0.631764	0.739528	0.1755	5	18.9624	0.000799412	17.8927	0.0568005	0.149612	18.7765	0.0431944	0.106432	0.0431944	0.106432	1	5	9.65815e-05	0.193531	3	EPA&DHA	NA		0.989694	1.01088	0.980849	1.05905
PANX1	0.108396	0.13916	0.43602	0.567739	0.0933821	7	25.5175	0.00027376	46.9517	1.95759e-05	8.15254e-05	11.5723	0.64061	0.979316	1.95759e-05	8.15254e-05	-4	6	0.0161311	0.0206357	2	DHA	Plasma		1.0036	1	0.957986	0.973102
KLF3	0.109476	0.178153	0.53888	0.660961	0.146482	6	32.1881	5.45272e-06	48.3378	2.72968e-06	1.22452e-05	15.1643	0.232576	0.443216	2.72968e-06	1.22452e-05	-1	7	0.269182	0.124573	88	EPA&DHA	Tcells		0.995411	1.00229	0.949324	1.04187
GSPT1	0.11264	0.284428	0.692088	0.787039	0.434119	6	84.1515	1.11022e-16	86.1727	2.7071e-13	1.9469e-12	36.7731	0.000243135	0.000988148	2.7071e-13	1.9469e-12	1	5	3.52731e-08	0.212633	35	EPA&DHA	MC1		0.908082	1.12736	0.925281	1.10493
SLC44A1	0.113551	0.226813	0.616627	0.7274	0.252509	6	36.8102	6.53788e-07	41.8601	3.51593e-05	0.000142715	20.4998	0.0582025	0.137867	3.51593e-05	0.000142715	1	5	0	0.375462	3	DHA	E1		0.958217	1.08373	0.935482	1.12196
ZFYVE16	0.114148	0.135022	0.397885	0.530813	0.0857536	7	23.7566	0.000578927	43.072	8.34276e-05	0.000326245	13.0438	0.523075	0.841852	8.34276e-05	0.000326245	0	6	9.10155e-08	0.280977	14	EPA&DHA	NA		1.03223	0.986425	0.969323	1.02429
MAGI3	0.116194	0.168429	0.490275	0.617985	0.0735506	4	9.11667	0.0277792	16.6801	0.0336184	0.0928918	6.58841	0.581618	0.9121	0.0336184	0.0928918	-1	5	0.316226	0.0640158	150	EPA&DHA	Cholangiocyte		0.994064	1.00297	0.982054	1.0314
LGALS3BP	0.117594	0.302939	0.697886	0.791709	0.58856	7	122.493	0	96.9244	1.8376e-14	1.41787e-13	63.6317	2.68079e-08	1.74556e-07	1.8376e-14	1.41787e-13	0	8	0	0.441231	20	DHA	MC1		0.956857	1.04639	0.857478	1.04437
TTC32	0.117617	0.239469	0.623316	0.732847	0.230745	5	28.2959	1.08636e-05	28.0434	0.00177661	0.00600096	21.0003	0.0210917	0.0569522	0.00177661	0.00600096	-1	5	2.51444e-07	0.0477991	7	DHA	MC2		0.959453	1.03777	1.02854	1.03331
SPPL2A	0.118215	0.235852	0.616211	0.727084	0.277074	6	39.7786	1.65501e-07	31.8697	0.00144933	0.00495378	31.2073	0.00183155	0.00636295	0.00144933	0.00495378	0	6	1.53731e-11	0.12037	20	EPA&DHA	Hepatocytes		0.973815	1.01032	0.979885	1.05151
LRRTM2	0.122434	0.115606	0.289572	0.419233	0.0443145	6	13.1529	0.0219871	24.4906	0.0174301	0.0509388	8.76114	0.723186	1	0.0174301	0.0509388	-2	6	0.00457143	0.0149879	3	EPA&DHA	NA		1.00147	0.997059	1.00459	1.00275
FAM49A	0.122889	0.144646	0.395553	0.528514	0.0857562	6	21.0605	0.000789009	39.7585	7.88567e-05	0.000309085	9.51216	0.658674	0.998947	7.88567e-05	0.000309085	0	6	0.00310721	0.108569	1	DHA	MC1		1.00473	0.990532	0.982551	0.998855
GALNT7	0.126489	0.150718	0.401334	0.534046	0.0813333	5	17.0555	0.00188552	37.1124	5.41158e-05	0.000215844	7.18786	0.707599	1	5.41158e-05	0.000215844	-1	5	0.241874	0.0928917	81	EPA&DHA	MC2		0.991523	1.01608	0.973943	0.988926
SP140	0.128117	0.0821802	0.119003	0.211502	0.0120897	6	7.2757	0.20093	25.5206	0.0125397	0.0375222	5.55365	0.936893	1	0.0125397	0.0375222	-1	5	0.00908832	0.220335	2	EPA&DHA	MC2		0.973651	1.03349	0.909545	0.983486
SNTB2	0.130229	0.21685	0.548141	0.669394	0.279708	7	63.1538	1.0269e-11	67.2703	5.99881e-09	3.28044e-08	24.6828	0.0378311	0.0949459	5.99881e-09	3.28044e-08	-1	7	0	0.356412	25	EPA&DHA	E2		1.01362	0.987517	0.905748	0.997835
GAN	0.130654	0.127989	0.307335	0.438069	0.0732177	7	21.2177	0.00167646	48.5365	1.07113e-05	4.58037e-05	8.63655	0.853605	1	1.07113e-05	4.58037e-05	2	6	0.0706906	0.0701006	9	EPA&DHA	NA		0.999711	1	0.99265	1.01968
PAWR	0.134331	0.148722	0.366402	0.499449	0.111204	7	29.2551	5.44332e-05	36.7893	0.000793891	0.00279987	18.953	0.166752	0.33678	0.000793891	0.00279987	2	6	1.40276e-05	0.272258	33	EPA&DHA	NA		0.980578	1.0161	0.919799	1.00214
PLD3	0.135285	0.211674	0.522745	0.647115	0.264553	7	60.4328	3.67599e-11	56.3685	5.03097e-07	2.39422e-06	32.566	0.00332607	0.0109286	5.03097e-07	2.39422e-06	-1	7	1.17642e-06	0.221947	15	DHA	MC1		0.976232	1.02648	0.956452	1.0249
MCOLN2	0.135397	0.179788	0.451395	0.582475	0.141347	6	22.956	0.000344171	32.6855	0.00108363	0.00376056	11.977	0.447528	0.747413	0.00108363	0.00376056	1	5	3.62019e-11	0.283298					#N/A	#N/A	#N/A	#N/A
MPHOSPH10	0.136292	0.124998	0.275559	0.404109	0.0691028	7	20.4687	0.00228442	43.4137	7.35473e-05	0.000289326	13.1991	0.51091	0.827187	7.35473e-05	0.000289326	1	5	0.00329862	0.123268	14	DHA	MC2		0.947731	1.05626	0.931785	1.05073
CHP2	0.136764	0.100063	0.171691	0.281492	0.0222739	5	7.57965	0.108248	20.6477	0.0236888	0.0675104	4.48989	0.922554	1	0.0236888	0.0675104	0	4	0.0866262	0.0223869	17	DHA	NA		0.98334	1.01666	0.986105	1.01371
PRRC2B	0.139528	0.211513	0.50947	0.634858	0.143468	4	19.9166	0.000176635	20.394	0.00894392	0.0273844	14.1669	0.0775166	0.176223	0.00894392	0.0273844	-1	1	0.0113	0.397	19	DHA	E1		0.995092	1.00491	0.995092	1.00491
TNS3	0.14263	0.118428	0.228449	0.350547	0.0588064	7	18.2677	0.00559681	37.8069	0.000556203	0.00199442	11.87	0.616742	0.951785	0.000556203	0.00199442	-4	8	1.66606e-06	0.147197	0	EPA&DHA	HSC		0.989625	1.01038	0.956364	1.03271
PLCB4	0.143175	0.0889309	0.107406	0.195208	0.0145916	6	7.43004	0.190571	25.0834	0.0144325	0.0427709	7.48708	0.823821	1	0.0144325	0.0427709	0	6	0.496075	0.0894802	3	DHA	E2		0.993631	1.00703	0.980035	1.02723
SCAMP2	0.144828	0.0730329	0.0473611	0.100899	0.0079734	7	7.67464	0.262922	30.0368	0.00754323	0.0233327	5.12035	0.984066	1	0.00754323	0.0233327	0	6	7.97394e-07	0.229916	3	DHA	MC1		0.957896	1.01629	0.91353	1.07354
JAK1	0.145691	0.2064	0.480271	0.609044	0.249297	7	57.2112	1.65561e-10	59.0532	1.71833e-07	8.46271e-07	25.3333	0.0314156	0.0807182	1.71833e-07	8.46271e-07	0	6	0.0946027	0.310578	23	EPA&DHA	MC1		0.997161	1.00568	0.921628	1.05322
RNF6	0.145695	0.222445	0.512487	0.637653	0.296888	7	67.1376	1.57752e-12	41.7157	0.000137143	0.000524596	53.667	1.46437e-06	8.00419e-06	1.46437e-06	8.00419e-06	0	6	0.000236886	0.092495	167	EPA&DHA	MC2		0.98468	1.01199	0.967706	1.01248
ENPP2	0.154088	0.290942	0.596378	0.711041	0.540275	7	114.999	0	140.993	4.50311e-23	5.23055e-22	33.9955	0.00206557	0.00709626	4.50311e-23	5.23055e-22	2	8	0	1.0781	149	DHA	NA	ENPP2	0.986228	1.0202	0.778732	1.11956
RSAD2	0.154727	0.234584	0.509523	0.634892	0.281268	6	55.8931	8.54916e-11	46.8991	4.85294e-06	2.13132e-05	32.1159	0.0013279	0.00474863	4.85294e-06	2.13132e-05	0	6	0	0.234498	2	EPA&DHA	NA		1.02389	0.952218	1.06524	0.944312
MSL3	0.159677	0.232181	0.491624	0.619136	0.234374	5	41.31	2.31847e-08	31.7399	0.000442414	0.00160738	29.1132	0.00119453	0.00430804	0.000442414	0.00160738	1	3	0.0212634	0.28735	33	EPA&DHA	MC2		0.940958	1.05904	0.921366	1.07419
CSNK2A2	0.160079	0.178724	0.370426	0.503488	0.177328	7	42.7897	1.28371e-07	46.9829	1.93464e-05	8.0645e-05	22.3529	0.0716474	0.164871	1.93464e-05	8.0645e-05	-2	6	3.40392e-07	0.0734487	33	DHA	MC2		0.999275	1.00145	1.01064	0.983114
SBF2	0.163241	0.141425	0.248396	0.373618	0.0706068	6	13.9035	0.0162341	31.42	0.00169928	0.0057545	8.53151	0.742339	1	0.00169928	0.0057545	1	5	0.0328728	0.1999	0	DHA	MC1		0.97031	1.01485	0.946404	1.0172
HERC1	0.165054	0.0844147	0.0505508	0.106345	0.0174908	7	9.67274	0.139127	32.3194	0.00360757	0.0117012	5.75819	0.972223	1	0.00360757	0.0117012	1	5	0.000769643	0.418513	201	EPA&DHA	MC1		0.970459	1.01477	0.905228	1.08149
DDX5	0.168873	0.127912	0.186761	0.300249	0.0606017	6	16.2888	0.00606621	40.1835	6.70364e-05	0.000265032	7.75606	0.803891	1	6.70364e-05	0.000265032	-1	5	7.52428e-08	0.21729	5	EPA&DHA	MC2		1.00158	0.999209	0.918	1.05361
ELOVL5	0.170619	0.334937	0.610467	0.72218	0.620557	6	115.058	0	162.123	1.93921e-28	2.79099e-27	27.2314	0.00715557	0.021821	1.93921e-28	2.79099e-27	0	8	0	0.30586	14	DHA	Hepatocytes		0.99115	1.04005	0.916516	1.04681
CNOT4	0.171169	0.1371	0.211851	0.330822	0.0893469	7	24.6198	0.000401454	38.4556	0.000442438	0.00160738	13.2638	0.505862	0.821544	0.000442438	0.00160738	0	6	0	0.192016	16	EPA&DHA	MC2		0.933333	1.04927	0.955325	1.07255
RENBP	0.172224	0.151376	0.255237	0.381173	0.1166	7	30.2511	3.52147e-05	48.0874	1.27147e-05	5.39683e-05	16.0665	0.309332	0.558935	1.27147e-05	5.39683e-05	-1	5	9.27111e-05	0.27544	3	EPA	MC1		0.997954	1.00337	0.998315	1.09873
BCLAF1	0.177155	0.148987	0.234414	0.357523	0.111689	7	29.1604	5.67297e-05	56.2121	5.35392e-07	2.54213e-06	13.8221	0.463044	0.767526	5.35392e-07	2.54213e-06	2	6	0.0136066	0.261556	26	EPA&DHA	MC2		0.971719	1.07322	0.925075	1.08469
DDX21	0.177407	0.157655	0.260467	0.387163	0.129619	7	32.9251	1.08396e-05	65.8721	1.06854e-08	5.73399e-08	13.8662	0.459728	0.763132	1.06854e-08	5.73399e-08	0	6	0.22221	0.0316413	124	EPA&DHA	MC1		0.999828	1.00802	0.994748	1.03872
MYO9B	0.178628	0.15115	0.237287	0.361096	0.0961302	6	22.9218	0.000349387	41.7825	3.62313e-05	0.000146849	10.8933	0.538086	0.860367	3.62313e-05	0.000146849	1	5	1.01966e-10	0.409279	0	EPA	MC1		0.956733	1.07014	0.937864	1.12214
WIZ	0.179757	0.0680849	0.00828602	0.0240463	0	4	2.20955	0.530071	19.9833	0.0103995	0.0315075	2.37491	0.967309	1	0.0103995	0.0315075	-2	2	0.0111038	0.123119	28	EPA&DHA	Cholangiocyte		1.0176	0.9824	1.01726	0.982048
NUP50	0.180615	0.128108	0.158577	0.264936	0.0741974	7	21.4919	0.00149612	58.0699	2.5502e-07	1.23915e-06	9.48763	0.798603	1	2.5502e-07	1.23915e-06	-3	5	0.00554304	0.215299	7	DHA	MC2		1.00437	0.997817	0.885296	0.984232
CCRL2	0.181705	0.090759	0.0452783	0.09726	0.0148221	5	6.38453	0.172213	25.8397	0.00396187	0.0127654	3.49132	0.967392	1	0.00396187	0.0127654	1	5	0.592509	0.118546					#N/A	#N/A	#N/A	#N/A
CEP164	0.18549	0.23815	0.43605	0.567739	0.345957	7	76.4012	1.9762e-14	60.1854	1.08855e-07	5.44607e-07	45.894	2.91782e-05	0.000136323	1.08855e-07	5.44607e-07	2	6	1.28643e-10	0.257304	124	EPA&DHA	MC2		0.967446	1.04017	0.939935	1.0556
BAG5	0.185967	0.15603	0.233313	0.356254	0.12614	7	32.1741	1.51105e-05	67.229	6.10214e-09	3.33541e-08	11.6041	0.638066	0.976342	6.10214e-09	3.33541e-08	2	6	0.00396635	0.17756	117	DHA	MC2		0.983996	1.02039	0.987561	1.05818
PLCXD2	0.191256	0.180189	0.288499	0.418113	0.100885	5	13.1043	0.0107772	27.0538	0.0025538	0.00844571	7.60378	0.667476	1	0.0025538	0.00844571	-3	5	0.0321021	0.119222					#N/A	#N/A	#N/A	#N/A
TRIP11	0.19249	0.0600149	0.00133954	0.00499271	0	7	3.32081	0.767637	31.8336	0.00423002	0.0135594	4.15083	0.994488	1	0.00423002	0.0135594	1	5	0.633419	0.108095	60	EPA&DHA	MC1		0.978078	1.01982	0.961112	1.02434
TMEM161B	0.19329	0.234087	0.408964	0.541466	0.272279	6	39.0957	2.27179e-07	53.7754	2.99691e-07	1.44909e-06	18.9459	0.089843	0.200102	2.99691e-07	1.44909e-06	-3	5	3.26938e-05	0.00512003	76	EPA&DHA	NA		1.00398	0.998008	1.0213	0.998124
USP16	0.194293	0.118393	0.100779	0.185441	0.0588033	7	18.2644	0.00560443	54.0105	1.27929e-06	5.90255e-06	9.5332	0.795454	1	1.27929e-06	5.90255e-06	0	6	0.000302668	0.0887642	98	EPA&DHA	DC1		0.999107	1.00179	0.992528	1.00527
PGGT1B	0.194674	0.207831	0.348916	0.481769	0.253132	7	58.0935	1.09699e-10	70.2872	1.71214e-09	9.74322e-09	20.9618	0.102614	0.223771	1.71214e-09	9.74322e-09	2	6	0.00236027	0.375348	1	DHA	NA		0.946665	1.0605	0.844593	1.08098
FASTKD1	0.195649	0.169015	0.247033	0.371998	0.154027	7	37.7867	1.23652e-06	52.0407	2.76777e-06	1.24082e-05	24.0495	0.0451954	0.110741	2.76777e-06	1.24082e-05	0	6	3.12963e-08	0.101837	18	DHA	NA		0.977529	1.01976	0.958807	1.02957
THADA	0.197191	0.13416	0.141611	0.242594	0.0843328	7	23.5286	0.00063746	68.5624	3.51094e-09	1.95389e-08	9.72765	0.781812	1	3.51094e-09	1.95389e-08	2	6	3.34109e-08	0.170487	32	EPA&DHA	NA		0.976153	1.03396	0.942216	1.07718
ISG15	0.198	0.22126	0.370855	0.503913	0.292788	7	65.8952	2.83151e-12	66.4559	8.39919e-09	4.54006e-08	27.5034	0.0165471	0.0460399	8.39919e-09	4.54006e-08	-2	6	0	0.0190608	3	DHA	MC1	ISG15	1.00738	0.992623	1.00818	0.972777
FNBP4	0.198992	0.0742701	0.00737767	0.0218105	0.00886536	7	7.85877	0.248634	36.4444	0.000894882	0.00313398	4.47466	0.991866	1	0.000894882	0.00313398	2	6	0.125935	0.115655	163	EPA&DHA	MC2		0.986149	1.01599	0.955959	1.02731
TOP1	0.201664	0.0621714	0.00117999	0.00446305	0	6	3.59633	0.608865	32.3419	0.00122521	0.00422472	1.5054	0.999867	1	0.00122521	0.00422472	-1	5	0.00793198	0.206276	18	EPA&DHA	MC2		0.974298	1.03513	0.988196	1.02111
PAM	0.201835	0.200891	0.315041	0.446405	0.233989	7	53.7093	8.44313e-10	77.1362	9.57792e-11	5.88233e-10	11.7787	0.624069	0.960218	9.57792e-11	5.88233e-10	-4	6	0	0.366025	20	DHA	HSC	PAM	0.992374	1	0.872116	0.983561
FLNA	0.202036	0.226681	0.372779	0.505739	0.309616	7	68.915	6.82343e-13	84.6245	3.89078e-12	2.60493e-11	13.282	0.504451	0.819739	3.89078e-12	2.60493e-11	-1	7	0	0.355266	41	EPA	HSC	FLNA	1	1.001	0.893898	0.998885
GLUL	0.202992	0.205801	0.323959	0.455667	0.247574	7	56.5425	2.2611e-10	94.2184	6.02202e-14	4.48976e-13	25.2252	0.0324081	0.0829387	6.02202e-14	4.48976e-13	2	8	0	0.0964957	17	DHA	NA		0.961789	1.03821	1.05332	0.997557
NOC3L	0.20431	0.190541	0.283603	0.412977	0.20651	7	48.5944	8.98773e-09	84.4607	4.17533e-12	2.78967e-11	12.6937	0.550772	0.875576	4.17533e-12	2.78967e-11	4	6	0.076098	0.0645876	96	EPA&DHA	NA		0.998689	1.00262	0.971377	1.0075
FAM192A	0.204379	0.137965	0.138503	0.23858	0.0451874	4	8.34788	0.0393435	27.2698	0.000634995	0.00226439	4.12913	0.845288	1	0.000634995	0.00226439	-2	2	1.29955e-05	0.312746	3	EPA&DHA	MC2		0.994071	1.00593	0.994007	1.00587
PTPRJ	0.207054	0.060309	0.000596475	0.00245689	0	7	3.01694	0.806718	33.816	0.002194	0.00732458	3.46716	0.99791	1	0.002194	0.00732458	1	5	0.00481983	0.31194	4	DHA	MC1		0.988731	1.03794	0.930366	1.04544
S100A4	0.207186	0.270277	0.443338	0.574636	0.387452	6	74.6221	1.11022e-14	86.198	2.67699e-13	1.92641e-12	15.4941	0.215523	0.415865	2.67699e-13	1.92641e-12	-1	5	0	0.747388				S100A4	#N/A	#N/A	#N/A	#N/A
GLG1	0.209024	0.266318	0.432533	0.56438	0.444197	7	94.9443	0	100.855	3.25058e-15	2.60588e-14	31.1008	0.0053661	0.0168712	3.25058e-15	2.60588e-14	2	6	0	0.422401	78	EPA&DHA	MC1		1	1.00784	0.979339	1.08705
SVIL	0.211704	0.181587	0.243672	0.368417	0.153464	6	33.493	3.00349e-06	43.5338	1.83313e-05	7.65663e-05	14.9788	0.242599	0.458692	1.83313e-05	7.65663e-05	-1	5	0	0.263357	36	EPA&DHA	Cholangiocyte		0.908666	1.04633	0.850098	1.05093
NEURL3	0.212875	0.163653	0.193336	0.308796	0.038307	3	3.75683	0.152832	13.4418	0.0365328	0.10026	1.68496	0.946277	1	0.0365328	0.10026	0	2	0.022896	0.286656					#N/A	#N/A	#N/A	#N/A
IER3	0.213145	0.266332	0.423537	0.556046	0.374804	6	72.8484	2.60902e-14	68.6217	5.79455e-10	3.39523e-09	29.2704	0.00359146	0.0117334	5.79455e-10	3.39523e-09	-2	8	0	1.4807				IER3	#N/A	#N/A	#N/A	#N/A
NUCB2	0.214328	0.207848	0.302458	0.43306	0.253362	7	57.5817	1.39288e-10	114.305	8.14843e-18	7.54567e-17	21.1379	0.0981515	0.215678	8.14843e-18	7.54567e-17	-3	5	5.94948e-06	0.209217	1	EPA&DHA	MC2		0.988138	1.02335	0.969851	1.03681
SLX4	0.214395	0.276644	0.438349	0.569982	0.181529	3	10.119	0.00634886	17.6974	0.00703455	0.0218505	3.90506	0.689523	1	0.00703455	0.0218505	0	2	2.00827e-07	0.22026	0	EPA	NA		0.977926	1.02207	0.97789	1.02204
ZMIZ1	0.224559	0.257206	0.382625	0.515482	0.411487	7	88.3263	1.11022e-16	137.768	1.96998e-22	2.22502e-21	24.9917	0.0346496	0.0879603	1.96998e-22	2.22502e-21	1	5	0	0.577557	10	EPA&DHA	E1		0.976665	1.01167	0.811318	1.09347
BICC1	0.228686	0.0958465	0.0170344	0.0436704	0.0187808	5	7.02291	0.134683	32.4833	0.000332534	0.00122308	1.58248	0.998655	1	0.000332534	0.00122308	-1	3	0.00174859	0.698304	27	EPA&DHA	Cholangiocyte	BICC1	0.994457	1.00554	1.04799	0.909759
PHLDA3	0.229036	0.295085	0.437649	0.569405	0.555475	7	114.363	0	118.369	1.31221e-18	1.26042e-17	28.5921	0.0118606	0.0342764	1.31221e-18	1.26042e-17	2	6	0	0.455097					#N/A	#N/A	#N/A	#N/A
WRN	0.230469	0.104082	0.0268076	0.063445	0.0390868	7	14.1534	0.0279687	56.2963	5.17761e-07	2.4617e-06	4.87749	0.987446	1	5.17761e-07	2.4617e-06	0	6	0.273912	0.0345906	3	EPA&DHA	NA		0.990775	1.00808	0.961138	1.00612
NUCKS1	0.231644	0.157777	0.142057	0.243183	0.129657	7	32.7935	1.14902e-05	67.3989	5.68792e-09	3.1157e-08	15.0284	0.376214	0.653307	5.68792e-09	3.1157e-08	2	8	0	0.205746	66	EPA&DHA	MC2		0.989736	1.01556	0.970431	1.05245
VPS13A	0.23167	0.0916267	0.0114578	0.0314016	0.0245728	7	11.1328	0.0843591	46.3823	2.42761e-05	0.000100231	6.77368	0.943084	1	2.42761e-05	0.000100231	-1	5	3.63573e-06	0.431965	153	EPA&DHA	MC2	VPS13A	0.969011	1.03019	0.86624	1.07305
TIMM44	0.233903	0.115325	0.0425384	0.0924519	0.0541274	7	17.2666	0.0083517	51.1093	3.97599e-06	1.75659e-05	8.53997	0.859344	1	3.97599e-06	1.75659e-05	0	6	9.28318e-05	0.189725	17	DHA	MC2		0.9648	1.01764	0.934301	1.06433
ASH1L	0.234613	0.418473	0.575043	0.693092	0.990727	6	174.548	0	104.747	6.51014e-17	5.71755e-16	108.719	1.07187e-17	1.34847e-16	1.07187e-17	1.34847e-16	0	6	7.67757e-07	0.0938782	148	EPA&DHA	E2		0.997257	1	1.01749	0.977979
CERK	0.235881	0.16741	0.158835	0.265304	0.125377	6	28.2614	3.2357e-05	49.7442	1.54931e-06	7.10692e-06	7.38472	0.831178	1	1.54931e-06	7.10692e-06	-1	5	2.70738e-08	0.16206	4	EPA&DHA	MC1		0.965732	1.0238	0.997103	1.04051
UPF1	0.236429	0.128536	0.065856	0.13189	0.0745912	7	21.5006	0.00149075	52.9049	1.97468e-06	8.97487e-06	10.9868	0.687076	1	1.97468e-06	8.97487e-06	2	6	3.15552e-05	0.181882	168	EPA&DHA	MC2		0.961081	1.06639	0.950101	1.06663
ZFP91	0.236988	0.111181	0.0330446	0.0752526	0.0217124	5	6.31088	0.177103	27.6207	0.00207555	0.00695327	4.4715	0.923581	1	0.00207555	0.00695327	1	5	0	0.363936	176	EPA&DHA	MC2		0.949022	1.14855	0.910196	1.14099
IGSF8	0.239917	0.118722	0.0432977	0.0937244	0.0286046	5	7.01626	0.135032	27.9366	0.00184794	0.00622654	1.65065	0.998384	1	0.00184794	0.00622654	1	5	8.95143e-06	0.429159					#N/A	#N/A	#N/A	#N/A
WWP1	0.241336	0.217024	0.266126	0.393356	0.280583	7	63.1008	1.05276e-11	106.452	2.71891e-16	2.30922e-15	24.4873	0.0399797	0.0996076	2.71891e-16	2.30922e-15	-2	8	0	0.0631152	35	EPA&DHA	MC1		0.993393	1.00661	1.01097	1.02417
CCND2	0.241597	0.196107	0.217964	0.338098	0.220846	7	50.9632	3.01267e-09	84.3221	4.4323e-12	2.95692e-11	9.95676	0.765338	1	4.4323e-12	2.95692e-11	-2	6	0	0.604942	42	EPA&DHA	Tcells	CCND2	1.03886	0.986092	0.894697	0.97346
TXLNG	0.244057	0.23345	0.295822	0.425846	0.133129	3	14.1471	0.000847239	56.4845	2.32296e-10	1.39159e-09	7.45065	0.281172	0.51746	2.32296e-10	1.39159e-09	0	2	0.000130286	0.100679	117	DHA	NA		0.998742	1.00126	0.998488	1.001
SRP72	0.246625	0.200683	0.219098	0.339517	0.234109	7	53.8942	7.74863e-10	128.437	1.38255e-20	1.44629e-19	7.36697	0.919638	1	1.38255e-20	1.44629e-19	-2	6	7.45388e-05	0.123302	33	EPA&DHA	MC2		0.989605	1.01319	0.948232	1.04085
MBNL3	0.253038	0.238223	0.288148	0.417782	0.346519	7	75.8155	2.60902e-14	98.918	7.64239e-15	6.01285e-14	38.7077	0.000404646	0.00158064	7.64239e-15	6.01285e-14	2	6	0	0.486109	0	EPA&DHA	NA		0.961653	1.0206	0.968672	1.08697
GALNT6	0.255312	0.190456	0.180074	0.29182	0.206003	7	48.1131	1.1217e-08	73.7194	4.06105e-10	2.39609e-09	11.6518	0.634241	0.97217	4.06105e-10	2.39609e-09	-2	6	0	0.40629	5	DHA	NA		0.994362	1.01128	0.976833	1.07455
DNAJC21	0.260054	0.320734	0.417474	0.550097	0.366532	4	32.4018	4.3063e-07	41.8477	1.44635e-06	6.65005e-06	11.1574	0.192942	0.379169	1.44635e-06	6.65005e-06	-2	4	0.000535296	0.0268831	135	EPA&DHA	MC2		0.984516	1.01548	1.00313	0.99539
GBP3	0.262528	0.246103	0.28609	0.415527	0.241784	5	29.0983	7.4662e-06	31.3421	0.000515045	0.00185468	16.3164	0.0909275	0.202138	0.000515045	0.00185468	-1	5	4.79638e-05	0.843473	0	EPA&DHA	HSC		0.967825	1.03249	0.773763	1.03157
LYRM2	0.263864	0.226558	0.244154	0.368958	0.309108	7	68.2568	9.30811e-13	138.077	1.71019e-22	1.93882e-21	19.9268	0.132466	0.277312	1.71019e-22	1.93882e-21	-2	6	0.00949739	0.215361	67	EPA&DHA	MC2		0.955927	1.05084	0.965401	1.0484
FBXO11	0.263895	0.0932007	0.00463353	0.0146331	0.0263008	7	11.5119	0.0737877	51.2255	3.80063e-06	1.68266e-05	2.70491	0.999491	1	3.80063e-06	1.68266e-05	1	7	1.24775e-07	0.17396	9	DHA	E2		0.977664	1.03461	0.973108	1.05388
MYOF	0.265027	0.126178	0.0356921	0.0801175	0.0488964	5	11.844	0.01855	35.359	0.000108419	0.000418548	2.27822	0.993729	1	0.000108419	0.000418548	0	2	0.000141187	0.695655	24	EPA&DHA	MC1		0.995571	1.00443	0.991597	1.00049
VPS13C	0.265211	0.165554	0.109164	0.197554	0.14452	7	35.8405	2.9605e-06	51.5737	3.31977e-06	1.47749e-05	14.4272	0.41839	0.71049	3.31977e-06	1.47749e-05	0	6	0.00521298	0.226761	187	EPA&DHA	NA		0.983122	1.02464	0.922874	1.01148
RTN4IP1	0.266421	0.236475	0.259897	0.386493	0.278153	6	39.6803	1.7323e-07	52.6036	4.84506e-07	2.30729e-06	19.786	0.0712448	0.164086	4.84506e-07	2.30729e-06	2	6	1.72403e-10	0.290167	0	EPA&DHA	NA		0.958279	1.05809	0.896826	1.09589
ARL13B	0.266501	0.150368	0.0763417	0.148509	0.0858743	6	15.8091	0.00741092	52.3725	5.3251e-07	2.52912e-06	7.59929	0.815608	1	5.3251e-07	2.52912e-06	0	6	0.0859815	0.00244158	159	EPA&DHA	Cholangiocyte		0.992733	1.00717	1.01776	1.00641
KPNA3	0.268514	0.158083	0.0894015	0.168783	0.130175	7	32.8218	1.13471e-05	74.3911	3.05982e-10	1.81946e-09	12.4982	0.566356	0.894451	3.05982e-10	1.81946e-09	0	6	1.51847e-06	0.0859268	13	EPA&DHA	MC2		0.96785	1.01188	0.984183	1.04452
SHISA5	0.270333	0.159274	0.0896436	0.169153	0.0619084	4	8.15937	0.0428304	24.0987	0.00220605	0.00736205	1.71312	0.98858	1	0.00220605	0.00736205	2	4	7.62888e-06	0.441666	10	DHA	Bcells		0.986108	1.01389	0.911844	1.0666
SETD2	0.271885	0.103648	0.00871209	0.0250904	0.0384652	7	13.9947	0.0296958	60.7454	8.67888e-08	4.37114e-07	5.99273	0.966674	1	8.67888e-08	4.37114e-07	0	6	0.000217544	0.117461	129	EPA&DHA	DC1		0.979497	1.02445	0.966307	1.04415
ZMYND11	0.277075	0.100919	0.00604162	0.0183979	0.0350753	7	13.3184	0.0382499	58.6097	2.05366e-07	1.00475e-06	5.45006	0.978512	1	2.05366e-07	1.00475e-06	2	8	2.69784e-13	0.0883211	57	EPA&DHA	MC2		0.995972	1.00503	0.99389	1.03829
FAM204A	0.277254	0.106562	0.00927341	0.0264119	0	3	0.628477	0.730345	16.7164	0.0103839	0.031463	0.668136	0.995153	1	0.0103839	0.031463	-1	1	0.0463	0.316	81	EPA&DHA	MC2		0.964187	1.03581	0.964187	1.03581
PMS1	0.282222	0.125385	0.0243954	0.0586731	0.0693098	7	20.3391	0.00240947	66.458	8.39181e-09	4.53675e-08	5.64843	0.97459	1	8.39181e-09	4.53675e-08	-1	3	0.0617022	0.199604	4	EPA&DHA	NA		0.987478	1.01252	0.964426	1.03412
PSMC1	0.284719	0.156044	0.0680599	0.135366	0.104396	6	24.2902	0.000190935	57.0136	7.85952e-08	3.97365e-07	5.49692	0.939294	1	7.85952e-08	3.97365e-07	1	5	0	0.113951	114	EPA&DHA	MC1		0.962629	1.04248	0.953496	1.0374
FAM129A	0.286201	0.196728	0.145723	0.247789	0.221325	7	51.1107	2.81407e-09	99.8031	5.17285e-15	4.10253e-14	30.2787	0.006985	0.0213609	5.17285e-15	4.10253e-14	0	6	0	0.25967	9	DHA	MC1		0.9831	1.01392	1.17028	0.983107
HSPD1	0.286386	0.279225	0.305058	0.435783	0.493949	7	104.76	0	188.135	1.44073e-32	2.42356e-31	15.5483	0.341731	0.605212	1.44073e-32	2.42356e-31	-1	7	0	0.0961119	32	DHA	Hepatocytes		0.96875	1	0.916195	1.0591
TMTC1	0.288438	0.190795	0.130593	0.227621	0.164608	6	25.6747	0.000103175	59.5877	2.68353e-08	1.40055e-07	9.35306	0.672515	1	2.68353e-08	1.40055e-07	-2	6	5.23825e-06	0.050488	0	DHA	NA		0.99066	1.01761	0.966941	1.01775
MAP3K1	0.29007	0.264156	0.272159	0.400139	0.247245	4	36.5654	5.68609e-08	40.4753	2.61243e-06	1.17399e-05	12.7733	0.119893	0.255299	2.61243e-06	1.17399e-05	0	2	3.44869e-08	0.616189	6	EPA&DHA	Cholangiocyte		1.00196	0.998039	1.00085	0.996928
CTSD	0.294995	0.0940204	0.00170356	0.00615913	0.0217738	6	9.06631	0.106448	48.6014	2.45548e-06	1.1064e-05	2.23495	0.998952	1	2.45548e-06	1.1064e-05	1	7	7.37068e-09	1.83883	71	EPA&DHA	MC1		0.759664	1.35345	0.692084	1.50903
CD93	0.298071	0.151991	0.0498657	0.105227	0.117498	7	30.1386	3.69939e-05	98.6805	8.48552e-15	6.66294e-14	12.9391	0.531326	0.852196	8.48552e-15	6.66294e-14	1	5	1.21792e-09	0.521398					#N/A	#N/A	#N/A	#N/A
CORO1C	0.302371	0.206409	0.142944	0.244313	0.249706	7	57.1021	1.74201e-10	117.052	2.37311e-18	2.2569e-17	9.76553	0.779117	1	2.37311e-18	2.2569e-17	2	6	0.000280886	0.142498	8	EPA	MC1		0.966317	1.02436	0.956809	1.02836
REXO2	0.302656	0.177656	0.0884535	0.167257	0.174083	7	41.3108	2.51483e-07	108.638	1.02746e-16	8.91151e-16	11.9045	0.613971	0.949031	1.02746e-16	8.91151e-16	-2	6	0	0.208764	11	DHA	MC2		0.952495	1.00893	0.895613	1.06105
PEAK1	0.303026	0.260071	0.243951	0.368762	0.171578	3	17.8791	0.000131101	24.6859	0.000390322	0.00142605	5.83603	0.441807	0.740334	0.000390322	0.00142605	-1	1	2.55e-09	0.786	19	EPA&DHA	MC1		1.01024	0.989761	1.01024	0.989761
CCDC171	0.303742	0.401391	0.449216	0.580316	0.432985	3	21.0164	2.73117e-05	24.5669	0.000410595	0.00149643	8.39373	0.210653	0.408226	0.000410595	0.00149643	0	2	9.32916e-05	0.0919344	18	EPA&DHA	NA		0.97867	1.02133	0.978474	1.02114
RSRC2	0.306349	0.100397	0.00227791	0.00793254	0.0343416	7	13.1278	0.0410503	58.5581	2.09663e-07	1.02535e-06	4.5721	0.990922	1	2.09663e-07	1.02535e-06	0	6	1.98746e-06	0.120719	67	EPA&DHA	MC2		0.988571	1.01125	0.962331	1.0252
PLEC	0.306913	0.215746	0.154861	0.259985	0.150298	4	20.5244	0.000132144	37.7392	8.41122e-06	3.6203e-05	3.92702	0.863647	1	8.41122e-06	3.6203e-05	0	2	0.0276863	0.268579	57	EPA&DHA	E2		0.991284	1.00872	0.991283	1.00872
NAPG	0.309389	0.145117	0.0330077	0.0751878	0.10423	7	27.6689	0.000108456	74.4499	2.98487e-10	1.77674e-09	8.1089	0.883576	1	2.98487e-10	1.77674e-09	0	6	0.00016136	0.14204	5	EPA&DHA	MC2		0.980427	1.00977	0.941803	1.01511
BTC	0.309921	0.0842056	0.000232755	0.00106693	0.0158274	7	9.12682	0.166571	51.7888	3.05321e-06	1.36312e-05	2.84043	0.999324	1	3.05321e-06	1.36312e-05	0	6	1.36588e-06	0.185977	29	EPA&DHA	Cholangiocyte		0.991434	1.00913	0.950482	1.01609
RBM26	0.311523	0.127503	0.0145553	0.038357	0.0730094	7	21.1598	0.00171719	57.9545	2.67088e-07	1.2962e-06	4.40341	0.992509	1	2.67088e-07	1.2962e-06	-1	5	0.0001968	0.10546	104	EPA&DHA	MC2		1	1.00237	1.00202	1.01962
OFD1	0.317013	0.13328	0.0173807	0.044395	0.0824309	7	23.0555	0.000778099	66.4103	8.55864e-09	4.62273e-08	6.85813	0.940042	1	8.55864e-09	4.62273e-08	2	6	7.49477e-06	0.236757	12	DHA	NA		0.966765	1.0342	0.939846	1.0393
TUBB2B	0.322301	0.149732	0.0313565	0.0721568	0.0934165	6	22.1608	0.000487999	82.6863	1.26524e-12	8.70015e-12	12.7416	0.388102	0.669408	1.26524e-12	8.70015e-12	-3	5	1.48386e-08	0.107972	4	EPA&DHA	Cholangiocyte		0.94697	1.02652	1.11709	1.02176
TAF3	0.326702	0.503238	0.51621	0.641314	0.717866	3	43.9307	2.88787e-10	47.943	1.21299e-08	6.48277e-08	18.3979	0.00531104	0.0167253	1.21299e-08	6.48277e-08	-2	2	0.0239208	0.146874	54	EPA&DHA	MC2		0.98313	1.01687	0.983082	1.01682
CNTRL	0.327316	0.106701	0.00215782	0.00756992	0	3	1.10929	0.574277	20.7924	0.00199896	0.00670935	0.319376	0.999398	1	0.00199896	0.00670935	0	2	0.074972	0.134336	55	EPA&DHA	MC2		0.984801	1.0152	0.984791	1.01519
ZBTB6	0.330779	0.214215	0.122554	0.21657	0.253413	7	50.9192	3.07465e-09	133.874	1.165e-21	1.2726e-20	13.6666	0.474836	0.782551	1.165e-21	1.2726e-20	-2	6	0.123545	0.00584754	3	EPA&DHA	NA		0.990418	1.00508	1.00069	0.993656
ATP6V0C	0.331891	0.101167	0.00103579	0.00398155	0.0286055	6	10.3391	0.0661765	48.2152	2.86726e-06	1.28316e-05	0.716957	0.999998	1	2.86726e-06	1.28316e-05	1	5	1.21999e-06	0.447793	15	EPA	NA		0.93417	1.12987	0.865452	1.14678
SLC10A5	0.33226	0.363167	0.360246	0.493593	0.28053	3	10.645	0.00488049	27.4591	0.000118764	0.000456798	3.24398	0.777661	1	0.000118764	0.000456798	0	4	0.0245746	0.307912	72	EPA&DHA	NA		0.948517	1.00387	0.905306	1.09856
GTF3C6	0.334065	0.368667	0.364859	0.497842	0.497951	4	42.0599	3.89645e-09	67.7685	1.36483e-11	8.83356e-11	19.3232	0.0132237	0.0377288	1.36483e-11	8.83356e-11	-1	5	0.000260861	0.180715	7	EPA&DHA	DC1		0.970383	1.02962	0.951999	1.04433
ZCCHC7	0.335396	0.112639	0.00290497	0.00978018	0.0320627	6	9.05337	0.106954	47.991	3.13691e-06	1.39891e-05	3.65866	0.988838	1	3.13691e-06	1.39891e-05	0	6	1.71863e-13	0.343815	51	EPA&DHA	Cholangiocyte		0.957336	1.00732	0.891374	1.07541
PSMD7	0.34073	0.140517	0.0153158	0.039985	0.0787841	6	19.5879	0.00149289	56.1868	1.10781e-07	5.53953e-07	2.96429	0.995791	1	1.10781e-07	5.53953e-07	-1	5	0.000205405	0.178718	100	EPA&DHA	Hepatocytes		0.9918	1.00888	0.990369	1.06135
CRIP1	0.341782	0.345982	0.323222	0.454935	0.656564	6	83.7843	1.11022e-16	111.382	3.18738e-18	3.01437e-17	11.4339	0.492146	0.804483	3.18738e-18	3.01437e-17	1	5	0	0.976277	2	DHA	HSC		0.951196	1.0244	0.767844	1.01953
NEURL1B	0.342616	0.0979536	0.00046922	0.00199081	0	3	1.01201	0.602898	24.0417	0.000513111	0.00184847	0.198722	0.999848	1	0.000513111	0.00184847	0	2	0.108585	0.312634					#N/A	#N/A	#N/A	#N/A
RNPC3	0.343755	0.105355	0.00110306	0.0042098	0.0234575	6	7.91928	0.160741	48.8242	2.24504e-06	1.01453e-05	5.20663	0.950719	1	2.24504e-06	1.01453e-05	-1	5	5.99076e-13	0.297033	39	EPA&DHA	NA		0.951996	1.02478	0.903368	1.06592
HEG1	0.348343	0.136896	0.0109409	0.0302575	0.0619687	5	13.8489	0.00779341	60.4345	2.99891e-09	1.6776e-08	3.40151	0.970337	1	2.99891e-09	1.6776e-08	-1	3	0.00183896	0.340004				HEG1	#N/A	#N/A	#N/A	#N/A
SREK1	0.348401	0.17647	0.0483502	0.10257	0.0904807	4	13.5274	0.00362441	43.9422	5.83437e-07	2.76178e-06	0.906226	0.998774	1	5.83437e-07	2.76178e-06	-1	1	0.0733	0.267	84	EPA&DHA	MC2		1.0291	0.970899	1.0291	0.970899
MIER3	0.353301	0.205348	0.0853411	0.162462	0.193383	6	27.2902	5.00796e-05	65.7568	1.97487e-09	1.11918e-08	5.2794	0.94799	1	1.97487e-09	1.11918e-08	0	6	0.00609494	0.31163	42	EPA&DHA	NA		0.957283	1.0303	0.904655	1.0836
ARHGEF2	0.353794	0.242704	0.144917	0.246832	0.360876	7	77.9732	9.32587e-15	128.871	1.13566e-20	1.19293e-19	10.3577	0.735591	1	1.13566e-20	1.19293e-19	0	6	0	0.39398	25	EPA&DHA	MC1		0.982843	1.01333	0.871423	1.02593
TXLNA	0.354458	0.0964788	0.000238837	0.00109144	0.029769	7	12.16	0.0584926	74.4252	3.01612e-10	1.79444e-09	2.65772	0.999541	1	3.01612e-10	1.79444e-09	2	6	3.67435e-05	0.251741	35	EPA&DHA	MC2		0.983853	1.05687	0.947481	1.07209
IFITM3	0.355079	0.0668283	1.07659e-07	9.66946e-07	0.00360671	7	6.74988	0.344599	64.7849	1.67111e-08	8.84087e-08	2.28707	0.999812	1	1.67111e-08	8.84087e-08	0	8	2.41918e-12	0.145399	4	EPA&DHA	MC1	IFITM3	0.982157	1.00808	0.948807	1.0364
TWF1	0.359379	0.221732	0.105064	0.191621	0.291541	7	63.504	8.71236e-12	140.289	6.21601e-23	7.17564e-22	10.7472	0.705775	1	6.21601e-23	7.17564e-22	2	6	4.01947e-08	0.444788	12	EPA&DHA	MC1		0.945506	1.08395	0.917717	1.14531
ABCB10	0.361215	0.239168	0.130966	0.228182	0.285338	6	40.0483	1.46026e-07	79.3841	5.40845e-12	3.58996e-11	12.7503	0.38745	0.668511	5.40845e-12	3.58996e-11	0	6	2.41806e-08	0.340685	54	EPA&DHA	NA		0.95936	1.05229	0.92928	1.07775
ELF4	0.361662	0.236983	0.126983	0.222703	0.342272	7	74.5403	4.77396e-14	133.913	1.1448e-21	1.25129e-20	11.1702	0.672613	1	1.1448e-21	1.25129e-20	2	6	0	0.656667					#N/A	#N/A	#N/A	#N/A
ANKRD1	0.362423	0.123869	0.00343512	0.0112997	0.0654189	7	19.2038	0.00383299	72.3945	7.08791e-10	4.12926e-09	3.42531	0.998046	1	7.08791e-10	4.12926e-09	2	6	1.43653e-05	0.234765	1	DHA	Cholangiocyte	ANKRD1	0.970395	1.06951	0.934534	0.99001
ZBTB10	0.364435	0.129925	0.00503227	0.0157125	0.0751778	7	20.9082	0.00190563	102.839	1.35159e-15	1.10544e-14	5.44608	0.978586	1	1.35159e-15	1.10544e-14	0	6	2.13931e-06	0.235369	3	DHA	NA		0.986065	1.02787	0.978861	1.0725
TECPR2	0.364601	0.109836	0.000901807	0.0035345	0.0311242	5	8.95198	0.062311	50.2234	2.42812e-07	1.18194e-06	0.967104	0.999852	1	2.42812e-07	1.18194e-06	0	2	0.0105649	0.258987	1	DHA	NA		0.974406	1.02559	0.97427	1.02547
SPATA5	0.365665	0.156287	0.0192993	0.0484163	0.0948182	6	16.4788	0.0056021	58.3319	4.53814e-08	2.33523e-07	3.20074	0.993953	1	4.53814e-08	2.33523e-07	0	6	0.000600948	0.244828	8	DHA	NA		0.979791	1.01195	0.961843	1.03852
KRT18	0.366625	0.203745	0.07195	0.141795	0.241588	7	55.2815	4.06677e-10	94.6886	4.90142e-14	3.67974e-13	12.0045	0.605942	0.939928	4.90142e-14	3.67974e-13	-1	9	0	0.360912	6	EPA&DHA	Cholangiocyte	KRT18	1	1	0.918801	1.08267
SNX11	0.368079	0.0712892	2.42793e-07	2.04489e-06	0.00653615	7	7.35836	0.288973	67.4574	5.55185e-09	3.04445e-08	2.20011	0.999851	1	5.55185e-09	3.04445e-08	2	6	0	0.282534	29	EPA&DHA	DC1		0.950774	1.06383	0.913144	1.08152
ARHGAP5	0.369252	0.161617	0.0223282	0.0546083	0.136247	7	33.6069	8.01116e-06	96.0437	2.70542e-14	2.06376e-13	5.01079	0.985662	1	2.70542e-14	2.06376e-13	-2	6	9.02334e-05	0.12544	31	EPA&DHA	Cholangiocyte		1.00514	1	1.02923	0.963471
NBEAL1	0.369325	0.0897182	3.84678e-05	0.000212307	0.00382502	5	4.39381	0.355325	40.2645	1.52202e-05	6.41137e-05	1.77724	0.99778	1	1.52202e-05	6.41137e-05	1	5	0.022994	0.158563	68	EPA&DHA	E2		0.992046	1.02998	0.986184	1.05823
UPF3A	0.369704	0.117051	0.00158586	0.00578593	0.056641	7	17.6411	0.00719457	97.2011	1.62716e-14	1.26015e-13	5.29147	0.981328	1	1.62716e-14	1.26015e-13	-2	6	8.85705e-05	0.0854305	8	DHA	DC1		0.961389	1.02639	0.971599	1.02825
NOLC1	0.370146	0.187188	0.0479957	0.101995	0.197351	7	46.3583	2.51196e-08	108.503	1.09109e-16	9.44726e-16	15.8254	0.324155	0.580588	1.09109e-16	9.44726e-16	2	6	5.04487e-06	0.370927	36	DHA	MC2		0.960111	1.06643	0.894351	1.11698
DNM2	0.371166	0.278626	0.182818	0.295353	0.413585	6	79.5657	9.99201e-16	79.6093	4.89966e-12	3.25893e-11	31.9721	0.00139755	0.00497819	4.89966e-12	3.25893e-11	2	6	0	0.494195	0	DHA	MC1		0.953942	1.06537	0.887769	1.15262
VCPIP1	0.37174	0.176929	0.035635	0.0800304	0.172448	7	41.4481	2.36279e-07	93.1809	9.48091e-14	6.98658e-13	10.8094	0.700941	1	9.48091e-14	6.98658e-13	0	6	1.12314e-06	0.205731	22	EPA&DHA	MC1		0.971004	1.016	0.926275	1.02393
PLXND1	0.373048	0.252716	0.139903	0.240432	0.396362	7	84.9332	3.33067e-16	195.361	4.8608e-34	8.6816e-33	13.9012	0.457097	0.760113	4.8608e-34	8.6816e-33	-1	5	0.000210555	0.205562	6	EPA&DHA	E2		1	1.00213	0.981963	1.00928
MLLT10	0.377584	0.156427	0.0157873	0.0410084	0.126662	7	32.0618	1.58785e-05	76.2782	1.37808e-10	8.38539e-10	3.88593	0.996114	1	1.37808e-10	8.38539e-10	0	6	1.64909e-09	0.26446	141	EPA&DHA	MC2		0.983622	1.0201	0.975091	1.04975
UBR1	0.377819	0.207874	0.0691345	0.137128	0.203873	6	30.3772	1.24296e-05	67.7041	8.58957e-10	4.97639e-09	4.42602	0.974466	1	8.58957e-10	4.97639e-09	0	6	3.11766e-06	0.117387	13	EPA&DHA	HSC		0.977294	1.04913	1.00461	1.0326
TRIO	0.380555	0.205498	0.0640448	0.129062	0.2445	7	55.7488	3.27199e-10	77.1915	9.35557e-11	5.75073e-10	13.8375	0.461889	0.766004	9.35557e-11	5.75073e-10	0	6	0	0.299179	15	DHA	E2		0.98259	1.02747	1.00679	1.09073
OLFM2	0.381005	0.0914968	3.1254e-05	0.000176127	0.000620492	4	3.05136	0.383775	34.2599	3.64493e-05	0.000147665	1.36957	0.994668	1	3.64493e-05	0.000147665	-1	3	0.000146454	0.59339					#N/A	#N/A	#N/A	#N/A
MSN	0.383695	0.106612	0.000319453	0.00141319	0.0420387	7	14.6977	0.0227431	75.1345	2.23568e-10	1.33998e-09	2.15322	0.999869	1	2.23568e-10	1.33998e-09	1	5	7.94009e-12	0.343606	2	EPA&DHA	MC1	MSN	0.960493	1.05461	0.897167	1.05247
DAG1	0.385624	0.0707709	5.06779e-08	4.83745e-07	0.00611609	7	7.26671	0.296885	72.5561	6.62303e-10	3.86793e-09	1.73926	0.999965	1	6.62303e-10	3.86793e-09	2	8	9.86322e-12	0.457748	70	EPA&DHA	E2		0.918193	1.10674	0.866558	1.09196
ANGPT1	0.389315	0.167286	0.0199521	0.0497942	0.149388	7	36.3044	2.40545e-06	118.61	1.17716e-18	1.13345e-17	17.6503	0.223173	0.428289	1.17716e-18	1.13345e-17	2	6	3.89944e-12	0.0900244	8	DHA	Cholangiocyte		0.983199	1.01467	1.24166	1.03439
BTBD7	0.390688	0.26808	0.145018	0.246912	0.451126	7	96.3035	0	125.633	4.93272e-20	5.03576e-19	17.5262	0.229219	0.438002	4.93272e-20	5.03576e-19	-1	7	0	0.274015	11	EPA&DHA	E2	BTBD7	0.965346	1.02102	0.919384	1.02866
SMARCA5	0.393155	0.193961	0.0426644	0.0926636	0.179951	6	38.1868	3.46079e-07	103.439	1.17719e-16	1.0168e-15	3.32306	0.992801	1	1.17719e-16	1.0168e-15	0	6	7.8284e-05	0.271851	152	EPA&DHA	MC2		0.986102	1.01961	0.902079	1.04214
GDPD1	0.40003	0.339783	0.239071	0.363081	0.630201	6	81.1033	4.44089e-16	95.3013	4.61056e-15	3.6664e-14	25.5594	0.0123836	0.0355998	4.61056e-15	3.6664e-14	0	6	7.26328e-10	0.250613	4	EPA	NA		0.961643	1.02492	1.00981	0.997954
MYLIP	0.400562	0.184824	0.0302146	0.070018	0.191361	7	44.735	5.28335e-08	108.792	9.59163e-17	8.33743e-16	9.24849	0.81481	1	9.59163e-17	8.33743e-16	-2	6	0	0.431366	25	EPA&DHA	NA		0.969592	1.02962	0.870759	1.0194
BCL10	0.401478	0.21948	0.0673659	0.134377	0.241066	6	49.0571	2.16045e-09	99.0251	8.64079e-16	7.14104e-15	11.9798	0.447306	0.747127	8.64079e-16	7.14104e-15	1	7	2.33591e-13	0.292834	1	DHA	MC1		0.97619	1.03502	0.956913	1.094
FBXO22	0.402896	0.096557	3.01119e-05	0.000170447	0.0239367	6	9.42632	0.0932209	67.9362	7.77638e-10	4.5185e-09	1.10132	0.999976	1	7.77638e-10	4.5185e-09	2	6	7.49655e-05	0.292139	51	EPA&DHA	Hepatocytes		0.974793	1.01212	0.904922	1.01535
RRNAD1	0.406144	0.314906	0.197144	0.31369	0.264864	3	26.0149	2.2435e-06	42.2252	1.65975e-07	8.18331e-07	3.54038	0.738589	1	1.65975e-07	8.18331e-07	0	2	0.0150666	0.195993	6	EPA&DHA	NA		0.980088	1.01991	0.980012	1.01984
DUSP7	0.408058	0.188098	0.0300528	0.0697155	0.185275	7	39.5446	5.59689e-07	101.708	2.22999e-15	1.80562e-14	13.3132	0.502023	0.816763	2.22999e-15	1.80562e-14	-4	6	0.000295314	0.133591	11	DHA	NA		1.00472	1	0.981623	1.00557
TLK1	0.409804	0.151555	0.00685123	0.0204668	0.116772	7	29.9305	4.05233e-05	113.77	1.03563e-17	9.50857e-17	4.48985	0.991724	1	1.03563e-17	9.50857e-17	0	6	0.000310207	0.290284	201	EPA&DHA	MC1		0.981626	1.00896	0.912388	1.05305
BIRC3	0.413562	0.136899	0.00251998	0.00864854	0.0888035	7	24.292	0.000461448	102.887	1.32364e-15	1.08333e-14	2.2276	0.99984	1	1.32364e-15	1.08333e-14	0	6	3.10862e-15	0.404647	5	DHA	MC1	BIRC3	0.966381	1.04536	1.00554	1.03775
FHL3	0.413915	0.214734	0.0539088	0.112162	0.272912	7	61.1103	2.67679e-11	104.292	7.0992e-16	5.89992e-15	6.89361	0.938735	1	7.0992e-16	5.89992e-15	0	6	0	0.410761	4	EPA	NA		0.986036	1.02329	0.916521	1.07069
EEA1	0.415756	0.166042	0.0122827	0.0333031	0.115049	6	24.3386	0.000186878	86.4257	2.41982e-13	1.74523e-12	7.20825	0.84355	1	2.41982e-13	1.74523e-12	0	6	5.01491e-10	0.281151	140	EPA&DHA	MC1		0.936578	1.06581	0.911658	1.09072
ZZZ3	0.419205	0.0695544	1.67025e-09	2.01837e-08	0.00527771	7	7.09306	0.312327	83.0458	7.67483e-12	5.04164e-11	0.905654	0.999999	1	7.67483e-12	5.04164e-11	2	6	1.98366e-06	0.157492	10	EPA&DHA	MC2		0.956628	1.04654	0.934715	1.04385
DTX3L	0.419904	0.197167	0.0331975	0.0754977	0.178576	6	27.4035	4.75953e-05	62.0308	9.60047e-09	5.16662e-08	3.62931	0.989236	1	9.60047e-09	5.16662e-08	1	7	0.00298793	0.48884					#N/A	#N/A	#N/A	#N/A
DNTTIP2	0.420506	0.142236	0.00311254	0.0103847	0.0980652	7	25.6908	0.000254189	121.841	2.74153e-19	2.71618e-18	5.87038	0.969653	1	2.74153e-19	2.71618e-18	-2	6	0.0483426	0.132874	24	DHA	MC2		0.994777	1.01045	0.964043	1.03407
TAOK1	0.423732	0.279525	0.129544	0.226159	0.493779	7	104.981	0	97.1007	1.7006e-14	1.31473e-13	42.5151	0.000102385	0.000442123	1.7006e-14	1.31473e-13	1	5	3.08642e-14	0.647205	40	EPA&DHA	MC2		0.994983	1.07844	0.828736	1.11956
NDST1	0.423968	0.161575	0.00869111	0.0250441	0.137328	7	34.1033	6.42546e-06	87.9015	9.43945e-13	6.54525e-12	3.83616	0.996374	1	9.43945e-13	6.54525e-12	2	6	1.06196e-05	0.286271	11	EPA&DHA	E2		0.975359	1.01743	0.948294	1.04886
RAD50	0.425571	0.189845	0.0249825	0.0598221	0.170922	6	36.2164	8.59682e-07	78.6438	7.48255e-12	4.91896e-11	3.38163	0.992197	1	7.48255e-12	4.91896e-11	1	5	5.69345e-12	0.341097	60	EPA&DHA	MC2		0.940245	1.07683	0.945245	1.13465
FKBP3	0.42639	0.189353	0.0243331	0.0585627	0.102127	4	13.9273	0.00300577	75.8212	3.37724e-13	2.41324e-12	2.2621	0.971904	1	3.37724e-13	2.41324e-12	3	5	0.203329	0.166426	28	EPA&DHA	MC2		0.981681	1.01476	0.959225	1.02465
GNA13	0.426732	0.0649482	5.01993e-11	7.46298e-10	0.00238897	7	6.49432	0.370149	83.2843	6.92711e-12	4.56478e-11	0.557268	1	1	6.92711e-12	4.56478e-11	2	6	0.00413362	0.236857	0	EPA&DHA	MC1		0.978857	1.02627	0.932178	1.04041
FMR1	0.428753	0.103768	3.59877e-05	0.000199891	0.0251187	5	7.95958	0.09307	72.6244	1.37701e-11	8.90913e-11	0.716633	0.999963	1	1.37701e-11	8.90913e-11	1	5	0.0157251	0.0836609	1	EPA&DHA	MC2		1	1.00896	0.994095	1.00978
PDZD2	0.429116	0.112817	0.000142575	0.000689257	0.0500093	7	16.1714	0.0128627	101.917	2.03297e-15	1.64976e-14	11.2223	0.668491	1	2.03297e-15	1.64976e-14	-2	6	2.73928e-06	0.0152131	20	EPA&DHA	E2		0.983446	1.01073	1.10183	0.962973
UBN1	0.434831	0.198781	0.0287068	0.0671534	0.228051	7	52.4195	1.5355e-09	91.8734	1.67809e-13	1.22067e-12	10.4543	0.728274	1	1.67809e-13	1.22067e-12	2	6	1.3292e-11	0.216277	3	EPA&DHA	Tcells		0.96502	1.04887	0.92467	1.05865
TOX2	0.435601	0.0982772	9.32007e-06	5.85608e-05	0	3	0.183123	0.912505	31.6375	1.91464e-05	7.98677e-05	0.0719386	0.999992	1	1.91464e-05	7.98677e-05	0	2	0.180879	0.428235	0	EPA&DHA	NA		0.951592	1.04841	0.951589	1.04841
RIMS3	0.435737	0.145621	0.00276923	0.00938393	0.104319	7	27.0558	0.000141361	116.551	2.97203e-18	2.81445e-17	15.1062	0.370936	0.646096	2.97203e-18	2.81445e-17	0	6	0.000329798	0.15663					#N/A	#N/A	#N/A	#N/A
PLEKHM2	0.439112	0.176928	0.0130697	0.0350389	0.122405	5	23.204	0.000115281	87.2164	1.90547e-14	1.46738e-13	3.22101	0.975734	1	1.90547e-14	1.46738e-13	-2	2	0.00143877	0.260454	31	DHA	MC1		0.979616	1.02038	0.979433	1.02021
LIG3	0.439306	0.322251	0.172807	0.282825	0.570651	6	104.302	0	212.613	8.05263e-39	1.66471e-37	17.7658	0.122988	0.260751	8.05263e-39	1.66471e-37	0	6	5.80509e-05	0.196067	56	EPA&DHA	NA		0.951319	1.05027	0.921026	1.04625
DNMT3A	0.439329	0.18172	0.0156229	0.0406494	0.183241	7	43.1288	1.09995e-07	125.23	5.92021e-20	6.02142e-19	6.67	0.946686	1	5.92021e-20	6.02142e-19	0	6	0	0.283134	1	EPA&DHA	MC1		0.980752	1.01196	1.02745	0.950329
ANXA5	0.442388	0.231211	0.0557031	0.115215	0.323451	7	70.6381	3.02425e-13	137.177	2.58048e-22	2.89707e-21	5.03705	0.98529	1	2.58048e-22	2.89707e-21	1	5	0	0.625713	45	EPA&DHA	Cholangiocyte		0.954457	1.13201	0.815648	1.12927
SSSCA1	0.444758	0.240555	0.064475	0.129738	0.354272	7	76.6536	1.75415e-14	171.235	3.85419e-29	5.70401e-28	20.5393	0.114035	0.244775	3.85419e-29	5.70401e-28	2	6	4.94466e-10	0.168319	14	DHA	MC2		1.0036	0.992806	0.983151	0.996443
NUPR1	0.447293	0.264112	0.0903467	0.170251	0.43533	7	91.4782	0	184.525	7.80981e-32	1.27986e-30	27.5546	0.0162927	0.0454103	7.80981e-32	1.27986e-30	2	8	0	0.0969213	10	EPA	HSC		0.97815	1.04909	0.964676	0.990396
STAG2	0.447681	0.0606337	1.54339e-13	3.17201e-12	0	7	5.94345	0.429554	88.2466	8.12742e-13	5.66087e-12	0.568607	1	1	8.12742e-13	5.66087e-12	1	9	0	0.288042	14	EPA&DHA	MC2		0.983373	1.05134	0.924986	1.10789
YY1	0.448676	0.110591	4.96876e-05	0.000267872	0.0473152	7	15.6859	0.0155428	114.36	7.94839e-18	7.36618e-17	4.17106	0.994346	1	7.94839e-18	7.36618e-17	1	5	1.67107e-07	0.254968	69	DHA	MC2		0.990087	1.04758	0.953109	1.05469
CCDC59	0.450007	0.106565	2.41226e-05	0.000139474	0.0340542	6	11.2333	0.0469451	102.109	2.14791e-16	1.83345e-15	3.17038	0.994217	1	2.14791e-16	1.83345e-15	2	6	3.50493e-07	0.118388	61	EPA&DHA	MC1		0.939973	1.04158	0.941209	1.05774
GTF2H2	0.452566	0.321021	0.158608	0.264975	0.454013	5	49.2053	5.2905e-10	105.842	3.66764e-18	3.45754e-17	8.0788	0.62114	0.956871	3.66764e-18	3.45754e-17	-1	5	0.00082986	0.303387	5	DHA	NA		0.999535	1.04683	0.916741	1.08696
EXOC3	0.452706	0.0816754	2.97758e-08	2.9417e-07	0.0112523	6	7.06549	0.215815	81.9488	1.75132e-12	1.19663e-11	0.729274	0.999998	1	1.75132e-12	1.19663e-11	0	6	3.55271e-15	0.161405	93	DHA	MC2		0.979852	1.02674	0.954213	1.05415
TRNT1	0.453785	0.139933	0.0011833	0.00447319	0.0682781	6	13.5074	0.0190606	67.0716	1.12618e-09	6.47392e-09	2.13851	0.999162	1	1.12618e-09	6.47392e-09	0	6	9.24939e-07	0.12596	3	DHA	MC2		0.979117	1.03922	0.98184	1.05369
NRD1	0.455345	0.102673	9.21201e-06	5.79739e-05	0.0367632	7	13.5608	0.0349455	87.7036	1.02847e-12	7.11333e-12	1.61536	0.999978	1	1.02847e-12	7.11333e-12	1	1	0.0037135	0.737244	113	EPA&DHA	MC2		0.74991	1.25009	0.74991	1.25009
GSK3B	0.456967	0.31356	0.14502	0.246912	0.536947	6	100.964	0	125.674	4.54386e-21	4.85325e-20	16.3314	0.176524	0.35285	4.54386e-21	4.85325e-20	-1	5	7.36078e-14	0.297182	42	EPA&DHA	MC1	GSK3B	0.89533	1.06752	0.911378	1.07263
BAZ1A	0.457681	0.143408	0.00141558	0.00523396	0.100606	7	26.5783	0.000173657	124.799	7.19637e-20	7.28607e-19	5.40323	0.979372	1	7.19637e-20	7.28607e-19	1	5	6.20005e-06	0.315772	37	EPA&DHA	MC2		0.988024	1.01621	0.892848	1.04755
IRAK4	0.459104	0.169044	0.00661001	0.0198613	0.153555	7	37.3462	1.50736e-06	88.4521	7.4344e-13	5.1924e-12	4.20718	0.994085	1	7.4344e-13	5.1924e-12	2	6	1.27936e-09	0.265314	27	EPA&DHA	MC1		0.981583	1.02287	0.952703	1.08796
IKBKE	0.459483	0.25008	0.0661587	0.132369	0.324461	6	63.7329	2.05214e-12	100.364	4.72399e-16	3.95831e-15	11.7775	0.463714	0.768389	4.72399e-16	3.95831e-15	2	6	0	0.593227					#N/A	#N/A	#N/A	#N/A
SNW1	0.460891	0.234099	0.0489775	0.103697	0.333104	7	71.7777	1.76525e-13	204.605	6.28814e-36	1.19063e-34	13.664	0.475034	0.782805	6.28814e-36	1.19063e-34	-2	6	5.83132e-09	0.089183	145	EPA&DHA	MC1		0.982202	1.02328	0.975728	1.02317
SQSTM1	0.462206	0.217118	0.0332692	0.0756365	0.235277	6	47.3802	4.7526e-09	140.578	4.57773e-24	5.54156e-23	10.3757	0.583035	0.913677	4.57773e-24	5.54156e-23	2	8	0	0.663059	0	EPA&DHA	Hepatocytes		0.926843	1.09829	0.921836	1.20186
PCMTD2	0.463198	0.129155	0.0003353	0.00147687	0.0618219	6	16.2559	0.00615012	91.4386	2.5986e-14	1.98397e-13	1.70373	0.999743	1	2.5986e-14	1.98397e-13	2	6	0.479352	0.157348	25	DHA	Cholangiocyte		0.967809	1.05898	0.948549	1.07033
BRD3	0.464258	0.180318	0.010034	0.0281843	0.180325	7	42.5902	1.40575e-07	107.595	1.63484e-16	1.40426e-15	5.3907	0.979598	1	1.63484e-16	1.40426e-15	1	5	0	0.348615	19	EPA&DHA	MC2		0.995349	1.02267	0.969421	1.10956
MCTS1	0.464462	0.249161	0.0623072	0.126268	0.323165	6	62.4154	3.84692e-12	189.405	4.97958e-34	8.88037e-33	6.31484	0.899387	1	4.97958e-34	8.88037e-33	2	6	2.76463e-08	0.60028	1	EPA&DHA	MC1		0.963692	1.0649	0.871672	1.17032
TGFB2	0.46526	0.148802	0.00176781	0.00635397	0.106447	7	26.6682	0.000167065	74.6752	2.71427e-10	1.61919e-09	0.91392	0.999999	1	2.71427e-10	1.61919e-09	-1	5	1.39888e-14	0.830933	2	EPA&DHA	Cholangiocyte	TGFB2	1	1.03199	0.976416	1.19724
TMEM245	0.466094	0.107633	1.48828e-05	8.95437e-05	0	3	1.26849	0.530335	30.8724	2.68119e-05	0.000110177	0.624835	0.995972	1	2.68119e-05	0.000110177	-1	1	0.287	0.275	51	EPA&DHA	MC2		1.01277	0.987234	1.01277	0.987234
EPHB2	0.466235	0.17395	0.00735587	0.0217587	0.152332	7	33.3032	9.16703e-06	73.3544	4.73534e-10	2.78469e-09	2.51022	0.999672	1	4.73534e-10	2.78469e-09	-1	5	1.46419e-09	0.633032	13	EPA&DHA	NA	EPHB2	0.995025	1.03355	0.997852	1.24368
SARS	0.468149	0.0606432	1.16577e-14	2.78159e-13	0	7	5.45752	0.486606	94.1114	6.31067e-14	4.69764e-13	0.259372	1	1	6.31067e-14	4.69764e-13	2	6	5.03327e-09	0.278213	78	EPA&DHA	MC1		0.990411	1.01229	0.971231	1.06269
EML4	0.468224	0.111909	2.8645e-05	0.00016313	0.048776	7	15.9966	0.0137725	103.537	9.92322e-16	8.17431e-15	2.72339	0.99947	1	9.92322e-16	8.17431e-15	2	6	1.60579e-08	0.351335	7	EPA&DHA	MC2		0.991446	1.01711	0.913038	1.05084
SYNCRIP	0.469548	0.118766	7.69946e-05	0.000397556	0.0590447	7	18.0801	0.00603517	123.903	1.07926e-19	1.08469e-18	1.14511	0.999998	1	1.07926e-19	1.08469e-18	2	6	9.88633e-05	0.231457	134	EPA&DHA	MC2		0.963729	1.0609	0.945292	1.06332
RB1CC1	0.47007	0.155353	0.00247961	0.00853221	0.10323	6	23.7281	0.000244855	134.822	6.62456e-23	7.6324e-22	1.82049	0.999636	1	6.62456e-23	7.6324e-22	0	8	0	0.162673	38	EPA&DHA	MC2		0.970246	1.03345	0.922598	1.07819
CKB	0.47037	0.172079	0.0062673	0.0189936	0.160252	7	38.0673	1.08985e-06	136.096	4.22764e-22	4.70181e-21	6.08475	0.96431	1	4.22764e-22	4.70181e-21	-2	6	0	0.387437	37	DHA	MC1		0.972639	1.01989	0.896786	0.971612
CEP95	0.471156	0.233909	0.0439813	0.0949325	0.117007	3	7.19971	0.0273277	45.1955	4.27965e-08	2.20637e-07	2.18125	0.902297	1	4.27965e-08	2.20637e-07	0	2	0.00206534	0.152298	50	EPA&DHA	NA		1.00511	0.994886	1.00467	0.994439
MORF4L1	0.472152	0.261877	0.0713957	0.140898	0.427972	7	89.6571	0	236.369	1.87786e-42	4.39255e-41	7.07847	0.931645	1	1.87786e-42	4.39255e-41	1	9	0	0.163541	139	DHA	MC2		0.990435	1.01165	0.941844	1.02781
MKRN2	0.480384	0.219917	0.0289341	0.067561	0.241895	6	47.988	3.57197e-09	142.937	1.52791e-24	1.88882e-23	8.08959	0.778091	1	1.52791e-24	1.88882e-23	-1	7	2.51823e-09	0.107495	8	EPA&DHA	NA		0.989615	1.02038	0.972801	1.0268
COX6A1	0.480534	0.197503	0.0149722	0.0392887	0.187697	6	38.5408	2.93784e-07	142.457	1.91007e-24	2.35306e-23	6.58751	0.883627	1	1.91007e-24	2.35306e-23	2	8	8.10099e-11	0.405074	3	EPA&DHA	Hepatocytes		0.945482	1.09696	0.907554	1.10923
ZFX	0.482179	0.180092	0.00741962	0.0219109	0.149715	6	32.2033	5.4152e-06	107.818	1.61487e-17	1.46978e-16	5.23535	0.949652	1	1.61487e-17	1.46978e-16	2	6	2.34058e-05	0.565535	0	EPA	MC2		0.929473	1.00675	0.821359	1.08062
WNT5A	0.484704	0.0610183	1.96423e-15	5.14575e-14	0	7	4.75767	0.575247	95.8037	3.00593e-14	2.28417e-13	0.404831	1	1	3.00593e-14	2.28417e-13	2	6	5.45051e-08	0.573585	4	DHA	HSC	WNT5A	0.917756	1.10153	0.922684	1.19877
IWS1	0.486453	0.210361	0.0207521	0.0513869	0.209186	6	31.1261	8.84533e-06	74.037	5.58496e-11	3.48783e-10	5.14129	0.953092	1	5.58496e-11	3.48783e-10	-1	5	2.70499e-08	0.254263	82	EPA&DHA	MC2		1	1.00336	0.960775	1.05581
LUZP1	0.487937	0.308626	0.113879	0.204181	0.518729	6	97.9777	0	108.854	1.00799e-17	9.25716e-17	24.2803	0.0186265	0.0511181	1.00799e-17	9.25716e-17	2	6	0	0.379415	5	EPA&DHA	E1		0.974069	1.02005	0.860883	1.02521
RAP2B	0.489709	0.214432	0.0223861	0.0547097	0.272253	7	61.3628	2.37819e-11	158.534	1.39851e-26	1.87123e-25	4.39893	0.992548	1	1.39851e-26	1.87123e-25	-1	5	2.35345e-06	0.375605					#N/A	#N/A	#N/A	#N/A
ALCAM	0.493525	0.160688	0.00213115	0.00749483	0.13504	7	33.4433	8.61462e-06	128.416	1.39595e-20	1.45988e-19	5.06883	0.984832	1	1.39595e-20	1.45988e-19	2	8	0	0.174296	35	EPA&DHA	HSC		0.989213	1.01479	0.969699	1.01546
MED13	0.494231	0.236228	0.0364226	0.0814898	0.191651	4	28.2234	3.26025e-06	75.6864	3.59396e-13	2.56245e-12	0.689253	0.999553	1	3.59396e-13	2.56245e-12	0	4	0.000159825	0.403102	18	EPA&DHA	MC2		0.949466	1.05053	0.891018	1.09427
ZHX1	0.497685	0.177233	0.00498385	0.0155763	0.105988	5	14.9685	0.00476697	69.7406	4.97559e-11	3.11493e-10	1.30668	0.999422	1	4.97559e-11	3.11493e-10	-2	6	0	0.222502	47	DHA	E2		0.963116	1.03741	0.947113	1.04738
RNF213	0.498143	0.303445	0.100668	0.185294	0.490115	6	61.9798	4.73488e-12	104.586	7.00106e-17	6.1396e-16	19.9027	0.0689493	0.159498	7.00106e-17	6.1396e-16	1	7	0	0.39004	1	EPA&DHA	MC1		0.972036	1.01398	0.943626	0.998848
PRPF40A	0.498308	0.166976	0.00284225	0.0095999	0.0828444	4	13.9938	0.00291357	106.382	2.10614e-19	2.09484e-18	1.77352	0.987185	1	2.10614e-19	2.09484e-18	-1	3	0.00124123	0.0967778	132	EPA&DHA	MC2		0.983632	1.01637	0.983958	1.01603
ZRANB2	0.498927	0.14622	0.000644484	0.00262847	0.0785427	6	14.738	0.0115425	81.9314	1.76483e-12	1.20563e-11	1.43013	0.999899	1	1.76483e-12	1.20563e-11	1	5	0	0.329069	126	EPA&DHA	MC2		0.948202	1.03501	0.864198	1.07988
AP3D1	0.499798	0.113647	1.09357e-05	6.76842e-05	0.0509205	7	16.4118	0.0117065	94.8317	4.60346e-14	3.46043e-13	0.542759	1	1	4.60346e-14	3.46043e-13	0	6	4.44167e-12	0.0687264	66	EPA&DHA	MC1		0.975966	1.02625	0.998885	0.949724
ESCO1	0.502144	0.197469	0.0109937	0.0303565	0.178551	6	27.2443	5.11213e-05	69.4825	4.00233e-10	2.36222e-09	5.32278	0.94632	1	4.00233e-10	2.36222e-09	0	6	1.39765e-06	0.326748	0	EPA&DHA	DC1		0.965691	1.02832	0.887552	1.03258
ATP13A2	0.502426	0.125115	5.92615e-05	0.000313267	0.0685503	7	19.9343	0.002845	109.934	5.76164e-17	5.07898e-16	1.86049	0.999947	1	5.76164e-17	5.07898e-16	1	5	0	0.476009	0	EPA&DHA	MC1		0.943847	1.12817	0.843187	1.1269
PLCB1	0.502893	0.158707	0.00153128	0.00560806	0.129801	7	32.2685	1.44931e-05	108.998	8.74954e-17	7.62594e-16	4.38154	0.992698	1	8.74954e-17	7.62594e-16	1	5	6.30893e-10	0.636565	60	DHA	NA		0.924616	1.0515	1.05231	1.05377
SKP2	0.503928	0.166606	0.00248905	0.00855559	0.14779	7	35.8768	2.91287e-06	114.491	7.49553e-18	6.95374e-17	3.6887	0.997066	1	7.49553e-18	6.95374e-17	-1	7	5.63993e-14	0.333807	17	DHA	MC2		0.945879	1.07174	0.897449	1.06971
ANKZF1	0.508381	0.183003	0.00546963	0.0168986	0.185771	7	43.689	8.51973e-08	95.7352	3.09768e-14	2.35239e-13	3.93931	0.99582	1	3.09768e-14	2.35239e-13	2	6	7.24396e-11	0.319064	2	EPA&DHA	NA		0.929785	1.10913	0.922527	1.14409
PTPN12	0.51072	0.124973	4.37693e-05	0.000238324	0.0683957	7	19.9315	0.00284826	104.094	7.75236e-16	6.41725e-15	0.513424	1	1	7.75236e-16	6.41725e-15	1	5	0	0.46377	5	EPA&DHA	MC2		0.958445	1.10044	0.909449	1.15212
BRWD3	0.515387	0.289318	0.0748489	0.146156	0.44178	6	58.7745	2.17696e-11	95.2995	4.61423e-15	3.66849e-14	20.6961	0.0550119	0.131268	4.61423e-15	3.66849e-14	0	6	2.89457e-12	0.254812	15	EPA&DHA	NA		0.96638	1.03161	0.944997	1.06933
ROCK2	0.516145	0.11532	7.61409e-06	4.88334e-05	0.0538371	7	16.9228	0.00957113	139.836	7.64707e-23	8.7792e-22	1.19458	0.999997	1	7.64707e-23	8.7792e-22	2	6	0.000658391	0.102803	15	EPA&DHA	MC2		0.989063	1.02341	0.982928	1.03559
UBP1	0.517333	0.201034	0.0100717	0.0282714	0.234484	7	53.0963	1.12207e-09	190.56	4.62486e-33	7.93745e-32	4.24	0.993841	1	4.62486e-33	7.93745e-32	-1	5	5.6106e-05	0.335977	112	EPA&DHA	MC2		0.979722	1.01854	0.932451	1.07249
S100A11	0.52051	0.2786	0.0617195	0.125284	0.489847	7	102.257	0	163.446	1.43716e-27	1.99343e-26	8.16796	0.880393	1	1.43716e-27	1.99343e-26	1	5	0	1.17527	6	DHA	Hepatocytes		0.879717	1.12441	0.764879	1.27198
SBNO1	0.521069	0.247283	0.0351022	0.0790451	0.376211	7	80.7616	2.44249e-15	136.421	3.64489e-22	4.06132e-21	5.29403	0.981285	1	3.64489e-22	4.06132e-21	-1	7	0.000704239	0.203229	42	EPA&DHA	MC2	SBNO1	0.98481	1.00759	0.954071	1.01415
RNF111	0.521933	0.128623	4.95281e-05	0.000267134	0.0718437	7	20.1271	0.00262879	114.564	7.25389e-18	6.73835e-17	2.13868	0.999875	1	7.25389e-18	6.73835e-17	0	6	7.54554e-06	0.254617	108	EPA&DHA	MC2		0.989452	1.01151	0.960096	1.07325
EIF4G3	0.522079	0.110061	2.10025e-06	1.50491e-05	0.0465184	7	15.4893	0.0167742	133.773	1.22008e-21	1.33031e-20	1.18905	0.999997	1	1.22008e-21	1.33031e-20	2	6	6.3083e-10	0.247874	13	DHA	MC1		0.985096	1.02357	0.97312	1.06626
PIGN	0.525297	0.10055	1.7486e-07	1.51469e-06	0.0341895	7	12.9976	0.0430742	120.793	4.40027e-19	4.32228e-18	0.695498	1	1	4.40027e-19	4.32228e-18	2	6	1.41697e-09	0.337367	3	EPA&DHA	NA		0.957136	1.05533	0.890744	1.09059
FAM213A	0.526323	0.107854	1.0611e-06	8.01822e-06	0	3	0.498356	0.779441	35.9453	2.82492e-06	1.26501e-05	0.209545	0.999823	1	2.82492e-06	1.26501e-05	0	2	0.0604733	0.172866	41	DHA	Cholangiocyte		0.987957	1.01204	0.987956	1.01204
EFR3A	0.52913	0.0690809	1.86565e-14	4.32393e-13	0	4	2.99961	0.391685	79.0818	7.48056e-14	5.54581e-13	0.144021	0.999999	1	7.48056e-14	5.54581e-13	1	5	0	0.446252	3	DHA	DC1		0.979859	1.08531	0.854465	1.14442
AGPAT4	0.530025	0.100347	1.27841e-07	1.13249e-06	0.0339461	7	12.9109	0.0444727	128.575	1.29869e-20	1.36017e-19	1.49469	0.999987	1	1.29869e-20	1.36017e-19	0	6	1.58987e-08	0.124853					#N/A	#N/A	#N/A	#N/A
PLXNA2	0.530444	0.193043	0.00599957	0.0182834	0.210247	7	48.3074	1.02575e-08	98.3686	9.73502e-15	7.62891e-14	6.6716	0.946631	1	9.73502e-15	7.62891e-14	0	6	1.34692e-07	0.232756	20	EPA&DHA	NA		0.988515	1.01747	0.974789	1.05642
EXOSC9	0.530476	0.124103	1.91595e-05	0.000112757	0.0550001	6	15.0292	0.0102381	113.45	1.24041e-18	1.19306e-17	0.551966	1	1	1.24041e-18	1.19306e-17	0	6	6.06536e-07	0.0459824	14	EPA&DHA	MC2		0.9736	1.03207	0.996972	0.955441
ARL4A	0.530702	0.144317	0.000235672	0.00107934	0.102112	7	26.4701	0.000181936	154.72	8.15147e-26	1.05767e-24	6.01527	0.966105	1	8.15147e-26	1.05767e-24	0	6	0	0.598236	13	EPA&DHA	Cholangiocyte		0.900837	1.14769	0.836566	1.1423
N6AMT1	0.532282	0.175209	0.0023817	0.00823755	0.167805	7	39.4643	5.80365e-07	158.314	1.54821e-26	2.0661e-25	2.75654	0.999432	1	1.54821e-26	2.0661e-25	1	7	7.92522e-09	0.267957	44	EPA	HSC		0.973408	1.0367	0.980859	1.06625
CBL	0.533776	0.165478	0.00125679	0.00471791	0.145557	7	35.4414	3.53878e-06	119.214	8.96875e-19	8.68509e-18	2.55457	0.999636	1	8.96875e-19	8.68509e-18	1	5	0	0.43203	13	EPA&DHA	MC1		0.991466	1.0103	0.943057	1.08731
CCDC50	0.538079	0.231157	0.0199248	0.0497505	0.210571	5	25.7634	3.53169e-05	73.743	8.35255e-12	5.47471e-11	4.54861	0.919225	1	8.35255e-12	5.47471e-11	2	6	1.146e-09	0.226181	2	EPA&DHA	MC2	CCDC50	0.986637	1.0124	0.968894	1.02273
TATDN1	0.539716	0.197113	0.00617955	0.0187708	0.178279	6	26.8219	6.17837e-05	115.707	4.42083e-19	4.34127e-18	2.85128	0.996506	1	4.42083e-19	4.34127e-18	-1	5	0.0069517	0.229191	5	DHA	NA		0.889015	1.11027	0.911184	1.09683
BBS4	0.544233	0.138381	8.39396e-05	0.000428626	0.0907553	7	24.3578	0.000448734	121.101	3.82889e-19	3.77039e-18	2.64819	0.99955	1	3.82889e-19	3.77039e-18	2	6	9.29634e-12	0.246495	0	EPA&DHA	NA		0.952376	1.05759	0.93237	1.08168
FANCM	0.54536	0.30595	0.0746658	0.145856	0.491139	6	57.4275	4.1282e-11	119.035	9.62262e-20	9.68743e-19	8.47633	0.746888	1	9.62262e-20	9.68743e-19	-2	6	0.0513845	0.13481	13	EPA&DHA	NA		0.991918	1	0.981484	1.01687
HMGN2	0.551594	0.296472	0.0628114	0.127051	0.475343	6	87.7671	0	245.62	1.11989e-45	2.93398e-44	13.0641	0.364401	0.63699	1.11989e-45	2.93398e-44	0	8	0	0.184837	11	EPA&DHA	MC2		0.985512	1.06532	0.926346	1.0551
BPTF	0.560083	0.208027	0.00709482	0.0210865	0.212219	6	43.109	3.51176e-08	128.559	1.20069e-21	1.30997e-20	2.91806	0.996095	1	1.20069e-21	1.30997e-20	-1	5	0	0.384991	100	EPA&DHA	MC2		0.955457	1.03821	0.909687	1.0336
PDCD11	0.562741	0.242116	0.0201116	0.0501008	0.357983	7	76.2403	2.13163e-14	184.57	7.64474e-32	1.25338e-30	21.4523	0.0905918	0.201505	7.64474e-32	1.25338e-30	1	5	4.48365e-07	0.266125	9	DHA	NA		0.989811	1.02492	0.977965	1.07757
APAF1	0.563133	0.128615	1.19532e-05	7.34327e-05	0.0737733	7	21.0467	0.00179948	101.47	2.47783e-15	2.00082e-14	0.417404	1	1	2.47783e-15	2.00082e-14	2	6	2.79854e-11	0.301447					#N/A	#N/A	#N/A	#N/A
NDUFAF2	0.56454	0.333639	0.0906332	0.170692	0.400226	4	34.1044	1.88312e-07	99.0809	6.57879e-18	6.12837e-17	6.58563	0.581926	0.912381	6.57879e-18	6.12837e-17	-1	5	3.85179e-06	0.269731	43	EPA&DHA	MC2		0.846403	1.1536	0.887476	1.10296
PDZD11	0.567423	0.565155	0.315372	0.446732	1.84496	6	204.01	0	197.103	1.29157e-35	2.42105e-34	71.3212	1.81142e-10	1.41455e-09	1.29157e-35	2.42105e-34	0	6	0	0.0700789	11	DHA	MC2		0.994112	1.01178	1.10638	0.986829
LACC1	0.567505	0.323378	0.0792723	0.15303	0.164544	2	4.34129	0.0371988	23.8814	8.43686e-05	0.000329636	0.0309357	0.999882	1	8.43686e-05	0.000329636	0	2	0.000647612	0.408561	3	EPA&DHA	MC1		0.973134	1.02687	0.973131	1.02686
CHD4	0.568629	0.115454	8.42937e-07	6.48256e-06	0.0439614	6	13.05	0.0229148	106.731	2.64629e-17	2.37751e-16	0.20993	1	1	2.64629e-17	2.37751e-16	1	5	0	0.411811	187	EPA&DHA	MC1		0.870549	1.13079	0.878946	1.13692
ANP32A	0.572527	0.188204	0.0023497	0.00814746	0.200104	7	45.919	3.0725e-08	191.173	3.46963e-33	5.97496e-32	6.13423	0.962994	1	3.46963e-33	5.97496e-32	-3	5	6.93219e-07	0.0773781	19	EPA&DHA	MC2		0.977409	1.0113	1.01932	0.972008
ANKRD26	0.574003	0.187272	0.00217613	0.00762513	0.197242	7	45.5998	3.55645e-08	140.337	6.08162e-23	7.02278e-22	11.6277	0.636175	0.974462	6.08162e-23	7.02278e-22	0	6	7.97486e-08	0.21605	62	EPA&DHA	NA		0.96218	1.03408	0.91436	1.04244
NIN	0.574189	0.266499	0.0311958	0.0718565	0.444359	7	94.4171	0	140.114	6.73343e-23	7.7503e-22	16.1642	0.30345	0.550207	6.73343e-23	7.7503e-22	2	6	4.44089e-15	0.550115	3	EPA&DHA	MC2		0.909262	1.11486	0.922761	1.15281
DSP	0.574897	0.140646	4.35961e-05	0.000237515	0.0952069	7	25.3464	0.000294527	149.842	7.73168e-25	9.67561e-24	0.877992	1	1	7.73168e-25	9.67561e-24	2	8	0	0.449838	18	EPA&DHA	Cholangiocyte	DSP	0.990323	1.01935	0.917253	1.06352
ARF3	0.57525	0.205193	0.00505579	0.0157735	0.205232	6	41.9881	5.92302e-08	108.869	1.00114e-17	9.19661e-17	1.29434	0.999941	1	1.00114e-17	9.19661e-17	-1	5	0	0.292602	22	DHA	MC1		0.966933	1.06401	0.946539	1.07785
B4GALT6	0.578486	0.121588	1.95747e-06	1.40656e-05	0.0501976	6	13.6257	0.0181703	130.892	4.0859e-22	4.54844e-21	2.87738	0.99635	1	4.0859e-22	4.54844e-21	2	6	1.1944e-08	0.28397	4	EPA&DHA	MC2		0.961971	1.0419	0.95536	1.04057
DSG2	0.584527	0.255235	0.0220127	0.0539416	0.339065	6	65.6857	8.07687e-13	132.476	1.96377e-22	2.2187e-21	4.42789	0.974421	1	1.96377e-22	2.2187e-21	0	6	0	1.00605	11	EPA&DHA	Cholangiocyte	DSG2	0.990099	1.0198	0.930704	1.23849
CDYL	0.584535	0.0963058	1.2825e-09	1.57494e-08	0.0290154	7	11.8703	0.0649248	135.303	6.07184e-22	6.70258e-21	0.517228	1	1	6.07184e-22	6.70258e-21	2	6	0	0.394848	0	EPA	NA		0.969896	1.04223	0.938442	1.12036
PTMA	0.586706	0.17762	0.000956035	0.00371188	0.14476	6	30.811	1.02073e-05	184.028	6.35175e-33	1.08281e-31	3.72002	0.987975	1	6.35175e-33	1.08281e-31	1	7	0	0.252192	15	EPA&DHA	MC2		0.982387	1.03523	0.947756	1.0926
TMA16	0.59156	0.139545	2.24301e-05	0.000130537	0.0182911	3	2.82529	0.243498	45.8691	3.14361e-08	1.63346e-07	0.220392	0.999795	1	3.14361e-08	1.63346e-07	0	2	0.00687918	0.324026	28	EPA&DHA	NA		0.963027	1.03697	0.962605	1.03658
ENTPD1	0.592286	0.123844	1.73108e-06	1.25607e-05	0.0662316	7	19.3265	0.00364631	143.564	1.38535e-23	1.64513e-22	2.12384	0.99988	1	1.38535e-23	1.64513e-22	-1	5	0	0.51316					#N/A	#N/A	#N/A	#N/A
AIMP1	0.59329	0.169323	0.000458514	0.00195027	0.0805337	4	12.1319	0.0069448	129.391	3.78282e-24	4.59964e-23	0.858906	0.998992	1	3.78282e-24	4.59964e-23	0	2	0.000782798	0.251124	156	EPA&DHA	MC2		0.986837	1.01316	0.986837	1.01316
SPTAN1	0.598787	0.174071	0.000581938	0.00240342	0.164464	7	38.9342	7.37348e-07	135.814	4.80955e-22	5.33898e-21	2.5602	0.999631	1	4.80955e-22	5.33898e-21	2	6	0	0.348999	5	EPA&DHA	E2		0.959469	1.04177	0.89502	1.0969
CEP170	0.607099	0.149972	5.16412e-05	0.000277102	0.102739	7	23.8164	0.000564451	176.278	3.67754e-30	5.65671e-29	0.706779	1	1	3.67754e-30	5.65671e-29	0	4	0.0737111	0.0822468	6	EPA&DHA	MC2		0.974916	1.01774	0.970367	1.04765
HUWE1	0.608559	0.174148	0.000474966	0.00201327	0.164729	7	39.0417	7.02429e-07	150.091	6.89484e-25	8.64662e-24	5.14132	0.983747	1	6.89484e-25	8.64662e-24	0	8	0	0.276762	74	EPA&DHA	MC2		0.966797	1.03167	0.889797	1.07072
NDUFB9	0.608841	0.398873	0.126909	0.222632	0.732039	5	76.2856	1.11022e-15	151.606	1.74163e-27	2.40542e-26	9.7144	0.465897	0.771142	1.74163e-27	2.40542e-26	1	5	0.000880032	0.207059	13	EPA&DHA	Hepatocytes		0.984975	1.03005	1.00857	0.987615
WDR61	0.609052	0.197876	0.00208428	0.00734671	0.188305	6	38.0547	3.67889e-07	202.695	9.05464e-37	1.75633e-35	2.73021	0.997168	1	9.05464e-37	1.75633e-35	0	6	5.48293e-07	0.134679	104	DHA	MC2		0.976168	1.03201	0.939916	1.0361
PRPF4B	0.609208	0.112432	6.01135e-08	5.67117e-07	0.0494439	7	15.9238	0.0141686	170.925	4.45315e-29	6.56858e-28	2.18568	0.999857	1	4.45315e-29	6.56858e-28	2	6	3.42576e-09	0.36921	193	EPA&DHA	MC2		0.975454	1.03163	0.922194	1.11931
RAB11FIP2	0.609549	0.132035	3.90141e-06	2.65334e-05	0.0793342	7	21.8434	0.0012926	158.662	1.3185e-26	1.76617e-25	4.04679	0.995178	1	1.3185e-26	1.76617e-25	0	6	0.00101013	0.235107	66	EPA&DHA	Cholangiocyte		0.917693	1.06099	0.942986	1.08427
BEND7	0.610766	0.317644	0.0545054	0.113218	0.357991	4	30.7526	9.58339e-07	83.0245	1.20112e-14	9.36522e-14	1.6057	0.99081	1	1.20112e-14	9.36522e-14	2	4	0.00941296	0.185484	61	DHA	NA		0.962623	1.03738	0.949981	1.04789
VDAC1	0.612196	0.168964	0.000290939	0.00130151	0.127249	6	27.8068	3.97053e-05	140.643	4.44105e-24	5.37977e-23	1.22228	0.999957	1	4.44105e-24	5.37977e-23	0	6	5.4638e-09	0.252738	11	DHA	MC2		0.917149	1.14635	0.912255	1.09048
LAMA4	0.613669	0.210687	0.0035831	0.011715	0.25872	7	57.0407	1.79255e-10	143.217	1.62431e-23	1.9212e-22	3.64333	0.997257	1	1.62431e-23	1.9212e-22	2	6	0	0.712441	0	EPA&DHA	E2	LAMA4	0.900313	1.08727	0.798881	1.10588
ASF1A	0.613827	0.227542	0.0069833	0.0208002	0.311256	7	66.0637	2.61557e-12	260.903	1.58994e-47	4.4262e-46	11.0147	0.684878	1	1.58994e-47	4.4262e-46	-1	7	6.41397e-06	0.137484	34	EPA&DHA	MC2		0.963062	1.03916	0.999496	1.03489
CENPJ	0.615852	0.257958	0.0169676	0.0435243	0.410731	7	86.2965	2.22045e-16	153.222	1.62811e-25	2.08964e-24	7.05015	0.932761	1	1.62811e-25	2.08964e-24	1	7	0	0.466379	9	DHA	NA		0.900731	1.08362	0.857652	1.08349
ENPP4	0.616804	0.188293	0.00105373	0.00404352	0.200084	7	45.0609	4.55164e-08	249.51	3.62861e-45	9.34821e-44	3.79495	0.996578	1	3.62861e-45	9.34821e-44	1	7	0.000222976	0.247644	5	EPA&DHA	E2		0.96859	1.02888	0.93584	1.06179
CEBPG	0.617545	0.223301	0.0056831	0.017443	0.298507	7	64.8504	4.6283e-12	211.201	2.80576e-37	5.52427e-36	12.3694	0.576666	0.906484	2.80576e-37	5.52427e-36	0	6	3.10838e-10	0.213983	21	EPA&DHA	MC1		0.941467	1.03935	0.950399	1.04318
PHF14	0.617959	0.279481	0.027029	0.0638714	0.493054	7	102.225	0	177.44	2.13914e-30	3.32052e-29	15.1588	0.367389	0.640985	2.13914e-30	3.32052e-29	-1	7	0	0.285371	27	EPA&DHA	DC1		0.972936	1.07631	0.947088	1.0886
PCDH17	0.618316	0.238226	0.00944523	0.0268196	0.345444	7	73.1988	9.01501e-14	245.207	2.81374e-44	7.03989e-43	11.0055	0.685606	1	2.81374e-44	7.03989e-43	0	6	0	0.282938	12	EPA&DHA	NA		0.948204	1.02148	1.04069	0.946991
TUBA1A	0.623485	0.323658	0.0540581	0.1124	0.574264	6	102.721	0	193.709	6.46996e-35	1.18838e-33	7.14927	0.847593	1	6.46996e-35	1.18838e-33	0	8	0	0.36299	12	DHA	HSC	TUBA1A	0.985948	1.01655	0.850042	1.05196
ANO6	0.625885	0.171504	0.000262869	0.00118603	0.0521267	3	5.03497	0.0806624	55.511	3.65484e-10	2.16287e-09	0.085507	0.999987	1	3.65484e-10	2.16287e-09	1	3	0.0137153	0.279596	3	EPA&DHA	MC1		0.98359	1.01641	0.940577	1.05418
IQCE	0.632691	0.112619	1.93214e-08	1.969e-07	0.0487417	7	15.5705	0.0162546	149.89	7.56319e-25	9.4681e-24	2.66887	0.999529	1	7.56319e-25	9.4681e-24	-2	6	1.7222e-06	0.0840311	5	EPA&DHA	NA		0.968982	1.01527	0.994498	1.01848
CDK5RAP2	0.634264	0.222794	0.00441517	0.014032	0.295097	7	64.2152	6.23823e-12	208.723	9.03267e-37	1.75322e-35	8.74538	0.847007	1	9.03267e-37	1.75322e-35	0	6	8.42881e-13	0.377185	9	DHA	MC2		0.953337	1.05285	0.932952	1.0575
UBN2	0.636766	0.196814	0.00121482	0.00457531	0.07895	3	6.62156	0.0364877	68.6977	7.56049e-13	5.27529e-12	0.135668	0.999951	1	7.56049e-13	5.27529e-12	0	2	0.00685161	0.3116	1	EPA	DC1		0.961595	1.0384	0.96159	1.0384
FAM172A	0.638592	0.189252	0.000740066	0.00297196	0.112923	4	17.7031	0.000506425	99.9023	4.47004e-18	4.19397e-17	0.190538	0.999997	1	4.47004e-18	4.19397e-17	2	4	0.0235568	0.260642	10	EPA&DHA	MC2		0.929983	1.07002	0.926727	1.06968
CEP290	0.644222	0.144322	8.05296e-06	5.1398e-05	0.0839967	6	19.9535	0.00127507	154.995	5.48399e-27	7.4583e-26	0.729503	0.999998	1	5.48399e-27	7.4583e-26	0	6	0	0.48083	14	EPA&DHA	Cholangiocyte		0.992275	1.01403	0.906662	1.05687
WDR26	0.645343	0.250824	0.0100852	0.0283003	0.388872	7	81.9919	1.33227e-15	260.101	2.33078e-47	6.44324e-46	6.20205	0.961139	1	2.33078e-47	6.44324e-46	2	6	2.82823e-10	0.304718	48	EPA&DHA	MC1		0.976633	1.01816	0.931684	1.05128
UBE2Q2	0.64943	0.188141	0.000556803	0.00231547	0.157267	6	24.0434	0.000212985	115.36	5.18068e-19	5.06926e-18	2.03539	0.99935	1	5.18068e-19	5.06926e-18	2	6	0	0.504991	122	DHA	DC2		0.957606	1.03774	0.860006	1.03875
ESF1	0.652225	0.182153	0.000342755	0.00150746	0.184473	7	42.1362	1.72833e-07	236.244	1.99204e-42	4.65656e-41	1.80829	0.999955	1	1.99204e-42	4.65656e-41	0	6	8.23802e-05	0.189445	38	EPA	MC2		0.970869	1.01443	0.965412	1.02009
HK2	0.653598	0.167015	9.10034e-05	0.000461207	0.123065	6	26.9317	5.88167e-05	144.727	6.63793e-25	8.33324e-24	0.45526	1	1	6.63793e-25	8.33324e-24	2	6	0	1.39338	7	EPA&DHA	MC1		0.967112	1.03898	0.840593	1.34902
CCDC127	0.654843	0.223403	0.00337641	0.0111438	0.241554	6	34.3501	2.02784e-06	103.074	1.38862e-16	1.19681e-15	2.27536	0.998852	1	1.38862e-16	1.19681e-15	2	6	0	0.244142	4	DHA	MC2		0.976619	1.03297	0.969996	1.09749
MDM4	0.659701	0.129726	3.66983e-07	2.99926e-06	0.0747266	7	20.835	0.0019641	146.65	3.35712e-24	4.089e-23	0.30711	1	1	3.35712e-24	4.089e-23	2	6	2.43472e-13	0.581065	2	DHA	MC2		0.956456	1.05633	0.859408	1.145
ASAP1	0.662172	0.145727	5.52186e-06	3.64734e-05	0.0570743	4	10.4965	0.0147845	102.488	1.32256e-18	1.27001e-17	0.00362466	1	1	1.32256e-18	1.27001e-17	2	2	9.26063e-07	0.858996	12	EPA&DHA	MC2		0.939747	1.06025	0.939242	1.05981
THOC7	0.665678	0.213258	0.00179954	0.00645304	0.267957	7	57.6441	1.35292e-10	274.471	2.43252e-50	7.42233e-49	4.82802	0.988065	1	2.43252e-50	7.42233e-49	1	7	3.22057e-05	0.164308	173	EPA&DHA	MC2		0.905392	1.07092	0.938702	1.07797
PA2G4	0.66672	0.0876637	2.83961e-14	6.42632e-13	0.00224805	5	4.2312	0.37562	88.758	9.43967e-15	7.40235e-14	0.489977	0.999994	1	9.43967e-15	7.40235e-14	1	5	1.01474e-13	0.370945	214	EPA&DHA	MC2		0.938573	1.23957	0.880212	1.20642
SCLT1	0.667341	0.1283	1.97784e-07	1.6996e-06	0.0378772	5	7.88058	0.096052	87.9626	1.35645e-14	1.05393e-13	0.105282	1	1	1.35645e-14	1.05393e-13	-1	5	8.48608e-10	0.266031	2	EPA&DHA	NA		1.00063	0.993728	0.989207	1.07761
THOC2	0.669157	0.295474	0.0235314	0.0569466	0.555685	7	112.982	0	240.366	2.81164e-43	6.74529e-42	16.5724	0.279679	0.515245	2.81164e-43	6.74529e-42	2	6	6.9378e-08	0.31931	12	EPA&DHA	MC2		0.947121	1.04902	0.959176	1.06418
FAM104A	0.676203	0.0840035	8.29945e-16	2.28001e-14	0	5	2.39716	0.663141	89.1159	8.0179e-15	6.30132e-14	0.365826	0.999999	1	8.0179e-15	6.30132e-14	2	6	1.51704e-10	0.275296	37	EPA	NA		0.952564	1.06892	0.94239	1.08785
TAOK3	0.677329	0.241714	0.00507556	0.0158254	0.296624	6	54.8981	1.36992e-10	205.311	2.60905e-37	5.15121e-36	8.66636	0.731132	1	2.60905e-37	5.15121e-36	0	6	2.86438e-14	0.344869	39	EPA&DHA	MC1		0.984277	1.01846	0.945189	1.07509
MFHAS1	0.68262	0.141016	1.29372e-06	9.6187e-06	0.0951857	7	25.09	0.000328594	138.038	1.74081e-22	1.97244e-21	0.111255	1	1	1.74081e-22	1.97244e-21	0	6	0	0.665282	3	EPA&DHA	NA		0.987565	1.01412	0.97702	1.19699
XPO4	0.687793	0.198365	0.000525709	0.00219875	0.226143	7	49.8861	4.95474e-09	263.047	5.71416e-48	1.61991e-46	1.72023	0.999967	1	5.71416e-48	1.61991e-46	2	6	2.53648e-07	0.229376	8	DHA	NA		0.953358	1.04383	0.925305	1.07237
DDX55	0.689387	0.216198	0.00142923	0.00527615	0.222596	6	31.5875	7.1698e-06	140.131	5.63565e-24	6.78988e-23	1.27078	0.999947	1	5.63565e-24	6.78988e-23	2	6	0.0147638	0.140065	41	DHA	NA		0.934609	1.04385	0.922939	1.06773
NFKB2	0.691445	0.114425	1.51472e-09	1.84295e-08	0.0516291	7	16.3387	0.0120468	166.056	4.28073e-28	6.06047e-27	0.459541	1	1	4.28073e-28	6.06047e-27	2	6	3.74145e-14	0.414535	1	EPA	DC1		0.984626	1.02664	0.934883	1.11094
MYH9	0.694566	0.227524	0.00226778	0.00790267	0.310844	7	67.2471	1.49813e-12	168.322	1.49417e-28	2.1592e-27	0.468706	1	1	1.49417e-28	2.1592e-27	2	6	0	0.467034	33	EPA&DHA	E2		0.95692	1.05714	0.892966	1.13481
UIMC1	0.697954	0.138191	4.40323e-07	3.54892e-06	0.0745797	6	18.1612	0.00275107	197.666	9.88419e-36	1.85768e-34	1.50997	0.999865	1	9.88419e-36	1.85768e-34	0	6	1.44329e-14	0.360456	35	EPA&DHA	DC1		0.957412	1.02825	0.873691	1.08494
MYO5A	0.699148	0.209041	0.000824149	0.00326976	0.255157	7	56.5965	2.20484e-10	157.201	2.59147e-26	3.41859e-25	1.97342	0.999923	1	2.59147e-26	3.41859e-25	2	6	0	0.469468	4	EPA&DHA	MC2		0.970589	1.01014	0.896076	1.03103
HEATR5A	0.700901	0.127942	4.29515e-08	4.15342e-07	0.026608	4	5.09776	0.164777	81.2671	2.71656e-14	2.0718e-13	0.407323	0.999939	1	2.71656e-14	2.0718e-13	1	3	0.000389653	0.209852	6	DHA	MC2		0.960754	1.03925	0.955463	1.04392
RPS8	0.704309	0.324167	0.0298048	0.0692351	0.576125	6	101.271	0	255.4	1.02235e-47	2.86854e-46	6.02747	0.914691	1	1.02235e-47	2.86854e-46	1	5	0	0.284614	10	EPA&DHA	MC2		1	1.01751	0.88103	1.04438
POLR2B	0.705157	0.0682551	5.09257e-25	3.25266e-23	0.00222191	6	5.39638	0.369442	155.36	4.62231e-27	6.3057e-26	0.288637	1	1	4.62231e-27	6.3057e-26	2	6	0	0.187018	48	DHA	MC2		0.975099	1.03814	0.962005	1.08819
SF3B2	0.706649	0.153532	4.17187e-06	2.81789e-05	0.119279	7	29.6022	4.67787e-05	181.072	3.92404e-31	6.24092e-30	0.54008	1	1	3.92404e-31	6.24092e-30	2	6	0	0.228736	184	DHA	MC2		0.941018	1.09963	0.931401	1.09435
ABI1	0.707822	0.200565	0.000416929	0.00179312	0.23231	7	51.6558	2.18689e-09	248.232	6.66905e-45	1.69238e-43	0.394245	1	1	6.66905e-45	1.69238e-43	2	6	1.23871e-07	0.274124	0	EPA&DHA	MC1	ABI1	0.976412	1.03039	0.942482	1.0548
FKTN	0.711854	0.370081	0.0544162	0.113053	0.643415	5	97.6383	0	187.67	5.97039e-35	1.09889e-33	29.3161	0.00110731	0.00401754	5.97039e-35	1.09889e-33	-3	3	5.98689e-08	0.19897	23	EPA&DHA	NA		0.969847	1.03015	0.999685	0.996595
RBM22	0.715583	0.158373	6.23242e-06	4.07208e-05	0.129143	7	31.4573	2.07284e-05	176.141	3.92175e-30	6.01673e-29	0.27991	1	1	3.92175e-30	6.01673e-29	2	6	0	0.329163	16	DHA	MC2		0.952503	1.07608	0.904517	1.11255
MVP	0.719293	0.214273	0.000788211	0.00314224	0.270529	7	59.0515	7.01275e-11	185.859	4.18283e-32	6.93139e-31	0.799111	1	1	4.18283e-32	6.93139e-31	0	6	0	0.646939	2	EPA	Cholangiocyte		0.965488	1.05089	0.877036	1.11872
TREM2	0.723626	0.135367	9.0096e-08	8.22072e-07	0.0840398	7	22.3751	0.00103522	178.03	1.62415e-30	2.52884e-29	0.632402	1	1	1.62415e-30	2.52884e-29	2	6	0	0.654553	41	EPA&DHA	MC2		0.969578	1.04069	0.903436	1.1625
TAP1	0.723913	0.201841	0.000335074	0.00147623	0.235151	7	52.5155	1.46873e-09	177.999	1.6478e-30	2.56454e-29	1.17431	0.999997	1	1.6478e-30	2.56454e-29	0	6	0	0.712123	6	DHA	DC1		0.990267	1.01522	0.957632	1.17173
HAUS2	0.726144	0.570839	0.20335	0.320912	1.25885	4	137.03	0	112.948	9.42495e-21	9.94132e-20	48.9595	6.47255e-08	4.06569e-07	9.42495e-21	9.94132e-20	0	2	0.00502146	0.323877	12	EPA	NA		0.973157	1.02684	0.972787	1.02649
NOL8	0.728731	0.130292	2.23107e-08	2.25332e-07	0.0764645	7	21.0934	0.00176508	194.537	7.15646e-34	1.26736e-32	0.239194	1	1	7.15646e-34	1.26736e-32	2	6	9.46321e-11	0.235523	17	EPA&DHA	MC2		0.972499	1.09906	0.956525	1.10301
CD63	0.731881	0.187131	9.18914e-05	0.000465224	0.196545	7	44.3297	6.35864e-08	253.687	4.96361e-46	1.31298e-44	3.37707	0.998194	1	4.96361e-46	1.31298e-44	0	8	0	0.0598627	52	EPA&DHA	MC1		0.990631	1.01565	0.96705	0.973785
MATR3	0.732909	0.252018	0.00363565	0.0118651	0.330415	6	61.8531	5.02931e-12	249.161	2.04733e-46	5.49321e-45	3.5831	0.98984	1	2.04733e-46	5.49321e-45	2	6	0	0.413989	106	EPA&DHA	MC2		0.87506	1.18065	0.870179	1.13136
KIF16B	0.736047	0.13867	1.10898e-07	9.92784e-07	0.0634511	5	13.5916	0.00871916	187.692	5.90673e-35	1.08825e-33	0.133898	1	1	5.90673e-35	1.08825e-33	-2	4	1.4098e-06	0.174873	20	EPA&DHA	NA		0.968265	1.03174	0.97706	1.02131
MMP12	0.742835	0.165085	6.8045e-06	4.40781e-05	0.143474	7	34.1114	6.40221e-06	215.993	2.92061e-38	5.95129e-37	1.86606	0.999946	1	2.92061e-38	5.95129e-37	2	6	1.5099e-13	1.16768	0	EPA&DHA	MC1	MMP12	0.871027	1.15594	0.816626	1.3664
ZC3HAV1	0.746915	0.166354	7.12497e-06	4.59532e-05	0.145976	7	35.3167	3.74143e-06	158.465	1.44385e-26	1.92828e-25	0.438752	1	1	1.44385e-26	1.92828e-25	2	6	0	0.613488	0	EPA&DHA	MC1		0.980931	1.02085	0.884975	1.11634
OSGEPL1	0.750901	0.240318	0.00178041	0.00639149	0.296202	6	56.1564	7.54555e-11	214.2	3.7791e-39	7.90898e-38	4.96059	0.959282	1	3.7791e-39	7.90898e-38	1	7	4.83769e-12	0.292598	2	EPA&DHA	NA		0.929474	1.06424	0.930971	1.06207
LPL	0.754049	0.319508	0.0182734	0.0462569	0.652153	7	124.919	0	351.707	1.80445e-66	8.91648e-65	27.6745	0.0157108	0.0439917	1.80445e-66	8.91648e-65	2	6	2.0154e-09	0.228915	25	EPA&DHA	MC1		0.924647	1.03975	1.25629	1.07049
PPP2R5A	0.758522	0.247962	0.0022206	0.00775957	0.37774	7	77.6178	1.11022e-14	294.629	1.5565e-54	5.4238e-53	9.78914	0.777432	1	1.5565e-54	5.4238e-53	0	6	2.484e-08	0.431449	6	DHA	Hepatocytes		0.857676	1.14059	0.868651	1.12833
GATAD1	0.759085	0.15909	1.82939e-06	1.32174e-05	0.130965	7	32.0804	1.57483e-05	161.439	3.64334e-27	4.97784e-26	0.0199844	1	1	3.64334e-27	4.97784e-26	2	6	0	0.389756	143	DHA	MC2		0.954472	1.06928	0.914594	1.10127
NPC2	0.759134	0.220137	0.000563791	0.00233961	0.288686	7	61.4998	2.2304e-11	293.643	2.49798e-54	8.6201e-53	1.04233	0.999999	1	2.49798e-54	8.6201e-53	-1	7	0	0.377713	65	EPA&DHA	MC1		0.967675	1.04016	0.891806	1.07637
ZKSCAN3	0.76156	0.258262	0.00319017	0.0106098	0.34876	6	65.5444	8.64087e-13	206.21	1.70091e-37	3.38073e-36	2.7502	0.997065	1	1.70091e-37	3.38073e-36	2	4	0	0.568375	13	EPA&DHA	E2		0.919098	1.0809	0.89577	1.10151
SERPINH1	0.763099	0.181742	2.68333e-05	0.000153748	0.182718	7	41.6196	2.18579e-07	217.216	1.6384e-38	3.36166e-37	0.256472	1	1	1.6384e-38	3.36166e-37	2	6	0	0.767436	12	DHA	HSC	SERPINH1	0.901854	1.14988	0.833869	1.20687
LRRC58	0.766614	0.100521	2.41337e-14	5.49315e-13	0	3	1.32365	0.51591	73.8084	6.75098e-14	5.01223e-13	0.0707843	0.999993	1	6.75098e-14	5.01223e-13	-1	3	2.60419e-05	0.117624	34	EPA&DHA	E1		0.895298	1.1047	0.922106	1.07585
RASAL2	0.770459	0.141925	5.6787e-08	5.37587e-07	0.0959468	7	24.9445	0.000349634	163.746	1.2504e-27	1.74252e-26	0.108258	1	1	1.2504e-27	1.74252e-26	2	6	0	0.606189	30	DHA	E1	RASAL2	0.942166	1.06018	0.890132	1.14269
HTATSF1	0.77522	0.170783	5.64635e-06	3.71646e-05	0.156271	7	36.1335	2.59673e-06	267.35	7.31968e-49	2.12587e-47	1.35425	0.999993	1	7.31968e-49	2.12587e-47	2	6	1.81383e-09	0.213672	106	DHA	MC2		0.977644	1.01913	0.935475	1.0264
SLC17A5	0.779842	0.176589	1.00481e-05	6.2681e-05	0.16939	7	38.8734	7.57826e-07	241.341	1.76877e-43	4.29259e-42	1.67087	0.999973	1	1.76877e-43	4.29259e-42	0	6	0.00586424	0.184319	122	EPA&DHA	NA		0.97748	1.02521	0.990677	0.99485
NSD1	0.781092	0.171659	5.35822e-06	3.55244e-05	0.157935	7	37.1602	1.63872e-06	170.225	6.16726e-29	9.03702e-28	0.149884	1	1	6.16726e-29	9.03702e-28	2	6	2.84905e-12	0.355365	85	EPA&DHA	MC2		0.969713	1.03365	0.94244	1.1106
MPP6	0.7831	0.218728	0.000343274	0.00150937	0.284362	7	60.2492	4.00576e-11	310.237	8.63901e-58	3.32639e-56	2.32722	0.999791	1	8.63901e-58	3.32639e-56	0	6	0.00324827	0.311754	20	EPA&DHA	MC2		0.904969	1.06222	0.834151	1.09317
AGGF1	0.787088	0.139335	1.61495e-08	1.66435e-07	0.0917263	7	23.8438	0.000557968	218.864	7.51825e-39	1.55695e-37	0.475832	1	1	7.51825e-39	1.55695e-37	1	7	0.00143012	0.186048	6	DHA	MC2		0.981869	1.02937	0.964329	1.03861
TMOD3	0.788828	0.113713	4.00561e-12	6.85443e-11	0.050392	7	15.8623	0.0145122	219.184	6.46319e-39	1.34472e-37	0.115484	1	1	6.46319e-39	1.34472e-37	2	6	0	0.531413	64	EPA&DHA	MC2		0.98295	1.02655	0.966233	1.1788
TPD52	0.794837	0.159464	6.21418e-07	4.86308e-06	0.130722	7	31.2068	2.31457e-05	245.417	2.54552e-44	6.37778e-43	1.74543	0.999964	1	2.54552e-44	6.37778e-43	0	8	0	0.535803				TPD52	#N/A	#N/A	#N/A	#N/A
SLC6A8	0.795841	0.164384	1.28959e-06	9.59199e-06	0.117517	6	25.0956	0.000133532	212.013	1.07204e-38	2.20596e-37	0.284018	1	1	1.07204e-38	2.20596e-37	-1	7	0	1.11614	30	EPA&DHA	NA	SLC6A8	0.818681	1.20385	0.882458	1.32158
U2SURP	0.799101	0.0771293	3.74859e-25	2.41594e-23	0	3	0.683928	0.710374	123.962	2.39657e-24	2.93916e-23	0.0211481	1	1	2.39657e-24	2.93916e-23	-1	1	9.23e-06	0.765	58	EPA&DHA	MC2		0.954628	1.04537	0.954628	1.04537
VAT1	0.800347	0.129969	7.36777e-10	9.36462e-09	0.0752707	7	20.7286	0.00205235	223.665	7.75452e-40	1.6678e-38	0.419441	1	1	7.75452e-40	1.6678e-38	2	6	0	0.364359	0	DHA	MC1		0.95133	1.05453	0.891636	1.11095
TTF1	0.805339	0.119175	1.40287e-11	2.2461e-10	0.0582905	7	17.4756	0.00768546	193.071	1.4238e-33	2.48802e-32	0.0569994	1	1	1.4238e-33	2.48802e-32	2	6	0	0.356879	27	EPA&DHA	MC2		0.936535	1.07347	0.933542	1.11455
CCDC66	0.813656	0.29227	0.00537058	0.0166345	0.365474	5	39.5192	5.4416e-08	180.532	1.81685e-33	3.16396e-32	5.57527	0.849597	1	1.81685e-33	3.16396e-32	0	6	4.19396e-09	0.209066	0	EPA&DHA	NA		0.939818	1.03768	0.966403	1.06056
COPG2	0.817419	0.189065	1.53592e-05	9.21817e-05	0.12469	5	16.234	0.00272067	127.121	1.80464e-22	2.04281e-21	0.0935692	1	1	1.80464e-22	2.04281e-21	1	5	0	0.534219	29	DHA	DC1		0.861806	1.15267	0.871498	1.21301
SART3	0.825999	0.0982653	4.2492e-17	1.34612e-15	0.0296509	7	11.687	0.0693274	224.636	4.89658e-40	1.05839e-38	0.116096	1	1	4.89658e-40	1.05839e-38	0	6	6.79881e-08	0.207426	0	EPA&DHA	MC2		0.991113	1.01777	0.960773	1.02898
ICK	0.826447	0.212456	0.000100259	0.000502722	0.264045	7	55.976	2.94363e-10	290.555	1.0985e-53	3.73279e-52	3.92906	0.995878	1	1.0985e-53	3.73279e-52	0	6	2.60369e-05	0.354827	3	EPA&DHA	NA		0.901572	1.05176	0.849666	1.13023
RELB	0.835943	0.124992	2.26245e-11	3.52094e-10	0.0666895	7	19.1046	0.00399051	184.78	6.93117e-32	1.13692e-30	0.00426777	1	1	6.93117e-32	1.13692e-30	0	6	0	0.550619	0	EPA	MC2		0.966866	1.03588	0.977416	1.13057
SRGAP2	0.841591	0.289421	0.00363928	0.0118748	0.301725	4	41.1897	5.96053e-09	204.571	6.9508e-40	1.49604e-38	2.47185	0.963031	1	6.9508e-40	1.49604e-38	2	6	0.00860293	0.115097	1	EPA&DHA	MC1		0.972391	1.05	0.964866	1.05127
RNF20	0.843786	0.113449	1.02564e-13	2.15906e-12	0.0491935	7	15.5734	0.0162367	219.732	4.98621e-39	1.03925e-37	0.755752	1	1	4.98621e-39	1.03925e-37	2	6	1.25899e-13	0.284251	23	EPA&DHA	MC2		0.915812	1.07356	0.91123	1.09142
LSM12	0.845792	0.162875	2.07062e-07	1.77206e-06	0.114945	6	24.897	0.000145864	218.852	4.10692e-40	8.91494e-39	0.0639009	1	1	4.10692e-40	8.91494e-39	0	6	0.000145586	0.451839	24	EPA&DHA	Hepatocytes		0.922071	1.12149	0.877677	1.13703
ACAP2	0.8479	0.169917	6.03491e-07	4.73633e-06	0.108971	5	19.9603	0.000508493	214.502	1.51066e-40	3.31515e-39	0.210067	1	1	1.51066e-40	3.31515e-39	2	4	0.0650029	0.347144	37	DHA	MC1		0.910763	1.08924	0.903539	1.08999
ADSS	0.849419	0.175599	1.31639e-06	9.775e-06	0.168039	7	38.1705	1.04034e-06	303.841	1.86888e-56	6.94061e-55	0.107934	1	1	1.86888e-56	6.94061e-55	2	6	0.000503845	0.332435	35	DHA	MC2		0.953335	1.06206	0.911646	1.09952
ANKRD52	0.85142	0.250908	0.000690406	0.00279206	0.207163	4	18.8271	0.00029685	132.024	1.07639e-24	1.33808e-23	0.580371	0.999765	1	1.07639e-24	1.33808e-23	1	3	0.000513297	0.482264	31	EPA&DHA	NA		0.887377	1.11262	0.876312	1.11807
TCHP	0.855077	0.304367	0.00496404	0.0155253	0.492506	6	61.125	7.11486e-12	213.57	5.10413e-39	1.06268e-37	5.239	0.949516	1	5.10413e-39	1.06268e-37	-1	7	4.36309e-09	0.257983	1	DHA	NA		0.943205	1.06163	0.955814	1.06704
RRAGD	0.855219	0.307004	0.0053413	0.0165539	0.603252	7	116.526	0	380.519	1.59932e-72	9.45192e-71	9.69003	0.784476	1	1.59932e-72	9.45192e-71	2	6	9.16816e-05	0.28842	2	DHA	Cholangiocyte		0.909907	1.09343	0.87131	1.15183
CCDC88A	0.857264	0.0904715	2.65449e-21	1.2659e-19	0.0130846	5	5.9459	0.203225	181.807	9.87652e-34	1.73696e-32	0.000162583	1	1	9.87652e-34	1.73696e-32	-1	3	5.27294e-07	0.720674	5	EPA&DHA	MC1		0.969889	1.03011	0.854758	1.12292
FAU	0.859391	0.178161	1.40935e-06	1.04153e-05	0.173564	7	38.4909	9.00514e-07	306.438	5.36527e-57	2.01356e-55	3.09906	0.998886	1	5.36527e-57	2.01356e-55	2	8	0	0.189405	99	DHA	MC2		0.945198	1.04355	0.900696	1.05172
KDM3A	0.859926	0.18212	2.33823e-06	1.6647e-05	0.096377	4	13.4293	0.0037945	205.599	4.22081e-40	9.14544e-39	0.369385	0.999958	1	4.22081e-40	9.14544e-39	0	2	3.80288e-06	0.239439	2	EPA&DHA	NA		0.973624	1.02638	0.973615	1.02637
TLK2	0.861924	0.167306	2.5804e-07	2.16204e-06	0.148756	7	34.4805	5.43228e-06	305.852	7.11054e-57	2.66574e-55	0.726095	1	1	7.11054e-57	2.66574e-55	0	6	1.8946e-07	0.269288	38	EPA&DHA	NA		0.96632	1.05543	0.939362	1.07465
CHD1L	0.863892	0.297352	0.00366926	0.0119617	0.562624	7	110.101	0	359.142	4.96669e-68	2.57212e-66	11.3066	0.661804	1	4.96669e-68	2.57212e-66	-2	8	0	0.260027	9	DHA	NA		0.947596	1.05541	0.943536	1.08957
SNX30	0.869573	0.101296	9.12309e-18	3.1059e-16	0	3	1.13545	0.566812	90.2201	2.72728e-17	2.44843e-16	0.0110766	1	1	2.72728e-17	2.44843e-16	-1	3	0.0297627	0.281055	2	EPA	MC2		0.960706	1.03929	0.932486	1.06592
RFC1	0.87231	0.26253	0.000891484	0.00349867	0.428687	7	86.1366	2.22045e-16	350.898	2.66662e-66	1.30679e-64	6.81737	0.941523	1	2.66662e-66	1.30679e-64	2	6	5.77316e-15	0.268357	50	EPA&DHA	MC2		0.940213	1.05717	0.957975	1.04401
IPO7	0.896579	0.139065	1.13928e-10	1.61221e-09	0.0750209	6	17.7579	0.00326562	275.754	5.68882e-52	1.83164e-50	0.630812	0.999999	1	5.68882e-52	1.83164e-50	0	6	4.35228e-06	0.223233	31	EPA&DHA	MC2		0.994669	1.12551	0.953088	1.11028
NSF	0.904896	0.350699	0.00987239	0.0278193	0.68287	6	116.799	0	392.556	1.42508e-76	9.38919e-75	2.92947	0.996022	1	1.42508e-76	9.38919e-75	2	6	0	0.354813	8	DHA	MC1		0.904632	1.14428	0.888953	1.17226
NR2C2	0.912977	0.299339	0.00228863	0.00796365	0.483937	6	87.8205	0	207.906	7.58455e-38	1.52282e-36	0.830373	0.999995	1	7.58455e-38	1.52282e-36	2	6	4.86932e-11	0.427299	72	EPA&DHA	MC2		0.933468	1.07155	0.901467	1.12652
CDC25A	0.916607	0.202611	6.06904e-06	3.97117e-05	0.235139	7	50.0829	4.52459e-09	314.341	1.20052e-58	4.73003e-57	1.09113	0.999998	1	1.20052e-58	4.73003e-57	1	7	0.0640132	0.301786	1	EPA&DHA	NA		0.896836	1.14355	0.90278	1.12061
GLMN	0.923673	0.146004	2.51012e-10	3.39349e-09	0.10307	7	25.5591	0.000268924	286.842	6.51267e-53	2.14942e-51	1.39181	0.999991	1	6.51267e-53	2.14942e-51	2	6	0	0.323139	16	EPA&DHA	NA		0.913656	1.09535	0.9283	1.12443
GNL2	0.925499	0.115557	1.15607e-15	3.13479e-14	0.052595	7	16.0957	0.0132495	285.196	1.43312e-52	4.68205e-51	0.0229858	1	1	1.43312e-52	4.68205e-51	2	6	0	0.548536	61	EPA&DHA	MC2		0.933264	1.12645	0.860028	1.17279
DDX10	0.930003	0.185462	5.31683e-07	4.20992e-06	0.19095	7	41.7408	2.06868e-07	346.495	2.23631e-65	1.05803e-63	0.139012	1	1	2.23631e-65	1.05803e-63	2	6	6.01035e-10	0.179572	12	EPA&DHA	Cholangiocyte		0.938665	1.08	0.941603	1.0867
ENOX2	0.938428	0.117789	1.62514e-15	4.31462e-14	0.0374634	5	9.50492	0.0496463	237.635	2.14867e-45	5.58811e-44	0.00291421	1	1	2.14867e-45	5.58811e-44	1	5	1.58575e-08	0.277637	5	EPA	NA		0.923252	1.07675	0.911203	1.08607
TPRKB	0.939236	0.217383	1.55575e-05	9.32714e-05	0.278858	7	57.1167	1.73021e-10	400.944	8.0215e-77	5.35439e-75	1.88654	0.999942	1	8.0215e-77	5.35439e-75	1	7	3.59992e-09	0.227813	119	DHA	Hepatocytes		0.958281	1.03785	0.912945	1.06917
MNAT1	0.942326	0.14073	2.14245e-11	3.34932e-10	0.0774486	6	18.0991	0.0028247	298.439	9.98841e-57	3.73285e-55	1.24673	0.999952	1	9.98841e-57	3.73285e-55	2	6	2.1151e-11	0.326672	28	EPA&DHA	MC2		0.909444	1.04052	0.89296	1.07493
CD34	0.94429	0.31482	0.00270456	0.00919598	0.632003	7	119.741	0	388.516	3.3216e-74	2.06241e-72	9.204	0.817764	1	3.3216e-74	2.06241e-72	1	7	5.39391e-12	0.43411					#N/A	#N/A	#N/A	#N/A
RPAP3	0.947303	0.248853	0.000140843	0.000682087	0.271575	5	42.792	1.14289e-08	314.958	1.06546e-61	4.53434e-60	0.148787	1	1	1.06546e-61	4.53434e-60	1	5	2.68564e-07	0.151588	1	EPA&DHA	NA		0.944893	1.05511	0.932549	1.06656
PDGFA	0.95158	0.229226	3.30638e-05	0.000185241	0.177896	4	25.5454	1.18734e-05	229.063	4.67281e-45	1.1969e-43	0.0338666	1	1	4.67281e-45	1.1969e-43	-1	3	4.50652e-09	0.96698	1	DHA	NA	PDGFA	0.963205	1.03679	0.948341	1.04248
LPCAT1	0.952072	0.194074	9.30824e-07	7.09404e-06	0.151959	5	26.0961	3.02629e-05	286.534	1.08755e-55	3.92822e-54	0.00315592	1	1	1.08755e-55	3.92822e-54	0	4	8.57415e-07	0.326858	7	EPA&DHA	DC1		0.927477	1.07252	0.930306	1.06912
MIB1	0.965465	0.0811301	1.18061e-32	1.31666e-30	0	6	1.39608	0.924741	174.094	6.93262e-31	1.09282e-29	0.0229646	1	1	6.93262e-31	1.09282e-29	1	5	0	0.704185	10	EPA&DHA	E1		0.979362	1.04526	0.952069	1.19565
CAP1	0.972054	0.184046	1.28072e-07	1.13397e-06	0.187291	7	41.3472	2.47354e-07	288.726	2.64083e-53	8.81383e-52	0.116774	1	1	2.64083e-53	8.81383e-52	2	8	0	0.0949443	34	EPA&DHA	MC1		0.996212	1.00758	0.984318	1.00026
NOL11	0.972058	0.259725	0.000182098	0.000857486	0.353412	6	62.6893	3.37608e-12	404.922	3.43339e-79	2.48784e-77	0.326026	1	1	3.43339e-79	2.48784e-77	2	6	8.74498e-07	0.264348	69	EPA&DHA	MC2		0.917692	1.11364	0.91299	1.10689
FABP5	0.974362	0.240316	5.02416e-05	0.000270531	0.133099	3	9.52762	0.00853304	112.94	4.9353e-22	5.47516e-21	0.00146138	1	1	4.9353e-22	5.47516e-21	1	3	2.32181e-08	0.724327	13	EPA&DHA	MC1		0.879121	1.12088	0.852967	1.13882
YWHAH	0.989185	0.404504	0.0144681	0.0381525	0.923842	6	151.258	0	414.573	3.09607e-81	2.40506e-79	2.27685	0.998848	1	3.09607e-81	2.40506e-79	2	6	0	0.530357					#N/A	#N/A	#N/A	#N/A
DHX57	0.993304	0.389038	0.0106729	0.0296432	0.998948	7	185.486	0	394.681	1.67259e-75	1.0722e-73	13.223	0.509044	0.825092	1.67259e-75	1.0722e-73	0	6	0	0.194115	7	EPA&DHA	NA		0.951356	1.06288	0.999657	1.04953
USP1	0.995679	0.192099	2.18173e-07	1.85554e-06	0.207437	7	44.0029	7.38222e-08	400.202	1.14967e-76	7.61697e-75	2.49619	0.999683	1	1.14967e-76	7.61697e-75	0	6	6.97442e-12	0.357485	102	DHA	MC2		0.947166	1.04568	0.896693	1.04976
SNRPB2	1.00136	0.115301	3.79643e-18	1.3574e-16	0.0517451	7	15.6615	0.015691	339.841	5.54718e-64	2.52375e-62	0.667749	1	1	5.54718e-64	2.52375e-62	1	7	0	0.214013	18	DHA	MC2		0.984718	1.07859	0.925313	1.0743
TMEM69	1.02084	0.0813651	4.16123e-36	6.01789e-34	0	6	3.52053	0.620283	192.99	9.0993e-35	1.66359e-33	0.00467023	1	1	9.0993e-35	1.66359e-33	1	7	0	0.375456	47	EPA&DHA	NA		0.950678	1.09968	0.915095	1.11677
CSNK2A1	1.02374	0.271194	0.000160056	0.00076293	0.242756	4	26.4714	7.59802e-06	228.624	5.78736e-45	1.47284e-43	0.111573	1	1	5.78736e-45	1.47284e-43	2	6	0	0.510755	108	EPA&DHA	MC2		0.903454	1.13666	0.900743	1.22162
HARBI1	1.04473	0.0952016	5.10235e-28	4.06088e-26	0	4	2.81187	0.42155	145.38	1.80082e-27	2.48428e-26	0.0106509	1	1	1.80082e-27	2.48428e-26	1	5	0.041326	0.140924	23	DHA	NA		0.95614	1.04386	0.948403	1.05077
DAD1	1.04783	0.288764	0.000284902	0.00127589	0.446167	6	75.4345	7.54952e-15	418.404	4.77402e-82	3.83409e-80	0.899529	0.999992	1	4.77402e-82	3.83409e-80	2	8	0	0.36192	14	EPA&DHA	Plasma		0.930383	1.07487	0.873673	1.08098
SWAP70	1.05354	0.153514	6.75034e-12	1.11802e-10	0.117726	7	27.8567	9.99847e-05	376.928	9.10407e-72	5.30122e-70	2.25025	0.999829	1	9.10407e-72	5.30122e-70	2	6	0	0.599895	1	DHA	MC2		0.89111	1.10807	0.82764	1.09189
UTP14A	1.07669	0.114711	6.22491e-21	2.88356e-19	0.0411549	6	11.9375	0.035654	287.603	1.8733e-54	6.49595e-53	0.00198257	1	1	1.8733e-54	6.49595e-53	2	6	4.72866e-12	0.607787	97	EPA&DHA	MC1		0.829553	1.17944	0.823455	1.20852
CLIC1	1.08706	0.168882	1.22044e-10	1.71817e-09	0.151004	7	33.5357	8.26842e-06	425.078	6.53399e-82	5.22396e-80	0.676327	1	1	6.53399e-82	5.22396e-80	1	7	0	0.886496					#N/A	#N/A	#N/A	#N/A
NOP56	1.08838	0.350639	0.00190928	0.00679313	0.225817	2	12.0608	0.000514937	212.886	6.36058e-45	1.61525e-43	2.32677e-05	1	1	6.36058e-45	1.61525e-43	1	1	0.692898	0.0666161	23	DHA	MC2		0.976917	1.02308	0.976917	1.02308
RRP36	1.10094	0.112996	1.97435e-22	1.04368e-20	0	3	0.815877	0.66502	112.786	5.31661e-22	5.89082e-21	4.79324e-05	1	1	5.31661e-22	5.89082e-21	0	2	1.77102e-11	0.43793	44	DHA	Cholangiocyte		0.959997	1.04	0.959989	1.04
UTP18	1.10174	0.315825	0.000485821	0.00205512	0.641021	7	118.757	0	506.621	3.6612e-99	5.12827e-97	1.85009	0.999949	1	3.6612e-99	5.12827e-97	1	7	2.83398e-05	0.229499	5	DHA	DC1		0.954644	1.03717	0.901904	1.05354
ABCC5	1.10183	0.146032	4.51756e-14	1.0001e-12	0.10134	7	24.8758	0.000360015	313.387	1.89972e-58	7.41915e-57	0.47905	1	1	1.89972e-58	7.41915e-57	2	6	0	0.461698	4	EPA&DHA	MC1		0.914524	1.08312	0.852194	1.0818
FGD6	1.10444	0.157802	2.58003e-12	4.52823e-11	0.125499	7	29.8644	4.17118e-05	287.346	5.117e-53	1.69509e-51	0.000895702	1	1	5.117e-53	1.69509e-51	2	6	0	1.25494	12	EPA&DHA	NA		0.955905	1.04462	0.808556	1.28913
RPS19	1.10739	0.269489	3.96981e-05	0.000218453	0.452847	7	87.551	1.11022e-16	420.677	5.54552e-81	4.25212e-79	3.73517	0.99686	1	5.54552e-81	4.25212e-79	2	8	0	0.237431					#N/A	#N/A	#N/A	#N/A
R3HDM1	1.11084	0.130648	1.85483e-17	6.12129e-16	0.0739246	7	19.5738	0.00329667	352.458	1.25539e-66	6.24676e-65	0.179177	1	1	1.25539e-66	6.24676e-65	2	6	0	0.485415	121	DHA	MC2		0.953299	1.11842	0.929742	1.15266
SFR1	1.1163	0.112809	4.35719e-23	2.44497e-21	0	3	1.27616	0.528306	116.071	1.08833e-22	1.24104e-21	4.36661e-05	1	1	1.08833e-22	1.24104e-21	2	2	3.02181e-12	0.653134	2	EPA&DHA	MC2		0.925229	1.07477	0.925135	1.07469
DNAJC2	1.11969	0.170515	5.15171e-11	7.6525e-10	0.109209	5	19.158	0.000731716	371.16	1.27914e-73	7.77938e-72	0.00958014	1	1	1.27914e-73	7.77938e-72	1	5	2.84775e-05	0.263602	12	EPA&DHA	MC2		0.968784	1.03122	0.947692	1.049
GTPBP4	1.14674	0.236799	1.281e-06	9.54006e-06	0.285536	6	50.2109	1.25469e-09	477.346	1.46081e-94	1.74404e-92	0.0343891	1	1	1.46081e-94	1.74404e-92	1	5	0	0.34423	129	EPA&DHA	MC2		0.9802	1.22785	0.896599	1.21178
TAX1BP1	1.15505	0.104074	1.27777e-28	1.06459e-26	0.0360535	7	12.6405	0.0491131	385.114	1.72702e-73	1.04496e-71	0.00199392	1	1	1.72702e-73	1.04496e-71	2	6	0	0.342864	81	EPA&DHA	MC2		0.9521	1.10425	0.935124	1.14381
PAK1	1.19503	0.176695	1.34935e-11	2.16236e-10	0.167632	7	36.7705	1.95187e-06	338.067	1.30564e-63	5.86514e-62	0.000861467	1	1	1.30564e-63	5.86514e-62	-1	7	0	0.285138					#N/A	#N/A	#N/A	#N/A
RAB10	1.22233	0.158156	1.08713e-14	2.60267e-13	0.0941376	6	15.3448	0.00898646	258.259	2.58645e-48	7.4031e-47	0.0229307	1	1	2.58645e-48	7.4031e-47	1	5	0	0.388869	2	EPA&DHA	MC2		0.929271	1.10493	0.914891	1.14249
CAPG	1.22713	0.235934	1.98032e-07	1.70133e-06	0.333927	7	67.0174	1.66933e-12	399.992	1.27311e-76	8.40348e-75	0.220446	1	1	1.27311e-76	8.40348e-75	2	6	0	0.0716753	13	EPA&DHA	MC1	CAPG	0.982685	1.04343	0.977597	1.03793
NARF	1.22956	0.192743	1.77896e-10	2.45684e-09	0.207163	7	42.4394	1.50568e-07	461.968	1.04822e-89	1.03882e-87	0.132445	1	1	1.04822e-89	1.03882e-87	2	6	1.60316e-13	0.348752	192	EPA&DHA	NA		0.946875	1.17145	0.9063	1.16668
DVL3	1.3012	0.181988	8.68146e-13	1.61957e-11	0.178878	7	37.8504	1.20157e-06	375.927	1.47753e-71	8.53371e-70	0.0039484	1	1	1.47753e-71	8.53371e-70	1	7	0	0.489022	0	EPA	NA		0.96802	1.07785	0.933166	1.13802
TMA7	1.35027	0.130642	4.86146e-25	3.11063e-23	0	2	0.0672411	0.795397	119.69	6.22138e-25	7.81582e-24	7.8214e-06	1	1	6.22138e-25	7.81582e-24	1	3	0	0.139493	2	EPA&DHA	MC2		0.987785	1.01976	0.990445	1.01973
NOL7	1.35677	0.176551	1.5313e-14	3.57935e-13	0.139119	6	26.0949	8.55322e-05	546.442	2.83848e-109	5.51843e-107	0.783301	0.999996	1	2.83848e-109	5.51843e-107	2	6	0	0.43955	20	DHA	MC2		0.827758	1.15442	0.865248	1.11186
HNRNPR	1.35995	0.15022	1.39002e-19	5.7838e-18	0.0753051	5	14.0387	0.00717257	417.375	1.88028e-83	1.58148e-81	0.000112053	1	1	1.88028e-83	1.58148e-81	2	4	4.45502e-06	0.635679	15	EPA&DHA	MC2		0.863645	1.13635	0.834553	1.1475
MRPL9	1.39438	0.308317	6.1096e-06	3.99697e-05	0.514659	6	79.4867	1.11022e-15	666.846	5.47653e-135	2.46638e-132	0.385985	1	1	5.47653e-135	2.46638e-132	2	6	5.9952e-15	0.481161	41	DHA	MC2		0.871615	1.15104	0.864947	1.16149
HEATR1	1.54889	0.244222	2.26574e-10	3.08245e-09	0.360475	7	63.8525	7.3973e-12	723.967	1.97052e-145	1.22995e-142	0.00443767	1	1	1.97052e-145	1.22995e-142	2	6	0	0.583629	29	DHA	NA		0.906406	1.25331	0.865851	1.23263
AASDH	-0.142776	0.155553	0.358693	0.491975	0.0951257	6	17.1233	0.00427172	9.31497	0.675818	1	29.8713	0.00291974	0.0097292	0.00291974	0.0097292	3	5	2.23468e-05	-0.0931514					#N/A	#N/A	#N/A	#N/A
AATF	1.27557	0.14156	2.04644e-19	8.3683e-18	0.0918249	7	22.5934	0.000944735	382.161	7.21838e-73	4.30177e-71	4.05041e-05	1	1	7.21838e-73	4.30177e-71	3	7	0	0.358307					#N/A	#N/A	#N/A	#N/A
ABCA2	-0.269802	0.0601801	7.35189e-06	4.72625e-05	0	7	4.8993	0.556793	3.63346	0.997297	1	45.0789	3.96085e-05	0.00018113	3.96085e-05	0.00018113	4	6	3.90873e-11	-0.172226					#N/A	#N/A	#N/A	#N/A
ABCC1	0.616476	0.175054	0.000428906	0.0018373	0.165734	7	38.3337	9.66601e-07	133.289	1.5214e-21	1.6548e-20	0.703685	1	1	1.5214e-21	1.6548e-20	-1	5	0	0.539683					#N/A	#N/A	#N/A	#N/A
ABCF1	0.8343	0.189496	1.06901e-05	6.63024e-05	0.201166	7	44.3026	6.43777e-08	291.398	7.33187e-54	2.50579e-52	0.901137	0.999999	1	7.33187e-54	2.50579e-52	2	6	0.0955891	0.135343					#N/A	#N/A	#N/A	#N/A
ABHD10	-0.653548	0.108723	1.84212e-09	2.20731e-08	0.0441628	7	14.8506	0.0214513	0.334174	1	1	165.361	5.91075e-28	1.17745e-26	5.91075e-28	1.17745e-26	4	6	1.36446e-12	-0.0208584					#N/A	#N/A	#N/A	#N/A
ABHD13	-0.360588	0.0828337	1.3419e-05	8.15083e-05	0	5	3.17573	0.52886	1.26706	0.999496	1	38.9676	2.57221e-05	0.000121053	2.57221e-05	0.000121053	4	6	4.61279e-09	-0.0846568					#N/A	#N/A	#N/A	#N/A
ABHD5	-0.34482	0.206484	0.0949264	0.176951	0.24942	7	56.8223	1.98465e-10	17.3073	0.240171	0.526255	90.4692	3.09421e-13	2.94032e-12	3.09421e-13	2.94032e-12	5	5	0	-0.301096					#N/A	#N/A	#N/A	#N/A
ABI2	0.796227	0.121971	6.6661e-11	9.73935e-10	0.0625236	7	18.3491	0.0054164	189.857	6.43035e-33	1.09568e-31	0.0303342	1	1	6.43035e-33	1.09568e-31	0	6	0	0.497408					#N/A	#N/A	#N/A	#N/A
ABL1	0.352455	0.199218	0.0768612	0.149332	0.228964	7	52.6305	1.39248e-09	96.2884	2.4299e-14	1.85956e-13	19.0967	0.161288	0.327156	2.4299e-14	1.85956e-13	-2	6	0	0.108274					#N/A	#N/A	#N/A	#N/A
ABLIM3	-1.19224	0.0888736	4.94262e-41	9.20622e-39	0.0183728	7	9.33952	0.155365	0.297976	1	1	386.607	8.3775e-74	5.62367e-72	8.3775e-74	5.62367e-72	5	7	0	-0.389067					#N/A	#N/A	#N/A	#N/A
ABTB2	-0.36906	0.140473	0.00860709	0.0248382	0.0951361	7	25.4104	0.000286577	3.63571	0.997288	1	91.2752	2.1782e-13	2.09449e-12	2.1782e-13	2.09449e-12	3	5	0	-0.24708					#N/A	#N/A	#N/A	#N/A
ACACB	-1.68013	0.210318	1.36564e-15	3.66948e-14	0.252729	7	46.134	2.7842e-08	2.92027e-05	1	1	714.779	1.8057e-143	5.89387e-141	1.8057e-143	5.89387e-141	7	9	0	-0.221371					#N/A	#N/A	#N/A	#N/A
ACAD8	-0.764117	0.14072	5.63323e-08	5.33851e-07	0.0944582	7	24.6319	0.000399404	0.169224	1	1	196.545	2.78738e-34	6.88675e-33	2.78738e-34	6.88675e-33	4	6	0	-0.383225					#N/A	#N/A	#N/A	#N/A
ACADSB	-1.43769	0.16884	1.66403e-17	5.5275e-16	0.14781	7	30.8283	2.73356e-05	0.0355705	1	1	573.968	1.83436e-113	2.95308e-111	1.83436e-113	2.95308e-111	2	6	0	-0.530142					#N/A	#N/A	#N/A	#N/A
ACER3	0.749219	0.27312	0.00608464	0.0185173	0.252712	4	22.931	4.17427e-05	84.2799	6.69967e-15	5.2875e-14	1.24179	0.996212	1	6.69967e-15	5.2875e-14	-1	3	1.99838e-10	0.323857					#N/A	#N/A	#N/A	#N/A
ACIN1	0.214356	0.117385	0.0678363	0.135052	0.0468879	6	13.7581	0.0172209	38.0496	0.000150721	0.000574372	5.95552	0.918308	1	0.000150721	0.000574372	2	6	6.68228e-07	0.19123					#N/A	#N/A	#N/A	#N/A
ACOT9	0.763878	0.0964218	2.3324e-15	6.06117e-14	0.028467	7	11.6418	0.0704529	182.613	1.90966e-31	3.07707e-30	0.0272603	1	1	1.90966e-31	3.07707e-30	2	6	0	0.473743					#N/A	#N/A	#N/A	#N/A
ACRBP	-0.110509	0.14584	0.448606	0.57973	0.0596041	5	10.2284	0.0367513	8.73173	0.557738	1	20.499	0.0248706	0.0658245	0.0248706	0.0658245	-2	6	2.63801e-06	-0.0190477					#N/A	#N/A	#N/A	#N/A
ACSL5	-0.569744	0.303425	0.0604206	0.123224	0.589904	7	119.435	0	13.879	0.458766	0.87697	280.294	1.49965e-51	5.9614e-50	1.49965e-51	5.9614e-50	3	7	0	-0.35511					#N/A	#N/A	#N/A	#N/A
ACTR2	0.684202	0.194707	0.000441403	0.00188403	0.215889	7	48.4568	9.57576e-09	189.181	8.82703e-33	1.49761e-31	2.21633	0.999844	1	8.82703e-33	1.49761e-31	2	6	0	0.420585					#N/A	#N/A	#N/A	#N/A
ACY1	-1.06057	0.219475	1.34962e-06	1.0005e-05	0.23871	6	44.2246	2.08539e-08	0.0943797	1	1	345.228	1.42422e-66	8.03024e-65	1.42422e-66	8.03024e-65	3	5	0	-0.326221					#N/A	#N/A	#N/A	#N/A
ADAM10	1.10459	0.129419	1.40215e-17	4.68824e-16	0.0600907	6	15.0318	0.0102274	329.593	2.80958e-63	1.24638e-61	0.0084988	1	1	2.80958e-63	1.24638e-61	2	6	0	0.711443					#N/A	#N/A	#N/A	#N/A
ADAM33	-0.143833	0.104755	0.169737	0.279	0.0234318	6	7.9847	0.157081	6.56448	0.885003	1	23.0348	0.0274315	0.0716668	0.0274315	0.0716668	4	6	2.70429e-06	-0.215033					#N/A	#N/A	#N/A	#N/A
ADAMTS5	0.0575061	0.203081	0.777048	0.850744	0.239045	7	53.4998	9.30498e-10	35.7197	0.00114914	0.00397433	47.7463	1.44788e-05	7.03438e-05	1.44788e-05	7.03438e-05	-4	6	8.292e-08	0.209434					#N/A	#N/A	#N/A	#N/A
ADCY4	-0.280419	0.205377	0.172131	0.281965	0.197387	6	29.9239	1.52662e-05	13.4046	0.340333	0.697287	41.6795	3.77031e-05	0.000172995	3.77031e-05	0.000172995	0	6	1.46141e-06	-0.0475883					#N/A	#N/A	#N/A	#N/A
ADD3	0.0317836	0.203497	0.875885	0.919728	0.241224	7	55.5147	3.64861e-10	46.4674	2.35094e-05	9.72351e-05	37.0944	0.000713854	0.00267061	2.35094e-05	9.72351e-05	0	6	0	0.621389					#N/A	#N/A	#N/A	#N/A
ADK	-1.12744	0.323963	0.000501126	0.00210783	0.674868	7	123.29	0	10.7616	0.704651	1	473.527	3.75417e-92	3.76241e-90	3.75417e-92	3.76241e-90	5	7	0	-0.364969					#N/A	#N/A	#N/A	#N/A
AFF4	0.562811	0.19364	0.00365521	0.0119213	0.213425	7	49.0903	7.15212e-09	115.091	5.72763e-18	5.3513e-17	3.04549	0.998991	1	5.72763e-18	5.3513e-17	2	6	7.56323e-09	0.394473					#N/A	#N/A	#N/A	#N/A
AFMID	-0.382447	0.488078	0.433288	0.565198	1.12575	5	112.812	0	22.687	0.0119627	0.0359071	119.888	5.33103e-21	7.92262e-20	5.33103e-21	7.92262e-20	3	5	0	-0.262979					#N/A	#N/A	#N/A	#N/A
AFTPH	0.33927	0.133633	0.0111225	0.0306455	0.0684996	6	17.6939	0.00335556	57.4173	6.64451e-08	3.37712e-07	2.38833	0.998536	1	6.64451e-08	3.37712e-07	0	6	0	0.678817					#N/A	#N/A	#N/A	#N/A
AGAP2	-0.261615	0.118716	0.0275449	0.0649223	0.0313535	4	7.29147	0.0631656	2.1122	0.977377	1	33.1848	5.70407e-05	0.000255784	5.70407e-05	0.000255784	4	4	0.0179879	-0.140405					#N/A	#N/A	#N/A	#N/A
AGFG1	0.992189	0.252164	8.33039e-05	0.000426113	0.277875	5	43.6285	7.66294e-09	294.435	2.33172e-57	8.89152e-56	0.0709903	1	1	2.33172e-57	8.89152e-56	2	4	0.000809065	0.488117					#N/A	#N/A	#N/A	#N/A
AGMAT	-0.693929	0.37521	0.0643939	0.129604	0.789399	6	140.946	0	24.6753	0.0164386	0.0482711	169.715	5.46005e-30	1.16183e-28	5.46005e-30	1.16183e-28	0	8	0	-0.188553					#N/A	#N/A	#N/A	#N/A
AGPAT2	-1.01295	0.163025	5.18242e-10	6.71412e-09	0.138097	7	31.5104	2.02497e-05	1.5042	0.999986	1	377.28	7.67516e-72	4.94686e-70	7.67516e-72	4.94686e-70	3	7	1.33957e-09	-0.110734					#N/A	#N/A	#N/A	#N/A
AGT	-0.348059	0.247536	0.159695	0.266315	0.317846	6	62.6741	3.40061e-12	10.191	0.599204	1	80.5962	3.17605e-12	2.81509e-11	3.17605e-12	2.81509e-11	0	8	0	-0.163043					#N/A	#N/A	#N/A	#N/A
AGTRAP	0.665303	0.110761	1.89361e-09	2.26216e-08	0.0288951	6	8.53838	0.128955	103.994	9.15412e-17	7.96296e-16	0.473874	1	1	9.15412e-17	7.96296e-16	3	7	0	0.400685					#N/A	#N/A	#N/A	#N/A
AHCYL2	0.144328	0.228242	0.527159	0.651165	0.225312	5	39.7553	4.86325e-08	33.8042	0.000199346	0.00075091	24.9427	0.0054552	0.0171226	0.000199346	0.00075091	-1	3	0.00147471	0.312265					#N/A	#N/A	#N/A	#N/A
AHNAK2	0.395838	0.0788878	5.22842e-07	4.14867e-06	0.00658578	5	5.04311	0.282903	60.5429	2.86042e-09	1.60239e-08	0.920319	0.999883	1	2.86042e-09	1.60239e-08	-1	3	0.0427134	0.071969					#N/A	#N/A	#N/A	#N/A
AK3	-1.24477	0.147513	3.21789e-17	1.03508e-15	0.0758577	6	13.2972	0.0207477	0.0296657	1	1	261.652	5.05882e-49	1.90862e-47	5.05882e-49	1.90862e-47	2	6	0	-0.17959					#N/A	#N/A	#N/A	#N/A
AKTIP	-0.526274	0.0973057	6.35697e-08	5.96559e-07	0.0245404	6	9.49308	0.0909408	0.284113	1	1	113.974	9.7654e-19	1.29543e-17	9.7654e-19	1.29543e-17	2	6	2.31575e-05	-0.0989078					#N/A	#N/A	#N/A	#N/A
ALDH3B1	0.183251	0.153573	0.232774	0.355669	0.120957	7	31.2187	2.30246e-05	41.1728	0.00016707	0.000633691	15.3912	0.351948	0.619575	0.00016707	0.000633691	-1	5	0	0.78859					#N/A	#N/A	#N/A	#N/A
ALDH5A1	-1.07357	0.144519	1.0979e-13	2.303e-12	0.0827371	6	18.6197	0.00226209	0.32758	1	1	352.283	4.62747e-68	2.71677e-66	4.62747e-68	2.71677e-66	3	7	0	-0.273672					#N/A	#N/A	#N/A	#N/A
ALDH7A1	-0.964532	0.217342	9.08587e-06	5.72713e-05	0.278301	7	58.1367	1.0751e-10	0.0380604	1	1	306.08	6.37343e-57	2.91833e-55	6.37343e-57	2.91833e-55	2	6	0	-0.198214					#N/A	#N/A	#N/A	#N/A
ALDH8A1	-1.51207	0.158395	1.34583e-21	6.59494e-20	0.122839	7	25.9788	0.000224674	0.0513152	1	1	601.67	2.34648e-119	4.41708e-117	2.34648e-119	4.41708e-117	7	9	0	-0.322914					#N/A	#N/A	#N/A	#N/A
ALDOC	-0.247417	0.250234	0.322789	0.45447	0.386423	7	83.8321	5.55112e-16	21.3204	0.0936995	0.23417	91.9233	1.64193e-13	1.59217e-12	1.64193e-13	1.59217e-12	0	6	0	-0.188401					#N/A	#N/A	#N/A	#N/A
ALKBH3	-0.352749	0.0825641	1.9336e-05	0.000113702	0	5	3.37738	0.496765	0.752771	0.999954	1	38.5491	3.04435e-05	0.000141825	3.04435e-05	0.000141825	5	5	0.413897	-0.14563					#N/A	#N/A	#N/A	#N/A
ALKBH7	-0.830849	0.226504	0.000244317	0.00111249	0.248945	6	34.4538	1.93358e-06	1.80354	0.999653	1	162.984	1.29431e-28	2.63287e-27	1.29431e-28	2.63287e-27	4	6	0	-0.110286					#N/A	#N/A	#N/A	#N/A
AMBP	-0.932134	0.0628947	1.07892e-49	3.19864e-47	0	7	4.34856	0.629618	0.0286287	1	1	261.335	1.29349e-47	4.66733e-46	1.29349e-47	4.66733e-46	4	8	0	-0.210991					#N/A	#N/A	#N/A	#N/A
AMDHD1	-1.38591	0.164336	3.35775e-17	1.07714e-15	0.103834	6	16.0256	0.00677143	0.00276112	1	1	305.614	3.10891e-58	1.44966e-56	3.10891e-58	1.44966e-56	3	7	0	-0.214599					#N/A	#N/A	#N/A	#N/A
AMDHD2	0.437041	0.207175	0.0348996	0.078687	0.128155	4	16.8846	0.000746442	55.6578	3.28849e-09	1.83296e-08	3.39059	0.907513	1	3.28849e-09	1.83296e-08	2	4	1.49948e-09	0.593955					#N/A	#N/A	#N/A	#N/A
AMMECR1L	0.434299	0.175745	0.0134665	0.0359323	0.132238	6	21.5478	0.000638046	67.0614	1.1311e-09	6.49905e-09	5.70061	0.930416	1	1.1311e-09	6.49905e-09	1	5	1.76633e-05	0.246926					#N/A	#N/A	#N/A	#N/A
ANG	-1.17826	0.197877	2.60859e-09	3.04773e-08	0.139021	5	16.9643	0.00196404	0.00257866	1	1	215.726	8.37975e-41	2.51167e-39	8.37975e-41	2.51167e-39	5	7	0	-0.0481566					#N/A	#N/A	#N/A	#N/A
ANKHD1	0.177871	0.0740367	0.0162844	0.0420638	0.00645262	6	6.21354	0.285992	30.7887	0.00212149	0.00709984	3.7994	0.98679	1	0.00212149	0.00709984	-1	5	2.854e-05	0.108971				ANKHD1	#N/A	#N/A	#N/A	#N/A
ANKRD16	0.5342	0.290471	0.0659032	0.131977	0.362456	5	41.1683	2.48052e-08	100.956	3.50773e-17	3.12855e-16	2.214	0.994421	1	3.50773e-17	3.12855e-16	-2	6	7.55958e-07	0.0828945					#N/A	#N/A	#N/A	#N/A
ANKRD24	-0.787742	0.259999	0.00244721	0.00843462	0.162644	3	11.2293	0.00364405	0.00667445	1	1	75.7192	2.72919e-14	2.787e-13	2.72919e-14	2.787e-13	0	4	0.000245866	-0.0126634					#N/A	#N/A	#N/A	#N/A
ANKRD33B	-0.722216	0.1231	4.44043e-09	5.00706e-08	0	2	0.203167	0.652177	0.030344	0.999886	1	43.815	7.00926e-09	4.79108e-08	7.00926e-09	4.79108e-08	1	1	0.0306	-0.211					#N/A	#N/A	#N/A	#N/A
ANKRD46	-0.816616	0.178651	4.8537e-06	3.24273e-05	0.174708	7	40.0635	4.42614e-07	0.0623816	1	1	203.131	1.25894e-35	3.2363e-34	1.25894e-35	3.2363e-34	3	5	0	-0.0235624					#N/A	#N/A	#N/A	#N/A
ANKRD49	0.766986	0.139508	3.84615e-08	3.74263e-07	0.0923925	7	24.1197	0.000496423	204.088	8.02146e-36	1.51319e-34	2.00213	0.999916	1	8.02146e-36	1.51319e-34	1	5	0	0.453918					#N/A	#N/A	#N/A	#N/A
AP1AR	0.0411836	0.249009	0.868637	0.915118	0.211467	4	27.8352	3.93303e-06	20.0954	0.00998101	0.0303378	24.2228	0.00210265	0.0072153	0.00210265	0.0072153	-1	1	0.696	0.0277					#N/A	#N/A	#N/A	#N/A
AP1S1	0.953214	0.228119	2.93338e-05	0.000166573	0.310643	7	65.947	2.76323e-12	215.288	4.07375e-38	8.25845e-37	0.394269	1	1	4.07375e-38	8.25845e-37	3	7	0	0.805027					#N/A	#N/A	#N/A	#N/A
AP1S2	0.0673437	0.1662	0.685333	0.782128	0.122717	6	27.985	3.66449e-05	30.1441	0.00265626	0.00877071	20.621	0.0562132	0.133758	0.00265626	0.00877071	1	5	4.63029e-10	0.376552				AP1S2	#N/A	#N/A	#N/A	#N/A
AP2B1	0.765086	0.124436	7.82457e-10	9.90277e-09	0.0665096	7	19.0936	0.00400849	183.682	1.15862e-31	1.88829e-30	0.148411	1	1	1.15862e-31	1.88829e-30	3	7	0	0.676399					#N/A	#N/A	#N/A	#N/A
AP3B1	1.42827	0.106612	6.30373e-41	1.15006e-38	0.036781	7	12.2538	0.0565399	521.875	2.12923e-102	3.44335e-100	0.021523	1	1	2.12923e-102	3.44335e-100	3	7	0	0.49223					#N/A	#N/A	#N/A	#N/A
AP4S1	-0.251194	0.135879	0.0645063	0.129793	0.0868344	7	23.8494	0.000556648	7.77537	0.900697	1	51.0427	4.07998e-06	2.11816e-05	4.07998e-06	2.11816e-05	4	6	3.55908e-09	-0.141634					#N/A	#N/A	#N/A	#N/A
APOA5	-1.53729	0.105353	3.1622e-48	8.78894e-46	0.0162212	6	6.64421	0.248474	0.00231766	1	1	353.857	2.15361e-68	1.28129e-66	2.15361e-68	1.28129e-66	5	7	0	-0.446436					#N/A	#N/A	#N/A	#N/A
APOC3	-0.916212	0.125271	2.59576e-13	5.17348e-12	0.0669508	7	18.816	0.00448585	0.0260247	1	1	258.932	4.07039e-47	1.45252e-45	4.07039e-47	1.45252e-45	6	8	0	-0.126636					#N/A	#N/A	#N/A	#N/A
APOC4	-1.27449	0.146995	4.30986e-18	1.52717e-16	0.0464405	4	7.12952	0.0678821	0.0212441	1	1	303.65	6.88315e-61	3.42981e-59	6.88315e-61	3.42981e-59	3	5	0	-0.232548					#N/A	#N/A	#N/A	#N/A
APOH	-0.871404	0.148459	4.36726e-09	4.9308e-08	0.108019	7	26.9122	0.000150396	0.0277039	1	1	208.932	8.18255e-37	2.18722e-35	8.18255e-37	2.18722e-35	4	8	0	-0.169344					#N/A	#N/A	#N/A	#N/A
APPBP2	0.200254	0.161494	0.214974	0.334613	0.137456	7	34.3408	5.78099e-06	65.7812	1.10935e-08	5.94581e-08	14.8333	0.389644	0.67145	1.10935e-08	5.94581e-08	-2	6	2.02354e-05	0.111759					#N/A	#N/A	#N/A	#N/A
AQP7	-1.40263	0.126538	1.48955e-28	1.23238e-26	0.0280896	4	5.53616	0.136492	0.209062	0.999995	1	355.025	7.65958e-72	4.94578e-70	7.65958e-72	4.94578e-70	3	5	0	-0.454876					#N/A	#N/A	#N/A	#N/A
AQP9	-1.08236	0.186706	6.74553e-09	7.37489e-08	0.161429	6	31.461	7.5951e-06	0.0320506	1	1	352.794	3.60997e-68	2.12994e-66	3.60997e-68	2.12994e-66	2	8	0	-0.182817					#N/A	#N/A	#N/A	#N/A
AQR	0.614549	0.153605	6.31162e-05	0.00033177	0.120369	7	30.0567	3.83443e-05	190.282	5.26781e-33	9.01049e-32	0.984772	0.999999	1	5.26781e-33	9.01049e-32	1	5	1.50852e-06	0.272914					#N/A	#N/A	#N/A	#N/A
ARAP1	-0.390161	0.249736	0.118219	0.210425	0.275603	5	46.6244	1.82586e-09	8.03381	0.625535	1	107.752	1.51394e-18	1.98609e-17	1.51394e-18	1.98609e-17	4	4	0.0118581	-0.0682577					#N/A	#N/A	#N/A	#N/A
ARFGEF2	1.04219	0.19678	1.18234e-07	1.05346e-06	0.217935	7	47.5022	1.48556e-08	246.188	1.76461e-44	4.44627e-43	0.00435388	1	1	1.76461e-44	4.44627e-43	2	6	1.61138e-12	0.621098					#N/A	#N/A	#N/A	#N/A
ARHGAP11A	0.675353	0.0648482	2.13218e-25	1.39695e-23	0	6	3.1708	0.673672	139.362	8.05664e-24	9.66742e-23	0.156736	1	1	8.05664e-24	9.66742e-23	2	6	3.31234e-07	0.233583					#N/A	#N/A	#N/A	#N/A
ARHGAP20	-0.693244	0.178754	0.000105233	0.000525812	0.136784	6	21.5819	0.000628593	1.22346	0.999957	1	108.031	1.46564e-17	1.82835e-16	1.46564e-17	1.82835e-16	2	6	5.93303e-13	-0.183004					#N/A	#N/A	#N/A	#N/A
ARHGEF9	0.289736	0.16134	0.0725243	0.142722	0.113989	6	26.0068	8.89662e-05	69.5846	3.83033e-10	2.26258e-09	9.07996	0.696086	1	3.83033e-10	2.26258e-09	-3	5	0.000108374	0.134854					#N/A	#N/A	#N/A	#N/A
ARL4D	-0.580584	0.228811	0.0111682	0.0307475	0.314473	7	67.6394	1.24534e-12	5.19	0.982989	1	134.315	9.52959e-22	1.45888e-20	9.52959e-22	1.45888e-20	0	6	0	-0.257836					#N/A	#N/A	#N/A	#N/A
ARL6IP4	-0.367975	0.0603853	1.10275e-09	1.36742e-08	0	7	4.03417	0.672052	2.33235	0.999788	1	64.4186	1.94215e-08	1.2803e-07	1.94215e-08	1.2803e-07	3	5	1.38462e-09	-0.0358599					#N/A	#N/A	#N/A	#N/A
ARMC5	-1.05907	0.149758	1.52821e-12	2.75697e-11	0.0815833	6	14.4656	0.0129071	0.0186241	1	1	199.763	3.64984e-36	9.52707e-35	3.64984e-36	9.52707e-35	2	6	0	-0.254695					#N/A	#N/A	#N/A	#N/A
ARMC6	-1.30685	0.221055	3.38269e-09	3.8908e-08	0.287828	7	55.9307	3.00641e-10	0.0827584	1	1	509.997	7.04129e-100	8.43485e-98	7.04129e-100	8.43485e-98	5	7	0	-0.472538					#N/A	#N/A	#N/A	#N/A
ARMC8	0.667016	0.136536	1.03292e-06	7.81524e-06	0.0875642	7	23.5266	0.000638001	187.632	1.82336e-32	3.0571e-31	0.188445	1	1	1.82336e-32	3.0571e-31	1	7	6.45016e-06	0.231822					#N/A	#N/A	#N/A	#N/A
ARNTL	-0.226184	0.143483	0.114936	0.205703	0.101128	7	27.1141	0.000137852	11.3401	0.659139	1	44.2491	5.39672e-05	0.000242736	5.39672e-05	0.000242736	6	6	1.87356e-10	-0.264851					#N/A	#N/A	#N/A	#N/A
ARPC2	0.499037	0.306208	0.103157	0.188863	0.602837	7	123.919	0	243.793	5.51331e-44	1.36787e-42	24.6446	0.0382425	0.0958433	5.51331e-44	1.36787e-42	2	6	0	0.560504					#N/A	#N/A	#N/A	#N/A
ARPC5	1.09094	0.153159	1.05644e-12	1.94925e-11	0.117041	7	27.4914	0.000117117	390.125	1.52257e-74	9.537e-73	0.0566068	1	1	1.52257e-74	9.537e-73	5	9	0	0.445694					#N/A	#N/A	#N/A	#N/A
ARPP19	0.97321	0.187431	2.07655e-07	1.77585e-06	0.139098	5	24.0966	7.63917e-05	281.476	1.27084e-54	4.45458e-53	0.0120592	1	1	1.27084e-54	4.45458e-53	2	4	2.19217e-10	0.435885					#N/A	#N/A	#N/A	#N/A
ARRB2	0.0819853	0.210514	0.696942	0.79103	0.257489	7	55.932	3.00453e-10	49.667	6.9422e-06	3.00657e-05	33.9618	0.00208911	0.0071716	6.9422e-06	3.00657e-05	2	6	0.275229	0.164838					#N/A	#N/A	#N/A	#N/A
ARRDC4	-0.714271	0.0833383	1.02818e-17	3.47704e-16	0.00275315	6	5.33603	0.376261	0.438713	1	1	112.785	1.68091e-18	2.19947e-17	1.68091e-18	2.19947e-17	3	5	0	-0.369226					#N/A	#N/A	#N/A	#N/A
ARSK	0.327524	0.180745	0.0699746	0.138509	0.137041	6	20.9284	0.000835677	61.0749	1.43661e-08	7.64118e-08	6.60767	0.882415	1	1.43661e-08	7.64118e-08	1	7	0.0547764	0.0839078					#N/A	#N/A	#N/A	#N/A
ASB13	-0.729062	0.190122	0.000125717	0.000616131	0.204373	7	45.4601	3.7914e-08	0.635697	1	1	265.507	1.76492e-48	6.56139e-47	1.76492e-48	6.56139e-47	2	6	0	-0.212421					#N/A	#N/A	#N/A	#N/A
ASCC3	0.352571	0.306146	0.249467	0.374648	0.510645	6	95.7081	0	159.672	6.12539e-28	8.63086e-27	30.7091	0.00218145	0.00746552	6.12539e-28	8.63086e-27	-2	6	0	0.0919266					#N/A	#N/A	#N/A	#N/A
ASL	-1.19824	0.137381	2.73325e-18	9.97314e-17	0.0859788	7	21.395	0.00155758	0.556481	1	1	442.991	1.07765e-85	9.28343e-84	1.07765e-85	9.28343e-84	7	9	0	-0.30095					#N/A	#N/A	#N/A	#N/A
ASPDH	-1.96405	0.266478	1.70117e-13	3.47422e-12	0.148895	3	6.81365	0.0331462	2.79542e-10	1	1	248.853	7.21245e-51	2.81674e-49	7.21245e-51	2.81674e-49	2	2	6.35093e-09	-0.59259					#N/A	#N/A	#N/A	#N/A
ASPG	-2.57739	0.554633	3.36754e-06	2.31997e-05	0.860658	3	38.1531	5.18988e-09	0	1	1	412.527	5.66088e-86	4.93634e-84	5.66088e-86	4.93634e-84	3	3	0	-1.51092					#N/A	#N/A	#N/A	#N/A
ASS1	-1.78135	0.173236	8.42533e-25	5.32397e-23	0.129326	6	22.695	0.000386025	0.0585991	1	1	750.806	5.80227e-153	2.58041e-150	5.80227e-153	2.58041e-150	4	8	0	-0.235668					#N/A	#N/A	#N/A	#N/A
ATAD2	1.4097	0.276579	3.45252e-07	2.83599e-06	0.475849	7	86.828	1.11022e-16	578.866	1.66645e-114	3.8751e-112	0.122684	1	1	1.66645e-114	3.8751e-112	7	9	0	0.752223					#N/A	#N/A	#N/A	#N/A
ATAD2B	0.286604	0.195933	0.143532	0.245035	0.157638	5	28.824	8.48802e-06	96.7993	2.37724e-16	2.02436e-15	4.48756	0.922684	1	2.37724e-16	2.02436e-15	1	3	0.302245	0.111957					#N/A	#N/A	#N/A	#N/A
ATAD5	0.676564	0.259865	0.00922726	0.0262994	0.409559	7	82.2013	1.22125e-15	189.756	6.74001e-33	1.14735e-31	4.96186	0.986336	1	6.74001e-33	1.14735e-31	2	6	0.126811	0.140632					#N/A	#N/A	#N/A	#N/A
ATF2	1.08817	0.213287	3.36263e-07	2.76855e-06	0.265804	7	54.8088	5.06637e-10	407.276	3.71364e-78	2.60086e-76	0.236266	1	1	3.71364e-78	2.60086e-76	3	7	2.88658e-15	0.515635					#N/A	#N/A	#N/A	#N/A
ATG14	0.756449	0.232337	0.00113061	0.00429681	0.17788	4	22.8607	4.31749e-05	101.882	1.76018e-18	1.68207e-17	0.00613968	1	1	1.76018e-18	1.68207e-17	0	2	7.80538e-08	0.38328					#N/A	#N/A	#N/A	#N/A
ATG16L2	-0.304189	0.268143	0.256615	0.382732	0.301293	5	35.0593	4.51688e-07	4.43692	0.925492	1	64.1543	5.88101e-10	4.41237e-09	5.88101e-10	4.41237e-09	2	6	0.0172719	-0.0330879					#N/A	#N/A	#N/A	#N/A
ATG2A	-1.50623	0.132198	4.49297e-30	4.09851e-28	0.0392831	4	7.38458	0.0605993	6.75222e-11	1	1	398.433	4.05375e-81	3.12851e-79	4.05375e-81	3.12851e-79	2	4	4.01489e-07	-0.288153					#N/A	#N/A	#N/A	#N/A
ATG4A	-0.234206	0.11956	0.0501257	0.105652	0.049579	6	14.2431	0.0141367	4.02904	0.982907	1	39.8566	7.59587e-05	0.000334256	7.59587e-05	0.000334256	3	5	0	-0.184812					#N/A	#N/A	#N/A	#N/A
ATOH8	-1.7447	0.18493	3.93206e-21	1.85036e-19	0.140813	6	18.5779	0.00230284	0.000213072	1	1	444.558	1.35105e-87	1.2231e-85	1.35105e-87	1.2231e-85	5	7	0	-0.57153					#N/A	#N/A	#N/A	#N/A
ATP6V1A	0.666514	0.111143	2.01093e-09	2.39427e-08	0.0470843	7	15.384	0.0174715	165.907	4.58802e-28	6.49295e-27	1.24688	0.999996	1	4.58802e-28	6.49295e-27	3	7	3.88578e-13	0.293738					#N/A	#N/A	#N/A	#N/A
ATP6V1E1	1.15588	0.162597	1.17011e-12	2.14244e-11	0.136375	7	30.6251	2.98873e-05	428.024	1.56096e-82	1.27085e-80	0.234503	1	1	1.56096e-82	1.27085e-80	2	6	0	0.350863					#N/A	#N/A	#N/A	#N/A
ATP8B1	0.791166	0.367795	0.031468	0.0723521	0.755711	6	135.583	0	160.773	3.65466e-28	5.19271e-27	29.4446	0.00338278	0.0110975	3.65466e-28	5.19271e-27	1	7	0	0.640858				ATP8B1	#N/A	#N/A	#N/A	#N/A
ATP9A	0.525317	0.0842285	4.4658e-10	5.82389e-09	0.0130165	6	7.36854	0.194642	100.578	4.29047e-16	3.6061e-15	2.2229	0.99898	1	4.29047e-16	3.6061e-15	-1	5	6.11163e-08	0.281328					#N/A	#N/A	#N/A	#N/A
ATPAF1	-0.78638	0.238725	0.000987413	0.00382286	0.227031	5	26.486	2.52492e-05	0.143574	1	1	126.001	3.05098e-22	4.80513e-21	3.05098e-22	4.80513e-21	1	5	0	-0.0914519					#N/A	#N/A	#N/A	#N/A
ATRIP	1.02034	0.102396	2.17613e-23	1.24666e-21	0	3	1.17687	0.555195	117.306	5.9941e-23	6.92846e-22	1.03527e-05	1	1	5.9941e-23	6.92846e-22	1	3	0.152641	0.197299					#N/A	#N/A	#N/A	#N/A
ATRX	0.496016	0.114438	1.46177e-05	8.80677e-05	0.0497257	7	15.6986	0.0154663	114.301	8.16292e-18	7.55712e-17	1.95443	0.999928	1	8.16292e-18	7.55712e-17	2	6	2.59521e-05	0.385555					#N/A	#N/A	#N/A	#N/A
ATXN1	0.0248851	0.132787	0.851342	0.903471	0.0676235	6	17.6516	0.00341627	17.444	0.133646	0.319978	21.2346	0.0470487	0.114674	0.0470487	0.114674	-2	6	0.00115189	0.18239					#N/A	#N/A	#N/A	#N/A
ATXN2	0.267273	0.110854	0.0159074	0.0412669	0.0479386	7	15.9862	0.0138283	52.2682	2.5327e-06	1.13975e-05	5.80018	0.971279	1	2.5327e-06	1.13975e-05	2	6	4.08996e-07	0.142714					#N/A	#N/A	#N/A	#N/A
AVPR1A	-1.00038	0.288418	0.000523366	0.00219025	0.374956	5	60.4281	2.358e-12	0.0160913	1	1	169.166	4.12735e-31	9.15478e-30	4.12735e-31	9.15478e-30	4	6	0	-0.0671892					#N/A	#N/A	#N/A	#N/A
AZGP1	-1.48417	0.0807357	1.79356e-75	1.82308e-72	0.00941714	7	7.59227	0.269522	0.00390777	1	1	551.588	1.04706e-108	1.53935e-106	1.04706e-108	1.53935e-106	7	9	0	-0.471336					#N/A	#N/A	#N/A	#N/A
B4GALT5	0.356967	0.218042	0.101598	0.186524	0.283144	7	63.7578	7.73359e-12	127.583	2.03734e-20	2.11017e-19	15.0192	0.376841	0.654172	2.03734e-20	2.11017e-19	3	5	0.000524879	0.376091					#N/A	#N/A	#N/A	#N/A
B9D2	-0.581416	0.187263	0.00190398	0.00677564	0.110323	4	17.6229	0.000526071	0.0756701	1	1	75.101	4.7082e-13	4.40348e-12	4.7082e-13	4.40348e-12	1	3	0.0361566	-0.0107757					#N/A	#N/A	#N/A	#N/A
BAIAP2	-0.453171	0.15459	0.00337388	0.0111397	0.101884	6	23.4941	0.000271506	3.60163	0.989601	1	137.91	1.58166e-23	2.64438e-22	1.58166e-23	2.64438e-22	1	5	2.2049e-13	-0.035467					#N/A	#N/A	#N/A	#N/A
BAIAP2L1	0.672939	0.246047	0.00623801	0.0189211	0.244501	5	29.1001	7.45987e-06	85.0662	5.06515e-14	3.79705e-13	1.44029	0.99911	1	5.06515e-14	3.79705e-13	4	6	0	0.956837					#N/A	#N/A	#N/A	#N/A
BANK1	0.0770076	0.126309	0.542078	0.663854	0.0709585	7	20.7962	0.00199587	29.9606	0.00772772	0.0238681	16.1614	0.303615	0.55042	0.00772772	0.0238681	-2	6	6.17549e-08	0.123286					#N/A	#N/A	#N/A	#N/A
BBC3	-0.484895	0.0607396	1.42608e-15	3.82034e-14	0	7	5.17099	0.522077	1.41998	0.99999	1	96.5429	2.17289e-14	2.2369e-13	2.17289e-14	2.2369e-13	3	5	8.40728e-06	-0.0801904					#N/A	#N/A	#N/A	#N/A
BBX	0.729074	0.228996	0.00145362	0.00535618	0.256491	6	35.1994	1.37289e-06	155.982	3.45487e-27	4.72215e-26	1.68303	0.999759	1	3.45487e-27	4.72215e-26	0	6	0	0.320823					#N/A	#N/A	#N/A	#N/A
BCAS3	-0.203199	0.304248	0.504214	0.630529	0.502543	6	94.7904	0	42.8974	2.3501e-05	9.72118e-05	79.5091	5.11995e-12	4.46793e-11	5.11995e-12	4.46793e-11	2	6	0	-0.217354					#N/A	#N/A	#N/A	#N/A
BCCIP	0.0330454	0.206728	0.873	0.917785	0.250171	7	57.3774	1.53214e-10	52.9406	1.94723e-06	8.85573e-06	33.9998	0.00206254	0.0070879	1.94723e-06	8.85573e-06	5	7	6.43929e-15	0.235993					#N/A	#N/A	#N/A	#N/A
BCL7A	0.557184	0.0632326	1.23308e-18	4.66185e-17	5.26264e-05	6	5.00965	0.414704	109.134	8.87643e-18	8.19849e-17	0.0725971	1	1	8.87643e-18	8.19849e-17	-1	5	5.19024e-05	0.0402218					#N/A	#N/A	#N/A	#N/A
BCL9L	0.536615	0.16448	0.00110437	0.00421374	0.110368	6	18.7514	0.00213821	84.1659	6.58256e-13	4.61301e-12	3.08304	0.994929	1	6.58256e-13	4.61301e-12	-1	5	0	0.45182					#N/A	#N/A	#N/A	#N/A
BDH2	-1.48664	0.236713	3.37828e-10	4.4812e-09	0.336015	7	59.0552	7.00071e-11	0.0507968	1	1	718.797	2.50336e-144	8.40232e-142	2.50336e-144	8.40232e-142	4	6	0	-0.573496					#N/A	#N/A	#N/A	#N/A
BHLHB9	0.578491	0.102369	1.59469e-08	1.64538e-07	0.0293713	6	10.3236	0.0665685	129.686	7.13701e-22	7.85159e-21	1.75863	0.999696	1	7.13701e-22	7.85159e-21	-1	5	0.0126246	0.16302					#N/A	#N/A	#N/A	#N/A
BHMT2	-1.02521	0.19873	2.48515e-07	2.08962e-06	0.187679	6	35.9732	9.61611e-07	0.0223165	1	1	298.985	7.67185e-57	3.50834e-55	7.67185e-57	3.50834e-55	3	9	0	-0.229634					#N/A	#N/A	#N/A	#N/A
BIRC6	0.0307509	0.179125	0.863695	0.911581	0.139992	6	22.8019	0.000368299	28.5864	0.00453646	0.0144713	16.4203	0.172736	0.346548	0.00453646	0.0144713	-1	5	0.0134941	0.0833939					#N/A	#N/A	#N/A	#N/A
BLCAP	-0.479926	0.168194	0.00432526	0.0137906	0.151806	7	36.5597	2.14536e-06	3.82642	0.996423	1	157.55	2.20481e-26	4.14601e-25	2.20481e-26	4.14601e-25	1	5	0.193743	-0.0688048					#N/A	#N/A	#N/A	#N/A
BMP1	-0.70645	0.166639	2.24118e-05	0.000130452	0.147248	7	35.0339	4.24481e-06	1.50812	0.999986	1	182.55	1.96621e-31	4.39684e-30	1.96621e-31	4.39684e-30	7	7	4.32052e-06	-0.18573				BMP1	#N/A	#N/A	#N/A	#N/A
BMP7	-0.109948	0.190455	0.563745	0.683227	0.203789	7	45.6875	3.41645e-08	28.6432	0.0116746	0.0351018	52.1801	2.62134e-06	1.39301e-05	2.62134e-06	1.39301e-05	-2	6	0.000372813	-0.0231847				BMP7	#N/A	#N/A	#N/A	#N/A
BOK	-0.572562	0.219631	0.00913578	0.0260763	0.241205	6	48.1102	3.37256e-09	2.38381	0.99855	1	116.655	2.86399e-19	3.90702e-18	2.86399e-19	3.90702e-18	2	6	0	-0.118142					#N/A	#N/A	#N/A	#N/A
BOLA3	0.910491	0.193665	2.58431e-06	1.8216e-05	0.133032	5	16.9991	0.0019337	164.206	4.38375e-30	6.71106e-29	0.657072	0.999976	1	4.38375e-30	6.71106e-29	2	6	3.05172e-10	0.385249					#N/A	#N/A	#N/A	#N/A
BPNT1	0.373462	0.144543	0.0097732	0.0275814	0.102212	7	27.0535	0.000141505	68.0178	4.4013e-09	2.43395e-08	4.66936	0.989903	1	4.4013e-09	2.43395e-08	0	6	6.05888e-10	0.343919					#N/A	#N/A	#N/A	#N/A
BRAF	0.395289	0.150872	0.00879219	0.025276	0.0928936	6	21.9067	0.000545421	81.0953	2.55011e-12	1.72651e-11	4.75907	0.965546	1	2.55011e-12	1.72651e-11	-1	5	0.000494694	0.433125					#N/A	#N/A	#N/A	#N/A
BRAT1	0.812109	0.16075	4.37226e-07	3.52475e-06	0.0341197	3	3.50473	0.173363	75.6497	2.82071e-14	2.1494e-13	0.047923	0.999998	1	2.82071e-14	2.1494e-13	0	2	4.00212e-06	0.297492					#N/A	#N/A	#N/A	#N/A
BRD7	0.509861	0.151541	0.0007668	0.00306789	0.09645	6	22.4955	0.000421378	124.915	6.44687e-21	6.84677e-20	3.43767	0.991586	1	6.44687e-21	6.84677e-20	-1	5	5.36435e-05	0.202037					#N/A	#N/A	#N/A	#N/A
BRD8	0.819105	0.172974	2.1861e-06	1.56253e-05	0.159811	7	36.9401	1.80891e-06	190.701	4.32749e-33	7.43067e-32	0.509209	1	1	4.32749e-33	7.43067e-32	3	7	0	0.366212					#N/A	#N/A	#N/A	#N/A
BRI3	0.42504	0.140564	0.00249611	0.00857655	0.0698993	6	13.849	0.0165976	55.169	1.68794e-07	8.31535e-07	0.962902	0.999989	1	1.68794e-07	8.31535e-07	0	6	2.16837e-05	0.167711					#N/A	#N/A	#N/A	#N/A
BTBD6	-0.410626	0.113431	0.000294538	0.00131623	0.0329619	6	9.17044	0.102456	1.60502	0.999813	1	57.1323	7.48104e-08	4.68015e-07	7.48104e-08	4.68015e-07	2	6	1.24745e-05	-0.095461					#N/A	#N/A	#N/A	#N/A
BTD	-0.803794	0.218956	0.000241582	0.0011027	0.28376	7	61.0299	2.7795e-11	0.0676227	1	1	198.205	1.27746e-34	3.18497e-33	1.27746e-34	3.18497e-33	2	6	0	-0.162293					#N/A	#N/A	#N/A	#N/A
BZW2	1.17785	0.130379	1.65389e-19	6.81004e-18	0.0741426	7	19.3639	0.00359123	417.768	2.27767e-80	1.706e-78	0.0164746	1	1	2.27767e-80	1.706e-78	3	7	0	0.591606					#N/A	#N/A	#N/A	#N/A
C1GALT1	0.290656	0.115716	0.0120112	0.0326965	0.054116	7	17.1314	0.00881218	68.7264	3.27973e-09	1.82865e-08	5.73867	0.972654	1	3.27973e-09	1.82865e-08	1	5	0.00709544	0.366417					#N/A	#N/A	#N/A	#N/A
C3	-0.730463	0.229037	0.00142627	0.00526752	0.256029	6	35.5662	1.15978e-06	1.53987	0.99985	1	129.782	6.8257e-22	1.05539e-20	6.8257e-22	1.05539e-20	4	8	0	-0.138103					#N/A	#N/A	#N/A	#N/A
C8G	-0.708466	0.109372	9.32233e-11	1.33583e-09	0.044749	7	14.857	0.0213985	0.431882	1	1	192.982	1.4846e-33	3.58096e-32	1.4846e-33	3.58096e-32	2	6	0	-0.291051					#N/A	#N/A	#N/A	#N/A
CACYBP	0.713906	0.47829	0.135536	0.234414	1.31649	6	214.436	0	473.251	1.08451e-93	1.25683e-91	12.4011	0.414025	0.704557	1.08451e-93	1.25683e-91	1	7	0	0.528786					#N/A	#N/A	#N/A	#N/A
CADM4	-0.216025	0.135235	0.110174	0.198872	0.0861622	7	24.0449	0.000512416	9.89876	0.769547	1	41.1998	0.000165443	0.000692895	0.000165443	0.000692895	3	5	0.00598337	-0.195482					#N/A	#N/A	#N/A	#N/A
CALR3	-0.168811	0.166882	0.311748	0.442921	0.113296	6	18.8966	0.00200923	11.1305	0.517767	0.957437	34.9348	0.000479644	0.00185225	0.000479644	0.00185225	0	6	6.54353e-05	-0.0740516					#N/A	#N/A	#N/A	#N/A
CAMTA2	-0.599161	0.264173	0.0233252	0.0565425	0.433738	7	87.5822	1.11022e-16	10.8864	0.694934	1	211.245	2.7482e-37	7.44105e-36	2.7482e-37	7.44105e-36	4	6	3.60961e-07	-0.179752					#N/A	#N/A	#N/A	#N/A
CAPN8	-0.16092	0.163017	0.323577	0.455261	0.0452092	3	4.74932	0.093046	3.23732	0.778526	1	13.8988	0.0307876	0.0793624	0.0307876	0.0793624	1	1	0.0266	-0.19					#N/A	#N/A	#N/A	#N/A
CAPZB	0.228327	0.161539	0.157524	0.263559	0.11427	6	26.2002	8.16024e-05	44.4248	1.29249e-05	5.48214e-05	13.0421	0.365988	0.639136	1.29249e-05	5.48214e-05	1	5	7.67334e-10	0.162416					#N/A	#N/A	#N/A	#N/A
CASC4	0.24737	0.23604	0.294637	0.424665	0.277295	6	39.592	1.80473e-07	62.1933	8.96378e-09	4.83642e-08	8.27354	0.763406	1	8.96378e-09	4.83642e-08	1	7	0.00187996	0.221478					#N/A	#N/A	#N/A	#N/A
CASK	1.26238	0.107779	1.09755e-31	1.11561e-29	0.032376	6	10.2177	0.0692957	399.214	5.5509e-78	3.85723e-76	0.000208727	1	1	5.5509e-78	3.85723e-76	5	7	0	0.787205				CASK	#N/A	#N/A	#N/A	#N/A
CASP3	0.309178	0.190645	0.104858	0.191343	0.206852	7	48.1989	1.07827e-08	108.161	1.2706e-16	1.09642e-15	17.6892	0.221303	0.425365	1.2706e-16	1.09642e-15	0	6	1.01885e-11	0.283813					#N/A	#N/A	#N/A	#N/A
CASP8AP2	0.585811	0.189286	0.00196909	0.00698498	0.202484	7	45.8828	3.12387e-08	213.538	9.3103e-38	1.86615e-36	4.06536	0.99506	1	9.3103e-38	1.86615e-36	2	6	1.90044e-07	0.204599					#N/A	#N/A	#N/A	#N/A
CASZ1	0.136837	0.167427	0.41376	0.546255	0.150762	7	37.313	1.52997e-06	42.9016	8.88303e-05	0.000346308	19.0798	0.161922	0.328179	8.88303e-05	0.000346308	-1	5	0	0.407533					#N/A	#N/A	#N/A	#N/A
CAT	-1.4727	0.131734	5.14726e-29	4.38083e-27	0.0735989	7	18.4891	0.00511947	0.00937362	1	1	533.303	7.9956e-105	1.07753e-102	7.9956e-105	1.07753e-102	3	9	0	-0.171486					#N/A	#N/A	#N/A	#N/A
CBLL1	1.02834	0.113258	1.08912e-19	4.57997e-18	0.0485978	7	15.1496	0.0191244	313.978	1.4297e-58	5.62054e-57	0.00771776	1	1	1.4297e-58	5.62054e-57	3	7	0	0.501966					#N/A	#N/A	#N/A	#N/A
CBR1	-0.294423	0.235058	0.210368	0.329244	0.335888	7	73.2021	8.99281e-14	13.617	0.478616	0.905225	129.643	7.99575e-21	1.18039e-19	7.99575e-21	1.18039e-19	0	8	0	-0.0337685					#N/A	#N/A	#N/A	#N/A
CBS	-1.29937	0.159404	3.59685e-16	1.02946e-14	0.128485	7	28.4185	7.8353e-05	0.0159426	1	1	495.842	7.05274e-97	7.84132e-95	7.05274e-97	7.84132e-95	3	7	0	-0.127252					#N/A	#N/A	#N/A	#N/A
CBX5	0.385567	0.180444	0.0326163	0.0744918	0.180809	7	42.8696	1.23786e-07	96.195	2.53161e-14	1.93573e-13	13.3655	0.497966	0.811796	2.53161e-14	1.93573e-13	2	6	2.32303e-08	0.24546					#N/A	#N/A	#N/A	#N/A
CCAR1	0.440361	0.200691	0.0282195	0.0662185	0.186431	6	28.2386	3.26912e-05	72.9006	9.14498e-11	5.62712e-10	6.43257	0.892727	1	9.14498e-11	5.62712e-10	2	6	1.25983e-06	0.303255					#N/A	#N/A	#N/A	#N/A
CCDC122	0.24716	0.185316	0.182294	0.294719	0.0671867	3	6.06914	0.0480954	22.075	0.00117355	0.00405403	2.23277	0.897095	1	0.00117355	0.00405403	4	6	0.237475	0.0710715					#N/A	#N/A	#N/A	#N/A
CCDC130	-0.0436733	0.120234	0.716428	0.80577	0.0616827	7	18.9227	0.00429625	19.7776	0.13731	0.327646	23.8551	0.0477016	0.116027	0.0477016	0.116027	3	5	0.00029095	-0.00648994					#N/A	#N/A	#N/A	#N/A
CCDC151	-0.80232	0.159152	4.62594e-07	3.71328e-06	0.060185	4	7.72764	0.0519891	0.1167	1	1	111.785	1.63576e-20	2.37636e-19	1.63576e-20	2.37636e-19	3	3	1.3966e-05	-0.324715					#N/A	#N/A	#N/A	#N/A
CCDC25	-1.37586	0.100191	6.49968e-43	1.37639e-40	0.0295397	7	11.0959	0.0854585	0.0152863	1	1	500.384	7.68681e-98	8.79362e-96	7.68681e-98	8.79362e-96	3	7	0	-0.144324					#N/A	#N/A	#N/A	#N/A
CCDC28A	-1.21491	0.106898	6.23534e-30	5.61591e-28	0.0314376	6	10.0495	0.0738439	0.281673	1	1	386.12	3.27925e-75	2.2787e-73	3.27925e-75	2.2787e-73	3	7	0	-0.100779					#N/A	#N/A	#N/A	#N/A
CCDC34	1.72286	0.244612	1.87813e-12	3.34583e-11	0.288362	6	33.3626	3.18822e-06	424.072	2.99986e-83	2.50537e-81	0.0293312	1	1	2.99986e-83	2.50537e-81	4	6	0	1.21493					#N/A	#N/A	#N/A	#N/A
CCDC8	-0.181848	0.166262	0.274067	0.402386	0.114477	6	19.5403	0.00152382	11.6742	0.472183	0.895726	33.1175	0.000927975	0.00340612	0.000927975	0.00340612	3	5	0.000770674	-0.34119					#N/A	#N/A	#N/A	#N/A
CCDC80	0.184579	0.136212	0.17539	0.286118	0.0636448	6	13.137	0.0221283	31.8421	0.00146358	0.00500061	10.6005	0.563433	0.891321	0.00146358	0.00500061	-2	6	9.80987e-06	0.232259					#N/A	#N/A	#N/A	#N/A
CCNE2	1.17786	0.290386	4.98789e-05	0.000268781	0.531363	7	98.7292	0	495.829	7.09925e-97	9.21814e-95	1.0393	0.999999	1	7.09925e-97	9.21814e-95	4	6	2.25999e-10	0.818995					#N/A	#N/A	#N/A	#N/A
CCNL2	-0.300809	0.237693	0.20568	0.323744	0.332064	7	68.6234	7.8304e-13	30.5104	0.00648702	0.0202381	89.1621	5.46246e-13	5.08486e-12	5.46246e-13	5.08486e-12	6	6	3.21666e-05	-0.112174					#N/A	#N/A	#N/A	#N/A
CCS	-1.18518	0.162284	2.81068e-13	5.56753e-12	0.135345	7	30.2696	3.493e-05	0.0936181	1	1	438.002	1.22005e-84	1.02616e-82	1.22005e-84	1.02616e-82	5	7	0	-0.380567					#N/A	#N/A	#N/A	#N/A
CCT6A	1.68934	0.207266	3.62168e-16	1.0349e-14	0.243743	7	43.9975	7.40039e-08	770.917	1.83119e-155	1.86143e-152	0.000990877	1	1	1.83119e-155	1.86143e-152	5	7	0	0.531496					#N/A	#N/A	#N/A	#N/A
CD2AP	0.940361	0.225476	3.0385e-05	0.000171829	0.303782	7	62.4311	1.4414e-11	359.755	3.69323e-68	1.91821e-66	0.421108	1	1	3.69323e-68	1.91821e-66	3	7	2.14939e-13	0.631413					#N/A	#N/A	#N/A	#N/A
CD302	-1.35624	0.171709	2.82254e-15	7.25645e-14	0.0750593	4	9.83628	0.0200103	0.0183223	1	1	343.961	1.76117e-69	1.07661e-67	1.76117e-69	1.07661e-67	1	5	0	-0.0784382					#N/A	#N/A	#N/A	#N/A
CD37	0.140903	0.195725	0.471586	0.60131	0.184159	6	39.2085	2.15603e-07	32.0767	0.00134656	0.00462298	34.1553	0.000637524	0.00240579	0.000637524	0.00240579	0	6	1.21152e-09	0.406782					#N/A	#N/A	#N/A	#N/A
CD47	0.212389	0.245873	0.387689	0.520665	0.313451	6	61.7675	5.23881e-12	83.4036	9.21909e-13	6.39495e-12	18.0413	0.114441	0.245528	9.21909e-13	6.39495e-12	-1	5	0	0.292438					#N/A	#N/A	#N/A	#N/A
CDC14B	-0.75388	0.281429	0.0073895	0.0218346	0.500783	7	99.8482	0	2.69393	0.999503	1	362.516	9.72107e-69	5.82356e-67	9.72107e-69	5.82356e-67	3	5	0	-0.0821779					#N/A	#N/A	#N/A	#N/A
CDC26	-0.192382	0.126611	0.128644	0.225007	0.0499137	6	11.362	0.0446564	9.25913	0.680653	1	30.9001	0.00204028	0.00701614	0.00204028	0.00701614	2	6	0.017628	-0.00773821					#N/A	#N/A	#N/A	#N/A
CDC42BPA	0.315674	0.128937	0.0143541	0.0379147	0.0752833	7	21.5979	0.00143164	64.9241	1.57826e-08	8.36705e-08	2.86112	0.999295	1	1.57826e-08	8.36705e-08	2	6	6.44739e-07	0.23016					#N/A	#N/A	#N/A	#N/A
CDC42SE1	0.825276	0.139221	3.06968e-09	3.54798e-08	0.0753084	6	18.1488	0.00276558	194.753	3.94204e-35	7.31612e-34	0.168335	1	1	3.94204e-35	7.31612e-34	1	7	1.29385e-12	0.334094					#N/A	#N/A	#N/A	#N/A
CDC42SE2	0.659567	0.171038	0.000115133	0.000569359	0.157866	7	37.8628	1.1949e-06	127.465	2.14967e-20	2.22457e-19	0.773767	1	1	2.14967e-20	2.22457e-19	1	7	2.00284e-13	0.467239					#N/A	#N/A	#N/A	#N/A
CDC5L	0.149507	0.192033	0.436246	0.567932	0.210488	7	49.2941	6.51061e-09	74.3396	3.12704e-10	1.85732e-09	19.369	0.151324	0.31027	3.12704e-10	1.85732e-09	-2	6	1.12569e-06	0.216752					#N/A	#N/A	#N/A	#N/A
CDCA8	1.85557	0.220802	4.32418e-17	1.36866e-15	0.26952	7	46.6766	2.17062e-08	592.231	2.3929e-117	5.91212e-115	2.77828e-06	1	1	2.3929e-117	5.91212e-115	5	7	0	1.28405					#N/A	#N/A	#N/A	#N/A
CDK12	0.783492	0.340962	0.0215681	0.0530604	0.422835	4	48.8733	1.38802e-10	106.819	1.7136e-19	1.71013e-18	0.700797	0.999525	1	1.7136e-19	1.71013e-18	0	2	0.0316504	0.298736					#N/A	#N/A	#N/A	#N/A
CDK20	-0.434634	0.241382	0.071765	0.141494	0.195944	4	25.4772	1.22704e-05	3.24132	0.918313	1	66.0591	2.97855e-11	2.47133e-10	2.97855e-11	2.47133e-10	1	1	0.000987	-0.252					#N/A	#N/A	#N/A	#N/A
CDK7	1.23977	0.165726	7.38384e-14	1.58341e-12	0.142587	7	31.5921	1.95338e-05	448.042	9.22625e-87	8.46009e-85	0.00200855	1	1	9.22625e-87	8.46009e-85	2	6	0	0.590219					#N/A	#N/A	#N/A	#N/A
CDKN2AIP	-0.449302	0.156601	0.00411665	0.0132012	0.126706	7	31.7379	1.83176e-05	5.2727	0.981644	1	127.787	1.85757e-20	2.6931e-19	1.85757e-20	2.6931e-19	1	7	0.30516	-0.0188637					#N/A	#N/A	#N/A	#N/A
CDO1	-1.08073	0.211139	3.07861e-07	2.54946e-06	0.217039	6	41.2121	8.50118e-08	0.0166877	1	1	286.718	2.87283e-54	1.22407e-52	2.87283e-54	1.22407e-52	2	8	0	-0.228267					#N/A	#N/A	#N/A	#N/A
CDS1	0.737066	0.250486	0.00325526	0.010792	0.385909	7	81.1552	2.10942e-15	194.825	6.24989e-34	1.11068e-32	1.38858	0.999992	1	6.24989e-34	1.11068e-32	0	6	0	1.41081				CDS1	#N/A	#N/A	#N/A	#N/A
CEACAM1	-0.406722	0.118979	0.000629796	0.00257743	0.0592367	7	18.1724	0.00581545	1.70915	0.999969	1	85.6749	2.47327e-12	2.2026e-11	2.47327e-12	2.2026e-11	2	6	0	-0.0443019				CEACAM1	#N/A	#N/A	#N/A	#N/A
CELA1	-0.540013	0.226889	0.0173093	0.0442446	0.108022	3	6.88858	0.0319275	0.896503	0.989233	1	42.9041	1.21855e-07	7.47474e-07	1.21855e-07	7.47474e-07	1	1	2.21e-05	-0.323					#N/A	#N/A	#N/A	#N/A
CENPQ	1.04542	0.157865	3.53701e-11	5.37516e-10	0.105304	6	22.371	0.00044504	349.677	1.64138e-67	8.39038e-66	1.00836	0.999985	1	1.64138e-67	8.39038e-66	5	7	2.81565e-09	0.477451					#N/A	#N/A	#N/A	#N/A
CENPT	-0.0729361	0.165336	0.659112	0.761862	0.121571	6	27.6473	4.26565e-05	17.5669	0.129488	0.3113	35.4767	0.000393046	0.00153854	0.000393046	0.00153854	3	5	0.000227932	-0.0587522					#N/A	#N/A	#N/A	#N/A
CEP104	-0.35708	0.193403	0.0648483	0.130334	0.0675905	3	5.06412	0.0794949	0.7215	0.994015	1	20.3911	0.00235853	0.00802216	0.00235853	0.00802216	2	2	0.0492405	-0.0380877					#N/A	#N/A	#N/A	#N/A
CEP112	0.667844	0.179103	0.000192366	0.000902139	0.0512373	3	4.23502	0.120331	46.5621	2.28774e-08	1.20085e-07	0.00508972	1	1	2.28774e-08	1.20085e-07	0	2	2.11727e-05	0.26898					#N/A	#N/A	#N/A	#N/A
CEP128	0.752384	0.109439	6.20201e-12	1.03345e-10	0	3	0.852738	0.652875	62.5247	1.37947e-11	8.9234e-11	0.00371999	1	1	1.37947e-11	8.9234e-11	0	2	6.67309e-08	0.515513					#N/A	#N/A	#N/A	#N/A
CEP350	0.992117	0.0780334	4.94439e-37	7.45346e-35	0.00980746	7	7.86207	0.248384	291.899	5.76734e-54	1.97488e-52	0.0155339	1	1	5.76734e-54	1.97488e-52	3	7	5.10703e-15	0.372358					#N/A	#N/A	#N/A	#N/A
CEP41	1.39476	0.169717	2.06593e-16	6.03923e-15	0.0370273	3	3.40409	0.18231	154.041	1.08125e-30	1.69167e-29	1.20696e-07	1	1	1.08125e-30	1.69167e-29	2	2	4.70528e-08	0.932189					#N/A	#N/A	#N/A	#N/A
CERKL	0.348206	0.184638	0.0593097	0.12139	0.0440069	3	3.5724	0.167596	19.1385	0.00393599	0.0126912	0.670548	0.995105	1	0.00393599	0.0126912	1	5	4.84472e-05	0.279679					#N/A	#N/A	#N/A	#N/A
CETN2	1.20681	0.148804	5.0578e-16	1.41571e-14	0.10706	7	25.1205	0.000324355	429.142	9.06637e-83	7.4495e-81	0.295782	1	1	9.06637e-83	7.4495e-81	3	7	0	0.629993					#N/A	#N/A	#N/A	#N/A
CFHR2	-0.633733	0.210145	0.00256386	0.00877375	0.213792	6	40.8457	1.00811e-07	3.05389	0.995151	1	142.591	1.7946e-24	3.12216e-23	1.7946e-24	3.12216e-23	3	7	0	-0.113772					#N/A	#N/A	#N/A	#N/A
CHCHD3	0.901139	0.179129	4.88778e-07	3.90233e-06	0.175368	7	38.9695	7.25687e-07	335.345	4.85143e-63	2.13619e-61	0.414997	1	1	4.85143e-63	2.13619e-61	2	6	3.42726e-13	0.258411					#N/A	#N/A	#N/A	#N/A
CHD2	0.132838	0.0761799	0.0812046	0.156116	0.00337332	4	3.46406	0.325453	16.4706	0.0361194	0.0992628	3.83718	0.871507	1	0.0361194	0.0992628	1	3	0.00279316	0.363461					#N/A	#N/A	#N/A	#N/A
CHD3	0.105162	0.0816718	0.197879	0.314429	0.014841	7	9.09676	0.168209	25.5843	0.0292188	0.0817318	8.69522	0.850065	1	0.0292188	0.0817318	3	5	0.0280214	0.433166					#N/A	#N/A	#N/A	#N/A
CHD6	0.081583	0.208087	0.695013	0.789658	0.205021	6	31.005	9.34613e-06	31.9499	0.00140865	0.00482264	21.4053	0.0447515	0.10979	0.00140865	0.00482264	1	5	7.78108e-06	0.11177					#N/A	#N/A	#N/A	#N/A
CHD7	0.717958	0.212482	0.000727728	0.00292704	0.223178	6	43.9057	2.42057e-08	244.163	2.25268e-45	5.85007e-44	0.306597	1	1	2.25268e-45	5.85007e-44	1	5	1.28257e-07	0.464257					#N/A	#N/A	#N/A	#N/A
CHD8	0.544816	0.226773	0.0162847	0.0420638	0.259705	6	51.4689	6.93225e-10	124.615	7.404e-21	7.84453e-20	12.8997	0.37637	0.653482	7.404e-21	7.84453e-20	-1	5	0	0.416148					#N/A	#N/A	#N/A	#N/A
CHIC1	-0.154848	0.27838	0.578043	0.695708	0.193717	3	13.6795	0.00107039	7.23993	0.299228	0.629713	21.2427	0.00165919	0.00581983	0.00165919	0.00581983	3	3	0.19955	-0.135361					#N/A	#N/A	#N/A	#N/A
CHORDC1	0.262293	0.15835	0.0976386	0.180888	0.130292	7	32.8562	1.11754e-05	59.5084	1.43052e-07	7.09637e-07	9.22548	0.816341	1	1.43052e-07	7.09637e-07	-1	5	0.00261959	0.0913976					#N/A	#N/A	#N/A	#N/A
CHPT1	0.104014	0.274848	0.705103	0.797303	0.402239	6	77.3784	2.9976e-15	64.2687	3.72075e-09	2.06839e-08	45.638	8.00843e-06	4.01075e-05	3.72075e-09	2.06839e-08	1	9	0	0.216712					#N/A	#N/A	#N/A	#N/A
CHRD	-1.4137	0.205277	5.70656e-12	9.54025e-11	0.240497	7	47.9494	1.20946e-08	9.16366e-05	1	1	519.356	7.28851e-102	9.36139e-100	7.28851e-102	9.36139e-100	5	7	0	-0.472912					#N/A	#N/A	#N/A	#N/A
CIZ1	0.798584	0.129388	6.74198e-10	8.60613e-09	0.0744433	7	20.6131	0.00215248	218.632	8.38886e-39	1.7322e-37	0.707002	1	1	8.38886e-39	1.7322e-37	2	6	1.50113e-11	0.351902					#N/A	#N/A	#N/A	#N/A
CKAP4	1.19939	0.152143	3.18793e-15	8.16515e-14	0.0949157	6	20.3231	0.00108673	415.95	1.58151e-81	1.23936e-79	0.0115995	1	1	1.58151e-81	1.23936e-79	7	9	0	0.469587					#N/A	#N/A	#N/A	#N/A
CKAP5	1.86677	0.160184	2.19075e-31	2.17705e-29	0.122772	7	24.3064	0.000458632	798.651	2.14894e-161	2.73053e-158	0.0472734	1	1	2.14894e-161	2.73053e-158	2	6	0	0.563095					#N/A	#N/A	#N/A	#N/A
CLCC1	0.719976	0.165527	1.36396e-05	8.26647e-05	0.12027	6	26.118	8.46545e-05	167.654	1.44029e-29	2.16396e-28	0.350586	1	1	1.44029e-29	2.16396e-28	3	7	0	0.88627					#N/A	#N/A	#N/A	#N/A
CLCN3	0.0946998	0.109012	0.385007	0.518002	0.0455094	7	15.5349	0.0164804	28.2647	0.0131195	0.0391286	13.2568	0.506412	0.8221	0.0131195	0.0391286	-2	6	0	0.265748					#N/A	#N/A	#N/A	#N/A
CLDN14	-0.59301	0.156982	0.000158374	0.000755877	0.127514	7	31.3335	2.18905e-05	3.25308	0.998535	1	209.186	7.26021e-37	1.94652e-35	7.26021e-37	1.94652e-35	3	7	0	-0.416844					#N/A	#N/A	#N/A	#N/A
CLEC2D	0.169499	0.147483	0.250442	0.375732	0.10861	7	28.5106	7.52789e-05	56.7781	4.27364e-07	2.04502e-06	16.8972	0.261698	0.487853	4.27364e-07	2.04502e-06	-1	7	0	0.179856					#N/A	#N/A	#N/A	#N/A
CLPP	-0.609922	0.13603	7.33443e-06	4.71673e-05	0.0868006	7	23.4201	0.000667307	2.05303	0.999902	1	177.465	2.11383e-30	4.56069e-29	2.11383e-30	4.56069e-29	2	6	0.000714152	-0.0813205					#N/A	#N/A	#N/A	#N/A
CLPX	-0.807132	0.199548	5.23651e-05	0.000280606	0.190949	6	38.0127	3.75107e-07	2.74206	0.997107	1	194.588	4.26161e-35	1.07991e-33	4.26161e-35	1.07991e-33	0	6	0	-0.0091959					#N/A	#N/A	#N/A	#N/A
CLUAP1	0.400902	0.204259	0.049679	0.104889	0.243061	7	55.3713	3.9003e-10	96.9676	1.803e-14	1.39208e-13	5.88645	0.969273	1	1.803e-14	1.39208e-13	-1	5	0	0.423338					#N/A	#N/A	#N/A	#N/A
CMC2	-0.442756	0.120974	0.000252284	0.00114481	0	2	0.00372835	0.951311	0.13123	0.997939	1	21.047	0.000309941	0.00123691	0.000309941	0.00123691	1	1	0.372	-0.135					#N/A	#N/A	#N/A	#N/A
CNOT1	0.324116	0.189773	0.0876513	0.166034	0.204337	7	47.6994	1.35684e-08	88.3289	7.84234e-13	5.46766e-12	4.97294	0.986186	1	7.84234e-13	5.46766e-12	2	6	1.68399e-12	0.426193					#N/A	#N/A	#N/A	#N/A
CNOT6	1.34577	0.115577	2.46429e-31	2.43527e-29	0.0496833	7	14.6603	0.0230701	493.216	2.54078e-96	3.21693e-94	0.0603029	1	1	2.54078e-96	3.21693e-94	5	7	0	0.518153					#N/A	#N/A	#N/A	#N/A
CNTLN	0.218095	0.065349	0.000845684	0.00334364	0	5	2.99495	0.558671	28.5195	0.00148979	0.00508431	2.301	0.993469	1	0.00148979	0.00508431	1	3	0.00115312	1.2827					#N/A	#N/A	#N/A	#N/A
CNTNAP1	0.421462	0.222718	0.0584434	0.119865	0.295311	7	64.8279	4.67748e-12	112.509	1.82223e-17	1.65175e-16	12.0594	0.601532	0.935044	1.82223e-17	1.65175e-16	0	6	0	0.323424					#N/A	#N/A	#N/A	#N/A
COIL	1.11576	0.157374	1.3421e-12	2.43232e-11	0.125517	7	28.94	6.24487e-05	411.638	4.47052e-79	3.21968e-77	0.0318095	1	1	4.47052e-79	3.21968e-77	2	6	0	0.25257					#N/A	#N/A	#N/A	#N/A
COL16A1	0.0692493	0.256389	0.787087	0.858044	0.408294	7	88.0331	1.11022e-16	82.4646	9.85056e-12	6.42934e-11	35.2767	0.00133757	0.00478033	9.85056e-12	6.42934e-11	-4	6	0	0.46803				COL16A1	#N/A	#N/A	#N/A	#N/A
COL19A1	-0.0344137	0.158052	0.827635	0.887052	0.0919387	5	18.6987	0.000900635	19.794	0.0312624	0.0870037	18.6313	0.0452039	0.110754	0.0312624	0.0870037	2	4	0.000705615	-0.132229					#N/A	#N/A	#N/A	#N/A
COL1A1	0.837393	0.38134	0.0280973	0.0659925	0.812872	6	135.751	0	198.749	5.91099e-36	1.12041e-34	5.44044	0.941629	1	5.91099e-36	1.12041e-34	5	7	0	2.25687				COL1A1	#N/A	#N/A	#N/A	#N/A
COL1A2	0.726056	0.253333	0.00415673	0.0133069	0.396174	7	82.8447	8.88178e-16	214.837	5.04088e-38	1.01785e-36	4.22287	0.993969	1	5.04088e-38	1.01785e-36	5	7	0	1.69349				COL1A2	#N/A	#N/A	#N/A	#N/A
COL3A1	0.158828	0.323627	0.623587	0.73304	0.678444	7	139.409	0	111.572	2.77068e-17	2.48551e-16	69.4488	2.42843e-09	1.73178e-08	2.77068e-17	2.48551e-16	4	8	0	0.928727				COL3A1	#N/A	#N/A	#N/A	#N/A
COL6A3	0.207981	0.271944	0.444395	0.575668	0.465348	7	99.239	0	101.079	2.94438e-15	2.36842e-14	27.236	0.0179374	0.0494365	2.94438e-15	2.36842e-14	0	6	0	1.28286				COL6A3	#N/A	#N/A	#N/A	#N/A
COLEC12	0.639021	0.189995	0.000770024	0.00307975	0.201707	7	45.2554	4.1639e-08	171.369	3.62093e-29	5.36773e-28	7.85173	0.896906	1	3.62093e-29	5.36773e-28	-2	6	1.30268e-09	0.348117					#N/A	#N/A	#N/A	#N/A
COPB1	0.882056	0.106339	1.08794e-16	3.26622e-15	0.0326832	6	10.66	0.0585538	248.934	2.28291e-46	6.10687e-45	0.164302	1	1	2.28291e-46	6.10687e-45	4	8	0	0.257022					#N/A	#N/A	#N/A	#N/A
COPZ2	-0.756819	0.190675	7.21267e-05	0.000374705	0.171816	6	34.8764	1.59259e-06	0.27933	1	1	235.727	1.28495e-43	4.18644e-42	1.28495e-43	4.18644e-42	1	5	0	-0.252715					#N/A	#N/A	#N/A	#N/A
COQ3	-0.31443	0.212425	0.138821	0.238977	0.266116	7	60.0729	4.35014e-11	11.9011	0.614246	1	90.0868	3.65448e-13	3.44604e-12	3.65448e-13	3.44604e-12	2	6	0	-0.110797					#N/A	#N/A	#N/A	#N/A
CORO1A	0.0250564	0.169148	0.882238	0.923648	0.12866	6	28.9393	2.38325e-05	25.2726	0.0135828	0.0404427	28.9589	0.0039957	0.0129306	0.0039957	0.0129306	1	5	1.58655e-06	0.411987				CORO1A	#N/A	#N/A	#N/A	#N/A
COX14	-0.450539	0.120957	0.000195477	0.000914677	0	2	0.066993	0.795766	0.0673998	0.999445	1	21.8119	0.000218455	0.000895725	0.000218455	0.000895725	1	1	0.294	-0.16					#N/A	#N/A	#N/A	#N/A
COX18	-0.698493	0.245018	0.00436118	0.0138877	0.299955	6	40.7399	1.05891e-07	4.46804	0.973436	1	131.134	3.65431e-22	5.72997e-21	3.65431e-22	5.72997e-21	4	6	8.23534e-07	-0.10071					#N/A	#N/A	#N/A	#N/A
CPED1	-1.86616	0.253336	1.7537e-13	3.56716e-12	0.130221	3	6.29837	0.0428871	4.69153e-08	1	1	237.744	1.7021e-48	6.33443e-47	1.7021e-48	6.33443e-47	2	2	0.000194894	-0.61146					#N/A	#N/A	#N/A	#N/A
CPN1	-1.13027	0.114227	4.37833e-23	2.45297e-21	0.0483476	7	14.7318	0.0224486	0.0201603	1	1	349.728	4.69437e-66	2.59745e-64	4.69437e-66	2.59745e-64	2	6	0	-0.0857569					#N/A	#N/A	#N/A	#N/A
CPPED1	0.386464	0.206325	0.061056	0.124254	0.17779	5	31.7787	2.12308e-06	73.4125	9.68331e-12	6.32366e-11	3.15528	0.97753	1	9.68331e-12	6.32366e-11	0	2	3.63975e-05	0.717689					#N/A	#N/A	#N/A	#N/A
CRADD	-0.632105	0.209738	0.00258014	0.00882265	0.257595	7	57.1021	1.74199e-10	10.2003	0.7474	1	158.623	1.34209e-26	2.54525e-25	1.34209e-26	2.54525e-25	2	6	0	-0.102077					#N/A	#N/A	#N/A	#N/A
CREM	-0.5694	0.199316	0.00427983	0.0136543	0.226978	7	51.1257	2.79466e-09	8.7051	0.849465	1	161.172	4.1242e-27	7.94858e-26	4.1242e-27	7.94858e-26	1	5	0	-0.264574					#N/A	#N/A	#N/A	#N/A
CRIM1	0.106881	0.179612	0.551799	0.672472	0.179104	7	43.0017	1.16555e-07	47.4391	1.62729e-05	6.83619e-05	22.5953	0.0671811	0.156006	1.62729e-05	6.83619e-05	-4	6	1.45886e-06	0.162509					#N/A	#N/A	#N/A	#N/A
CRP	-0.481553	0.0668239	5.74947e-13	1.10206e-11	0.00339954	7	6.69749	0.349732	0.220229	1	1	96.1974	2.52896e-14	2.58922e-13	2.52896e-14	2.58922e-13	4	8	2.03393e-13	-0.443126					#N/A	#N/A	#N/A	#N/A
CRY2	-0.867524	0.186531	3.30589e-06	2.28458e-05	0.193967	7	43.5975	8.88295e-08	0.962503	0.999999	1	264.896	2.36328e-48	8.72208e-47	2.36328e-48	8.72208e-47	3	7	0	-0.203556					#N/A	#N/A	#N/A	#N/A
CRYZL1	0.230412	0.120114	0.0550754	0.114175	0.0503206	6	14.3709	0.0134174	44.3092	1.35258e-05	5.72677e-05	5.81289	0.925219	1	1.35258e-05	5.72677e-05	3	7	0.00506467	0.205803					#N/A	#N/A	#N/A	#N/A
CSDE1	0.197603	0.0668786	0.00313029	0.0104351	0.00378177	7	6.7924	0.340474	36.2812	0.000946899	0.00330931	2.91911	0.999208	1	0.000946899	0.00330931	1	5	1.51927e-05	0.167514					#N/A	#N/A	#N/A	#N/A
CSF2RA	0.0934355	0.216738	0.666397	0.767638	0.234242	6	47.876	3.76514e-09	36.1841	0.000302642	0.00111753	34.4196	0.000579029	0.00220281	0.000302642	0.00111753	0	6	1.7833e-10	0.250221					#N/A	#N/A	#N/A	#N/A
CSNK1A1	0.234881	0.176446	0.183131	0.295776	0.171314	7	41.1771	2.67209e-07	85.3717	2.81913e-12	1.90409e-11	16.4597	0.286113	0.524735	2.81913e-12	1.90409e-11	-1	7	1.46565e-07	0.240927					#N/A	#N/A	#N/A	#N/A
CSNK1E	0.860608	0.181249	2.05226e-06	1.4723e-05	0.150923	6	30.8766	9.90749e-06	270.599	6.81918e-51	2.12445e-49	3.7802	0.987084	1	6.81918e-51	2.12445e-49	-1	5	0	0.378576					#N/A	#N/A	#N/A	#N/A
CSNK1G1	0.491975	0.295003	0.0953766	0.177576	0.553798	7	113.957	0	153.909	1.1854e-25	1.5286e-24	28.897	0.0107907	0.0314861	1.1854e-25	1.5286e-24	2	6	0	0.622796					#N/A	#N/A	#N/A	#N/A
CSPP1	0.687268	0.0952693	5.4351e-13	1.04632e-11	0.0273088	7	11.4216	0.0761895	165.232	6.27678e-28	8.84067e-27	0.452603	1	1	6.27678e-28	8.84067e-27	3	7	7.30671e-12	0.336276					#N/A	#N/A	#N/A	#N/A
CSRNP1	-2.24169	0.203113	2.54286e-28	2.0607e-26	0.0623872	3	3.97821	0.136818	5.59552e-14	1	1	318.834	7.51013e-66	4.14256e-64	7.51013e-66	4.14256e-64	2	2	0	-0.873777					#N/A	#N/A	#N/A	#N/A
CSRP3	-0.201577	0.0653168	0.00202768	0.00716565	0	5	2.54927	0.635836	2.03473	0.996067	1	26.3824	0.00325855	0.0107295	0.00325855	0.0107295	-1	5	0.133254	-0.0845082					#N/A	#N/A	#N/A	#N/A
CTH	-1.44981	0.266479	5.30961e-08	5.05066e-07	0.438529	7	78.9605	5.88418e-15	0.0821845	1	1	603.014	1.21448e-119	2.32305e-117	1.21448e-119	2.32305e-117	6	8	0	-0.491636					#N/A	#N/A	#N/A	#N/A
CTNNA1	1.31581	0.174718	5.03251e-14	1.10448e-12	0.134952	6	26.2757	7.88928e-05	418.825	3.8864e-82	3.12829e-80	0.00121129	1	1	3.8864e-82	3.12829e-80	7	9	0	0.438137					#N/A	#N/A	#N/A	#N/A
CTNNB1	0.361024	0.175574	0.0397587	0.0876149	0.169237	7	40.558	3.5382e-07	124.244	9.25182e-20	9.3194e-19	5.00017	0.98581	1	9.25182e-20	9.3194e-19	3	7	1.0818e-09	0.322832				CTNNB1	#N/A	#N/A	#N/A	#N/A
CTSF	-0.798818	0.133363	2.10124e-09	2.49595e-08	0.0813013	7	21.9843	0.00121885	0.124199	1	1	219.252	6.25696e-39	1.76956e-37	6.25696e-39	1.76956e-37	2	6	0	-0.356821					#N/A	#N/A	#N/A	#N/A
CTTNBP2NL	0.601763	0.341725	0.0782457	0.151426	0.646825	6	119.509	0	122.607	1.86572e-20	1.93693e-19	35.3578	0.000410633	0.00160267	1.86572e-20	1.93693e-19	1	5	0	0.609597					#N/A	#N/A	#N/A	#N/A
CTU1	-0.811817	0.239175	0.000688181	0.00278466	NA	1	NA	NA	0.00062137	0.999689	1	16.1538	0.000310637	0.00123941	0.000310637	0.00123941	1	1	0.0006	-0.0573087					#N/A	#N/A	#N/A	#N/A
CUL4A	0.197188	0.116293	0.0899584	0.169639	0.0456458	6	13.5362	0.0188398	43.8182	1.63995e-05	6.88695e-05	6.56326	0.885076	1	1.63995e-05	6.88695e-05	2	6	0.000672217	0.153648				CUL4A	#N/A	#N/A	#N/A	#N/A
CUTC	-0.46565	0.145818	0.00140629	0.00520388	0.104934	7	27.404	0.000121624	2.48278	0.999693	1	97.2554	1.58873e-14	1.64985e-13	1.58873e-14	1.64985e-13	2	6	0	-0.0631377					#N/A	#N/A	#N/A	#N/A
CUX1	0.562132	0.27795	0.0431327	0.0934239	0.276585	4	39.3785	1.44305e-08	92.1041	1.73788e-16	1.49168e-15	2.68435	0.95258	1	1.73788e-16	1.49168e-15	-2	2	0.000104586	0.526472				CUX1	#N/A	#N/A	#N/A	#N/A
CXCL1	0.0431427	0.139548	0.7572	0.836173	0.0776168	6	19.4962	0.00155304	24.0523	0.0200107	0.0578437	15.3398	0.223378	0.428635	0.0200107	0.0578437	-2	6	1.37672e-05	0.150367				CXCL1	#N/A	#N/A	#N/A	#N/A
CXCL11	0.475555	0.144278	0.000980366	0.00379764	0.102203	7	27.0026	0.000144642	104.509	6.44633e-16	5.36611e-15	2.39642	0.999751	1	6.44633e-16	5.36611e-15	4	6	6.36069e-09	0.832323					#N/A	#N/A	#N/A	#N/A
CXCR5	-0.682	0.215783	0.00157452	0.00574926	0.196416	5	33.9173	7.74859e-07	1.47706	0.999005	1	134.583	5.41385e-24	9.27366e-23	5.41385e-24	9.27366e-23	2	4	3.12622e-08	-0.236285					#N/A	#N/A	#N/A	#N/A
CXXC1	-0.180125	0.208279	0.387133	0.520135	0.254294	7	57.8111	1.25152e-10	24.2495	0.0427408	0.115593	75.5065	1.9104e-10	1.48857e-09	1.9104e-10	1.48857e-09	3	7	5.91877e-05	-0.0850322					#N/A	#N/A	#N/A	#N/A
CYCS	-0.0167919	0.317135	0.957773	0.974983	0.650609	7	136.009	0	172.458	2.18188e-29	3.25343e-28	40.8433	0.000188255	0.000779804	2.18188e-29	3.25343e-28	-1	7	0	-0.027306					#N/A	#N/A	#N/A	#N/A
CYFIP1	0.0181631	0.206102	0.929776	0.955752	0.208425	6	43.4289	3.02451e-08	37.7407	0.000169286	0.000641891	32.3622	0.00121636	0.00437968	0.000169286	0.000641891	1	5	0	0.332838					#N/A	#N/A	#N/A	#N/A
CYP26A1	-1.92679	0.187403	8.53594e-25	5.36528e-23	0.186083	7	33.4868	8.44994e-06	0.492631	1	1	823.206	1.19971e-166	8.71086e-164	1.19971e-166	8.71086e-164	5	7	0	-0.768314					#N/A	#N/A	#N/A	#N/A
CYP27A1	-1.029	0.171173	1.83892e-09	2.20497e-08	0.155607	7	34.7713	4.77227e-06	0.145706	1	1	336.631	2.60928e-63	1.36519e-61	2.60928e-63	1.36519e-61	2	8	0	-0.202251					#N/A	#N/A	#N/A	#N/A
CYP39A1	-2.27843	0.25344	2.47157e-19	9.99189e-18	0.3791	7	54.8113	5.06055e-10	0.00426328	1	1	1101.74	2.26104e-226	5.02771e-223	2.26104e-226	5.02771e-223	5	7	0	-0.398075					#N/A	#N/A	#N/A	#N/A
DAAM2	-0.702096	0.19694	0.000363825	0.00158893	0.186141	6	38.1487	3.52242e-07	0.39976	1	1	203.147	7.30473e-37	1.95698e-35	7.30473e-37	1.95698e-35	4	6	1.21613e-10	-0.346671					#N/A	#N/A	#N/A	#N/A
DAB2IP	0.128797	0.128801	0.317325	0.448748	0.0531333	6	11.8047	0.0375639	22.4357	0.0329176	0.0911039	9.67178	0.64473	0.983908	0.0329176	0.0911039	0	6	1.07088e-05	0.202491				DAB2IP	#N/A	#N/A	#N/A	#N/A
DACT2	-0.310722	0.183847	0.0910061	0.171222	0.148496	6	23.4867	0.000272399	5.91871	0.920124	1	47.4545	3.88822e-06	2.02333e-05	3.88822e-06	2.02333e-05	1	5	0.0286776	-0.107112					#N/A	#N/A	#N/A	#N/A
DACT3	-0.894816	0.420817	0.0334716	0.0760303	0.994795	6	119.24	0	34.1764	0.000632649	0.00225625	179.584	5.19398e-32	1.1899e-30	5.19398e-32	1.1899e-30	3	7	1.07692e-14	-0.0739395					#N/A	#N/A	#N/A	#N/A
DAXX	1.16032	0.160937	5.60425e-13	1.07597e-11	0.131763	7	31.0682	2.46002e-05	307.418	3.3501e-57	1.26798e-55	0.000135206	1	1	3.3501e-57	1.26798e-55	2	6	0	0.605427					#N/A	#N/A	#N/A	#N/A
DCLRE1A	0.459603	0.195886	0.018962	0.0477114	0.220319	7	50.456	3.80847e-09	139.316	9.7008e-23	1.10976e-21	15.5317	0.342798	0.606528	9.7008e-23	1.10976e-21	0	6	2.81189e-07	0.118082					#N/A	#N/A	#N/A	#N/A
DCT	-0.125896	0.0960524	0.189958	0.30448	0.0189969	5	7.05937	0.132784	4.96584	0.893448	1	20.1638	0.0277409	0.0723795	0.0277409	0.0723795	5	5	0.221399	-0.348961					#N/A	#N/A	#N/A	#N/A
DCXR	-1.4491	0.216772	2.3107e-11	3.59447e-10	0.272998	7	51.7814	2.06345e-09	0.00223096	1	1	571.242	6.96644e-113	1.10648e-110	6.96644e-113	1.10648e-110	7	9	0	-0.383192					#N/A	#N/A	#N/A	#N/A
DDC	-0.487451	0.196952	0.0133249	0.0356239	0.222768	7	50.9917	2.97332e-09	1.24305	0.999996	1	112.823	1.58336e-17	1.96693e-16	1.58336e-17	1.96693e-16	2	6	0	-0.200433					#N/A	#N/A	#N/A	#N/A
DDHD2	0.565847	0.140549	5.67431e-05	0.000301085	0.0948733	7	25.1112	0.000325634	129.557	8.31218e-21	8.78583e-20	0.930376	0.999999	1	8.31218e-21	8.78583e-20	1	5	0	0.328172					#N/A	#N/A	#N/A	#N/A
DDI2	0.445488	0.11963	0.000196192	0.000917298	0	3	0.292531	0.863928	25.0477	0.000334583	0.00123011	0.256029	0.999682	1	0.000334583	0.00123011	1	5	7.4429e-07	0.255221					#N/A	#N/A	#N/A	#N/A
DDIT3	0.459824	0.123764	0.000202946	0.000944903	0.0660229	7	19.5238	0.00336469	92.4293	1.31657e-13	9.63608e-13	1.41967	0.99999	1	1.31657e-13	9.63608e-13	2	6	0.000131405	0.261042					#N/A	#N/A	#N/A	#N/A
DDR1	1.12513	0.520468	0.0306367	0.0707702	1.01997	4	96.6667	0	201.378	3.27412e-39	6.86832e-38	0.831431	0.999106	1	3.27412e-39	6.86832e-38	0	4	0	1.70548				DDR1	#N/A	#N/A	#N/A	#N/A
DDT	-0.8097	0.183796	1.05569e-05	6.55563e-05	0.156222	6	31.7836	6.55728e-06	1.55086	0.999844	1	228.981	3.24572e-42	1.01206e-40	3.24572e-42	1.01206e-40	-2	4	0	-0.0218169					#N/A	#N/A	#N/A	#N/A
DDX1	1.11357	0.0995937	5.04625e-29	4.30517e-27	0.0307491	7	11.6537	0.070155	386.115	1.06344e-73	6.48974e-72	0.248262	1	1	1.06344e-73	6.48974e-72	3	7	0	0.259414					#N/A	#N/A	#N/A	#N/A
DDX18	0.353021	0.19772	0.0741871	0.145215	0.225544	7	51.9863	1.87666e-09	131.809	2.98492e-21	3.21421e-20	10.7301	0.707093	1	2.98492e-21	3.21421e-20	0	6	6.1255e-06	0.103799					#N/A	#N/A	#N/A	#N/A
DDX19A	0.018402	0.175638	0.916556	0.946569	0.14085	6	31.2138	8.49923e-06	26.5346	0.00901072	0.0275781	29.9227	0.00286822	0.00957274	0.00286822	0.00957274	-1	5	0.0187322	0.170217					#N/A	#N/A	#N/A	#N/A
DDX28	-0.266153	0.2585	0.303195	0.433836	0.350985	6	68.6156	1.98841e-13	19.0438	0.087477	0.220321	77.5481	1.20876e-11	1.02859e-10	1.20876e-11	1.02859e-10	4	6	0	-0.0900062					#N/A	#N/A	#N/A	#N/A
DDX39	0.569493	0.320053	0.0751787	0.146632	0.242125	3	12.2334	0.00220573	50.1659	4.35455e-09	2.41018e-08	0.631992	0.995843	1	4.35455e-09	2.41018e-08	2	2	1.61922e-05	0.934353					#N/A	#N/A	#N/A	#N/A
DDX42	0.303085	0.130635	0.0203364	0.0505618	0.0778408	7	22.0484	0.00118665	75.5024	1.9137e-10	1.15165e-09	7.98534	0.890088	1	1.9137e-10	1.15165e-09	2	6	0	0.230816					#N/A	#N/A	#N/A	#N/A
DDX46	0.84952	0.128892	4.37022e-11	6.56566e-10	0.0732077	7	20.0566	0.00270583	244.322	4.28546e-44	1.06547e-42	3.49055	0.997831	1	4.28546e-44	1.06547e-42	-1	7	5.33573e-13	0.187214					#N/A	#N/A	#N/A	#N/A
DEK	0.895074	0.170759	1.59069e-07	1.38838e-06	0.130278	6	26.9155	5.92445e-05	322.968	6.97474e-62	2.98957e-60	1.02577	0.999984	1	6.97474e-62	2.98957e-60	2	6	1.94622e-13	0.313981					#N/A	#N/A	#N/A	#N/A
DEXI	-0.709805	0.244563	0.00370383	0.0120534	0.308023	6	59.2336	1.75011e-11	1.24744	0.999952	1	170.825	3.23614e-30	6.94423e-29	3.23614e-30	6.94423e-29	2	6	0	-0.212258					#N/A	#N/A	#N/A	#N/A
DGCR6	-1.08417	0.378143	0.00414258	0.01327	0.357279	3	15.5893	0.000411933	0.179038	0.999888	1	124.857	1.55357e-24	2.71079e-23	1.55357e-24	2.71079e-23	2	4	0	-0.105236					#N/A	#N/A	#N/A	#N/A
DHODH	-1.57847	0.161706	1.6497e-22	8.77277e-21	0.130019	7	27.7201	0.000106078	0.083773	1	1	567.747	3.85437e-112	5.98824e-110	3.85437e-112	5.98824e-110	5	7	0	-0.537843					#N/A	#N/A	#N/A	#N/A
DHRS3	-0.789622	0.137067	8.3686e-09	9.03554e-08	0.0873815	7	23.0516	0.000779374	0.191618	1	1	204.857	5.58549e-36	1.45157e-34	5.58549e-36	1.45157e-34	2	6	0	-0.113136					#N/A	#N/A	#N/A	#N/A
DHTKD1	-1.12813	0.227617	7.18547e-07	5.57901e-06	0.308784	7	60.698	3.2468e-11	0.134226	1	1	443.167	9.89375e-86	8.54368e-84	9.89375e-86	8.54368e-84	2	6	0	-0.133219					#N/A	#N/A	#N/A	#N/A
DHX36	0.218612	0.176167	0.214629	0.334193	0.133656	6	21.8828	0.000551142	44.0634	1.48964e-05	6.28018e-05	10.8313	0.543433	0.866386	1.48964e-05	6.28018e-05	0	6	9.385e-05	0.0237121					#N/A	#N/A	#N/A	#N/A
DHX8	0.521121	0.260729	0.0456403	0.0979017	0.422257	7	89.07	0	191.854	2.52093e-33	4.36447e-32	12.66	0.553451	0.878617	2.52093e-33	4.36447e-32	-2	6	0.000157434	0.0545848					#N/A	#N/A	#N/A	#N/A
DHX9	0.963234	0.198364	1.19846e-06	8.97797e-06	0.223225	7	48.5752	9.0677e-09	245.645	2.28441e-44	5.73164e-43	1.51299	0.999985	1	2.28441e-44	5.73164e-43	3	7	0	0.333122					#N/A	#N/A	#N/A	#N/A
DIDO1	0.590884	0.0838004	1.77521e-12	3.17521e-11	0.0161405	7	9.26544	0.159191	138.392	1.48092e-22	1.68333e-21	0.91722	0.999999	1	1.48092e-22	1.68333e-21	0	6	1.16172e-11	0.139486					#N/A	#N/A	#N/A	#N/A
DIEXF	1.22195	0.2239	4.82727e-08	4.62898e-07	0.118122	3	11.258	0.00359208	316.497	2.38079e-65	1.12489e-63	0.0475207	0.999998	1	2.38079e-65	1.12489e-63	0	2	9.74704e-09	0.386568					#N/A	#N/A	#N/A	#N/A
DLG1	0.43767	0.155453	0.00487095	0.0152932	0.124588	7	31.2144	2.30678e-05	130.931	4.45186e-21	4.75926e-20	4.13087	0.994626	1	4.45186e-21	4.75926e-20	2	6	0.0810501	0.214592					#N/A	#N/A	#N/A	#N/A
DLGAP4	0.148628	0.170498	0.383355	0.516229	0.157818	7	38.6749	8.2882e-07	67.9726	4.48458e-09	2.47714e-08	17.4903	0.230989	0.440815	4.48458e-09	2.47714e-08	0	6	0	0.442715					#N/A	#N/A	#N/A	#N/A
DMAP1	-0.146029	0.134471	0.277501	0.406188	0.0461684	5	8.92641	0.0629655	6.06294	0.809948	1	21.5634	0.01749	0.0483309	0.01749	0.0483309	3	5	0.0089087	-0.0611367					#N/A	#N/A	#N/A	#N/A
DMGDH	-1.39102	0.166091	5.52116e-17	1.71847e-15	0.107119	6	16.3985	0.00579393	0.00777212	1	1	307.909	1.02452e-58	4.84713e-57	1.02452e-58	4.84713e-57	3	7	0	-0.249249					#N/A	#N/A	#N/A	#N/A
DNAJA3	-0.506563	0.0924318	4.24363e-08	4.10807e-07	0.0249714	7	11.1021	0.0852731	1.13447	0.999998	1	114.961	6.07151e-18	7.73129e-17	6.07151e-18	7.73129e-17	2	6	5.46763e-11	-0.00131369					#N/A	#N/A	#N/A	#N/A
DNAJB6	1.4222	0.0937616	5.73709e-52	2.00101e-49	0.0219837	7	9.75383	0.135409	526.418	2.31366e-103	3.86458e-101	0.35874	1	1	2.31366e-103	3.86458e-101	4	6	0	0.489066					#N/A	#N/A	#N/A	#N/A
DNAJC13	0.882293	0.206334	1.90243e-05	0.000112055	0.247129	7	52.5579	1.44016e-09	332.786	1.66654e-62	7.24842e-61	0.250338	1	1	1.66654e-62	7.24842e-61	2	6	0	0.392436					#N/A	#N/A	#N/A	#N/A
DNAJC15	-0.532546	0.120142	9.30813e-06	5.8496e-05	0.0498729	6	14.0851	0.0150777	1.51574	0.999862	1	109.809	6.52736e-18	8.29987e-17	6.52736e-18	8.29987e-17	4	6	0.0344492	-0.105606					#N/A	#N/A	#N/A	#N/A
DNAJC19	-0.374493	0.136461	0.0060636	0.0184612	0.0637561	6	13.041	0.0229975	3.24614	0.993543	1	54.8197	1.94971e-07	1.17332e-06	1.94971e-07	1.17332e-06	2	6	1.23871e-06	-0.0988794					#N/A	#N/A	#N/A	#N/A
DNAJC5	0.976504	0.233789	2.9555e-05	0.000167695	0.215026	5	24.9104	5.24403e-05	174.092	3.93809e-32	6.538e-31	0.146634	1	1	3.93809e-32	6.538e-31	2	6	2.56861e-06	0.36787					#N/A	#N/A	#N/A	#N/A
DNAJC8	0.483841	0.144705	0.000826846	0.00327936	0.1027	7	26.7934	0.000158295	134.362	9.32601e-22	1.02408e-20	9.52282	0.796173	1	9.32601e-22	1.02408e-20	0	6	0	0.280463					#N/A	#N/A	#N/A	#N/A
DNHD1	-0.199358	0.173123	0.24951	0.374697	0.127756	6	21.1557	0.00075698	9.18082	0.687413	1	36.8594	0.00023544	0.000959177	0.00023544	0.000959177	5	5	1.96049e-10	-0.299085					#N/A	#N/A	#N/A	#N/A
DNMT1	1.15266	0.159826	5.51535e-13	1.06062e-11	0.129716	7	29.4543	4.98997e-05	420.188	7.03114e-81	5.37966e-79	0.0780733	1	1	7.03114e-81	5.37966e-79	2	6	0	0.451963					#N/A	#N/A	#N/A	#N/A
DNPEP	-0.0362455	0.130097	0.780549	0.85306	0.0774403	7	22.1954	0.00111602	17.1746	0.246994	0.538552	28.2395	0.0132215	0.0377282	0.0132215	0.0377282	5	5	2.01026e-08	-0.0890085					#N/A	#N/A	#N/A	#N/A
DOCK7	0.835092	0.0851332	1.02733e-22	5.52922e-21	0	5	1.40985	0.842482	121.262	2.80516e-21	3.02522e-20	0.124916	1	1	2.80516e-21	3.02522e-20	3	7	0	0.382003					#N/A	#N/A	#N/A	#N/A
DPH5	0.305279	0.0951468	0.00133426	0.00497565	0.028277	7	11.8779	0.0647497	58.1606	2.45913e-07	1.19654e-06	3.75497	0.996769	1	2.45913e-07	1.19654e-06	1	7	0.000620609	0.128387					#N/A	#N/A	#N/A	#N/A
DPP8	0.900658	0.112145	9.65338e-16	2.63973e-14	0.0476719	7	15.2458	0.0184288	234.346	4.9056e-42	1.13258e-40	0.161125	1	1	4.9056e-42	1.13258e-40	3	7	0	0.335172				DPP8	#N/A	#N/A	#N/A	#N/A
DPYSL3	0.114725	0.219975	0.601993	0.715624	0.288864	7	64.6377	5.11491e-12	77.322	8.85144e-11	5.45499e-10	16.3269	0.293821	0.536356	8.85144e-11	5.45499e-10	-2	6	0	0.527565				DPYSL3	#N/A	#N/A	#N/A	#N/A
DTWD2	-0.182956	0.203229	0.367989	0.500806	0.192128	6	28.6606	2.70276e-05	15.0263	0.239999	0.525976	55.472	1.48928e-07	9.06199e-07	1.48928e-07	9.06199e-07	2	6	9.73425e-07	-0.04481					#N/A	#N/A	#N/A	#N/A
DTX4	-0.216287	0.148503	0.145269	0.247206	0.061055	4	11.3616	0.00992288	2.91558	0.939543	1	37.0133	1.14443e-05	5.62694e-05	1.14443e-05	5.62694e-05	2	2	0.162394	-0.134427					#N/A	#N/A	#N/A	#N/A
DUSP1	-1.29726	0.179491	4.92281e-13	9.4975e-12	0.174197	7	37.1035	1.68091e-06	0.00409629	1	1	482.121	5.68863e-94	5.95265e-92	5.68863e-94	5.95265e-92	6	8	0	-0.119337					#N/A	#N/A	#N/A	#N/A
DUSP16	-0.96721	0.184157	1.5038e-07	1.31642e-06	0.146799	6	21.8505	0.000558989	2.69582	0.997337	1	209.464	3.61172e-38	1.00311e-36	3.61172e-38	1.00311e-36	0	6	0	-0.109409					#N/A	#N/A	#N/A	#N/A
DUSP19	-0.183477	0.224931	0.414669	0.547089	0.246908	6	35.8925	9.98025e-07	16.335	0.176369	0.406035	45.4415	8.65616e-06	4.3145e-05	8.65616e-06	4.3145e-05	3	5	9.36252e-08	-0.22772					#N/A	#N/A	#N/A	#N/A
DUSP3	0.420942	0.181008	0.0200431	0.0499655	0.152159	6	32.6322	4.45219e-06	120.445	5.03783e-20	5.14012e-19	7.34907	0.83371	1	5.03783e-20	5.14012e-19	2	6	4.18587e-06	0.183624					#N/A	#N/A	#N/A	#N/A
DYNC1I2	1.04318	0.271189	0.000119727	0.000589455	0.378513	6	46.9589	5.79201e-09	227.782	5.75834e-42	1.32688e-40	0.137713	1	1	5.75834e-42	1.32688e-40	1	7	0	0.359271					#N/A	#N/A	#N/A	#N/A
DYNLT3	0.245385	0.0601346	4.4922e-05	0.000244029	0	7	5.02869	0.540139	40.8208	0.000189794	0.000716598	4.26923	0.993617	1	0.000189794	0.000716598	-2	8	7.41143e-05	0.206705					#N/A	#N/A	#N/A	#N/A
EAPP	0.00572888	0.185031	0.9753	0.984655	0.137183	5	25.8789	3.34742e-05	26.5027	0.00311981	0.0102188	19.3009	0.0366031	0.0922611	0.00311981	0.0102188	0	2	0.0297081	0.255499					#N/A	#N/A	#N/A	#N/A
ECHDC2	-1.37607	0.306366	7.06947e-06	4.56366e-05	0.597709	7	105.25	0	0.0359138	1	1	605.631	3.36818e-120	6.62062e-118	3.36818e-120	6.62062e-118	5	9	0	-0.209286					#N/A	#N/A	#N/A	#N/A
ECHS1	-1.67729	0.150934	1.08769e-28	9.08349e-27	0.0889937	6	17.5692	0.00353768	0.00297923	1	1	650.982	1.35324e-131	3.29764e-129	1.35324e-131	3.29764e-129	6	8	0	-0.298373					#N/A	#N/A	#N/A	#N/A
EDEM1	-1.21557	0.245061	7.03929e-07	5.47148e-06	0.364811	7	71.2174	2.30038e-13	0.491814	1	1	475.152	1.70034e-92	1.7186e-90	1.70034e-92	1.7186e-90	4	6	0	-0.354348					#N/A	#N/A	#N/A	#N/A
EDNRA	0.125578	0.251197	0.617133	0.72769	0.390207	7	84.3276	4.44089e-16	91.0283	2.42556e-13	1.74902e-12	29.1949	0.00983368	0.0289885	2.42556e-13	1.74902e-12	-2	6	0	0.443489					#N/A	#N/A	#N/A	#N/A
EFHD2	0.268874	0.22287	0.227657	0.349657	0.298084	7	66.5367	2.09344e-12	119.421	8.16996e-19	7.92667e-18	13.3763	0.497128	0.81069	8.16996e-19	7.92667e-18	0	6	0	0.315557				EFHD2	#N/A	#N/A	#N/A	#N/A
EGLN2	-0.226469	0.207756	0.275681	0.404255	0.201788	6	39.7792	1.65454e-07	23.6955	0.0223692	0.0640835	38.7668	0.000114957	0.000492469	0.000114957	0.000492469	1	5	1.01945e-08	-0.048857					#N/A	#N/A	#N/A	#N/A
EGLN3	0.612745	0.176583	0.000520428	0.00217949	0.170584	7	39.7971	4.99298e-07	170.793	4.73464e-29	6.97511e-28	2.36974	0.999767	1	4.73464e-29	6.97511e-28	-1	5	0	0.682373					#N/A	#N/A	#N/A	#N/A
EHD4	0.559242	0.223916	0.0125055	0.0337887	0.300713	7	65.9458	2.76479e-12	203.785	9.25336e-36	1.74096e-34	1.47222	0.999988	1	9.25336e-36	1.74096e-34	4	6	8.97072e-11	0.359842					#N/A	#N/A	#N/A	#N/A
EIF1AX	-0.115663	0.163661	0.479739	0.608651	0.118275	6	27.0386	5.60639e-05	17.2662	0.139856	0.332674	31.1144	0.00189243	0.00655653	0.00189243	0.00655653	1	7	0	-0.0192618					#N/A	#N/A	#N/A	#N/A
EIF2S2	0.775362	0.254357	0.00230126	0.007999	0.33761	6	63.1475	2.71339e-12	273.378	1.78796e-51	5.66448e-50	1.52379	0.999858	1	1.78796e-51	5.66448e-50	-5	9	0	0.147277					#N/A	#N/A	#N/A	#N/A
EIF3A	0.346027	0.227123	0.127628	0.223614	0.222606	5	38.7207	7.95597e-08	115.882	3.45702e-20	3.55269e-19	5.90437	0.823232	1	3.45702e-20	3.55269e-19	-1	3	0.180358	0.0996118					#N/A	#N/A	#N/A	#N/A
EIF3M	0.749311	0.207335	0.000301503	0.0013428	0.178001	5	30.4622	3.94056e-06	199.031	2.56986e-37	5.07664e-36	1.22612	0.999565	1	2.56986e-37	5.07664e-36	3	7	0	0.199285					#N/A	#N/A	#N/A	#N/A
EIF4E2	0.128785	0.148761	0.386644	0.519556	0.0532349	4	8.88316	0.0308854	21.9188	0.00506857	0.016065	5.09121	0.747784	1	0.00506857	0.016065	1	5	0.00543152	0.354143					#N/A	#N/A	#N/A	#N/A
EIF5A	-0.646543	0.153567	2.5517e-05	0.000146797	0.0995641	6	22.6323	0.000396805	2.53886	0.998016	1	195.816	2.37983e-35	6.08258e-34	2.37983e-35	6.08258e-34	1	5	0.0231089	-0.0130153					#N/A	#N/A	#N/A	#N/A
EIF5B	0.687532	0.263635	0.00910998	0.0260152	0.366052	6	67.4403	3.49054e-13	306.843	1.71558e-58	6.71475e-57	5.79505	0.926059	1	1.71558e-58	6.71475e-57	2	8	0	0.11894					#N/A	#N/A	#N/A	#N/A
EMC6	-0.566401	0.108127	1.62049e-07	1.4099e-06	0	3	1.52882	0.465607	0.220252	0.999795	1	40.7767	3.20431e-07	1.8803e-06	3.20431e-07	1.8803e-06	2	2	0.190467	-0.0659983					#N/A	#N/A	#N/A	#N/A
EMC7	0.689098	0.131223	1.50975e-07	1.32065e-06	0.0121786	3	2.53271	0.281858	53.4462	9.53955e-10	5.50703e-09	0.00116917	1	1	9.53955e-10	5.50703e-09	-1	1	6.36e-05	0.505					#N/A	#N/A	#N/A	#N/A
EMX2OS	-0.827289	0.260547	0.00149735	0.00549965	0.163269	3	11.168	0.00375757	0.0122225	1	1	84.6683	3.86696e-16	4.44951e-15	3.86696e-16	4.44951e-15	3	3	0.146454	-0.175914					#N/A	#N/A	#N/A	#N/A
ENPP6	0.293868	0.090123	0.00111119	0.0042348	0	4	2.63971	0.45057	25.8036	0.00113472	0.0039279	1.13318	0.997259	1	0.00113472	0.0039279	0	6	0.0792732	0.546401					#N/A	#N/A	#N/A	#N/A
ENTPD8	-0.852144	0.187641	5.58949e-06	3.68722e-05	0.0831903	4	7.99191	0.0461791	1.84468	0.985409	1	98.8531	7.32278e-18	9.28805e-17	7.32278e-18	9.28805e-17	2	6	8.53095e-13	-0.0736014					#N/A	#N/A	#N/A	#N/A
EP300	0.499278	0.132298	0.000160718	0.00076542	0.0804725	7	22.4318	0.00101093	105.941	3.41355e-16	2.88131e-15	0.695783	1	1	3.41355e-16	2.88131e-15	2	6	0.00109592	0.509398					#N/A	#N/A	#N/A	#N/A
EP400	0.578606	0.0877043	4.189e-11	6.30939e-10	0.015851	6	7.8919	0.162295	114.99	6.13765e-19	5.98917e-18	0.0836735	1	1	6.13765e-19	5.98917e-18	1	5	2.36564e-06	0.270406					#N/A	#N/A	#N/A	#N/A
EPB41L4B	-1.67516	0.115455	1.05907e-47	2.81175e-45	0.0476154	7	13.6575	0.0337054	0.0183171	1	1	692.522	1.01725e-138	2.94242e-136	1.01725e-138	2.94242e-136	5	9	0	-0.306222				EPB41L4B	#N/A	#N/A	#N/A	#N/A
EPRS	1.67268	0.125197	1.03141e-40	1.86136e-38	0.0612866	7	15.7021	0.0154453	693.234	7.17044e-139	3.49466e-136	0.0492004	1	1	7.17044e-139	3.49466e-136	5	7	0	0.497303					#N/A	#N/A	#N/A	#N/A
EPS8	0.252584	0.167592	0.131776	0.229323	0.150904	7	37.1211	1.66774e-06	64.4865	1.88882e-08	9.95857e-08	9.94212	0.766403	1	1.88882e-08	9.95857e-08	2	6	0	0.364717					#N/A	#N/A	#N/A	#N/A
ERCC3	1.0471	0.137815	3.01116e-14	6.78008e-13	0.0872513	7	22.3576	0.0010428	281.258	9.45385e-52	3.022e-50	0.0145509	1	1	9.45385e-52	3.022e-50	3	7	0	0.333388					#N/A	#N/A	#N/A	#N/A
ERLIN2	-0.560036	0.0988082	1.44553e-08	1.50149e-07	0.0257767	6	9.69341	0.0844033	0.541834	1	1	109.978	6.04519e-18	7.70052e-17	6.04519e-18	7.70052e-17	5	7	0	-0.213023					#N/A	#N/A	#N/A	#N/A
ERN1	-0.566652	0.178406	0.00149218	0.00548294	0.175351	7	41.4182	2.39512e-07	2.46707	0.999704	1	123.568	1.25633e-19	1.746e-18	1.25633e-19	1.746e-18	3	7	7.71162e-11	-0.112106					#N/A	#N/A	#N/A	#N/A
ERRFI1	-1.15998	0.0975328	1.2839e-32	1.42293e-30	0.0120643	6	6.34891	0.273733	0.0359259	1	1	234.63	2.1728e-43	7.02124e-42	2.1728e-43	7.02124e-42	3	7	0	-0.206744					#N/A	#N/A	#N/A	#N/A
ESM1	1.50496	0.199426	4.47229e-14	9.91316e-13	0.217997	7	41.2605	2.57286e-07	567.895	3.58438e-112	7.82362e-110	0.212569	1	1	3.58438e-112	7.82362e-110	5	7	0	1.02109					#N/A	#N/A	#N/A	#N/A
ETNK2	-0.938082	0.175679	9.30732e-08	8.46198e-07	0.166848	7	37.2101	1.6024e-06	0.0467032	1	1	302.011	4.50129e-56	2.00184e-54	4.50129e-56	2.00184e-54	2	6	0	-0.205137					#N/A	#N/A	#N/A	#N/A
EXOC3L	-0.536815	0.169735	0.00156334	0.00571197	NA	1	NA	NA	0.00150948	0.999246	1	14.379	0.000754453	0.0028095	0.000754453	0.0028095	1	1	0.330644	-0.269861					#N/A	#N/A	#N/A	#N/A
EXOC4	0.239314	0.132061	0.069964	0.138507	0.0805995	7	22.8054	0.000864355	46.9609	1.95082e-05	8.1253e-05	6.47559	0.953045	1	1.95082e-05	8.1253e-05	0	6	3.60467e-12	0.225218					#N/A	#N/A	#N/A	#N/A
EXOC6	0.435994	0.261683	0.0956906	0.177993	0.351466	6	48.1374	3.3297e-09	90.011	4.91328e-14	3.68786e-13	8.90622	0.710919	1	4.91328e-14	3.68786e-13	-4	6	6.73443e-08	0.0638049					#N/A	#N/A	#N/A	#N/A
F2	-1.05373	0.122341	7.11547e-18	2.46485e-16	0.0613202	7	17.4777	0.00767901	0.00766499	1	1	300.138	1.10656e-55	4.87242e-54	1.10656e-55	4.87242e-54	6	6	0	-0.797445					#N/A	#N/A	#N/A	#N/A
F7	-1.09781	0.137406	1.35388e-15	3.64063e-14	0.0852072	7	21.3596	0.00158067	0.0310729	1	1	320.833	5.27865e-60	2.56563e-58	5.27865e-60	2.56563e-58	3	7	0	-0.426396					#N/A	#N/A	#N/A	#N/A
F9	-1.40246	0.105928	5.17561e-40	8.98183e-38	0.035844	7	12.0533	0.0607913	0.00373523	1	1	519.097	8.27013e-102	1.0584e-99	8.27013e-102	1.0584e-99	5	9	0	-0.117212					#N/A	#N/A	#N/A	#N/A
FAAH	-1.18405	0.146108	5.32143e-16	1.48599e-14	0.10226	7	24.1692	0.000486128	1.89069	0.999941	1	464.809	2.62725e-90	2.56792e-88	2.62725e-90	2.56792e-88	3	7	0	-0.264944					#N/A	#N/A	#N/A	#N/A
FABP4	0.13353	0.180469	0.45936	0.590034	0.180408	7	43.3745	9.83363e-08	62.4428	4.35563e-08	2.24489e-07	31.6896	0.00443338	0.0142225	4.35563e-08	2.24489e-07	0	6	5.90641e-06	0.0682399					#N/A	#N/A	#N/A	#N/A
FAHD2A	-1.54011	0.194451	2.36882e-15	6.14684e-14	0.173907	6	29.8885	1.55126e-05	0.184599	1	1	639.992	3.02654e-129	7.131e-127	3.02654e-129	7.131e-127	2	6	0	-0.340216					#N/A	#N/A	#N/A	#N/A
FAM102B	0.346181	0.249812	0.165819	0.274214	0.255012	5	30.6314	3.63986e-06	50.4873	2.17111e-07	1.06075e-06	6.16947	0.800829	1	2.17111e-07	1.06075e-06	1	5	0	0.492716					#N/A	#N/A	#N/A	#N/A
FAM111A	0.631627	0.187552	0.000757881	0.00303631	0.197619	7	46.0105	2.9464e-08	115.219	5.40632e-18	5.05641e-17	2.56615	0.999626	1	5.40632e-18	5.05641e-17	4	6	0	0.456125					#N/A	#N/A	#N/A	#N/A
FAM122B	0.900895	0.209617	1.72483e-05	0.000102339	0.204081	6	28.7162	2.63578e-05	163.801	8.81828e-29	1.28528e-27	0.748256	0.999997	1	8.81828e-29	1.28528e-27	2	6	1.01871e-09	0.45392					#N/A	#N/A	#N/A	#N/A
FAM13B	0.100055	0.177887	0.5738	0.692188	0.0979344	4	16.398	0.000939611	31.5767	0.000110883	0.000427783	7.7426	0.459009	0.762258	0.000110883	0.000427783	-1	3	0.169146	0.191984					#N/A	#N/A	#N/A	#N/A
FAM149A	-1.58478	0.228908	4.41477e-12	7.49688e-11	0.17443	4	21.4872	8.33859e-05	3.56087e-05	1	1	544.685	1.79956e-112	2.80811e-110	1.79956e-112	2.80811e-110	2	4	0.119441	-0.0241285					#N/A	#N/A	#N/A	#N/A
FAM160A1	-0.332502	0.577966	0.56509	0.684356	0.960056	3	57.2668	3.6704e-13	19.3553	0.00360376	0.0116899	66.7458	1.8972e-12	1.70022e-11	1.8972e-12	1.70022e-11	2	2	0.354467	-0.067911					#N/A	#N/A	#N/A	#N/A
FAM160B2	-0.688833	0.208047	0.000929825	0.00362793	0.180396	5	31.6839	2.21985e-06	0.257909	1	1	127.021	1.89059e-22	3.0136e-21	1.89059e-22	3.0136e-21	3	3	0.0998675	-0.186028					#N/A	#N/A	#N/A	#N/A
FAM167B	-1.03314	0.21962	2.54874e-06	1.79873e-05	0.14606	4	13.819	0.00316224	0.00685203	1	1	146.79	9.15359e-28	1.80625e-26	9.15359e-28	1.80625e-26	2	4	0.182455	-0.112134					#N/A	#N/A	#N/A	#N/A
FAM168A	0.82576	0.183702	6.95321e-06	4.49677e-05	0.133142	5	23.7779	8.84941e-05	176.151	1.47359e-32	2.47766e-31	0.111784	1	1	1.47359e-32	2.47766e-31	-1	5	0.000376122	0.0725559					#N/A	#N/A	#N/A	#N/A
FAM171B	0.46914	0.129544	0.000292934	0.00130968	0.0289869	4	5.35362	0.147661	44.6775	4.23591e-07	2.02779e-06	0.520797	0.999844	1	4.23591e-07	2.02779e-06	0	4	8.42932e-06	0.232833					#N/A	#N/A	#N/A	#N/A
FAM174B	-0.0388822	0.146475	0.79066	0.860216	0.0752442	5	16.1072	0.00287863	19.4193	0.0352488	0.0970969	15.3081	0.121225	0.257674	0.0352488	0.0970969	1	3	0.0145519	-0.108966					#N/A	#N/A	#N/A	#N/A
FAM189A2	-0.339969	0.0712214	1.81124e-06	1.30889e-05	0	4	1.55843	0.668852	0.659399	0.999621	1	38.6987	5.59022e-06	2.85391e-05	5.59022e-06	2.85391e-05	2	2	0.0792202	-0.0937227					#N/A	#N/A	#N/A	#N/A
FAM193A	0.714886	0.152795	2.88662e-06	2.01599e-05	0.0826476	5	16.538	0.00237605	151.521	1.81333e-27	2.50057e-26	0.508883	0.999993	1	1.81333e-27	2.50057e-26	1	3	3.78346e-08	0.304894					#N/A	#N/A	#N/A	#N/A
FAM198A	-1.6893	0.656421	0.0100677	0.0282625	0.80576	2	14.9727	0.000109079	5.17364e-14	1	1	129.092	6.0885e-27	1.16711e-25	6.0885e-27	1.16711e-25	1	1	2.22045e-15	-1.32					#N/A	#N/A	#N/A	#N/A
FAM208A	0.557357	0.110736	4.82368e-07	3.85547e-06	0.00131406	3	2.05839	0.357294	41.4297	2.3826e-07	1.16041e-06	0.00686316	1	1	2.3826e-07	1.16041e-06	0	2	3.75798e-11	0.605192					#N/A	#N/A	#N/A	#N/A
FAM208B	0.466644	0.488342	0.33929	0.47171	0.661173	3	29.1051	4.78537e-07	49.8664	4.99996e-09	2.75029e-08	5.65634	0.462766	0.767208	4.99996e-09	2.75029e-08	0	2	0.0344803	0.318745					#N/A	#N/A	#N/A	#N/A
FAM20A	-0.470906	0.316175	0.136387	0.235641	0.538498	6	69.1663	1.52767e-13	11.2048	0.511455	0.949582	101.168	3.28658e-16	3.80508e-15	3.28658e-16	3.80508e-15	4	6	0	-0.2077					#N/A	#N/A	#N/A	#N/A
FAM20B	1.14719	0.187433	9.32572e-10	1.16575e-08	0.19321	7	39.73	5.14683e-07	456.356	1.61238e-88	1.55042e-86	6.05572	0.965067	1	1.61238e-88	1.55042e-86	1	7	0	0.374946					#N/A	#N/A	#N/A	#N/A
FAM210B	-0.950272	0.111458	1.51673e-17	5.05708e-16	0	3	0.424833	0.808628	0.00280976	1	1	88.7099	5.61459e-17	6.7668e-16	5.61459e-17	6.7668e-16	2	2	1.13803e-05	-0.191448					#N/A	#N/A	#N/A	#N/A
FAM32A	0.108548	0.176087	0.5376	0.660119	0.170683	7	41.3778	2.43941e-07	40.0211	0.000253196	0.000943071	26.627	0.0215181	0.0579407	0.000253196	0.000943071	2	4	9.07793e-10	0.31457					#N/A	#N/A	#N/A	#N/A
FAM49B	0.59426	0.314373	0.0587174	0.120327	0.636645	7	131.602	0	130.214	6.16615e-21	6.55842e-20	46.1121	2.68791e-05	0.000126078	6.16615e-21	6.55842e-20	2	6	7.95972e-11	0.449007					#N/A	#N/A	#N/A	#N/A
FAM69A	-0.505625	0.0924143	4.46784e-08	4.31221e-07	0.0190367	6	8.37351	0.136817	2.66054	0.997503	1	105.972	3.73521e-17	4.5433e-16	3.73521e-17	4.5433e-16	0	6	0.0251733	-0.0284414					#N/A	#N/A	#N/A	#N/A
FAM8A1	-0.40984	0.189843	0.030863	0.0712153	0.170597	6	36.1056	9.04719e-07	2.93121	0.99601	1	86.1731	2.7067e-13	2.58521e-12	2.7067e-13	2.58521e-12	4	8	0	-0.214439					#N/A	#N/A	#N/A	#N/A
FAM98B	0.528697	0.319156	0.0976107	0.180846	0.36243	4	32.0535	5.09938e-07	63.6269	9.01221e-11	5.54926e-10	8.08677	0.425041	0.71914	9.01221e-11	5.54926e-10	0	4	4.78475e-07	0.27181					#N/A	#N/A	#N/A	#N/A
FANCC	-1.06066	0.246252	1.65333e-05	9.84088e-05	0.370515	7	73.0878	9.49241e-14	0.176757	1	1	425.692	4.84868e-82	3.84201e-80	4.84868e-82	3.84201e-80	5	7	0	-0.379452					#N/A	#N/A	#N/A	#N/A
FARP2	-0.800413	0.313913	0.0107788	0.029879	0.633028	7	124.154	0	2.99912	0.999076	1	344.616	5.5374e-65	2.98228e-63	5.5374e-65	2.98228e-63	4	6	1.85631e-07	-0.0153387					#N/A	#N/A	#N/A	#N/A
FBLIM1	0.16709	0.329374	0.611947	0.723324	0.590196	6	76.9531	3.66374e-15	64.5276	3.33308e-09	1.85665e-08	36.6997	0.000249877	0.00101381	3.33308e-09	1.85665e-08	1	5	0	0.725059					#N/A	#N/A	#N/A	#N/A
FBLN7	0.819792	0.167568	9.96651e-07	7.55044e-06	0.0477474	3	4.7318	0.0938648	77.5842	1.12625e-14	8.7911e-14	0.000258863	1	1	1.12625e-14	8.7911e-14	0	4	0.00066763	0.403775					#N/A	#N/A	#N/A	#N/A
FBN1	0.477737	0.179228	0.00768675	0.0225705	0.147522	6	31.4669	7.5745e-06	91.6413	2.37367e-14	1.81731e-13	1.2944	0.999941	1	2.37367e-14	1.81731e-13	1	5	0	0.60498				FBN1	#N/A	#N/A	#N/A	#N/A
FBXO21	-0.72145	0.1907	0.000154847	0.00074143	0.205853	7	46.046	2.89882e-08	2.90313	0.999233	1	244.283	4.36704e-44	1.43862e-42	4.36704e-44	1.43862e-42	3	7	0.00104126	-0.0861241					#N/A	#N/A	#N/A	#N/A
FBXO32	0.637986	0.123886	2.60785e-07	2.18299e-06	0.0446524	6	10.4398	0.0636899	99.4157	7.24604e-16	6.01492e-15	1.40442	0.999908	1	7.24604e-16	6.01492e-15	0	6	0	0.877169					#N/A	#N/A	#N/A	#N/A
FBXO34	0.154906	0.231513	0.50343	0.629814	0.273005	6	55.1852	1.19573e-10	55.2669	1.62101e-07	8.00621e-07	29.7428	0.00305234	0.0101331	1.62101e-07	8.00621e-07	2	6	1.59942e-09	0.278933					#N/A	#N/A	#N/A	#N/A
FBXO8	-0.760289	0.103925	2.55947e-13	5.11836e-12	0.0140475	5	5.42691	0.24623	0.0800586	1	1	108.443	1.09915e-18	1.45374e-17	1.09915e-18	1.45374e-17	4	6	0	-0.111459					#N/A	#N/A	#N/A	#N/A
FBXW5	-0.492617	0.193204	0.0107807	0.0298802	0.169264	6	25.648	0.000104413	3.80809	0.986656	1	102.173	2.08698e-16	2.44004e-15	2.08698e-16	2.44004e-15	1	5	0	-0.239942					#N/A	#N/A	#N/A	#N/A
FCF1	0.0753293	0.175357	0.667504	0.768366	0.169116	7	41.0536	2.82608e-07	39.6325	0.00029105	0.00107696	28.6144	0.0117789	0.034068	0.00029105	0.00107696	-4	6	0.0219722	0.0598214					#N/A	#N/A	#N/A	#N/A
FECH	-0.132901	0.188488	0.480756	0.609405	0.201486	7	47.6523	1.38652e-08	24.8484	0.036094	0.0992006	47.6818	1.48387e-05	7.1994e-05	1.48387e-05	7.1994e-05	3	5	0	-0.0282849					#N/A	#N/A	#N/A	#N/A
FER	0.426941	0.125594	0.00067539	0.00273913	0.0695036	7	20.2552	0.00249405	81.4554	1.51837e-11	9.79877e-11	1.57647	0.999981	1	1.51837e-11	9.79877e-11	1	5	3.747e-13	0.316425					#N/A	#N/A	#N/A	#N/A
FEZ2	0.426023	0.158401	0.0071556	0.0212441	0.108288	6	24.8942	0.000146046	76.7602	1.70559e-11	1.09672e-10	1.73755	0.999715	1	1.70559e-11	1.09672e-10	0	6	0	0.248417					#N/A	#N/A	#N/A	#N/A
FGA	-0.996012	0.0633025	8.81928e-56	3.82628e-53	0	7	5.77499	0.448862	0.0155016	1	1	291.842	5.92636e-54	2.50711e-52	5.92636e-54	2.50711e-52	7	9	0	-0.51095					#N/A	#N/A	#N/A	#N/A
FGFR1	-0.491794	0.175641	0.0051103	0.0159153	0.164704	7	37.1892	1.61746e-06	6.35365	0.956775	1	111.426	2.95774e-17	3.61866e-16	2.95774e-17	3.61866e-16	-1	5	0.00322512	-0.208164				FGFR1	#N/A	#N/A	#N/A	#N/A
FGFR1OP	-0.411326	0.201203	0.0409207	0.0896036	0.234531	7	53.4327	9.59927e-10	6.45648	0.953643	1	101.103	2.91403e-15	3.16856e-14	2.91403e-15	3.16856e-14	0	6	0	-0.0531013					#N/A	#N/A	#N/A	#N/A
FGG	-0.9383	0.126018	9.63907e-14	2.04174e-12	0.0677419	7	18.994	0.00417374	0.0281028	1	1	234.573	4.40423e-42	1.3697e-40	4.40423e-42	1.3697e-40	7	9	0	-0.332182					#N/A	#N/A	#N/A	#N/A
FIP1L1	0.672565	0.170093	7.68196e-05	0.000396767	0.12916	6	28.2756	3.21503e-05	122.784	1.71919e-20	1.78794e-19	0.15399	1	1	1.71919e-20	1.78794e-19	1	5	0	0.382413					#N/A	#N/A	#N/A	#N/A
FKBP10	0.402462	0.20023	0.0444313	0.0957123	0.230477	7	51.0067	2.95276e-09	109.473	7.07987e-17	6.20565e-16	4.39372	0.992593	1	7.07987e-17	6.20565e-16	-1	5	0	0.763009					#N/A	#N/A	#N/A	#N/A
FLII	0.402516	0.160684	0.0122448	0.0332283	0.135487	7	33.8119	7.31388e-06	81.9743	1.21566e-11	7.88669e-11	3.29052	0.998438	1	1.21566e-11	7.88669e-11	-1	5	0	0.257826					#N/A	#N/A	#N/A	#N/A
FMNL2	0.346644	0.139251	0.012798	0.0344379	0.0767653	6	19.1396	0.00181041	61.3302	1.29017e-08	6.88492e-08	2.59451	0.997792	1	1.29017e-08	6.88492e-08	-1	5	0	0.318545				FMNL2	#N/A	#N/A	#N/A	#N/A
FNBP1L	0.871735	0.237891	0.00024789	0.00112717	0.34281	7	69.5507	5.05485e-13	372.167	9.1206e-71	5.11818e-69	4.57909	0.990852	1	9.1206e-71	5.11818e-69	3	7	0	0.609797					#N/A	#N/A	#N/A	#N/A
FNDC3B	0.629888	0.155959	5.37248e-05	0.000287113	0.125111	7	30.9923	2.54352e-05	194.662	6.74795e-34	1.198e-32	1.00273	0.999999	1	6.74795e-34	1.198e-32	3	5	2.44258e-10	0.328421					#N/A	#N/A	#N/A	#N/A
FNDC4	-1.38992	0.102587	8.07692e-42	1.59636e-39	0.0321094	7	11.528	0.0733646	0.300352	1	1	508.612	1.3853e-99	1.64836e-97	1.3853e-99	1.64836e-97	5	7	0	-0.610079					#N/A	#N/A	#N/A	#N/A
FPGS	-0.386855	0.208673	0.0637562	0.128604	0.255489	7	58.1347	1.07608e-10	12.4116	0.573284	1	127.387	2.22703e-20	3.21173e-19	2.22703e-20	3.21173e-19	4	6	1.71259e-06	-0.004605					#N/A	#N/A	#N/A	#N/A
FRA10AC1	0.721576	0.109253	3.9857e-11	6.02615e-10	0	3	0.750288	0.68719	57.7391	1.29429e-10	7.8904e-10	0.0381107	0.999999	1	1.29429e-10	7.8904e-10	0	2	0.0119739	0.0983752					#N/A	#N/A	#N/A	#N/A
FRYL	0.0726685	0.133938	0.587439	0.703708	0.0584568	5	13.3867	0.00953312	20.4562	0.025221	0.0715162	11.607	0.312219	0.563179	0.025221	0.0715162	-1	3	0.0363592	0.106509					#N/A	#N/A	#N/A	#N/A
FRZB	0.142413	0.165037	0.388186	0.521116	0.144948	7	36.061	2.68242e-06	55.213	7.95815e-07	3.73381e-06	21.5669	0.087962	0.196516	7.95815e-07	3.73381e-06	1	5	7.45865e-07	0.440709					#N/A	#N/A	#N/A	#N/A
FSTL1	0.00627693	0.319074	0.984305	0.990486	0.558462	6	104.717	0	72.1084	1.28882e-10	7.8597e-10	67.5024	9.36484e-10	6.91106e-09	1.28882e-10	7.8597e-10	-1	5	0	0.416733				FSTL1	#N/A	#N/A	#N/A	#N/A
FTCD	-1.7497	0.104722	1.145e-62	6.67777e-60	0.0315941	7	10.8938	0.0917145	0.00300777	1	1	710.933	1.19609e-142	3.79952e-140	1.19609e-142	3.79952e-140	7	9	0	-0.117777					#N/A	#N/A	#N/A	#N/A
FUT11	0.16871	0.214463	0.431481	0.563468	0.175681	5	22.5192	0.00015794	27.8493	0.00190825	0.00641942	13.5681	0.193617	0.380243	0.00190825	0.00641942	-1	5	0.000220349	0.280758					#N/A	#N/A	#N/A	#N/A
FYTTD1	-0.658565	0.166386	7.55596e-05	0.00039077	0.113484	6	18.9632	0.00195272	0.122432	1	1	99.9573	5.67612e-16	6.46638e-15	5.67612e-16	6.46638e-15	7	7	0.000112759	-0.317677					#N/A	#N/A	#N/A	#N/A
FZD8	-0.347021	0.146083	0.0175246	0.0446953	0.0872692	6	20.989	0.000813953	4.13148	0.980945	1	63.004	6.36189e-09	4.36787e-08	6.36189e-09	4.36787e-08	1	5	1.52692e-05	-0.284985					#N/A	#N/A	#N/A	#N/A
GABRA1	-0.178845	0.0671709	0.00775545	0.0227365	0.000794234	5	4.12776	0.388991	3.37016	0.971324	1	24.252	0.00695885	0.0212827	0.00695885	0.0212827	-1	5	0.626434	-0.021953					#N/A	#N/A	#N/A	#N/A
GAL3ST1	0.705784	0.145828	1.29948e-06	9.6595e-06	0.103949	7	26.4607	0.000182676	192.424	1.92914e-33	3.35459e-32	0.226098	1	1	1.92914e-33	3.35459e-32	0	6	0	1.03182					#N/A	#N/A	#N/A	#N/A
GAL3ST3	-0.468272	0.185395	0.0115433	0.0316091	0.146351	6	21.811	0.000568726	2.16791	0.999102	1	80.8565	2.83259e-12	2.51693e-11	2.83259e-12	2.51693e-11	1	5	0.0182638	-0.068781					#N/A	#N/A	#N/A	#N/A
GALE	-0.453938	0.209375	0.0301545	0.0699013	0.257202	7	57.663	1.34104e-10	6.2613	0.959469	1	127.954	1.72213e-20	2.49979e-19	1.72213e-20	2.49979e-19	4	6	2.00495e-11	-0.0540342				GALE	#N/A	#N/A	#N/A	#N/A
GALNT1	0.485602	0.168566	0.00396683	0.012776	0.152381	7	36.8629	1.87259e-06	130.626	5.1127e-21	5.4559e-20	7.68511	0.905078	1	5.1127e-21	5.4559e-20	0	6	1.43343e-06	0.228606					#N/A	#N/A	#N/A	#N/A
GANC	0.192337	0.128545	0.134585	0.233185	0.0388077	5	8.06414	0.0892566	24.2394	0.00698959	0.0217184	4.47454	0.923412	1	0.00698959	0.0217184	1	5	1.69753e-08	0.44353					#N/A	#N/A	#N/A	#N/A
GAS2L3	0.942409	0.28407	0.000908187	0.00355629	0.418128	6	51.0809	8.32472e-10	226.026	1.33339e-41	3.03127e-40	9.21582	0.684394	1	1.33339e-41	3.03127e-40	1	5	8.4599e-14	0.726524					#N/A	#N/A	#N/A	#N/A
GATA3	-0.493908	0.208127	0.0176392	0.0449404	0.179455	5	31.7621	2.13969e-06	1.41021	0.999189	1	72.1968	1.66662e-11	1.40709e-10	1.66662e-11	1.40709e-10	2	6	1.1493e-05	-0.222784					#N/A	#N/A	#N/A	#N/A
GATAD2A	0.319501	0.188351	0.0898273	0.169443	0.200714	7	47.0942	1.79187e-08	107.019	2.11312e-16	1.80505e-15	12.5551	0.561812	0.88927	2.11312e-16	1.80505e-15	2	6	3.01499e-11	0.214775					#N/A	#N/A	#N/A	#N/A
GCAT	-0.882556	0.146392	1.65275e-09	1.99858e-08	0.104505	7	25.9899	0.000223608	0.113903	1	1	259.04	3.86612e-47	1.38101e-45	3.86612e-47	1.38101e-45	2	6	0	-0.308871					#N/A	#N/A	#N/A	#N/A
GCHFR	-0.934546	0.11039	2.54216e-17	8.25936e-16	0.0451688	7	14.6367	0.0232787	0.313683	1	1	278.917	2.89853e-51	1.14075e-49	2.89853e-51	1.14075e-49	2	6	0	-0.14801					#N/A	#N/A	#N/A	#N/A
GCKR	-1.73626	0.163546	2.50156e-26	1.75188e-24	0.132833	7	26.2847	0.000197029	0.0235655	1	1	762.869	9.61815e-154	4.33157e-151	9.61815e-154	4.33157e-151	5	7	0	-0.661305					#N/A	#N/A	#N/A	#N/A
GCNT4	-0.0478987	0.1663	0.773327	0.847824	0.148095	7	36.648	2.06209e-06	22.541	0.0681609	0.176237	52.8007	2.05684e-06	1.10375e-05	2.05684e-06	1.10375e-05	1	5	4.09753e-06	-0.0350853					#N/A	#N/A	#N/A	#N/A
GET4	-0.564098	0.275066	0.0402887	0.0884979	0.108401	2	3.20509	0.0734093	0.012323	0.999981	1	24.8934	5.28543e-05	0.000238023	5.28543e-05	0.000238023	0	2	0.13722	-0.0550822					#N/A	#N/A	#N/A	#N/A
GFM2	0.194456	0.297213	0.51294	0.638143	0.470281	6	62.3145	4.03666e-12	73.2757	7.77226e-11	4.8074e-10	22.932	0.0283086	0.073693	7.77226e-11	4.8074e-10	0	6	1.12339e-07	0.0579083					#N/A	#N/A	#N/A	#N/A
GFOD2	-1.28403	0.138155	1.48424e-20	6.70092e-19	0.0867002	7	21.14	0.00173134	0.920548	0.999999	1	469.283	2.96987e-91	2.93506e-89	2.96987e-91	2.93506e-89	3	7	0	-0.165015					#N/A	#N/A	#N/A	#N/A
GGCT	1.12137	0.19258	5.78368e-09	6.39801e-08	0.147431	5	24.7146	5.74127e-05	338.911	8.96943e-67	4.49457e-65	0.000438755	1	1	8.96943e-67	4.49457e-65	0	4	0.000372473	0.204737				GGCT	#N/A	#N/A	#N/A	#N/A
GGCX	-0.358663	0.300081	0.232001	0.354755	0.576704	7	120.742	0	43.7149	6.57962e-05	0.000260273	107.287	1.87528e-16	2.19832e-15	1.87528e-16	2.19832e-15	2	6	0	-0.0458846					#N/A	#N/A	#N/A	#N/A
GGNBP2	0.706446	0.0874252	6.44599e-16	1.78879e-14	0.0113427	5	5.72578	0.220584	135.197	4.05441e-24	4.91978e-23	0.00681634	1	1	4.05441e-24	4.91978e-23	-2	4	5.06235e-08	0.137973					#N/A	#N/A	#N/A	#N/A
GJA4	-0.31509	0.175323	0.0723048	0.142369	0.167341	7	40.6134	3.45034e-07	9.08569	0.825522	1	65.1215	1.45529e-08	9.69412e-08	1.45529e-08	9.69412e-08	4	6	4.0189e-12	-0.0955501					#N/A	#N/A	#N/A	#N/A
GJB1	-0.620798	0.101636	1.00859e-09	1.2568e-08	0.0350446	7	13.0315	0.042539	0.915232	0.999999	1	150.597	5.45955e-25	9.74122e-24	5.45955e-25	9.74122e-24	2	6	0	-0.0362351					#N/A	#N/A	#N/A	#N/A
GLA	1.20488	0.11401	4.18449e-26	2.87389e-24	0.0485272	7	14.8049	0.0218295	403.51	2.31021e-77	1.56557e-75	0.014007	1	1	2.31021e-77	1.56557e-75	4	6	0	0.67576					#N/A	#N/A	#N/A	#N/A
GLDC	-0.858594	0.103952	1.46281e-16	4.33314e-15	0.0368554	7	13.0982	0.041503	0.048552	1	1	227.031	1.5745e-40	4.69524e-39	1.5745e-40	4.69524e-39	4	8	0	-0.0710529				GLDC	#N/A	#N/A	#N/A	#N/A
GLS	0.808154	0.106659	3.53606e-14	7.91685e-13	0.0407253	7	13.9393	0.030322	227.827	1.08015e-40	2.37953e-39	0.776539	1	1	1.08015e-40	2.37953e-39	2	6	0	0.64567					#N/A	#N/A	#N/A	#N/A
GLS2	-1.60659	0.253682	2.40298e-10	3.25671e-09	0.391217	7	67.2004	1.53144e-12	0.0411969	1	1	747.773	1.61889e-150	6.85679e-148	1.61889e-150	6.85679e-148	4	6	0	-0.200272				GLS2	#N/A	#N/A	#N/A	#N/A
GLT8D1	-0.097174	0.203321	0.632698	0.740278	0.202172	6	42.4735	4.7238e-08	15.5401	0.213217	0.477668	62.7924	6.95789e-09	4.75687e-08	6.95789e-09	4.75687e-08	4	6	9.17759e-08	-0.13236					#N/A	#N/A	#N/A	#N/A
GLTP	0.698619	0.195184	0.000344537	0.00151417	0.216906	7	48.254	1.05128e-08	205.466	4.19293e-36	7.97733e-35	6.84384	0.940564	1	4.19293e-36	7.97733e-35	-1	5	0	0.313161					#N/A	#N/A	#N/A	#N/A
GLYCTK	-1.0676	0.241233	9.61696e-06	6.02453e-05	0.287856	6	37.3873	5.0086e-07	0.0182819	1	1	218.563	4.71296e-40	1.37666e-38	4.71296e-40	1.37666e-38	2	6	0	-0.159403					#N/A	#N/A	#N/A	#N/A
GMFB	1.28816	0.279676	4.1071e-06	2.77995e-05	0.415599	6	68.4001	2.2049e-13	570.723	1.88191e-114	4.34771e-112	0.117918	1	1	1.88191e-114	4.34771e-112	3	7	0	0.532823					#N/A	#N/A	#N/A	#N/A
GMIP	0.106479	0.2628	0.685352	0.782128	0.430932	7	92.8961	0	75.8848	1.62787e-10	9.84969e-10	47.3507	1.6828e-05	8.10596e-05	1.62787e-10	9.84969e-10	0	6	0	0.422298					#N/A	#N/A	#N/A	#N/A
GNAI1	0.431998	0.218809	0.0483458	0.102567	0.285156	7	62.8966	1.15861e-11	157.639	2.1163e-26	2.80319e-25	19.7706	0.137541	0.286551	2.1163e-26	2.80319e-25	-2	6	0	0.31598					#N/A	#N/A	#N/A	#N/A
GNGT1	0.235889	0.130169	0.069959	0.138507	0.0574675	6	14.4711	0.0128783	34.3613	0.000591471	0.00211597	5.40987	0.942871	1	0.000591471	0.00211597	-1	5	0.000416595	0.0631451					#N/A	#N/A	#N/A	#N/A
GNMT	-1.67937	0.18373	6.2206e-20	2.67275e-18	0.179749	7	34.5827	5.19058e-06	0.000615198	1	1	673.367	1.24164e-134	3.20108e-132	1.24164e-134	3.20108e-132	2	8	0	-0.245274					#N/A	#N/A	#N/A	#N/A
GNPNAT1	-1.28419	0.146775	2.14508e-18	7.90812e-17	0.0744604	6	12.9864	0.0235064	1.3903	0.999913	1	303.661	7.99549e-58	3.69433e-56	7.99549e-58	3.69433e-56	1	7	0	-0.223002					#N/A	#N/A	#N/A	#N/A
GOLGA3	0.850521	0.0803641	3.56038e-26	2.45473e-24	0.0121758	7	8.36046	0.212866	233.21	8.41182e-42	1.92337e-40	0.554	1	1	8.41182e-42	1.92337e-40	2	6	0	0.375045					#N/A	#N/A	#N/A	#N/A
GOLGA5	0.00572107	0.187851	0.975704	0.984923	0.19983	7	47.3447	1.59708e-08	43.9057	6.13039e-05	0.000243179	30.9789	0.00558126	0.0174752	6.13039e-05	0.000243179	1	5	4.9781e-06	0.332721					#N/A	#N/A	#N/A	#N/A
GOLPH3L	1.69523	0.116586	6.70555e-48	1.80725e-45	0.0485351	7	13.6534	0.0337574	706.969	8.39211e-142	4.66522e-139	0.0396196	1	1	8.39211e-142	4.66522e-139	5	7	0	0.737392					#N/A	#N/A	#N/A	#N/A
GOT1	-1.18296	0.145384	4.06015e-16	1.15003e-14	0.100692	7	24.2148	0.000476814	0.340385	1	1	395.061	1.39121e-75	9.74341e-74	1.39121e-75	9.74341e-74	5	7	0	-0.204947					#N/A	#N/A	#N/A	#N/A
GPATCH8	0.827191	0.0870201	1.98628e-21	9.61415e-20	0.015944	7	8.8661	0.18125	190.135	5.64423e-33	9.63582e-32	0.0447279	1	1	5.64423e-33	9.63582e-32	3	7	2.76779e-12	0.337113					#N/A	#N/A	#N/A	#N/A
GPD2	0.714978	0.134998	1.18239e-07	1.05346e-06	0.0812716	7	21.4131	0.00154596	160.061	6.89773e-27	9.34174e-26	0.97805	0.999999	1	6.89773e-27	9.34174e-26	3	5	0	0.629317					#N/A	#N/A	#N/A	#N/A
GPR157	-0.139193	0.100891	0.167697	0.27642	0.0176032	4	5.42135	0.143419	3.72504	0.881041	1	19.7162	0.0114647	0.0332375	0.0114647	0.0332375	1	5	0.568143	-0.0159922					#N/A	#N/A	#N/A	#N/A
GPRC5C	-0.612279	0.138572	9.93857e-06	6.21043e-05	0.0914794	7	24.257	0.000468358	2.12432	0.99988	1	185.094	5.98398e-32	1.36263e-30	5.98398e-32	1.36263e-30	1	5	2.45359e-13	-0.115989					#N/A	#N/A	#N/A	#N/A
GPX4	0.266302	0.180495	0.140106	0.240711	0.18155	7	43.6773	8.56518e-08	57.6477	3.01991e-07	1.46001e-06	15.1635	0.367067	0.640611	3.01991e-07	1.46001e-06	3	7	7.4812e-06	0.0943044					#N/A	#N/A	#N/A	#N/A
GRASP	-0.920353	0.217603	2.34198e-05	0.000135719	0.22478	6	32.1823	5.46715e-06	0.290328	1	1	145.847	3.93749e-25	7.06445e-24	3.93749e-25	7.06445e-24	4	6	8.43769e-15	-0.355299					#N/A	#N/A	#N/A	#N/A
GRM1	-0.166675	0.107907	0.12244	0.216401	0.0294909	5	8.73925	0.0679578	4.04475	0.945306	1	25.7817	0.00404516	0.0130728	0.00404516	0.0130728	-1	5	0.541844	-0.0185595					#N/A	#N/A	#N/A	#N/A
GRPEL1	-0.998118	0.191981	2.00311e-07	1.71966e-06	0.173089	6	34.1473	2.22548e-06	0.264199	1	1	264.227	1.46561e-49	5.5948e-48	1.46561e-49	5.5948e-48	4	6	0	-0.379004					#N/A	#N/A	#N/A	#N/A
GTF3C1	0.190586	0.188201	0.311215	0.44234	0.200184	7	47.6114	1.41281e-08	47.3671	1.67239e-05	7.01984e-05	27.21	0.0180779	0.0497853	1.67239e-05	7.01984e-05	2	6	6.43919e-08	0.35166					#N/A	#N/A	#N/A	#N/A
H6PD	-0.707901	0.225443	0.00168925	0.00611251	0.304194	7	66.0772	2.59892e-12	9.58323	0.791976	1	197.83	1.52332e-34	3.79262e-33	1.52332e-34	3.79262e-33	6	6	0	-0.426343					#N/A	#N/A	#N/A	#N/A
HABP2	-1.05112	0.0637666	4.78711e-61	2.5804e-58	0	7	4.76509	0.574276	0.25764	1	1	314.57	1.07535e-58	5.07413e-57	1.07535e-58	5.07413e-57	5	9	0	-0.0171524					#N/A	#N/A	#N/A	#N/A
HACL1	-0.633642	0.351206	0.0712022	0.140571	0.677034	6	84.561	1.11022e-16	2.60622	0.997743	1	147.174	2.12055e-25	3.8512e-24	2.12055e-25	3.8512e-24	2	6	0	-0.0376412				HACL1	#N/A	#N/A	#N/A	#N/A
HAGH	-1.31311	0.212214	6.10515e-10	7.83076e-09	0.260828	7	51.2911	2.58886e-09	0.00304055	1	1	497.354	3.37294e-97	3.76184e-95	3.37294e-97	3.76184e-95	2	6	0	-0.101446					#N/A	#N/A	#N/A	#N/A
HAO1	-1.34966	0.150462	2.96279e-19	1.18166e-17	0.109092	7	24.8509	0.00036385	0.0022715	1	1	492.705	3.25881e-96	3.57846e-94	3.25881e-96	3.57846e-94	7	9	0	-0.456605					#N/A	#N/A	#N/A	#N/A
HAPLN4	-0.94796	0.227468	3.08037e-05	0.000173893	0.250824	6	34.3217	2.05446e-06	0.0088399	1	1	165.319	4.31995e-29	8.90987e-28	4.31995e-29	8.90987e-28	3	5	0	-0.597633					#N/A	#N/A	#N/A	#N/A
HCFC2	-0.0981892	0.251806	0.696581	0.790808	0.392293	7	85.1961	3.33067e-16	29.8791	0.00792975	0.0244582	83.1866	7.22431e-12	6.24912e-11	7.22431e-12	6.24912e-11	2	6	0	-0.0817405					#N/A	#N/A	#N/A	#N/A
HDAC2	0.981044	0.112378	2.54988e-18	9.31487e-17	0.0477718	7	15.0316	0.0200126	321.062	4.72789e-60	1.93344e-58	0.063286	1	1	4.72789e-60	1.93344e-58	2	6	0	0.333356					#N/A	#N/A	#N/A	#N/A
HDGFL1	-0.40338	0.152381	0.0081166	0.0236433	0.0850016	6	15.0879	0.00999329	1.85051	0.999603	1	54.2057	2.51098e-07	1.48893e-06	2.51098e-07	1.48893e-06	4	6	3.29865e-08	-0.0713879					#N/A	#N/A	#N/A	#N/A
HDHD3	-0.247024	0.168549	0.142759	0.244055	0.153313	7	37.5485	1.37637e-06	8.49172	0.86217	1	91.9443	1.62695e-13	1.5785e-12	1.62695e-13	1.5785e-12	3	5	7.85098e-10	-0.0842422					#N/A	#N/A	#N/A	#N/A
HDLBP	0.316779	0.105535	0.00268517	0.00913616	0.0404615	7	14.3243	0.0262166	57.0911	3.77209e-07	1.80965e-06	4.42491	0.992319	1	3.77209e-07	1.80965e-06	2	8	1.69226e-08	0.0826738					#N/A	#N/A	#N/A	#N/A
HEATR6	1.14866	0.107192	8.57139e-27	6.2359e-25	0.0197235	4	5.37065	0.146583	262.338	4.16285e-52	1.34276e-50	1.14751e-06	1	1	4.16285e-52	1.34276e-50	0	4	6.54017e-11	0.659458					#N/A	#N/A	#N/A	#N/A
HEBP1	-1.17065	0.11323	4.70878e-25	3.01837e-23	0.0388515	6	11.2745	0.0462018	0.120066	1	1	381.25	3.51447e-74	2.36814e-72	3.51447e-74	2.36814e-72	5	9	0	-0.0636651					#N/A	#N/A	#N/A	#N/A
HELLS	0.965601	0.357138	0.00685686	0.0204802	0.831848	7	152.556	0	453.93	5.25343e-88	4.98417e-86	17.4593	0.232527	0.443181	5.25343e-88	4.98417e-86	0	6	6.21725e-15	0.708891					#N/A	#N/A	#N/A	#N/A
HEMK1	-0.61916	0.09402	4.53656e-11	6.79548e-10	0.0262365	7	11.2753	0.0802326	0.391183	1	1	135.904	4.61496e-22	7.19189e-21	4.61496e-22	7.19189e-21	4	6	0	-0.23526					#N/A	#N/A	#N/A	#N/A
HERC2	0.604527	0.171408	0.000420576	0.00180727	0.132191	6	28.5625	2.82504e-05	142.078	2.27907e-24	2.79989e-23	1.49973	0.99987	1	2.27907e-24	2.79989e-23	1	5	5.325e-07	0.401057					#N/A	#N/A	#N/A	#N/A
HEXA	0.73319	0.132164	2.89668e-08	2.86575e-07	0.0652311	6	16.5037	0.00554399	154.211	7.91343e-27	1.06848e-25	0.775097	0.999997	1	7.91343e-27	1.06848e-25	5	9	0	0.329895					#N/A	#N/A	#N/A	#N/A
HGD	-1.17293	0.229872	3.35137e-07	2.76055e-06	0.265156	6	47.597	4.29248e-09	0.0140086	1	1	388.239	1.16791e-75	8.19562e-74	1.16791e-75	8.19562e-74	1	7	0	-0.374588					#N/A	#N/A	#N/A	#N/A
HIGD1A	-0.611049	0.156554	9.49639e-05	0.000479007	0.104601	6	23.9027	0.000226663	0.961802	0.999989	1	116.888	2.57461e-19	3.51494e-18	2.57461e-19	3.51494e-18	3	7	0	-0.0984553					#N/A	#N/A	#N/A	#N/A
HIP1	0.660192	0.134927	9.93268e-07	7.52641e-06	0.0842811	7	22.724	0.000894387	163.448	1.43594e-27	1.99251e-26	2.21017	0.999847	1	1.43594e-27	1.99251e-26	1	7	1.18706e-06	0.292791					#N/A	#N/A	#N/A	#N/A
HIST1H1E	0.241373	0.168568	0.152173	0.256634	0.108037	5	21.1593	0.000294443	33.9907	0.000185371	0.000700567	6.67717	0.75553	1	0.000185371	0.000700567	2	6	2.33652e-05	0.188121					#N/A	#N/A	#N/A	#N/A
HMG20B	0.167488	0.198573	0.398971	0.531961	0.227601	7	52.5681	1.43334e-09	58.3593	2.27079e-07	1.10747e-06	31.6902	0.0044325	0.0142213	2.27079e-07	1.10747e-06	2	6	0.000393098	0.275925					#N/A	#N/A	#N/A	#N/A
HMGN5	-0.522758	0.109499	1.80525e-06	1.30509e-05	0.0144491	3	3.3098	0.191111	0.00794034	1	1	59.1442	6.7156e-11	5.42401e-10	6.7156e-11	5.42401e-10	2	2	0.00571367	-0.128349					#N/A	#N/A	#N/A	#N/A
HMGXB4	1.31832	0.0713981	3.99678e-76	4.18204e-73	0	5	1.58079	0.81224	377.004	7.32624e-75	4.63795e-73	1.00852e-07	1	1	7.32624e-75	4.63795e-73	2	4	4.62598e-10	0.546322					#N/A	#N/A	#N/A	#N/A
HNF1B	-0.606817	0.101385	2.15993e-09	2.55798e-08	0.0227475	5	7.51229	0.111169	0.852134	0.999918	1	125.036	4.79561e-22	7.46687e-21	4.79561e-22	7.46687e-21	3	3	0.195108	-0.0657638					#N/A	#N/A	#N/A	#N/A
HNRNPAB	0.870747	0.161793	7.37163e-08	6.8402e-07	0.0961403	5	18.1525	0.00115222	247.528	1.79577e-47	4.98751e-46	0.0630698	1	1	1.79577e-47	4.98751e-46	2	6	0	0.065061					#N/A	#N/A	#N/A	#N/A
HNRNPC	0.987116	0.397142	0.0129351	0.0347436	0.596763	4	75.0292	3.33067e-16	351.718	3.89213e-71	2.20501e-69	0.0586191	1	1	3.89213e-71	2.20501e-69	1	5	0	0.211092					#N/A	#N/A	#N/A	#N/A
HNRNPH1	0.328722	0.196523	0.0943881	0.176114	0.157517	5	28.7338	8.85372e-06	51.1564	1.63415e-07	8.06378e-07	6.02779	0.812923	1	1.63415e-07	8.06378e-07	3	5	8.90041e-05	0.0341529					#N/A	#N/A	#N/A	#N/A
HNRNPUL1	0.975882	0.068676	7.94983e-46	2.00584e-43	0	5	1.74834	0.781918	232.733	2.29544e-44	5.75527e-43	0.00020279	1	1	2.29544e-44	5.75527e-43	-1	3	1.97509e-13	0.191261					#N/A	#N/A	#N/A	#N/A
HOOK3	0.284058	0.116318	0.014603	0.0384506	0.036625	6	9.66263	0.0853787	40.6131	5.68597e-05	0.000226332	5.47733	0.94011	1	5.68597e-05	0.000226332	-1	5	0.000758655	0.26517					#N/A	#N/A	#N/A	#N/A
HPCAL1	0.224443	0.119934	0.0612914	0.124607	0.0610759	7	18.7166	0.00467004	54.2715	1.1543e-06	5.34668e-06	7.457	0.915658	1	1.1543e-06	5.34668e-06	2	6	1.1011e-05	0.223622					#N/A	#N/A	#N/A	#N/A
HPD	-1.18796	0.181474	5.90314e-11	8.68646e-10	0.17905	7	37.5681	1.36428e-06	0.0124659	1	1	444.825	4.41541e-86	3.8788e-84	4.41541e-86	3.8788e-84	6	8	0	-0.112658					#N/A	#N/A	#N/A	#N/A
HPN	-0.992619	0.106597	1.25595e-20	5.6977e-19	0.0396677	7	13.4692	0.0361616	0.0728439	1	1	315.778	6.01321e-59	2.85251e-57	6.01321e-59	2.85251e-57	6	8	0	-0.234809					#N/A	#N/A	#N/A	#N/A
HPS3	0.966217	0.171071	1.6227e-08	1.67186e-07	0.0936557	5	13.0699	0.0109391	148.695	6.91498e-27	9.36154e-26	0.00796804	1	1	6.91498e-27	9.36154e-26	3	7	7.71395e-10	0.53249					#N/A	#N/A	#N/A	#N/A
HSD11B1	-1.10929	0.209553	1.1992e-07	1.0671e-06	0.254945	7	52.1521	1.73803e-09	0.0478674	1	1	414.674	1.02372e-79	7.71651e-78	1.02372e-79	7.71651e-78	2	8	0	-0.0426121					#N/A	#N/A	#N/A	#N/A
HSP90AB1	1.40446	0.186325	4.78465e-14	1.05529e-12	0.158596	6	29.0656	2.25109e-05	511.263	8.87234e-102	1.40293e-99	0.00656184	1	1	8.87234e-102	1.40293e-99	4	8	0	0.434889					#N/A	#N/A	#N/A	#N/A
HSP90B1	0.19922	0.0957959	0.0375599	0.0836505	0.0234729	6	9.39007	0.0944812	37.2225	0.00020558	0.000773244	6.82602	0.868894	1	0.00020558	0.000773244	-1	7	0	0.168886					#N/A	#N/A	#N/A	#N/A
HSPA4	1.037	0.232	7.82783e-06	5.01049e-05	0.32306	7	64.6172	5.16442e-12	429.889	6.30551e-83	5.20504e-81	0.2161	1	1	6.30551e-83	5.20504e-81	1	9	0	0.418147					#N/A	#N/A	#N/A	#N/A
HSPB6	-0.690698	0.181934	0.000146793	0.000707261	0.18242	7	42.4653	1.48804e-07	3.36604	0.998227	1	165.845	4.72073e-28	9.44625e-27	4.72073e-28	9.44625e-27	5	7	0	-0.227021					#N/A	#N/A	#N/A	#N/A
HYAL1	-0.703999	0.166271	2.29535e-05	0.000133343	0.146903	7	34.6849	4.95949e-06	1.15317	0.999997	1	248.096	7.11517e-45	2.40174e-43	7.11517e-45	2.40174e-43	3	7	0	-0.384661					#N/A	#N/A	#N/A	#N/A
IARS2	1.07421	0.161223	2.68547e-11	4.13406e-10	0.111292	6	23.3498	0.000289352	354.428	1.63125e-68	8.62356e-67	0.024391	1	1	1.63125e-68	8.62356e-67	3	7	0	0.411776					#N/A	#N/A	#N/A	#N/A
IDNK	-1.67318	0.121293	2.74887e-43	5.99963e-41	0	3	1.71148	0.424969	4.16476e-09	1	1	215.499	9.48181e-44	3.1063e-42	9.48181e-44	3.1063e-42	2	2	0.93589	-0.142458					#N/A	#N/A	#N/A	#N/A
IER5	0.69379	0.203779	0.000662572	0.0026939	0.241363	7	53.0446	1.1493e-09	261.499	1.19589e-47	3.34228e-46	4.4405	0.992179	1	1.19589e-47	3.34228e-46	2	6	1.24567e-13	0.537552					#N/A	#N/A	#N/A	#N/A
IFI27	0.145139	0.171256	0.396718	0.529703	0.15885	7	38.4909	9.00518e-07	45.9923	2.81183e-05	0.000115253	19.0158	0.164347	0.332508	2.81183e-05	0.000115253	4	8	8.90966e-11	0.813565					#N/A	#N/A	#N/A	#N/A
IFNGR2	0.745282	0.271003	0.00595795	0.0181862	0.388267	6	72.5738	2.9865e-14	197.854	9.04116e-36	1.70284e-34	1.77329	0.999682	1	9.04116e-36	1.70284e-34	-1	5	0	0.429875					#N/A	#N/A	#N/A	#N/A
IFT43	-0.632784	0.108301	5.13151e-09	5.72284e-08	0	3	1.34556	0.510287	0.0430657	0.999998	1	48.6121	8.91473e-09	6.03785e-08	8.91473e-09	6.03785e-08	2	2	0.0111682	-0.149201					#N/A	#N/A	#N/A	#N/A
IFT46	-1.11607	0.0756915	3.31179e-49	9.42561e-47	0	4	2.06989	0.558028	1.80779e-06	1	1	244.413	2.63129e-48	9.67108e-47	2.63129e-48	9.67108e-47	2	2	5.71202e-10	-0.327853					#N/A	#N/A	#N/A	#N/A
IGFALS	-2.25389	0.148132	2.79234e-52	1.01368e-49	0.0959217	7	18.8373	0.00444737	0.0141127	1	1	1043.59	6.91669e-214	1.29517e-210	6.91669e-214	1.29517e-210	5	7	0	-0.300364					#N/A	#N/A	#N/A	#N/A
IGFBP2	-0.634708	0.131294	1.33649e-06	9.91392e-06	0.0781654	7	21.5593	0.00145482	0.570134	1	1	158.535	1.39795e-26	2.64592e-25	1.39795e-26	2.64592e-25	4	8	0	-0.248126				IGFBP2	#N/A	#N/A	#N/A	#N/A
IK	0.976165	0.0976572	1.58958e-23	9.24035e-22	0.0231393	6	8.91285	0.112591	261.564	5.27846e-49	1.54311e-47	0.861897	0.999994	1	5.27846e-49	1.54311e-47	2	6	0	0.219732					#N/A	#N/A	#N/A	#N/A
IKBIP	1.09408	0.0952244	1.48918e-30	1.40156e-28	6.02291e-05	4	3.00451	0.390931	158.175	3.8507e-30	5.91028e-29	4.80149e-06	1	1	3.8507e-30	5.91028e-29	2	4	3.58342e-10	0.474643				IKBIP	#N/A	#N/A	#N/A	#N/A
IL10RB	0.175206	0.0973746	0.0719714	0.14183	0.0310256	7	12.5212	0.0513027	34.5429	0.00171699	0.00580896	5.16407	0.983396	1	0.00171699	0.00580896	4	6	0.0383553	0.336713					#N/A	#N/A	#N/A	#N/A
IL12RB1	-0.350545	0.170976	0.0403393	0.0885817	0.157839	7	38.1361	1.0566e-06	4.88536	0.987345	1	82.3036	1.05553e-11	9.02079e-11	1.05553e-11	9.02079e-11	2	6	5.47562e-13	-0.104788					#N/A	#N/A	#N/A	#N/A
IL1A	0.152474	0.173308	0.378975	0.511916	0.158262	7	36.6033	2.10385e-06	40.2565	0.000232649	0.000870459	22.6353	0.0664694	0.154561	0.000232649	0.000870459	-1	5	0.000219824	0.512075					#N/A	#N/A	#N/A	#N/A
IL9R	-0.346608	0.277092	0.210978	0.329906	0.308665	5	33.1002	1.13934e-06	13.135	0.216223	0.483256	59.7907	3.97025e-09	2.78058e-08	3.97025e-09	2.78058e-08	5	5	0.0407859	-0.614433					#N/A	#N/A	#N/A	#N/A
ILDR2	0.612822	0.407728	0.132834	0.230804	0.618093	4	50.8206	5.34217e-11	96.1371	2.62362e-17	2.35774e-16	10.0407	0.262178	0.488646	2.62362e-17	2.35774e-16	1	3	8.78832e-09	0.527947					#N/A	#N/A	#N/A	#N/A
ILF2	1.81467	0.273296	3.13799e-11	4.79129e-10	0.389795	6	56.2308	7.28401e-11	820.739	5.89904e-168	9.12504e-165	0.00689023	1	1	5.89904e-168	9.12504e-165	3	7	0	0.679124					#N/A	#N/A	#N/A	#N/A
ILF3	1.3326	0.161907	1.86203e-16	5.47015e-15	0.132039	7	29.3366	5.25323e-05	409.024	1.59032e-78	1.12935e-76	0.00277867	1	1	1.59032e-78	1.12935e-76	3	7	0	0.612387					#N/A	#N/A	#N/A	#N/A
IMPAD1	0.692156	0.117603	3.96771e-09	4.52566e-08	0.0560182	7	17.0513	0.0090964	191.857	2.51715e-33	4.36004e-32	1.60397	0.999979	1	2.51715e-33	4.36004e-32	0	6	8.04301e-11	0.289768					#N/A	#N/A	#N/A	#N/A
INCENP	0.35531	0.287572	0.216626	0.336418	0.521035	7	107.002	0	128.009	1.679e-20	1.74767e-19	22.0879	0.0768269	0.174912	1.679e-20	1.74767e-19	-1	7	6.32316e-12	0.232803					#N/A	#N/A	#N/A	#N/A
INSIG1	-0.830803	0.25017	0.000897108	0.00351803	0.384514	7	79.528	4.44089e-15	0.767543	1	1	238.195	7.88605e-43	2.49617e-41	7.88605e-43	2.49617e-41	0	8	0	-0.283127					#N/A	#N/A	#N/A	#N/A
INVS	-0.189305	0.177432	0.286009	0.415461	0.173637	7	41.8246	1.99137e-07	18.9843	0.16555	0.384939	49.1525	8.45979e-06	4.22491e-05	8.45979e-06	4.22491e-05	3	5	7.95085e-10	-0.123639					#N/A	#N/A	#N/A	#N/A
IRAK1BP1	0.552549	0.178239	0.00193495	0.00687553	0.144916	6	30.093	1.41396e-05	158.091	1.28594e-27	1.79065e-26	3.66983	0.988685	1	1.28594e-27	1.79065e-26	-3	5	5.78426e-13	0.196398					#N/A	#N/A	#N/A	#N/A
IRX1	-0.709804	0.284031	0.0124531	0.0336676	0.343118	5	38.1378	1.04956e-07	1.30507	0.999425	1	116.795	2.25842e-20	3.25436e-19	2.25842e-20	3.25436e-19	7	7	4.88073e-10	-0.18134					#N/A	#N/A	#N/A	#N/A
ISCA1	-0.230874	0.200994	0.250695	0.376016	0.196112	6	41.1059	8.93169e-08	22.6338	0.0310003	0.0863148	49.7414	1.55108e-06	8.45091e-06	1.55108e-06	8.45091e-06	3	5	4.88767e-06	-0.107771					#N/A	#N/A	#N/A	#N/A
IST1	0.480692	0.332621	0.148411	0.251349	0.282944	3	14.739	0.000630172	44.7391	5.27336e-08	2.70145e-07	3.59504	0.731285	1	5.27336e-08	2.70145e-07	-2	2	5.99235e-05	0.293986					#N/A	#N/A	#N/A	#N/A
ITGA6	0.926566	0.414329	0.0253318	0.0605404	0.967549	6	149.286	0	486.546	1.61467e-96	2.05903e-94	5.33339	0.945907	1	1.61467e-96	2.05903e-94	2	6	1.15774e-12	0.509302				ITGA6	#N/A	#N/A	#N/A	#N/A
ITGB1	0.624821	0.126662	8.0978e-07	6.23835e-06	0.070386	7	20.0983	0.00265996	145.939	4.65547e-24	5.63184e-23	3.64354	0.997256	1	4.65547e-24	5.63184e-23	5	9	0	0.410831				ITGB1	#N/A	#N/A	#N/A	#N/A
ITIH1	-1.20062	0.118345	3.48268e-24	2.0929e-22	0.0545415	7	15.8429	0.0146227	0.00302534	1	1	393.42	3.08265e-75	2.14627e-73	3.08265e-75	2.14627e-73	7	9	0	-0.361434					#N/A	#N/A	#N/A	#N/A
ITM2C	0.153022	0.248458	0.53797	0.660382	0.380962	7	82.9796	8.88178e-16	76.5183	1.24479e-10	7.60165e-10	34.3419	0.00183782	0.00638224	1.24479e-10	7.60165e-10	0	6	0	0.396906					#N/A	#N/A	#N/A	#N/A
IVD	-1.46527	0.165899	1.02507e-18	3.91287e-17	0.140229	7	29.7392	4.40595e-05	0.039938	1	1	489.125	1.86922e-95	2.00311e-93	1.86922e-95	2.00311e-93	5	7	0	-0.325419					#N/A	#N/A	#N/A	#N/A
IVNS1ABP	0.321414	0.191274	0.0928826	0.174016	0.208365	7	48.3106	1.02425e-08	134.039	1.08091e-21	1.184e-20	10.5445	0.72139	1	1.08091e-21	1.184e-20	2	6	0	0.462075					#N/A	#N/A	#N/A	#N/A
IYD	-1.25536	0.181204	4.27142e-12	7.26734e-11	0.137101	6	19.7368	0.00140011	2.07028	0.99929	1	278.769	1.32983e-52	5.46335e-51	1.32983e-52	5.46335e-51	1	7	0	-0.293638					#N/A	#N/A	#N/A	#N/A
JAGN1	-0.571065	0.156181	0.000255759	0.00115807	0.0952351	6	16.7776	0.0049415	3.63273	0.98919	1	102.735	1.61885e-16	1.90146e-15	1.61885e-16	1.90146e-15	3	5	4.92424e-05	-0.0895227					#N/A	#N/A	#N/A	#N/A
JARID2	0.854344	0.130561	6.00354e-11	8.82935e-10	0.0763904	7	20.7714	0.00201639	258.662	4.63039e-47	1.27016e-45	1.01051	0.999999	1	4.63039e-47	1.27016e-45	2	6	3.62155e-13	0.284832				JARID2	#N/A	#N/A	#N/A	#N/A
JMJD8	-0.742223	0.132076	1.91338e-08	1.951e-07	0.0187118	3	3.07556	0.214857	0.0602474	0.999996	1	71.6134	1.90761e-13	1.83977e-12	1.90761e-13	1.83977e-12	2	4	0.00471897	-0.0648359					#N/A	#N/A	#N/A	#N/A
JMY	0.0688018	0.216573	0.750725	0.831578	0.225484	6	33.1026	3.59097e-06	33.7829	0.000729805	0.00258512	23.7857	0.0217497	0.0585023	0.000729805	0.00258512	-1	7	5.76882e-07	0.0220933					#N/A	#N/A	#N/A	#N/A
KALRN	-0.2649	0.0737543	0.000328592	0.00144965	0.00841974	7	7.7596	0.25625	4.10729	0.994785	1	48.9082	9.29054e-06	4.61543e-05	9.29054e-06	4.61543e-05	4	6	2.05548e-07	-0.0963568					#N/A	#N/A	#N/A	#N/A
KANK3	-0.372026	0.183074	0.0421434	0.0917841	0.13303	5	24.8569	5.37539e-05	6.1093	0.805999	1	83.4194	1.06926e-13	1.05088e-12	1.06926e-13	1.05088e-12	3	3	0.00643903	-0.111361					#N/A	#N/A	#N/A	#N/A
KANSL1L	0.239572	0.145227	0.0990163	0.182821	0.00995852	2	1.20792	0.271745	10.9601	0.0270156	0.0761498	1.51425	0.824115	1	0.0270156	0.0761498	-1	1	0.226	0.192					#N/A	#N/A	#N/A	#N/A
KAT8	-0.546724	0.121494	6.79511e-06	4.40333e-05	0	2	0.215068	0.642824	0.0181499	0.999959	1	29.054	7.62253e-06	3.82557e-05	7.62253e-06	3.82557e-05	2	2	0.0179342	-0.0702158					#N/A	#N/A	#N/A	#N/A
KBTBD7	-0.252301	0.256989	0.32622	0.457951	0.272806	5	32.5751	1.45932e-06	14.5532	0.149219	0.351862	39.8695	1.78649e-05	8.58104e-05	1.78649e-05	8.58104e-05	2	6	7.6634e-07	-0.129219					#N/A	#N/A	#N/A	#N/A
KCNAB3	-0.134024	0.124304	0.280949	0.41007	0.0632895	7	18.2129	0.00572163	12.6244	0.556284	1	35.6793	0.00116518	0.00420818	0.00116518	0.00420818	-1	5	0.00492005	-0.0370627					#N/A	#N/A	#N/A	#N/A
KCNH7	-0.49595	0.10175	1.09257e-06	8.24197e-06	0.028785	6	10.2613	0.0681619	1.41266	0.999905	1	89.1607	7.17625e-14	7.11188e-13	7.17625e-14	7.11188e-13	1	7	2.41189e-06	-0.0814427					#N/A	#N/A	#N/A	#N/A
KCNJ8	-1.09896	0.130395	3.5192e-17	1.1269e-15	0.0742749	7	19.7137	0.0031136	0.00597266	1	1	352.429	1.27289e-66	7.20231e-65	1.27289e-66	7.20231e-65	2	6	0	-0.184103					#N/A	#N/A	#N/A	#N/A
KCNN2	-2.15821	0.2164	1.99601e-23	1.14532e-21	0.26396	7	44.2326	6.6472e-08	0.000101133	1	1	916.477	1.27199e-186	1.6761e-183	1.27199e-186	1.6761e-183	5	7	0	-0.778098					#N/A	#N/A	#N/A	#N/A
KCNN4	0.178845	0.200427	0.372223	0.505158	0.23217	7	52.681	1.3603e-09	59.5935	1.38231e-07	6.86101e-07	19.0261	0.163955	0.331809	1.38231e-07	6.86101e-07	-1	5	0	1.51323					#N/A	#N/A	#N/A	#N/A
KCNRG	-0.189292	0.215961	0.380751	0.513577	0.178837	5	22.787	0.000139654	7.57803	0.669978	1	38.7226	2.83899e-05	0.000132763	2.83899e-05	0.000132763	4	6	0	-0.190423					#N/A	#N/A	#N/A	#N/A
KCP	-0.430935	0.15532	0.00552863	0.0170543	0.0305597	3	3.37347	0.185123	0.124835	0.999961	1	26.6208	0.000170514	0.000713126	0.000170514	0.000713126	2	2	0.000757271	-0.106228					#N/A	#N/A	#N/A	#N/A
KCTD21	-0.0633696	0.356117	0.858765	0.908323	0.572644	5	62.558	8.40661e-13	30.6203	0.000677687	0.00241011	52.258	1.02225e-07	6.31198e-07	1.02225e-07	6.31198e-07	3	5	0	-0.0457827					#N/A	#N/A	#N/A	#N/A
KDM1A	0.470117	0.207581	0.023529	0.0569466	0.136532	4	18.7212	0.000312191	102.65	1.22516e-18	1.17903e-17	0.843638	0.999056	1	1.22516e-18	1.17903e-17	0	2	0.0180822	0.124084				KDM1A	#N/A	#N/A	#N/A	#N/A
KDM5B	0.919697	0.202137	5.36813e-06	3.55671e-05	0.1324	4	19.5445	0.000210927	251.353	8.89945e-50	2.66071e-48	0.010889	1	1	8.89945e-50	2.66071e-48	1	3	4.73928e-06	0.538904					#N/A	#N/A	#N/A	#N/A
KHDRBS1	0.724309	0.0616169	6.65203e-32	6.89949e-30	0	7	4.56545	0.600625	175.995	4.19797e-30	6.43496e-29	0.25683	1	1	4.19797e-30	6.43496e-29	0	8	0	0.168584					#N/A	#N/A	#N/A	#N/A
KIF14	1.8497	0.152258	5.84396e-34	7.21891e-32	0.105253	7	22.0898	0.00116634	740.171	6.81364e-149	4.66184e-146	5.72619e-05	1	1	6.81364e-149	4.66184e-146	5	7	0	1.13282					#N/A	#N/A	#N/A	#N/A
KIF15	1.50432	0.224754	2.18363e-11	3.40574e-10	0.184388	5	17.9677	0.00125219	261.049	6.75995e-49	1.96652e-47	0.140508	1	1	6.75995e-49	1.96652e-47	5	7	5.20295e-12	0.93992					#N/A	#N/A	#N/A	#N/A
KIF21A	0.367958	0.275149	0.181123	0.293239	0.394465	6	53.5962	2.53699e-10	72.014	1.34259e-10	8.17365e-10	18.8113	0.0931854	0.206384	1.34259e-10	8.17365e-10	0	6	2.22045e-15	0.24562					#N/A	#N/A	#N/A	#N/A
KIF21B	0.392835	0.0685114	9.81656e-09	1.0497e-07	0	4	2.86	0.413717	52.4876	1.35488e-08	7.21832e-08	0.0467025	1	1	1.35488e-08	7.21832e-08	1	5	0.000105301	0.148468					#N/A	#N/A	#N/A	#N/A
KIF24	0.6891	0.347115	0.0471199	0.100482	0.434757	4	35.9675	7.60795e-08	97.1906	1.59969e-17	1.45649e-16	2.21329	0.973765	1	1.59969e-17	1.45649e-16	1	5	7.6094e-11	0.242471					#N/A	#N/A	#N/A	#N/A
KIF2A	1.32225	0.107376	7.59121e-35	1.00771e-32	0.0389024	7	12.8429	0.0455992	477.455	5.53549e-93	6.25212e-91	0.00135785	1	1	5.53549e-93	6.25212e-91	5	7	0	0.686191					#N/A	#N/A	#N/A	#N/A
KIF3B	0.821532	0.235982	0.000498926	0.00210057	0.337256	7	71.933	1.6398e-13	182.674	1.85625e-31	2.99509e-30	1.40077	0.999991	1	1.85625e-31	2.99509e-30	3	7	3.21965e-15	0.304526					#N/A	#N/A	#N/A	#N/A
KIF5B	1.1621	0.0982448	2.7769e-32	2.94898e-30	0.0287236	7	11.2444	0.0811091	385.752	1.26784e-73	7.72387e-72	0.126848	1	1	1.26784e-73	7.72387e-72	3	7	0	0.457225					#N/A	#N/A	#N/A	#N/A
KIFAP3	0.640996	0.136313	2.57136e-06	1.81325e-05	0.0868465	7	23.2914	0.000704531	180.343	5.51741e-31	8.72437e-30	1.77936	0.99996	1	5.51741e-31	8.72437e-30	2	6	0	0.506635					#N/A	#N/A	#N/A	#N/A
KIN	0.648818	0.312123	0.0376427	0.0837876	0.623189	7	119.279	0	337.615	1.62339e-63	7.24681e-62	7.48166	0.914548	1	1.62339e-63	7.24681e-62	-2	6	9.26302e-10	0.185098					#N/A	#N/A	#N/A	#N/A
KLC4	-0.496416	0.314282	0.114216	0.204682	0.529448	6	67.8637	2.84994e-13	17.8982	0.118817	0.288571	110.109	5.6943e-18	7.26136e-17	5.6943e-18	7.26136e-17	2	6	0	-0.222827					#N/A	#N/A	#N/A	#N/A
KLF11	-1.40984	0.204077	4.90333e-12	8.26342e-11	0.198036	6	35.5548	1.16585e-06	0.00389184	1	1	450.87	6.17373e-89	5.79549e-87	6.17373e-89	5.79549e-87	2	6	0	-0.32419					#N/A	#N/A	#N/A	#N/A
KLF13	0.910765	0.161072	1.56381e-08	1.61587e-07	0.13424	7	31.653	1.90162e-05	242.658	9.45824e-44	2.32393e-42	1.299	0.999995	1	9.45824e-44	2.32393e-42	4	6	0	0.653989					#N/A	#N/A	#N/A	#N/A
KLHL2	-1.31153	0.216819	1.45763e-09	1.77652e-08	0.27485	7	53.1563	1.09124e-09	0.315829	1	1	569.683	1.49439e-112	2.35254e-110	1.49439e-112	2.35254e-110	4	6	0	-0.45148					#N/A	#N/A	#N/A	#N/A
KLHL6	0.0708018	0.167454	0.672431	0.772264	0.113564	6	18.7823	0.00211009	21.9927	0.0376021	0.102885	17.2188	0.141552	0.2936	0.0376021	0.102885	0	6	4.28159e-05	0.300583					#N/A	#N/A	#N/A	#N/A
KNG1	-0.811347	0.151705	8.8836e-08	8.1245e-07	0.115188	7	28.506	7.54286e-05	0.0496277	1	1	203.238	1.19691e-35	3.0813e-34	1.19691e-35	3.0813e-34	2	8	0	-0.111836					#N/A	#N/A	#N/A	#N/A
KPNA4	0.93631	0.0994997	4.95301e-21	2.31244e-19	0.0252181	6	9.30787	0.0973965	260.001	1.11933e-48	3.23505e-47	0.376366	1	1	1.11933e-48	3.23505e-47	1	5	0	0.308741					#N/A	#N/A	#N/A	#N/A
KRT8	0.151837	0.296246	0.608275	0.720373	0.47364	6	90.2087	0	66.4986	1.43882e-09	8.21675e-09	53.9114	2.83408e-07	1.67188e-06	1.43882e-09	8.21675e-09	4	8	0	0.51565				KRT8	#N/A	#N/A	#N/A	#N/A
KYNU	-0.868872	0.102441	2.22004e-17	7.25922e-16	0.0348906	7	12.7504	0.0471761	1.25379	0.999996	1	237.536	1.07877e-42	3.3995e-41	1.07877e-42	3.3995e-41	2	6	0	-0.172965					#N/A	#N/A	#N/A	#N/A
LACTB	0.0565315	0.290905	0.845917	0.899918	0.448515	6	60.4855	9.64695e-12	39.778	7.82706e-05	0.000306923	43.7905	1.65787e-05	7.99996e-05	1.65787e-05	7.99996e-05	-1	5	0	0.00949145					#N/A	#N/A	#N/A	#N/A
LAIR1	0.163045	0.101602	0.10855	0.196771	0.0360266	7	13.5759	0.0347492	31.1314	0.00531336	0.0167855	6.76013	0.943563	1	0.00531336	0.0167855	0	6	0.000509526	0.250462					#N/A	#N/A	#N/A	#N/A
LAMB1	0.698538	0.217026	0.00128784	0.00481896	0.278737	7	60.6963	3.24936e-11	180.851	4.35098e-31	6.91376e-30	0.504719	1	1	4.35098e-31	6.91376e-30	2	6	0	0.687427				LAMB1	#N/A	#N/A	#N/A	#N/A
LAMC1	1.54362	0.221432	3.14528e-12	5.45039e-11	0.28485	7	51.5786	2.2665e-09	670.1	6.17737e-134	2.68023e-131	1.73409	0.999966	1	6.17737e-134	2.68023e-131	4	8	0	0.678604					#N/A	#N/A	#N/A	#N/A
LAS1L	0.372501	0.152668	0.0146895	0.038642	0.11804	7	30.2878	3.46523e-05	67.9384	4.54866e-09	2.5102e-08	5.23999	0.982184	1	4.54866e-09	2.5102e-08	0	6	0	0.317968				LAS1L	#N/A	#N/A	#N/A	#N/A
LCAT	-2.38558	0.26674	3.77185e-19	1.48932e-17	0.363681	6	45.4835	1.15693e-08	0.000368388	1	1	1153.27	1.9986e-239	5.46969e-236	1.9986e-239	5.46969e-236	4	6	0	-0.00229885					#N/A	#N/A	#N/A	#N/A
LCN2	0.721609	0.179334	5.72618e-05	0.000303643	0.176025	7	39.7854	5.0196e-07	233.917	6.01348e-42	1.38298e-40	6.61277	0.948611	1	6.01348e-42	1.38298e-40	4	8	0	1.12134				LCN2	#N/A	#N/A	#N/A	#N/A
LDLR	-1.15495	0.150958	1.99738e-14	4.59928e-13	0.112433	7	26.5934	0.000172539	0.121593	1	1	389.104	2.49803e-74	1.69933e-72	2.49803e-74	1.69933e-72	5	7	0	-0.272223					#N/A	#N/A	#N/A	#N/A
LEMD3	0.405986	0.139427	0.00359335	0.0117422	0.0932882	7	25.1573	0.000319291	93.6149	7.84212e-14	5.80902e-13	7.3968	0.918332	1	7.84212e-14	5.80902e-13	2	6	8.18456e-08	0.237404					#N/A	#N/A	#N/A	#N/A
LEO1	0.950934	0.228798	3.23561e-05	0.000181676	0.254	6	34.277	2.097e-06	184.477	5.13572e-33	8.793e-32	0.19704	1	1	5.13572e-33	8.793e-32	3	7	1.78966e-11	0.314174					#N/A	#N/A	#N/A	#N/A
LEPROT	0.34208	0.136523	0.0122224	0.0331801	0.0727641	6	18.4808	0.00240041	58.381	4.44595e-08	2.29011e-07	3.94319	0.98444	1	4.44595e-08	2.29011e-07	5	7	2.66454e-14	0.285918					#N/A	#N/A	#N/A	#N/A
LGALS1	0.297194	0.238113	0.211987	0.330991	0.346005	7	75.597	2.88658e-14	105.995	3.33234e-16	2.81544e-15	7.37023	0.919496	1	3.33234e-16	2.81544e-15	1	7	0	0.401268				LGALS1	#N/A	#N/A	#N/A	#N/A
LGALS8	0.361152	0.276728	0.191865	0.307054	0.408761	6	78.8324	1.44329e-15	152.665	1.6314e-26	2.17385e-25	12.0547	0.441296	0.739819	1.6314e-26	2.17385e-25	1	5	8.05102e-05	0.555935					#N/A	#N/A	#N/A	#N/A
LHFPL2	0.565462	0.130691	1.51353e-05	9.09705e-05	0.0775718	7	21.7019	0.00137103	137.285	2.4558e-22	2.75884e-21	0.598487	1	1	2.4558e-22	2.75884e-21	2	6	0	0.414735					#N/A	#N/A	#N/A	#N/A
LHX2	-1.08624	0.225221	1.41416e-06	1.04486e-05	0.301867	7	58.4856	9.13485e-11	1.51552	0.999985	1	512.284	2.30586e-100	2.80951e-98	2.30586e-100	2.80951e-98	2	6	0	-0.0233971					#N/A	#N/A	#N/A	#N/A
LHX6	-0.319838	0.127291	0.0119823	0.0326353	0.0725532	7	21.0618	0.00178827	6.54937	0.950692	1	68.2588	3.98264e-09	2.78816e-08	3.98264e-09	2.78816e-08	2	6	0.000335825	-0.0737345					#N/A	#N/A	#N/A	#N/A
LIG1	1.05874	0.0894809	2.66811e-32	2.84194e-30	0.0199452	7	9.74331	0.135886	334.272	8.13993e-63	3.56215e-61	0.000646578	1	1	8.13993e-63	3.56215e-61	2	6	0	0.622657					#N/A	#N/A	#N/A	#N/A
LIMA1	0.513975	0.182863	0.00494328	0.0154795	0.1864	7	43.7234	8.38685e-08	117.022	2.40538e-18	2.28697e-17	2.38209	0.99976	1	2.40538e-18	2.28697e-17	3	5	0	0.735036					#N/A	#N/A	#N/A	#N/A
LIMS2	-1.04628	0.113502	3.02342e-20	1.33783e-18	0.0401005	6	11.7323	0.0386463	0.0119986	1	1	322.226	9.99026e-62	5.07762e-60	9.99026e-62	5.07762e-60	2	6	0	-0.210806					#N/A	#N/A	#N/A	#N/A
LIN7C	-0.647245	0.191044	0.000704204	0.00284206	0.206526	7	46.9069	1.9529e-08	1.42184	0.99999	1	155.758	5.04782e-26	9.40268e-25	5.04782e-26	9.40268e-25	1	7	0	-0.110301					#N/A	#N/A	#N/A	#N/A
LIPA	0.312247	0.21999	0.155792	0.261228	0.149357	4	19.1972	0.000248897	65.5956	3.67943e-11	2.32145e-10	4.73183	0.785816	1	3.67943e-11	2.32145e-10	1	5	1.49484e-06	0.395725					#N/A	#N/A	#N/A	#N/A
LMBR1L	-0.274142	0.149888	0.0674017	0.134433	0.0853533	6	15.8901	0.00716504	4.51585	0.972231	1	43.5447	1.82531e-05	8.76042e-05	1.82531e-05	8.76042e-05	5	5	0.311816	-0.141081					#N/A	#N/A	#N/A	#N/A
LMBRD2	0.56489	0.139042	4.85006e-05	0.000262188	0.0492965	5	8.97655	0.0616882	68.3706	9.13957e-11	5.62476e-10	0.266059	1	1	9.13957e-11	5.62476e-10	1	5	0.0231237	0.402085					#N/A	#N/A	#N/A	#N/A
LMF1	-0.546535	0.272906	0.0452149	0.0971296	0.335648	5	55.021	3.21627e-11	10.6205	0.387841	0.772643	165.965	1.89705e-30	4.10792e-29	1.89705e-30	4.10792e-29	4	4	0.00546553	-0.0924271					#N/A	#N/A	#N/A	#N/A
LNPEP	0.257836	0.14315	0.0716768	0.141367	0.100632	7	26.7616	0.000160482	82.2104	1.09859e-11	7.14545e-11	9.54849	0.794393	1	1.09859e-11	7.14545e-11	2	6	0	0.523536					#N/A	#N/A	#N/A	#N/A
LONP1	-0.0647681	0.108287	0.549763	0.670726	0.0445836	7	15.3538	0.0176763	14.8402	0.389165	0.77456	24.1162	0.044363	0.108949	0.044363	0.108949	2	6	0.000854478	-0.0243008					#N/A	#N/A	#N/A	#N/A
LOR	-0.276518	0.188801	0.143029	0.244434	0.143868	5	26.9985	1.9893e-05	11.8621	0.294389	0.622032	35.243	0.000113483	0.000486721	0.000113483	0.000486721	4	6	6.37937e-05	-0.448373					#N/A	#N/A	#N/A	#N/A
LOXL1	0.10151	0.143181	0.478347	0.607633	0.0832668	6	20.6023	0.00096284	25.7965	0.0114682	0.0345308	15.494	0.215526	0.415865	0.0114682	0.0345308	0	6	0	0.449209				LOXL1	#N/A	#N/A	#N/A	#N/A
LPCAT2	0.370714	0.138765	0.00755072	0.0222227	0.0386943	4	6.20046	0.102254	36.8127	1.24587e-05	5.2926e-05	2.02025	0.980385	1	1.24587e-05	5.2926e-05	-1	3	0.00650714	0.411237					#N/A	#N/A	#N/A	#N/A
LRCH3	0.506432	0.167217	0.00245695	0.00846324	0.149633	7	36.3233	2.38509e-06	110.657	4.17094e-17	3.70244e-16	2.11666	0.999882	1	4.17094e-17	3.70244e-16	2	6	2.80891e-10	0.368617					#N/A	#N/A	#N/A	#N/A
LRIF1	0.605614	0.215179	0.00488591	0.0153309	0.0527924	2	2.08735	0.148524	40.7143	3.07998e-08	1.6018e-07	0.278246	0.991175	1	3.07998e-08	1.6018e-07	0	2	3.0883e-05	0.278269					#N/A	#N/A	#N/A	#N/A
LRP5	-0.825295	0.234221	0.000425758	0.00182645	0.331587	7	70.1943	3.73035e-13	0.642698	1	1	208.362	1.07087e-36	2.84323e-35	1.07087e-36	2.84323e-35	7	7	0	-0.38236					#N/A	#N/A	#N/A	#N/A
LRRC28	-0.604703	0.317094	0.0565189	0.11661	0.441099	5	47.0725	1.47283e-09	2.49252	0.990984	1	127.926	1.23682e-22	1.99292e-21	1.23682e-22	1.99292e-21	1	5	0	-0.0516576					#N/A	#N/A	#N/A	#N/A
LRRCC1	0.206884	0.164068	0.207324	0.325611	0.106784	6	17.6578	0.00340738	37.0586	0.000218572	0.000820291	10.7386	0.551446	0.876138	0.000218572	0.000820291	0	6	0.000639046	0.0824237					#N/A	#N/A	#N/A	#N/A
LRTM1	-0.121449	0.110959	0.273721	0.402047	0.0470814	7	15.6143	0.0159811	12.3392	0.579079	1	34.3604	0.00182638	0.00634684	0.00182638	0.00634684	4	6	0.110332	-0.0765011					#N/A	#N/A	#N/A	#N/A
LSM6	-0.323349	0.142293	0.0230618	0.0560299	0.0729253	6	14.266	0.0140052	4.46443	0.973526	1	49.1735	1.9505e-06	1.04905e-05	1.9505e-06	1.04905e-05	1	5	0.000381771	-0.140679					#N/A	#N/A	#N/A	#N/A
LTBP2	0.392248	0.219891	0.0744514	0.145564	0.288483	7	64.4552	5.57299e-12	98.2505	1.02544e-14	8.02003e-14	5.55209	0.976551	1	1.02544e-14	8.02003e-14	0	4	0	0.922617				LTBP2	#N/A	#N/A	#N/A	#N/A
LTC4S	-0.574402	0.163195	0.000431976	0.00184889	0.116471	6	26.1622	8.29982e-05	1.69818	0.999747	1	110.048	5.85457e-18	7.46039e-17	5.85457e-18	7.46039e-17	1	5	1.03695e-08	-0.271257					#N/A	#N/A	#N/A	#N/A
LUC7L3	0.182993	0.0984577	0.063085	0.12751	0.0132237	4	4.56275	0.206761	20.7398	0.00787168	0.0242917	3.14675	0.924813	1	0.00787168	0.0242917	0	2	0.0945282	0.222398					#N/A	#N/A	#N/A	#N/A
LURAP1L	-0.906496	0.111118	3.40696e-16	9.79048e-15	0	3	1.78325	0.40999	0.0139604	1	1	82.9929	8.59483e-16	9.66151e-15	8.59483e-16	9.66151e-15	2	2	0.000600556	-0.339694					#N/A	#N/A	#N/A	#N/A
LYAR	0.331296	0.180251	0.0660671	0.132248	0.111486	5	15.682	0.00347689	53.6938	5.5329e-08	2.83155e-07	4.80175	0.904022	1	5.5329e-08	2.83155e-07	-2	6	0.0111004	0.0140788					#N/A	#N/A	#N/A	#N/A
LZIC	0.354483	0.078128	5.70029e-06	3.74919e-05	0.000257161	6	5.03275	0.411896	44.3043	1.35517e-05	5.73638e-05	3.06911	0.995036	1	1.35517e-05	5.73638e-05	0	6	1.68314e-06	0.26619					#N/A	#N/A	#N/A	#N/A
MADD	-0.297374	0.103223	0.00396556	0.0127731	0.0379626	7	13.8904	0.0308851	5.51154	0.977344	1	69.9106	2.00342e-09	1.43879e-08	2.00342e-09	1.43879e-08	3	5	2.84772e-06	-0.129421					#N/A	#N/A	#N/A	#N/A
MAFK	-0.24588	0.257325	0.339315	0.471725	0.40471	7	85.8941	2.22045e-16	28.2379	0.013228	0.0394424	92.0497	1.55381e-13	1.51084e-12	1.55381e-13	1.51084e-12	4	6	2.42539e-06	-0.0300583					#N/A	#N/A	#N/A	#N/A
MAGED1	0.478478	0.152193	0.00166716	0.00604289	0.117975	7	30.0184	3.89928e-05	135.542	5.44574e-22	6.02827e-21	2.0847	0.999893	1	5.44574e-22	6.02827e-21	4	8	0	0.114197					#N/A	#N/A	#N/A	#N/A
MALAT1	0.255061	0.102639	0.0129544	0.034785	0.00781536	4	3.65162	0.301623	23.5312	0.00274521	0.00905181	1.74788	0.98779	1	0.00274521	0.00905181	0	4	0.00450187	0.210311				MALAT1	#N/A	#N/A	#N/A	#N/A
MAN2A1	0.213141	0.0681235	0.00175556	0.0063165	0.00458865	7	6.96353	0.324233	39.0406	0.000359502	0.00131805	4.78003	0.988645	1	0.000359502	0.00131805	1	5	0.00337149	0.29093					#N/A	#N/A	#N/A	#N/A
MAN2B1	0.279505	0.157227	0.0754503	0.147036	0.128147	7	32.7809	1.15544e-05	54.384	1.10424e-06	5.12337e-06	9.30595	0.810966	1	1.10424e-06	5.12337e-06	2	6	1.11185e-10	0.533647					#N/A	#N/A	#N/A	#N/A
MAN2C1	-0.5216	0.138523	0.000166251	0.000789766	0.0755617	6	18.7475	0.00214175	1.73624	0.999716	1	125.122	5.86152e-21	8.69646e-20	5.86152e-21	8.69646e-20	4	6	0.553244	-0.0389137					#N/A	#N/A	#N/A	#N/A
MANEA	-0.194635	0.249345	0.435047	0.56689	0.383959	7	83.7957	5.55112e-16	43.3034	7.66064e-05	0.000300629	69.1217	2.78262e-09	1.97566e-08	2.78262e-09	1.97566e-08	1	7	0	-0.0296327					#N/A	#N/A	#N/A	#N/A
MAOA	-0.745474	0.184349	5.25859e-05	0.000281577	0.189735	7	43.0345	1.14825e-07	2.07654	0.999895	1	246.836	1.29619e-44	4.3342e-43	1.29619e-44	4.3342e-43	0	8	0	-0.00945162					#N/A	#N/A	#N/A	#N/A
MAP1B	0.621742	0.13567	4.58879e-06	3.08311e-05	0.0857937	7	23.3486	0.000687753	131.486	3.4573e-21	3.715e-20	1.59348	0.99998	1	3.4573e-21	3.715e-20	0	6	0	0.546797				MAP1B	#N/A	#N/A	#N/A	#N/A
MAP3K10	-0.393906	0.176467	0.0256034	0.0611032	0.17133	7	41.0447	2.83756e-07	8.25259	0.875756	1	101.944	2.00931e-15	2.2146e-14	2.00931e-15	2.2146e-14	2	6	0.00294161	-0.0343227					#N/A	#N/A	#N/A	#N/A
MAP3K8	0.121939	0.165871	0.462252	0.59268	0.147461	7	36.5232	2.18078e-06	69.1936	2.70066e-09	1.51624e-08	15.6758	0.333572	0.593937	2.70066e-09	1.51624e-08	-4	6	0.0269068	0.0458579					#N/A	#N/A	#N/A	#N/A
MAPK15	-0.284099	0.210643	0.177427	0.288621	0.210516	6	31.2158	8.49153e-06	12.8454	0.38038	0.76123	55.376	1.5496e-07	9.41615e-07	1.5496e-07	9.41615e-07	0	6	3.82284e-10	-0.0196032					#N/A	#N/A	#N/A	#N/A
MAPK4	-0.134817	0.119992	0.261207	0.388004	0.0611357	7	18.7646	0.00458028	13.7467	0.468746	0.890963	37.2616	0.000673353	0.00252947	0.000673353	0.00252947	2	6	0.000427347	-0.114822					#N/A	#N/A	#N/A	#N/A
MAPK6	0.753351	0.300113	0.0120655	0.0328191	0.575873	7	114.7	0	305.238	9.54936e-57	3.57253e-55	24.291	0.0422464	0.1044	9.54936e-57	3.57253e-55	2	8	0	0.209821					#N/A	#N/A	#N/A	#N/A
MAPRE1	1.05476	0.249954	2.44496e-05	0.000141244	0.383393	7	74.6386	4.55191e-14	441.716	2.004e-85	1.77359e-83	0.230395	1	1	2.004e-85	1.77359e-83	3	7	0	0.522995					#N/A	#N/A	#N/A	#N/A
MARK1	0.22233	0.160322	0.165513	0.273899	0.13148	7	31.1783	2.34374e-05	62.2647	4.68332e-08	2.40785e-07	15.7349	0.329832	0.588563	4.68332e-08	2.40785e-07	0	6	0.000371547	0.0654853					#N/A	#N/A	#N/A	#N/A
MARK2	0.428498	0.141402	0.00244266	0.00842054	0.0965973	7	25.9026	0.000232142	74.5666	2.84145e-10	1.69335e-09	1.29359	0.999995	1	2.84145e-10	1.69335e-09	2	6	0.00033022	0.154387					#N/A	#N/A	#N/A	#N/A
MARVELD2	0.278295	0.277504	0.315932	0.447365	0.326445	5	38.0344	1.10238e-07	43.0051	4.96265e-06	2.17761e-05	21.3047	0.0190665	0.0521524	4.96265e-06	2.17761e-05	0	6	1.19683e-08	0.20686				MARVELD2	#N/A	#N/A	#N/A	#N/A
MASP1	-1.36999	0.209253	5.86912e-11	8.64595e-10	0.250684	7	48.6093	8.92644e-09	0.184634	1	1	538.421	6.55082e-106	9.13981e-104	6.55082e-106	9.13981e-104	5	7	0	-0.341945					#N/A	#N/A	#N/A	#N/A
MASP2	-1.52808	0.191318	1.38161e-15	3.70679e-14	0.168617	6	29.7184	1.67551e-05	0.00232273	1	1	593.356	2.77979e-119	5.17798e-117	2.77979e-119	5.17798e-117	5	7	0	-0.191875					#N/A	#N/A	#N/A	#N/A
MAT1A	-1.63316	0.144911	1.84455e-29	1.60838e-27	0.096194	7	21.3615	0.00157941	0.00543592	1	1	676.437	2.7489e-135	7.24446e-133	2.7489e-135	7.24446e-133	5	9	0	-0.31031					#N/A	#N/A	#N/A	#N/A
MAT2A	0.16089	0.257805	0.532577	0.655831	0.349014	6	68.1816	2.44804e-13	115.637	4.56447e-19	4.47985e-18	18.0162	0.115199	0.246916	4.56447e-19	4.47985e-18	-3	5	0	0.0570645					#N/A	#N/A	#N/A	#N/A
MAU2	0.0424091	0.22546	0.850798	0.903295	0.166083	4	22.2869	5.68517e-05	22.3473	0.00431152	0.0137983	15.9231	0.0434943	0.107074	0.00431152	0.0137983	0	2	4.44709e-05	0.161504					#N/A	#N/A	#N/A	#N/A
MBD5	0.257836	0.065833	8.98371e-05	0.000455991	0.0031068	7	6.65057	0.354374	45.6548	3.19207e-05	0.000130133	4.19813	0.994151	1	3.19207e-05	0.000130133	0	6	0.0997615	0.0807128					#N/A	#N/A	#N/A	#N/A
MCM3	1.87292	0.124875	7.52069e-51	2.47737e-48	0.0590311	7	14.9048	0.0210101	794.13	1.99173e-160	2.36206e-157	0.000304787	1	1	1.99173e-160	2.36206e-157	5	7	0	0.82501					#N/A	#N/A	#N/A	#N/A
MCM6	1.88416	0.178317	4.26806e-26	2.92564e-24	0.161371	7	28.9212	6.29623e-05	777.239	8.15025e-157	8.52851e-154	0.00177327	1	1	8.15025e-157	8.52851e-154	5	7	0	1.20533					#N/A	#N/A	#N/A	#N/A
MCM7	1.11181	0.398426	0.00526269	0.0163364	1.0496	7	184.009	0	544.576	3.23031e-107	6.04884e-105	20.6514	0.110906	0.239011	3.23031e-107	6.04884e-105	4	6	0	0.741216				MCM7	#N/A	#N/A	#N/A	#N/A
MCPH1	0.197011	0.171308	0.250128	0.37542	0.159238	7	38.9501	7.32046e-07	58.9154	1.81628e-07	8.92657e-07	16.7752	0.268357	0.498015	1.81628e-07	8.92657e-07	-2	6	2.55442e-07	0.21109					#N/A	#N/A	#N/A	#N/A
MDC1	0.732917	0.185444	7.74267e-05	0.000399555	0.190711	7	42.6423	1.37282e-07	241.912	1.34819e-43	3.28758e-42	6.35132	0.956845	1	1.34819e-43	3.28758e-42	-2	6	8.80642e-05	0.0689937					#N/A	#N/A	#N/A	#N/A
ME2	0.732973	0.175377	2.92255e-05	0.00016608	0.167887	7	38.6572	8.35478e-07	262.696	6.75564e-48	1.90907e-46	1.36232	0.999993	1	6.75564e-48	1.90907e-46	3	7	1.30968e-07	0.365102					#N/A	#N/A	#N/A	#N/A
MECP2	0.458341	0.14978	0.00221265	0.00773785	0.112506	7	28.798	6.64324e-05	105.967	3.3734e-16	2.84877e-15	7.31868	0.921728	1	3.3734e-16	2.84877e-15	-1	5	0	0.166386					#N/A	#N/A	#N/A	#N/A
MED1	0.752063	0.307077	0.0143213	0.0378457	0.4311	5	67.0385	9.57012e-14	186.264	1.17011e-34	2.13378e-33	11.0694	0.35214	0.619821	1.17011e-34	2.13378e-33	1	3	0.00183016	0.291954					#N/A	#N/A	#N/A	#N/A
MED9	-0.143989	0.251631	0.567171	0.686152	0.39241	7	85.8638	2.22045e-16	44.2935	5.30838e-05	0.000211918	69.1777	2.71853e-09	1.93169e-08	2.71853e-09	1.93169e-08	3	5	0	-0.129517					#N/A	#N/A	#N/A	#N/A
MEF2A	0.124875	0.0831205	0.13301	0.230986	0.0127652	6	7.39819	0.19267	23.9292	0.0207968	0.0599553	6.7907	0.871129	1	0.0207968	0.0599553	1	5	0.64123	0.123182					#N/A	#N/A	#N/A	#N/A
MEF2C	0.114374	0.182482	0.53081	0.654334	0.185379	7	44.2358	6.63728e-08	64.129	2.18699e-08	1.14864e-07	30.515	0.00647752	0.0199392	2.18699e-08	1.14864e-07	0	6	7.76135e-12	0.109541					#N/A	#N/A	#N/A	#N/A
METTL5	1.24057	0.137234	1.56949e-19	6.49257e-18	0.0705978	6	16.2934	0.00605452	418.312	4.99348e-82	4.00131e-80	0.276096	1	1	4.99348e-82	4.00131e-80	2	6	0	0.612629					#N/A	#N/A	#N/A	#N/A
MFGE8	0.235169	0.343439	0.493504	0.62068	0.652653	6	118.685	0	135.891	4.03594e-23	4.69404e-22	20.3411	0.0609024	0.143591	4.03594e-23	4.69404e-22	0	6	0	0.662866					#N/A	#N/A	#N/A	#N/A
MGA	0.614476	0.244582	0.011993	0.0326568	0.207728	4	29.9788	1.39431e-06	142.819	6.14671e-27	8.33731e-26	3.07889	0.929309	1	6.14671e-27	8.33731e-26	-1	3	0.0129076	0.239832					#N/A	#N/A	#N/A	#N/A
MITD1	0.772797	0.219963	0.000442574	0.00188834	0.185438	5	22.2735	0.000176795	147.704	1.10548e-26	1.48474e-25	2.64113	0.988656	1	1.10548e-26	1.48474e-25	1	7	1.16006e-09	0.339317					#N/A	#N/A	#N/A	#N/A
MLEC	1.08587	0.16615	6.33925e-11	9.30385e-10	0.10108	5	18.3132	0.00107173	243.945	1.01694e-46	2.75348e-45	0.000755416	1	1	1.01694e-46	2.75348e-45	2	4	6.01741e-13	0.655627					#N/A	#N/A	#N/A	#N/A
MLKL	0.341414	0.219048	0.119085	0.21163	0.185038	5	23.3372	0.000108422	49.9378	2.74028e-07	1.32843e-06	3.1811	0.976835	1	2.74028e-07	1.32843e-06	1	5	0	0.507666					#N/A	#N/A	#N/A	#N/A
MLXIP	0.109136	0.155956	0.484059	0.61245	0.120885	7	29.3095	5.31551e-05	30.133	0.00731636	0.0226822	23.0278	0.0598185	0.141279	0.00731636	0.0226822	-1	3	0.0781153	0.326107					#N/A	#N/A	#N/A	#N/A
MMAA	-1.41709	0.223998	2.51059e-10	3.39349e-09	0.236256	6	29.6065	1.76261e-05	0.351689	1	1	317.488	9.91811e-61	4.90093e-59	9.91811e-61	4.90093e-59	5	7	0	-0.360642					#N/A	#N/A	#N/A	#N/A
MMAB	-0.54845	0.190508	0.00399094	0.0128444	0.162998	6	24.9062	0.000145267	1.89335	0.999553	1	95.7487	3.77189e-15	4.07026e-14	3.77189e-15	4.07026e-14	5	7	0	-0.298853					#N/A	#N/A	#N/A	#N/A
MMEL1	0.292712	0.185607	0.114784	0.205471	0.116134	5	14.7828	0.00517357	33.9652	0.000187222	0.000707111	3.58994	0.963956	1	0.000187222	0.000707111	-1	5	2.54236e-08	0.48196					#N/A	#N/A	#N/A	#N/A
MMP15	-0.54283	0.112177	1.30469e-06	9.69418e-06	0.0489909	7	15.9084	0.014254	6.73813	0.944336	1	130.891	4.53328e-21	6.75964e-20	4.53328e-21	6.75964e-20	2	6	2.12073e-07	-0.00863315					#N/A	#N/A	#N/A	#N/A
MOB1A	0.320355	0.106699	0.00267851	0.00911784	0	3	0.853079	0.652764	19.7419	0.00307804	0.0100876	0.527332	0.99749	1	0.00307804	0.0100876	-1	1	0.0182	0.469					#N/A	#N/A	#N/A	#N/A
MOCS1	-0.510226	0.262447	0.0518824	0.10869	0.361955	6	68.8698	1.76081e-13	6.67662	0.878224	1	123.552	1.20774e-20	1.76754e-19	1.20774e-20	1.76754e-19	1	5	0	-0.228025					#N/A	#N/A	#N/A	#N/A
MORC4	0.333871	0.21913	0.127605	0.223584	0.285893	7	64.1001	6.58484e-12	114.681	6.88253e-18	6.40007e-17	14.5278	0.411175	0.701115	6.88253e-18	6.40007e-17	-2	6	8.32115e-08	0.128888					#N/A	#N/A	#N/A	#N/A
MPP4	-0.354087	0.17284	0.0404977	0.0888417	0.115205	6	17.784	0.0032296	4.51007	0.972379	1	54.8044	1.96207e-07	1.18016e-06	1.96207e-07	1.18016e-06	4	6	0.290808	-0.038166					#N/A	#N/A	#N/A	#N/A
MPP7	0.459396	0.22076	0.037436	0.0834424	0.234677	6	33.5676	2.90259e-06	83.721	8.01293e-13	5.58222e-12	8.46939	0.747459	1	8.01293e-13	5.58222e-12	2	6	4.95447e-08	0.506888				MPP7	#N/A	#N/A	#N/A	#N/A
MRAP	-0.21765	0.252249	0.388226	0.521116	0.260665	5	30.9975	3.06502e-06	9.38915	0.495613	0.928243	42.6059	5.84818e-06	2.97876e-05	5.84818e-06	2.97876e-05	2	6	3.27104e-07	-0.0917666					#N/A	#N/A	#N/A	#N/A
MRE11A	0.721515	0.0831526	4.06345e-18	1.44561e-16	0.0150204	7	8.97882	0.174772	165.319	6.02724e-28	8.49592e-27	0.106615	1	1	6.02724e-28	8.49592e-27	1	3	3.84233e-06	0.551484					#N/A	#N/A	#N/A	#N/A
MRPL19	-0.350368	0.312006	0.261459	0.388214	0.627447	7	129.272	0	35.8035	0.00111649	0.00386856	135.206	6.34715e-22	9.83103e-21	6.34715e-22	9.83103e-21	4	6	0	-0.204795					#N/A	#N/A	#N/A	#N/A
MRPL20	-0.237481	0.196099	0.225886	0.347523	0.18482	6	39.1705	2.19442e-07	19.5979	0.075084	0.192376	49.7631	1.53753e-06	8.37965e-06	1.53753e-06	8.37965e-06	5	5	2.55292e-05	-0.427733					#N/A	#N/A	#N/A	#N/A
MRPL39	-0.538383	0.290586	0.0639184	0.128844	0.537215	7	110.997	0	30.8995	0.00572593	0.018009	159.889	7.47161e-27	1.4284e-25	7.47161e-27	1.4284e-25	1	5	0	-0.179205					#N/A	#N/A	#N/A	#N/A
MRPL4	-0.134844	0.113556	0.235044	0.358281	0.0518519	7	16.8694	0.00977536	9.30069	0.81132	1	31.7944	0.00428451	0.0137862	0.00428451	0.0137862	1	5	1.22331e-10	-0.0486194					#N/A	#N/A	#N/A	#N/A
MRPL40	-0.32074	0.120713	0.00788281	0.0230586	0.0508937	6	14.4195	0.0131535	3.16594	0.994255	1	59.041	3.37401e-08	2.17504e-07	3.37401e-08	2.17504e-07	1	5	1.10637e-08	-0.0924977					#N/A	#N/A	#N/A	#N/A
MRPS36	-0.483259	0.233235	0.0382672	0.0849279	0.215742	5	26.1508	2.95038e-05	2.2845	0.993658	1	72.3762	1.53836e-11	1.3019e-10	1.53836e-11	1.3019e-10	2	6	0	-0.0833712					#N/A	#N/A	#N/A	#N/A
MSH3	-0.136016	0.213622	0.524313	0.648437	0.226824	6	46.6659	6.64587e-09	20.3364	0.0609835	0.159464	69.9126	3.32595e-10	2.54913e-09	3.32595e-10	2.54913e-09	1	5	4.00533e-09	-0.0121989					#N/A	#N/A	#N/A	#N/A
MSRA	-1.85832	0.145533	2.44155e-37	3.77655e-35	0.0945099	7	20.2184	0.00253209	0.00344284	1	1	774.401	3.29574e-156	1.62855e-153	3.29574e-156	1.62855e-153	3	7	0	-0.0378996					#N/A	#N/A	#N/A	#N/A
MST1	-1.3541	0.0911759	6.79632e-50	2.06655e-47	0.0155747	6	7.43833	0.190028	0.00867743	1	1	444.957	1.11158e-87	1.01145e-85	1.11158e-87	1.01145e-85	5	7	0	-0.272624					#N/A	#N/A	#N/A	#N/A
MTDH	0.600371	0.283159	0.0339839	0.0769434	0.507352	7	103.182	0	276.029	1.15472e-50	3.55693e-49	13.5035	0.487316	0.798347	1.15472e-50	3.55693e-49	-2	8	0	0.106862				MTDH	#N/A	#N/A	#N/A	#N/A
MTF2	0.375927	0.15318	0.0141215	0.0374365	0.119852	7	30.6215	2.99345e-05	86.8472	1.49013e-12	1.0215e-11	12.6365	0.555325	0.881264	1.49013e-12	1.0215e-11	2	6	7.37076e-07	0.244018					#N/A	#N/A	#N/A	#N/A
MTHFD1	-1.55456	0.158337	9.41281e-23	5.08921e-21	0.123488	7	26.1862	0.000205542	0.00494108	1	1	636.326	9.78134e-127	2.10909e-124	9.78134e-127	2.10909e-124	3	9	0	-0.193256					#N/A	#N/A	#N/A	#N/A
MTHFD1L	1.17706	0.146442	9.15412e-16	2.50798e-14	0.056989	5	9.32245	0.0535261	217.115	4.29096e-41	9.57741e-40	0.355292	0.999999	1	4.29096e-41	9.57741e-40	2	6	0	0.418812					#N/A	#N/A	#N/A	#N/A
MTHFD2	0.33173	0.239265	0.165609	0.273995	0.349592	7	75.2978	3.33067e-14	143.989	1.13992e-23	1.35958e-22	13.9	0.457189	0.760193	1.13992e-23	1.35958e-22	-2	6	0	0.631516					#N/A	#N/A	#N/A	#N/A
MTIF2	0.729459	0.221061	0.000967523	0.00375361	0.290604	7	61.3292	2.41598e-11	290.492	1.13235e-53	3.84416e-52	8.4079	0.867012	1	1.13235e-53	3.84416e-52	3	7	1.85729e-12	0.323918					#N/A	#N/A	#N/A	#N/A
MTPN	1.02758	0.118593	4.52637e-18	1.59911e-16	0	3	1.2781	0.527793	92.06	1.1307e-17	1.03574e-16	0.00728441	1	1	1.1307e-17	1.03574e-16	2	6	2.10942e-14	0.536662					#N/A	#N/A	#N/A	#N/A
MTTP	-1.27483	0.159832	1.51105e-15	4.02073e-14	0.128967	7	28.6862	6.97446e-05	0.0107962	1	1	452.598	1.00465e-87	9.16498e-86	1.00465e-87	9.16498e-86	5	7	0	-0.601316					#N/A	#N/A	#N/A	#N/A
MTUS1	-0.206897	0.211765	0.328565	0.460524	0.264764	7	60.6193	3.36863e-11	31.9203	0.00411186	0.0132044	67.6742	5.07492e-09	3.52098e-08	5.07492e-09	3.52098e-08	1	5	1.39818e-05	-0.192698					#N/A	#N/A	#N/A	#N/A
MUC19	-0.208974	0.0975821	0.0322322	0.0738045	0	3	0.150982	0.927288	1.09713	0.981661	1	13.073	0.0418916	0.103631	0.0418916	0.103631	1	1	0.24	-0.08					#N/A	#N/A	#N/A	#N/A
MVK	-0.675435	0.158864	2.12195e-05	0.000123979	0.130648	7	31.5448	1.99447e-05	2.61642	0.999581	1	196.568	2.75654e-34	6.8153e-33	2.75654e-34	6.8153e-33	4	6	0	-0.219369					#N/A	#N/A	#N/A	#N/A
MXI1	-0.485619	0.226758	0.0322279	0.0738037	0.309686	7	68.1027	1.00098e-12	8.88225	0.838519	1	177.52	2.06114e-30	4.45242e-29	2.06114e-30	4.45242e-29	6	6	0	-0.300937					#N/A	#N/A	#N/A	#N/A
MXRA7	0.0988698	0.183762	0.590556	0.706417	0.189556	7	45.1354	4.39895e-08	62.051	5.10883e-08	2.62056e-07	23.6399	0.0506224	0.122154	5.10883e-08	2.62056e-07	-4	6	0	0.212945					#N/A	#N/A	#N/A	#N/A
MYBL1	0.874352	0.070957	6.8724e-35	9.19145e-33	0	4	2.89597	0.407945	176.524	5.52582e-34	9.84465e-33	0.00222027	1	1	5.52582e-34	9.84465e-33	2	2	0.000698945	0.761085					#N/A	#N/A	#N/A	#N/A
MYO6	0.5963	0.115712	2.55921e-07	2.14631e-06	0.0538447	7	16.9265	0.00955734	118.687	1.13721e-18	1.09587e-17	0.205151	1	1	1.13721e-18	1.09587e-17	2	6	0	0.477133				MYO6	#N/A	#N/A	#N/A	#N/A
MZB1	-0.715483	0.122537	5.25406e-09	5.8412e-08	0.0295807	4	6.28282	0.0986325	0.559604	0.999796	1	121.182	1.88998e-22	3.0136e-21	1.88998e-22	3.0136e-21	2	2	6.44113e-05	-0.102593					#N/A	#N/A	#N/A	#N/A
NAP1L1	1.00395	0.0989324	3.38708e-24	2.0389e-22	0.030298	7	11.7175	0.0685755	308.087	2.42919e-57	9.2533e-56	1.29689	0.999995	1	2.42919e-57	9.2533e-56	5	9	0	0.346635					#N/A	#N/A	#N/A	#N/A
NAPA	-0.440329	0.166181	0.0080564	0.0235007	0.122352	6	27.0709	5.52578e-05	4.26869	0.978085	1	115.161	5.67469e-19	7.63594e-18	5.67469e-19	7.63594e-18	1	5	0	-0.0196003					#N/A	#N/A	#N/A	#N/A
NARS2	-0.310842	0.271594	0.252412	0.377922	0.463972	7	98.608	0	15.3931	0.351819	0.715988	115.5	4.76636e-18	6.09553e-17	4.76636e-18	6.09553e-17	3	5	0	-0.201603					#N/A	#N/A	#N/A	#N/A
NAV1	0.596042	0.346683	0.0855648	0.162801	0.786617	7	159.667	0	154.879	7.574e-26	9.83818e-25	51.9425	2.8757e-06	1.52069e-05	7.574e-26	9.83818e-25	2	6	0	0.566413				NAV1	#N/A	#N/A	#N/A	#N/A
NBEA	0.0994865	0.119521	0.405198	0.537945	0.0494609	6	14.2169	0.0142887	25.0912	0.0143965	0.0426796	10.9546	0.532809	0.853925	0.0143965	0.0426796	-1	5	1.81744e-13	0.0845109					#N/A	#N/A	#N/A	#N/A
NBN	0.604302	0.0612318	5.66813e-23	3.14586e-21	0	7	5.09809	0.531295	131.778	3.02746e-21	3.25903e-20	1.72811	0.999966	1	3.02746e-21	3.25903e-20	3	7	1.39865e-10	0.327806					#N/A	#N/A	#N/A	#N/A
NCF2	0.458793	0.129704	0.000404338	0.0017453	0.0763587	7	21.6816	0.00138267	112.762	1.62701e-17	1.48007e-16	2.47298	0.9997	1	1.62701e-17	1.48007e-16	1	5	7.6185e-07	0.666114					#N/A	#N/A	#N/A	#N/A
NCK1	0.504376	0.123757	4.59086e-05	0.000248781	0.0665898	7	19.5311	0.0033546	138.318	1.5316e-22	1.73871e-21	2.42731	0.999731	1	1.5316e-22	1.73871e-21	2	6	4.12612e-07	0.258609					#N/A	#N/A	#N/A	#N/A
NCL	0.832495	0.179992	3.74268e-06	2.55811e-05	0.178783	7	40.3962	3.80717e-07	302.702	3.23004e-56	1.18963e-54	0.150452	1	1	3.23004e-56	1.18963e-54	0	8	0	0.254232					#N/A	#N/A	#N/A	#N/A
NDFIP1	-0.471429	0.138558	0.000667976	0.00271277	0.0915528	7	24.6667	0.000393532	1.77006	0.999961	1	100.594	3.64826e-15	3.94043e-14	3.64826e-15	3.94043e-14	1	5	0	-0.00644467					#N/A	#N/A	#N/A	#N/A
NDUFA10	0.116686	0.306613	0.703526	0.796	0.433205	5	71.541	1.07692e-14	51.1619	1.63032e-07	8.04712e-07	42.9763	5.02181e-06	2.57721e-05	1.63032e-07	8.04712e-07	2	4	0.114379	0.294631					#N/A	#N/A	#N/A	#N/A
NDUFS7	-0.442532	0.0606065	2.84093e-13	5.62118e-12	0	7	3.69086	0.718428	3.0498	0.998983	1	81.1579	1.72469e-11	1.4544e-10	1.72469e-11	1.4544e-10	2	6	0.00118277	-0.0103387					#N/A	#N/A	#N/A	#N/A
NEB	0.987705	0.0713458	1.3844e-43	3.11718e-41	0.00465883	7	6.87381	0.332675	285.567	1.19998e-52	3.93484e-51	0.0929541	1	1	1.19998e-52	3.93484e-51	5	7	1.64049e-11	1.12652					#N/A	#N/A	#N/A	#N/A
NEDD4	0.259587	0.232248	0.263688	0.390695	0.326635	7	71.7908	1.75415e-13	106.494	2.66891e-16	2.26893e-15	19.841	0.135234	0.282339	2.66891e-16	2.26893e-15	-1	7	0	0.21221					#N/A	#N/A	#N/A	#N/A
NEIL1	-0.80941	0.188026	1.67159e-05	9.94122e-05	0.0995066	4	13.183	0.00425702	0.715006	0.999488	1	193.382	1.58202e-37	4.3309e-36	1.58202e-37	4.3309e-36	3	5	2.786e-10	-0.159405					#N/A	#N/A	#N/A	#N/A
NEK7	0.967337	0.189236	3.19097e-07	2.63636e-06	0.199948	7	41.7491	2.06087e-07	389.695	1.87596e-74	1.17093e-72	1.19966	0.999997	1	1.87596e-74	1.17093e-72	3	7	2.22045e-13	0.368054					#N/A	#N/A	#N/A	#N/A
NEMF	0.305265	0.109294	0.00522105	0.016218	0.0203588	4	5.39162	0.145266	41.2573	1.86594e-06	8.5002e-06	3.61518	0.890069	1	1.86594e-06	8.5002e-06	0	2	0.319145	0.0493817					#N/A	#N/A	#N/A	#N/A
NENF	0.409269	0.27233	0.13288	0.230872	0.466191	7	98.6582	0	120.885	4.22174e-19	4.15035e-18	17.9544	0.208866	0.405491	4.22174e-19	4.15035e-18	0	6	0	0.346567					#N/A	#N/A	#N/A	#N/A
NF1	0.41086	0.163392	0.011918	0.0324974	0.138914	7	33.7896	7.38697e-06	81.9755	1.21502e-11	7.88397e-11	3.047	0.998988	1	1.21502e-11	7.88397e-11	0	6	4.96813e-06	0.295469					#N/A	#N/A	#N/A	#N/A
NFASC	-0.304269	0.227003	0.180123	0.291869	0.310218	7	68.684	7.60947e-13	18.4495	0.187067	0.426825	127.243	2.37778e-20	3.41943e-19	2.37778e-20	3.41943e-19	6	6	1.21932e-07	-0.110899					#N/A	#N/A	#N/A	#N/A
NFE2L1	0.173764	0.136961	0.204543	0.322468	0.0891625	7	24.6217	0.000401139	38.0017	0.000519341	0.00186921	12.8317	0.539819	0.862212	0.000519341	0.00186921	0	6	0.00444545	0.132202					#N/A	#N/A	#N/A	#N/A
NFIL3	-1.28167	0.219869	5.56884e-09	6.17765e-08	0.283547	7	57.8189	1.24697e-10	0.000203916	1	1	343.673	8.72988e-65	4.69172e-63	8.72988e-65	4.69172e-63	4	8	0	-0.331788					#N/A	#N/A	#N/A	#N/A
NFX1	-0.629533	0.24096	0.00898553	0.0257238	0.355239	7	74.8945	4.03011e-14	2.66481	0.999534	1	261.817	1.02788e-47	3.73163e-46	1.02788e-47	3.73163e-46	3	7	0	-0.0642018					#N/A	#N/A	#N/A	#N/A
NGLY1	-0.0816928	0.149873	0.585698	0.702143	0.113499	7	29.6445	4.59205e-05	21.7112	0.0847455	0.214352	36.0799	0.00101509	0.00370369	0.00101509	0.00370369	0	6	3.35966e-09	-0.074232					#N/A	#N/A	#N/A	#N/A
NIPAL1	-1.52452	0.101187	2.69514e-51	9.04549e-49	0.000514426	4	3.03478	0.386293	6.30441e-07	1	1	262.152	4.55844e-52	1.84716e-50	4.55844e-52	1.84716e-50	3	3	1.19739e-05	-0.538419					#N/A	#N/A	#N/A	#N/A
NIPBL	0.736756	0.140506	1.57495e-07	1.37498e-06	0.0943754	7	24.6327	0.000399271	210.546	3.82293e-37	7.50619e-36	0.240852	1	1	3.82293e-37	7.50619e-36	3	7	5.97669e-08	0.444017					#N/A	#N/A	#N/A	#N/A
NIT2	-1.05589	0.119715	1.14434e-18	4.33097e-17	0.0579457	7	16.6903	0.0104914	1.87372	0.999944	1	375.452	1.85998e-71	1.18592e-69	1.85998e-71	1.18592e-69	3	7	0	-0.183127					#N/A	#N/A	#N/A	#N/A
NMI	0.352672	0.137832	0.0105062	0.0292564	0.0906109	7	24.7532	0.000379312	77.9199	6.86558e-11	4.26661e-10	5.18203	0.983115	1	6.86558e-11	4.26661e-10	4	6	8.75911e-09	0.298665					#N/A	#N/A	#N/A	#N/A
NNMT	-1.41441	0.0666992	8.43424e-100	2.00038e-96	0	7	5.99567	0.423675	0.0581173	1	1	504.445	1.05926e-98	1.23158e-96	1.05926e-98	1.23158e-96	5	7	0	-0.380284				NNMT	#N/A	#N/A	#N/A	#N/A
NOSTRIN	-0.809137	0.253532	0.00141559	0.00523396	0.324216	6	42.977	3.73489e-08	1.84185	0.999613	1	156.642	2.53582e-27	4.92196e-26	2.53582e-27	4.92196e-26	5	7	0.0014801	-0.31722					#N/A	#N/A	#N/A	#N/A
NOTCH3	0.739932	0.140144	1.29336e-07	1.14487e-06	0.0932165	7	24.3773	0.000445044	183.54	1.23763e-31	2.0143e-30	3.06932	0.998945	1	1.23763e-31	2.0143e-30	2	6	0	0.520577					#N/A	#N/A	#N/A	#N/A
NPAT	0.344939	0.105919	0.00112736	0.00428721	0.0411638	7	14.5333	0.0242144	61.3182	6.88078e-08	3.49321e-07	2.63137	0.999567	1	6.88078e-08	3.49321e-07	1	5	0.000215119	0.172595					#N/A	#N/A	#N/A	#N/A
NPEPPS	0.215101	0.271832	0.428768	0.561092	0.24691	4	29.5359	1.72777e-06	50.1722	3.78684e-08	1.95741e-07	13.1771	0.1059	0.229808	3.78684e-08	1.95741e-07	-3	5	8.08423e-10	0.111216					#N/A	#N/A	#N/A	#N/A
NPFF	-0.149561	0.14565	0.304491	0.435249	0.104912	7	27.6157	0.000110982	18.9017	0.168741	0.39113	40.7522	0.000194562	0.000803498	0.000194562	0.000803498	2	6	0.00337664	-0.00862313					#N/A	#N/A	#N/A	#N/A
NPHP1	0.260565	0.193324	0.177718	0.288949	0.213253	7	49.0237	7.37488e-09	53.8977	1.33738e-06	6.1634e-06	23.4496	0.0533366	0.127897	1.33738e-06	6.1634e-06	-1	5	5.32907e-15	0.354478					#N/A	#N/A	#N/A	#N/A
NR1D1	-0.272097	0.121486	0.0251075	0.060073	0	3	0.392646	0.821747	1.39227	0.966327	1	13.6295	0.0340598	0.08663	0.0340598	0.08663	2	4	0.000373542	-0.0804178					#N/A	#N/A	#N/A	#N/A
NRBF2	-0.917832	0.260603	0.000428379	0.0018357	0.421076	7	86.6107	1.11022e-16	1.06108	0.999999	1	243.281	7.03336e-44	2.30842e-42	7.03336e-44	2.30842e-42	5	5	0	-0.428503					#N/A	#N/A	#N/A	#N/A
NREP	0.197383	0.404262	0.625368	0.734334	0.439769	3	21.2511	2.42872e-05	23.1558	0.000745938	0.00263886	9.67518	0.139014	0.289214	0.000745938	0.00263886	0	2	3.61888e-06	0.611524				NREP	#N/A	#N/A	#N/A	#N/A
NT5DC1	-0.98159	0.17237	1.23608e-08	1.29911e-07	0.0960055	5	13.3026	0.00988795	0.0638035	1	1	167.031	1.14162e-30	2.49182e-29	1.14162e-30	2.49182e-29	4	6	0	-0.233332					#N/A	#N/A	#N/A	#N/A
NTRK1	-0.130211	0.107163	0.22434	0.345698	0.0421093	7	14.5452	0.0241045	12.4646	0.569043	1	32.1674	0.00379224	0.0123334	0.00379224	0.0123334	2	6	0.000463508	-0.174					#N/A	#N/A	#N/A	#N/A
NUDC	-0.225889	0.140222	0.107194	0.194886	0.0784937	6	19.5852	0.00149467	5.49554	0.939351	1	42.3314	2.92878e-05	0.000136782	2.92878e-05	0.000136782	3	5	7.98759e-10	-0.053665					#N/A	#N/A	#N/A	#N/A
NUDT1	1.15699	0.120582	8.38796e-22	4.17941e-20	0.0586908	7	16.7054	0.010429	380.046	2.01062e-72	1.1863e-70	0.0656691	1	1	2.01062e-72	1.1863e-70	0	6	0	0.543701					#N/A	#N/A	#N/A	#N/A
NUMA1	0.212783	0.198883	0.284669	0.413945	0.191115	6	40.303	1.29732e-07	46.2184	6.36228e-06	2.76518e-05	21.6894	0.0411525	0.102029	6.36228e-06	2.76518e-05	-2	6	7.83428e-07	0.16853					#N/A	#N/A	#N/A	#N/A
NUP37	1.56952	0.251309	4.22766e-10	5.52953e-09	0.38196	7	66.4983	2.13163e-12	722.41	4.23817e-145	2.55569e-142	0.539744	1	1	4.23817e-145	2.55569e-142	5	7	0	0.562146					#N/A	#N/A	#N/A	#N/A
NUPL1	0.46976	0.127486	0.000228885	0.00105137	0.0566827	6	14.6136	0.0121477	91.9827	2.03784e-14	1.56593e-13	1.53724	0.999851	1	2.03784e-14	1.56593e-13	2	2	0.429186	0.278561					#N/A	#N/A	#N/A	#N/A
NXF1	-0.503995	0.336013	0.133634	0.231831	0.736598	7	149.085	0	12.0214	0.604581	1	287.875	3.96973e-53	1.65381e-51	3.96973e-53	1.65381e-51	2	6	0.00545702	-0.0514263					#N/A	#N/A	#N/A	#N/A
NXPE3	-0.429768	0.256404	0.093711	0.17518	0.148855	3	8.52824	0.0140643	1.53447	0.957172	1	32.1997	1.49402e-05	7.24666e-05	1.49402e-05	7.24666e-05	2	2	0.000253584	-0.0604591					#N/A	#N/A	#N/A	#N/A
OAS3	0.47495	0.123104	0.000114261	0.000565598	0.0655029	7	19.4705	0.00343857	91.2817	2.17199e-13	1.57223e-12	1.32549	0.999994	1	2.17199e-13	1.57223e-12	2	6	0	0.593909					#N/A	#N/A	#N/A	#N/A
OAZ2	-0.596127	0.126419	2.41124e-06	1.70984e-05	0.0703883	7	20.1914	0.00256032	0.547561	1	1	158.271	1.57984e-26	2.98341e-25	1.57984e-26	2.98341e-25	5	5	0.00041852	-0.16559					#N/A	#N/A	#N/A	#N/A
OCEL1	-0.754278	0.186709	5.34842e-05	0.000285914	0.195176	7	43.9099	7.70236e-08	0.239194	1	1	228.486	7.90327e-41	2.37085e-39	7.90327e-41	2.37085e-39	2	6	0	-0.100182					#N/A	#N/A	#N/A	#N/A
ODF2	0.483938	0.0733394	4.15018e-11	6.25356e-10	0.00778911	7	7.60025	0.268877	101.271	2.70586e-15	2.1805e-14	1.23037	0.999996	1	2.70586e-15	2.1805e-14	1	7	2.8767e-10	0.179234					#N/A	#N/A	#N/A	#N/A
ODF3B	-0.521327	0.149521	0.000489101	0.00206573	0.0328021	3	3.94093	0.139392	0.0614908	0.999995	1	41.0812	2.79101e-07	1.64729e-06	2.79101e-07	1.64729e-06	2	2	0.021084	-0.397948					#N/A	#N/A	#N/A	#N/A
OMA1	0.0223276	0.255792	0.930443	0.956053	0.269908	5	32.293	1.66663e-06	20.4731	0.0250827	0.0711635	30.4302	0.000728255	0.00271962	0.000728255	0.00271962	-1	5	3.96854e-11	0.141686					#N/A	#N/A	#N/A	#N/A
ONECUT1	0.044522	0.112485	0.69225	0.787197	0.0501036	7	16.4157	0.0116885	24.2551	0.0426735	0.11542	14.3887	0.421175	0.71406	0.0426735	0.11542	2	6	0.715272	0.223914					#N/A	#N/A	#N/A	#N/A
ONECUT2	0.540692	0.197586	0.0062099	0.0188517	0.223118	7	49.2232	6.727e-09	131.455	3.50753e-21	3.76557e-20	2.76719	0.999419	1	3.50753e-21	3.76557e-20	5	5	4.41021e-08	0.612335				ONECUT2	#N/A	#N/A	#N/A	#N/A
OPA3	0.296608	0.162967	0.0687509	0.136519	0.140732	7	35.065	4.18637e-06	70.7259	1.42554e-09	8.14482e-09	16.7327	0.270701	0.501537	1.42554e-09	8.14482e-09	0	6	3.48228e-11	0.13913					#N/A	#N/A	#N/A	#N/A
OPCML	-0.0450229	0.128784	0.726639	0.812922	0.0751815	7	21.7254	0.00135768	24.057	0.0451018	0.121379	22.781	0.0639274	0.149603	0.0451018	0.121379	5	5	0.000109419	-0.398077					#N/A	#N/A	#N/A	#N/A
OPHN1	0.111934	0.31363	0.721169	0.808966	0.617158	7	118.106	0	42.4204	0.000106001	0.000409615	127.265	2.35358e-20	3.38736e-19	2.35358e-20	3.38736e-19	-2	8	0	0.0658711					#N/A	#N/A	#N/A	#N/A
OPRM1	-0.211227	0.0956196	0.0271724	0.0641592	0.0286541	7	11.9448	0.0632107	6.46708	0.953312	1	37.4796	0.000623903	0.00235689	0.000623903	0.00235689	6	6	0.00117279	-0.16581					#N/A	#N/A	#N/A	#N/A
ORMDL3	-0.859409	0.270057	0.00146096	0.00537988	0.376678	6	48.7091	2.54478e-09	0.669068	0.999999	1	170.685	3.45673e-30	7.39974e-29	3.45673e-30	7.39974e-29	5	7	0	-0.209029					#N/A	#N/A	#N/A	#N/A
OSBPL3	1.57143	0.173921	1.63535e-19	6.75715e-18	0.156804	7	32.7304	1.18156e-05	548.627	4.45553e-108	8.56859e-106	1.16429e-05	1	1	4.45553e-108	8.56859e-106	4	6	0	0.862802				OSBPL3	#N/A	#N/A	#N/A	#N/A
OTUD5	-0.310607	0.0964629	0.00128208	0.00479967	0.0151711	6	6.93317	0.225658	1.38327	0.999916	1	40.2725	6.47893e-05	0.000288351	6.47893e-05	0.000288351	4	6	0.450358	-0.0519252					#N/A	#N/A	#N/A	#N/A
OXCT1	0.551096	0.137007	5.76098e-05	0.000305307	0.0727123	6	18.082	0.00284532	113.702	1.10562e-18	1.0663e-17	4.77954	0.96494	1	1.10562e-18	1.0663e-17	-2	6	0	0.309945					#N/A	#N/A	#N/A	#N/A
OXR1	0.0225777	0.103955	0.828061	0.887403	0.039005	7	14.1914	0.0275697	24.3938	0.041045	0.111482	16.7411	0.270237	0.500838	0.041045	0.111482	-4	6	0.0310827	0.153479					#N/A	#N/A	#N/A	#N/A
OXSM	-0.722462	0.204895	0.000421862	0.00181149	0.204074	6	41.1596	8.7113e-08	0.741064	0.999997	1	144.151	8.68158e-25	1.53668e-23	8.68158e-25	1.53668e-23	6	6	0	-0.264519					#N/A	#N/A	#N/A	#N/A
P2RX4	0.832123	0.130021	1.5548e-10	2.16492e-09	0.0753026	7	20.7397	0.00204292	234.566	4.41884e-42	1.02087e-40	0.0254643	1	1	4.41884e-42	1.02087e-40	0	6	0	0.340398					#N/A	#N/A	#N/A	#N/A
P2RY14	0.0874545	0.112723	0.437845	0.569578	0.0341839	5	9.49429	0.0498647	20.1891	0.0275142	0.0773894	9.58069	0.478018	0.786484	0.0275142	0.0773894	-2	6	0.0667762	0.0175828					#N/A	#N/A	#N/A	#N/A
P2RY6	0.131624	0.117565	0.262891	0.389838	0.05763	7	18.0893	0.00601285	30.993	0.00555605	0.0175072	12.8644	0.537229	0.859382	0.00555605	0.0175072	-1	5	3.72558e-08	0.377373					#N/A	#N/A	#N/A	#N/A
PACSIN3	-0.433134	0.13729	0.00160564	0.00584432	0.0893474	7	24.395	0.000441698	1.77541	0.99996	1	79.2584	3.88301e-11	3.18832e-10	3.88301e-11	3.18832e-10	4	6	3.71589e-07	-0.115779					#N/A	#N/A	#N/A	#N/A
PAK1IP1	0.828775	0.179421	3.85271e-06	2.62575e-05	0.13747	6	21.3076	0.000708501	150.214	5.13032e-26	6.70314e-25	0.220334	1	1	5.13032e-26	6.70314e-25	2	6	0.00396061	0.210296					#N/A	#N/A	#N/A	#N/A
PAK2	0.527878	0.218125	0.0155172	0.0404276	0.238006	6	47.397	4.71521e-09	198.425	6.89411e-36	1.3019e-34	2.15808	0.999122	1	6.89411e-36	1.3019e-34	1	5	5.12805e-08	0.400322					#N/A	#N/A	#N/A	#N/A
PAN3	0.165781	0.241175	0.491837	0.619277	0.234625	5	28.5787	9.51916e-06	39.892	1.77027e-05	7.40624e-05	9.1175	0.52099	0.839217	1.77027e-05	7.40624e-05	3	5	0	0.177373					#N/A	#N/A	#N/A	#N/A
PARD3B	0.260426	0.0776891	0.00080186	0.00319165	0	6	2.30003	0.806262	32.1425	0.00131543	0.00452038	1.22058	0.999957	1	0.00131543	0.00452038	4	6	0.00137747	0.358587					#N/A	#N/A	#N/A	#N/A
PARD6A	-0.527206	0.158175	0.000858967	0.0033875	0.107725	6	24.8035	0.000152049	2.63465	0.99762	1	98.6747	1.01186e-15	1.13207e-14	1.01186e-15	1.13207e-14	6	6	5.36294e-10	-0.372789				PARD6A	#N/A	#N/A	#N/A	#N/A
PARK7	-0.0168547	0.135798	0.901223	0.936662	0.0872123	7	24.2465	0.000470451	29.7202	0.00833813	0.0256311	22.3542	0.0716235	0.164827	0.00833813	0.0256311	4	8	0.00043825	-0.055598					#N/A	#N/A	#N/A	#N/A
PARP16	-0.259408	0.111317	0.019788	0.049454	0.048505	7	16.0741	0.0133615	4.8498	0.987795	1	55.0711	8.41801e-07	4.72019e-06	8.41801e-07	4.72019e-06	3	5	3.1943e-09	-0.102198					#N/A	#N/A	#N/A	#N/A
PARP4	0.354567	0.153792	0.0211391	0.0521746	0.121256	7	31.0345	2.4968e-05	68.8012	3.17934e-09	1.77522e-08	4.83825	0.987939	1	3.17934e-09	1.77522e-08	1	5	9.92006e-12	0.408864					#N/A	#N/A	#N/A	#N/A
PBRM1	0.228907	0.352691	0.516319	0.641383	0.584827	5	94.0541	0	71.3394	2.44266e-11	1.56051e-10	45.6765	1.64129e-06	8.90962e-06	2.44266e-11	1.56051e-10	1	5	3.69557e-06	0.168761					#N/A	#N/A	#N/A	#N/A
PCCB	-0.934818	0.186047	5.04424e-07	4.01643e-06	0.160604	6	32.1368	5.582e-06	0.167193	1	1	263.917	1.70105e-49	6.48661e-48	1.70105e-49	6.48661e-48	2	6	0	-0.219394					#N/A	#N/A	#N/A	#N/A
PCSK5	0.575894	0.134474	1.84738e-05	0.000109046	0.0836023	7	22.7867	0.000871171	140.118	6.72032e-23	7.73772e-22	4.95203	0.986469	1	6.72032e-23	7.73772e-22	2	6	0	0.412179					#N/A	#N/A	#N/A	#N/A
PDAP1	0.418921	0.127031	0.000974468	0.00377726	0.0696408	7	19.6049	0.00325509	84.1221	4.83083e-12	3.21676e-11	3.43007	0.998031	1	4.83083e-12	3.21676e-11	0	6	0.00351322	0.0713137					#N/A	#N/A	#N/A	#N/A
PDE11A	-0.687185	0.130576	1.41956e-07	1.24912e-06	0.0526104	5	12.0634	0.0168858	0.0693973	1	1	123.925	8.07079e-22	1.24143e-20	8.07079e-22	1.24143e-20	2	4	0.00118208	-0.356343					#N/A	#N/A	#N/A	#N/A
PDE4D	0.0264824	0.156244	0.865408	0.91269	0.125722	7	31.5228	2.01394e-05	26.2103	0.0243376	0.0692208	32.1618	0.00379913	0.0123518	0.00379913	0.0123518	0	6	3.65818e-06	0.094919					#N/A	#N/A	#N/A	#N/A
PDE6G	-0.663284	0.157331	2.48841e-05	0.000143554	0.127274	7	31.1513	2.37173e-05	1.67228	0.999973	1	180.723	4.61936e-31	1.02206e-29	4.61936e-31	1.02206e-29	2	6	1.06683e-07	-0.109004					#N/A	#N/A	#N/A	#N/A
PDGFC	-0.677984	0.272062	0.0127018	0.0342157	0.464042	7	95.0095	0	9.64948	0.787336	1	277.15	6.75148e-51	2.63961e-49	6.75148e-51	2.63961e-49	2	6	0.00926057	-0.065528				PDGFC	#N/A	#N/A	#N/A	#N/A
PDGFRB	0.254316	0.218686	0.24486	0.369821	0.285162	7	63.9943	6.92046e-12	88.1055	8.64017e-13	6.01095e-12	12.9919	0.52716	0.847008	8.64017e-13	6.01095e-12	1	5	0	0.61276				PDGFRB	#N/A	#N/A	#N/A	#N/A
PDIA3	0.360467	0.301084	0.231217	0.353857	0.33066	4	46.6544	4.11665e-10	130.068	2.73926e-24	3.34905e-23	5.10308	0.746504	1	2.73926e-24	3.34905e-23	1	7	0	0.0261416					#N/A	#N/A	#N/A	#N/A
PDK2	-1.05814	0.240196	1.05626e-05	6.55689e-05	0.294152	6	54.0405	2.05604e-10	0.0195057	1	1	309.064	5.85775e-59	2.78619e-57	5.85775e-59	2.78619e-57	4	6	0	-0.371528					#N/A	#N/A	#N/A	#N/A
PDK3	0.0591273	0.108223	0.584829	0.701479	0.0445601	7	15.3369	0.0177919	30.5545	0.00639621	0.0199775	13.4133	0.494266	0.806985	0.00639621	0.0199775	-3	5	0.0042584	0.251366					#N/A	#N/A	#N/A	#N/A
PDPK1	0.000572884	0.253294	0.998195	0.999007	0.336058	6	66.9236	4.46976e-13	21.6555	0.0415667	0.112692	79.777	4.5518e-12	3.9819e-11	4.5518e-12	3.9819e-11	2	6	1.0937e-07	0.378608					#N/A	#N/A	#N/A	#N/A
PDS5A	0.852613	0.0979036	3.07387e-18	1.11588e-16	0.0190525	5	6.84125	0.144519	208.317	2.96502e-39	6.23092e-38	0.0916493	1	1	2.96502e-39	6.23092e-38	0	4	0.000925251	0.264475					#N/A	#N/A	#N/A	#N/A
PDS5B	0.377317	0.0767631	8.86251e-07	6.78049e-06	0.00541572	5	4.86163	0.301792	57.5455	1.05263e-08	5.65037e-08	2.23185	0.994235	1	1.05263e-08	5.65037e-08	1	5	0.000109949	0.170982					#N/A	#N/A	#N/A	#N/A
PEAR1	-0.829097	0.100883	2.06216e-16	6.03317e-15	0	3	0.419067	0.810962	0.00872922	1	1	83.0815	8.23963e-16	9.27394e-15	8.23963e-16	9.27394e-15	1	3	0.0005319	-0.267613					#N/A	#N/A	#N/A	#N/A
PEX11G	-1.78685	0.133746	1.03595e-40	1.86136e-38	0.0495779	6	9.74175	0.0828923	0.0614976	1	1	466.66	2.73006e-92	2.74378e-90	2.73006e-92	2.74378e-90	5	7	0	-0.621881					#N/A	#N/A	#N/A	#N/A
PEX12	-0.267408	0.0871175	0.0021441	0.00752992	0.0182622	7	9.58094	0.143445	4.42996	0.992274	1	49.1869	8.34884e-06	4.1736e-05	8.34884e-06	4.1736e-05	-1	5	0.0160167	-0.0316586					#N/A	#N/A	#N/A	#N/A
PEX14	-1.10725	0.133513	1.10242e-16	3.30409e-15	0.0656653	6	15.7043	0.00774088	0.701513	0.999998	1	361.799	4.534e-70	2.8054e-68	4.534e-70	2.8054e-68	3	7	0	-0.10945					#N/A	#N/A	#N/A	#N/A
PFKFB4	0.401389	0.198027	0.0426688	0.0926675	0.225632	7	51.9175	1.93741e-09	84.4899	4.12316e-12	2.75585e-11	9.15574	0.820946	1	4.12316e-12	2.75585e-11	2	6	0	0.371748					#N/A	#N/A	#N/A	#N/A
PGD	0.155557	0.277908	0.575654	0.693655	0.404073	6	55.4205	1.06958e-10	43.0155	2.24441e-05	9.29695e-05	37.7444	0.000169054	0.000707435	2.24441e-05	9.29695e-05	2	6	3.44088e-09	0.335089					#N/A	#N/A	#N/A	#N/A
PGM2L1	0.312573	0.236614	0.186494	0.299902	0.277887	6	38.3288	3.24076e-07	62.5441	7.72843e-09	4.18878e-08	8.8308	0.717311	1	7.72843e-09	4.18878e-08	-1	5	0	0.757643					#N/A	#N/A	#N/A	#N/A
PHAX	0.615089	0.125492	9.51482e-07	7.23135e-06	0.0246357	4	4.96239	0.174572	65.6402	3.6053e-11	2.27549e-10	0.43321	0.999923	1	3.6053e-11	2.27549e-10	1	3	4.10383e-08	0.517576					#N/A	#N/A	#N/A	#N/A
PHF12	0.264018	0.287314	0.358139	0.491518	0.435724	6	58.6656	2.29265e-11	81.6363	2.00974e-12	1.36795e-11	20.0242	0.0666291	0.154866	2.00974e-12	1.36795e-11	-2	6	0	0.0326679					#N/A	#N/A	#N/A	#N/A
PHF20L1	0.74362	0.172266	1.58384e-05	9.47802e-05	0.159375	7	37.1922	1.61531e-06	185.115	5.92586e-32	9.73362e-31	1.02264	0.999999	1	5.92586e-32	9.73362e-31	3	7	2.88736e-07	0.347365					#N/A	#N/A	#N/A	#N/A
PHF7	-0.0964353	0.122465	0.431017	0.563062	0.064503	7	19.2405	0.00377616	13.0303	0.524137	0.965353	34.9943	0.00147288	0.00521986	0.00147288	0.00521986	5	5	0.000105485	-0.0951373					#N/A	#N/A	#N/A	#N/A
PHIP	0.735136	0.119906	8.73587e-10	1.09664e-08	0.0597802	7	17.7742	0.00682206	215.673	3.39634e-38	6.91276e-37	0.74127	1	1	3.39634e-38	6.91276e-37	2	6	0	0.379367					#N/A	#N/A	#N/A	#N/A
PHKA2	-0.525453	0.181988	0.00388573	0.0125546	0.153599	6	32.9034	3.93332e-06	1.98883	0.999423	1	94.0235	8.17658e-15	8.61689e-14	8.17658e-15	8.61689e-14	-1	7	1.28191e-11	-0.0917536					#N/A	#N/A	#N/A	#N/A
PIBF1	0.506247	0.0661229	1.91596e-14	4.42899e-13	0	5	2.4917	0.646122	82.5847	1.5606e-13	1.13754e-12	0.194531	1	1	1.5606e-13	1.13754e-12	0	4	0.000541996	0.172004					#N/A	#N/A	#N/A	#N/A
PIGR	-0.358887	0.105146	0.000641985	0.002619	0.0401344	7	14.2822	0.0266378	2.19731	0.999852	1	70.3609	1.6603e-09	1.19988e-08	1.6603e-09	1.19988e-08	4	6	0.000112977	-0.0544191					#N/A	#N/A	#N/A	#N/A
PIK3C2A	0.46719	0.141599	0.000968927	0.00375824	0.0969695	7	25.4685	0.000279555	137.841	1.90525e-22	2.15464e-21	5.11128	0.984203	1	1.90525e-22	2.15464e-21	3	7	0.111043	0.123372					#N/A	#N/A	#N/A	#N/A
PITRM1	0.400602	0.149626	0.00742082	0.0219126	0.112508	7	29.1841	5.61441e-05	88.7324	6.58279e-13	4.61301e-12	4.41544	0.992403	1	6.58279e-13	4.61301e-12	1	5	2.15546e-11	0.405821					#N/A	#N/A	#N/A	#N/A
PKIB	0.100854	0.161172	0.531474	0.65477	0.10512	6	18.4087	0.00247547	29.0601	0.00385984	0.0124688	13.2224	0.353084	0.621145	0.00385984	0.0124688	-4	6	0.000249277	0.160185					#N/A	#N/A	#N/A	#N/A
PKM	0.783814	0.109607	8.60776e-13	1.6075e-11	0	3	1.76806	0.413115	67.7588	1.17715e-12	8.10854e-12	0.000450653	1	1	1.17715e-12	8.10854e-12	2	2	5.01454e-07	0.840613					#N/A	#N/A	#N/A	#N/A
PKN1	0.904779	0.118696	2.4851e-14	5.6528e-13	0.0574433	7	17.0515	0.00909577	289.423	1.89065e-53	6.37586e-52	0.0261501	1	1	1.89065e-53	6.37586e-52	0	6	0	0.620211					#N/A	#N/A	#N/A	#N/A
PKNOX2	-0.396476	0.159125	0.0127168	0.0342503	0.131578	7	33.0784	1.01278e-05	7.14353	0.929037	1	80.3743	2.41141e-11	2.01677e-10	2.41141e-11	2.01677e-10	2	6	6.33493e-13	-0.272819					#N/A	#N/A	#N/A	#N/A
PKP4	0.73587	0.0717559	1.12161e-24	6.98816e-23	0.00606317	7	7.20791	0.302047	181.886	2.68235e-31	4.29683e-30	0.0723677	1	1	2.68235e-31	4.29683e-30	2	6	0	0.392674					#N/A	#N/A	#N/A	#N/A
PLA2G2D	-0.154456	0.193253	0.42415	0.556749	0.204677	7	45.4137	3.87281e-08	23.1452	0.0579479	0.152335	48.6329	1.03233e-05	5.10328e-05	1.03233e-05	5.10328e-05	4	6	0.111153	-0.0808101					#N/A	#N/A	#N/A	#N/A
PLA2G7	0.446902	0.150853	0.00305143	0.0102066	0.0954636	6	22.5644	0.00040882	104.438	7.48635e-17	6.55388e-16	1.94052	0.999492	1	7.48635e-17	6.55388e-16	1	5	0.0673144	0.654286				PLA2G7	#N/A	#N/A	#N/A	#N/A
PLAGL2	0.506519	0.147898	0.000615281	0.00252558	0.108436	7	27.968	9.52739e-05	120.249	5.623e-19	5.49451e-18	4.73977	0.989115	1	5.623e-19	5.49451e-18	0	6	7.11146e-07	0.180017					#N/A	#N/A	#N/A	#N/A
PLAU	0.807549	0.149093	6.08004e-08	5.72535e-07	0.109843	7	27.403	0.000121676	204.698	6.01762e-36	1.14002e-34	0.482824	1	1	6.01762e-36	1.14002e-34	2	6	0	1.00399				PLAU	#N/A	#N/A	#N/A	#N/A
PLCE1	0.81772	0.240978	0.00069048	0.00279206	0.351097	7	71.884	1.67866e-13	261.785	1.04342e-47	2.92305e-46	6.49732	0.95236	1	1.04342e-47	2.92305e-46	1	7	0	0.506837					#N/A	#N/A	#N/A	#N/A
PLEKHA5	0.400465	0.12049	0.000888527	0.00348899	0.0617192	7	18.803	0.0045096	67.7496	4.919e-09	2.70701e-08	1.44651	0.999989	1	4.919e-09	2.70701e-08	1	5	7.94376e-11	0.564092					#N/A	#N/A	#N/A	#N/A
PLEKHF1	-0.271956	0.121461	0.0251531	0.0601698	0.0633116	7	19.1725	0.00388205	4.959	0.986375	1	53.563	1.52548e-06	8.31778e-06	1.52548e-06	8.31778e-06	2	6	1.45461e-08	-0.0890863					#N/A	#N/A	#N/A	#N/A
PLEKHG2	0.441761	0.14754	0.00275178	0.00933334	0.0805453	6	15.0833	0.0100121	60.7104	1.67482e-08	8.85916e-08	2.06684	0.999296	1	1.67482e-08	8.85916e-08	0	6	1.05653e-08	0.215188					#N/A	#N/A	#N/A	#N/A
PLEKHG3	-0.291507	0.159232	0.0671452	0.133982	0.110162	6	25.427	0.000115221	7.28149	0.838465	1	52.9103	4.27357e-07	2.47711e-06	4.27357e-07	2.47711e-06	1	5	0.000948379	-0.017798					#N/A	#N/A	#N/A	#N/A
PLGRKT	0.574796	0.108137	1.06399e-07	9.56114e-07	0	3	1.60092	0.449122	42.9504	1.19309e-07	5.95005e-07	0.0154184	1	1	1.19309e-07	5.95005e-07	0	2	3.5065e-05	0.396372					#N/A	#N/A	#N/A	#N/A
PLIN5	-0.918988	0.222764	3.70103e-05	0.000204835	0.109353	3	8.2742	0.0159691	0.000526746	1	1	90.1377	2.83685e-17	3.47553e-16	2.83685e-17	3.47553e-16	2	2	0.000201766	-0.470044					#N/A	#N/A	#N/A	#N/A
PLLP	-0.327819	0.112013	0.00342661	0.0112781	0.0333117	5	9.29649	0.0541012	2.43668	0.991767	1	60.1051	3.46201e-09	2.43278e-08	3.46201e-09	2.43278e-08	4	4	0.0008928	-0.177518					#N/A	#N/A	#N/A	#N/A
PLVAP	1.66955	0.24776	1.59977e-11	2.54077e-10	0.310541	6	47.0289	5.60495e-09	736.209	7.77797e-150	5.64744e-147	6.47088	0.890512	1	7.77797e-150	5.64744e-147	2	6	0	1.3567					#N/A	#N/A	#N/A	#N/A
PLXDC2	0.123047	0.20227	0.542968	0.664761	0.190735	6	28.9642	2.35656e-05	40.929	5.03598e-05	0.000201474	12.6199	0.39726	0.682063	5.03598e-05	0.000201474	-4	6	0	0.248682					#N/A	#N/A	#N/A	#N/A
PLXNB1	-0.717875	0.0970184	1.36834e-13	2.82367e-12	0.0294514	7	11.8854	0.064574	0.241329	1	1	184.484	7.95868e-32	1.80353e-30	7.95868e-32	1.80353e-30	3	5	4.91704e-07	-0.0520377					#N/A	#N/A	#N/A	#N/A
PLXNC1	0.928102	0.155949	2.65965e-09	3.10228e-08	0.122993	7	29.5524	4.78082e-05	281.001	1.06872e-51	3.40403e-50	0.551615	1	1	1.06872e-51	3.40403e-50	4	6	5.05929e-13	1.08111					#N/A	#N/A	#N/A	#N/A
PMAIP1	0.383773	0.159117	0.0158697	0.0411861	0.126801	7	30.4006	3.29806e-05	79.8642	2.99853e-11	1.90367e-10	4.79181	0.988504	1	2.99853e-11	1.90367e-10	0	6	5.43654e-05	0.289061					#N/A	#N/A	#N/A	#N/A
PNPT1	0.254038	0.336962	0.450906	0.581949	0.619142	6	79.8883	8.88178e-16	78.294	8.72151e-12	5.71338e-11	34.4472	0.00057323	0.00218285	8.72151e-12	5.71338e-11	-1	7	0.00033597	0.10906					#N/A	#N/A	#N/A	#N/A
PNRC2	0.314764	0.108432	0.00369752	0.0120362	0.03616	6	11.6809	0.0394309	57.4447	6.56917e-08	3.34169e-07	3.37245	0.992294	1	6.56917e-08	3.34169e-07	1	5	0.000125873	0.141318					#N/A	#N/A	#N/A	#N/A
POC1B	0.429446	0.107211	6.18592e-05	0.000325789	0	3	0.558668	0.756287	28.1201	8.91944e-05	0.000347537	0.0794481	0.99999	1	8.91944e-05	0.000347537	-1	1	0.0194	0.375					#N/A	#N/A	#N/A	#N/A
POFUT2	-0.29972	0.207239	0.148107	0.250954	0.251033	7	57.4327	1.49316e-10	21.9195	0.0802828	0.204196	77.3557	8.72561e-11	7.00451e-10	8.72561e-11	7.00451e-10	2	6	2.88316e-05	-0.00928199					#N/A	#N/A	#N/A	#N/A
POLD3	1.02889	0.133759	1.44729e-14	3.3986e-13	0.079605	7	20.919	0.00189711	298.191	2.81731e-55	1.00941e-53	0.0611695	1	1	2.81731e-55	1.00941e-53	0	6	0	0.345668					#N/A	#N/A	#N/A	#N/A
POLDIP2	-0.265173	0.242091	0.273366	0.401606	0.302274	6	59.5637	1.4958e-11	12.5016	0.406279	0.800853	85.5275	3.60325e-13	3.40043e-12	3.60325e-13	3.40043e-12	2	6	0	-0.0854331					#N/A	#N/A	#N/A	#N/A
POLK	0.132411	0.145465	0.362683	0.495842	0.0461283	4	6.84762	0.0769167	18.3704	0.0186147	0.054165	5.12925	0.743676	1	0.0186147	0.054165	3	5	0.139309	0.177281					#N/A	#N/A	#N/A	#N/A
POLR1A	0.526962	0.244779	0.0313337	0.0721226	0.299703	6	41.2291	8.43419e-08	97.3328	1.851e-15	1.50491e-14	6.3122	0.899534	1	1.851e-15	1.50491e-14	-3	5	0.00229605	0.0997798					#N/A	#N/A	#N/A	#N/A
POLR1E	-0.909185	0.280874	0.00120802	0.00455406	0.497451	7	97.3084	0	2.97258	0.999121	1	368.727	4.81799e-70	2.97079e-68	4.81799e-70	2.97079e-68	3	7	0	-0.181478					#N/A	#N/A	#N/A	#N/A
POP4	1.07678	0.200288	7.60815e-08	7.04497e-07	0.229238	7	47.5618	1.4454e-08	430.779	4.09017e-83	3.39207e-81	0.231051	1	1	4.09017e-83	3.39207e-81	3	7	7.10543e-15	0.288775					#N/A	#N/A	#N/A	#N/A
POSTN	0.415143	0.214878	0.0533603	0.111229	0.273192	7	60.2318	4.03843e-11	139.308	9.73777e-23	1.11363e-21	5.08792	0.984551	1	9.73777e-23	1.11363e-21	1	5	0	1.39668				POSTN	#N/A	#N/A	#N/A	#N/A
POU1F1	-0.464438	0.23471	0.0478414	0.101746	0.331963	7	69.6369	4.8539e-13	4.51672	0.991468	1	136.141	4.14161e-22	6.4684e-21	4.14161e-22	6.4684e-21	3	5	0	-0.307716					#N/A	#N/A	#N/A	#N/A
POU6F1	-0.433619	0.233029	0.0627732	0.12701	0.277036	6	54.6597	1.53364e-10	6.26462	0.902159	1	146.625	2.73955e-25	4.95012e-24	2.73955e-25	4.95012e-24	0	6	0.354172	-0.0323439					#N/A	#N/A	#N/A	#N/A
PPARGC1B	0.169009	0.176779	0.33905	0.471513	0.134702	6	21.9579	0.000533335	34.4252	0.00057785	0.00206912	13.401	0.340581	0.603476	0.00057785	0.00206912	-2	6	0.000449408	0.187109					#N/A	#N/A	#N/A	#N/A
PPP1R12A	0.466679	0.0990091	2.43498e-06	1.7246e-05	0.0323142	7	12.6149	0.0495756	99.7639	5.26304e-15	4.17127e-14	8.4705	0.863404	1	5.26304e-15	4.17127e-14	0	6	3.40636e-08	0.1413					#N/A	#N/A	#N/A	#N/A
PPP1R3C	-0.465177	0.204308	0.0227959	0.0555128	0.243118	7	54.9967	4.64267e-10	3.41259	0.998086	1	109.699	6.40021e-17	7.69799e-16	6.40021e-17	7.69799e-16	-1	7	0	-0.112303					#N/A	#N/A	#N/A	#N/A
PPP1R3F	-0.232651	0.254058	0.359803	0.493175	0.265538	5	31.9172	1.98914e-06	19.7912	0.0312904	0.0870612	35.7408	9.32601e-05	0.000404932	9.32601e-05	0.000404932	3	5	0.0123361	-0.0269022					#N/A	#N/A	#N/A	#N/A
PPRC1	-0.0240762	0.202202	0.90522	0.939443	0.237993	7	55.2208	4.18316e-10	47.9953	1.31691e-05	5.58241e-05	37.3766	0.000646813	0.00243878	1.31691e-05	5.58241e-05	0	6	0.0190441	-0.0612112					#N/A	#N/A	#N/A	#N/A
PPWD1	0.366906	0.213651	0.0859224	0.163394	0.267653	7	59.141	6.72562e-11	144.73	8.1137e-24	9.73261e-23	17.169	0.247283	0.465912	8.1137e-24	9.73261e-23	-1	7	3.54758e-05	0.129683					#N/A	#N/A	#N/A	#N/A
PQLC1	-1.1617	0.140549	1.39156e-16	4.1353e-15	0.0920584	7	22.8374	0.000852814	0.00181491	1	1	389.846	1.7433e-74	1.19275e-72	1.7433e-74	1.19275e-72	3	7	0	-0.219903					#N/A	#N/A	#N/A	#N/A
PRDM9	-0.470801	0.124233	0.000150853	0.000724552	0.0551583	6	15.0434	0.0101785	3.46822	0.991239	1	99.0769	8.44138e-16	9.49502e-15	8.44138e-16	9.49502e-15	1	5	0.14289	-0.0320031					#N/A	#N/A	#N/A	#N/A
PRELID2	0.393087	0.181038	0.0299088	0.0694314	0.10908	5	14.6806	0.00541175	45.2279	1.97824e-06	8.98938e-06	1.50333	0.998925	1	1.97824e-06	8.98938e-06	1	5	1.15214e-05	0.256023					#N/A	#N/A	#N/A	#N/A
PRKAA1	-0.54478	0.117931	3.84713e-06	2.62245e-05	0.0573805	7	17.7059	0.00701077	1.12799	0.999998	1	106.972	2.15751e-16	2.51837e-15	2.15751e-16	2.51837e-15	2	6	3.15303e-14	-0.00876493					#N/A	#N/A	#N/A	#N/A
PRKCD	0.492779	0.106035	3.36256e-06	2.31699e-05	0.0411618	7	14.4491	0.0250023	114.712	6.78909e-18	6.31648e-17	2.16503	0.999865	1	6.78909e-18	6.31648e-17	0	6	0	0.333667					#N/A	#N/A	#N/A	#N/A
PRKRIP1	0.43775	0.291401	0.133039	0.231013	0.289284	4	33.3115	2.76841e-07	99.3069	5.91513e-18	5.52358e-17	6.11408	0.634455	0.97243	5.91513e-18	5.52358e-17	2	4	0	0.299946					#N/A	#N/A	#N/A	#N/A
PRKX	0.33087	0.263848	0.209836	0.328628	0.366733	6	70.7284	7.22755e-14	85.1032	4.34825e-13	3.08233e-12	26.0451	0.0105774	0.0309424	4.34825e-13	3.08233e-12	1	5	0	0.477626					#N/A	#N/A	#N/A	#N/A
PRMT2	0.390004	0.291316	0.180646	0.2926	0.541469	7	114.325	0	112.56	1.78118e-17	1.61619e-16	37.6554	0.000586593	0.00222825	1.78118e-17	1.61619e-16	0	6	0	0.34834					#N/A	#N/A	#N/A	#N/A
PROC	-1.3292	0.148034	2.73257e-19	1.09846e-17	0.103994	7	24.0833	0.000504141	0.0181772	1	1	461.538	1.29222e-89	1.23256e-87	1.29222e-89	1.23256e-87	5	9	0	-0.287373					#N/A	#N/A	#N/A	#N/A
PRPF38B	0.346738	0.0881791	8.41703e-05	0.000429557	0.0208618	7	10.3196	0.111824	70.1928	1.78095e-09	1.01153e-08	4.8584	0.987687	1	1.78095e-09	1.01153e-08	3	5	0.018593	0.149062					#N/A	#N/A	#N/A	#N/A
PRPF40B	-0.000222548	0.359555	0.999506	0.999675	0.713814	6	91.145	0	47.9432	3.19758e-06	1.42525e-05	71.6856	1.54745e-10	1.21535e-09	1.54745e-10	1.21535e-09	2	6	0	-0.125506					#N/A	#N/A	#N/A	#N/A
PRR11	1.05853	0.42632	0.0130297	0.0349396	1.20738	7	223.336	0	272.733	5.58678e-50	1.68019e-48	30.8922	0.00573941	0.0179167	5.58678e-50	1.68019e-48	7	9	0	1.3055					#N/A	#N/A	#N/A	#N/A
PRR5	-0.544637	0.26859	0.0425842	0.0925401	0.379979	6	70.5709	7.79377e-14	22.006	0.0374532	0.102532	231.708	8.80184e-43	2.78357e-41	8.80184e-43	2.78357e-41	2	6	6.6902e-13	-0.145943					#N/A	#N/A	#N/A	#N/A
PRR5L	0.342512	0.0909823	0.000166813	0.00079208	0.00879046	4	4.03364	0.257854	43.3999	7.3849e-07	3.4731e-06	2.14872	0.97611	1	7.3849e-07	3.4731e-06	-1	1	0.172	0.419					#N/A	#N/A	#N/A	#N/A
PRRC1	0.733711	0.098609	1.00218e-13	2.11593e-12	0.030987	7	12.1417	0.0588805	177.665	1.92593e-30	2.99218e-29	0.245937	1	1	1.92593e-30	2.99218e-29	3	7	5.88651e-11	0.396453					#N/A	#N/A	#N/A	#N/A
PRRC2C	1.1117	0.108518	1.25373e-24	7.78405e-23	0.0174904	4	4.81533	0.18583	230.372	2.47078e-45	6.41177e-44	9.51081e-06	1	1	2.47078e-45	6.41177e-44	4	4	0	0.377983					#N/A	#N/A	#N/A	#N/A
PRSS36	-0.348278	0.102528	0.000681484	0.00276161	0.0209186	6	7.64792	0.176737	6.32181	0.898998	1	45.8814	7.27251e-06	3.66282e-05	7.27251e-06	3.66282e-05	3	5	0.00019971	-0.0244427					#N/A	#N/A	#N/A	#N/A
PSIP1	0.245467	0.225401	0.276144	0.40475	0.305365	7	67.618	1.25788e-12	114.524	7.38751e-18	6.85711e-17	31.5495	0.00464024	0.0148143	7.38751e-18	6.85711e-17	-2	6	5.20251e-13	0.0536727					#N/A	#N/A	#N/A	#N/A
PSMA4	0.814743	0.176929	4.12627e-06	2.7908e-05	0.170863	7	39.1899	6.5696e-07	257.746	7.16713e-47	1.94948e-45	1.7716	0.999961	1	7.16713e-47	1.94948e-45	3	9	0	0.228614					#N/A	#N/A	#N/A	#N/A
PSMB8	0.208198	0.19023	0.273756	0.402069	0.205704	7	48.4815	9.4673e-09	57.3653	3.38089e-07	1.62966e-06	17.3753	0.236732	0.449652	3.38089e-07	1.62966e-06	2	6	0	0.485754					#N/A	#N/A	#N/A	#N/A
PSMC3	0.296143	0.133382	0.0264014	0.0626588	0.082435	7	23.0392	0.000783466	69.4298	2.44771e-09	1.37901e-08	6.75388	0.943784	1	2.44771e-09	1.37901e-08	-2	6	6.98876e-06	0.242807					#N/A	#N/A	#N/A	#N/A
PSMD14	1.37221	0.258501	1.1063e-07	9.90876e-07	0.347432	6	58.3862	2.61814e-11	559.804	4.01532e-112	8.7108e-110	0.00574584	1	1	4.01532e-112	8.7108e-110	3	7	0	0.560454					#N/A	#N/A	#N/A	#N/A
PSMD6	0.0966235	0.321682	0.763895	0.841017	0.670726	7	137.833	0	167.18	2.53965e-28	3.63751e-27	49.6628	6.95328e-06	3.51198e-05	2.53965e-28	3.63751e-27	-2	6	0	0.0244655					#N/A	#N/A	#N/A	#N/A
PTCH2	-0.406319	0.107522	0.000157507	0.000752748	0.0285504	5	8.50774	0.0746528	0.448684	0.999996	1	58.4403	7.14175e-09	4.87601e-08	7.14175e-09	4.87601e-08	4	6	0.000663867	-0.116379					#N/A	#N/A	#N/A	#N/A
PTGDS	-0.477248	0.109994	1.43223e-05	8.6434e-05	0.0457199	7	15.1714	0.0189648	2.5856	0.999609	1	108.301	1.19361e-16	1.41178e-15	1.19361e-16	1.41178e-15	1	7	3.22609e-10	-0.014209					#N/A	#N/A	#N/A	#N/A
PTGFRN	1.02148	0.13548	4.70917e-14	1.04123e-12	0.0590577	6	11.8907	0.0363168	180.281	3.73525e-32	6.20414e-31	0.000423496	1	1	3.73525e-32	6.20414e-31	4	6	0	0.639433					#N/A	#N/A	#N/A	#N/A
PTN	-0.735925	0.204173	0.000312844	0.00138809	0.239886	7	53.0241	1.16026e-09	1.04182	0.999999	1	207.568	1.55711e-36	4.11583e-35	1.55711e-36	4.11583e-35	4	6	0.00295921	-0.186516					#N/A	#N/A	#N/A	#N/A
PTPRF	0.493206	0.226057	0.0291262	0.067947	0.307213	7	67.4493	1.36202e-12	123.029	1.603e-19	1.60201e-18	5.35283	0.980271	1	1.603e-19	1.60201e-18	5	9	7.77156e-15	0.188521					#N/A	#N/A	#N/A	#N/A
PUS7	1.28958	0.227065	1.35228e-08	1.41123e-07	0.305192	7	57.8164	1.24843e-10	559.821	1.86455e-110	3.76914e-108	0.194223	1	1	1.86455e-110	3.76914e-108	2	6	2.40408e-11	0.346447					#N/A	#N/A	#N/A	#N/A
PWP2	-0.315878	0.465129	0.497062	0.62391	1.45726	7	276.915	0	111.504	2.85633e-17	2.5617e-16	205.502	4.1224e-36	1.07448e-34	4.1224e-36	1.07448e-34	0	6	0	-0.118811					#N/A	#N/A	#N/A	#N/A
PXK	0.649079	0.199426	0.00113498	0.00430929	0.181373	6	26.5447	6.99502e-05	114.469	7.78866e-19	7.56291e-18	3.41073	0.991884	1	7.78866e-19	7.56291e-18	0	6	6.66104e-07	0.19543					#N/A	#N/A	#N/A	#N/A
QDPR	-1.35155	0.21775	5.40326e-10	6.9875e-09	0.276386	7	54.0397	7.24244e-10	0.00206778	1	1	487.286	4.58247e-95	4.88129e-93	4.58247e-95	4.88129e-93	2	8	0	-0.155266					#N/A	#N/A	#N/A	#N/A
QSER1	0.687472	0.312008	0.0275678	0.0649591	0.446016	5	70.8333	1.5099e-14	117.599	1.5528e-20	1.61868e-19	4.31052	0.932254	1	1.5528e-20	1.61868e-19	0	6	8.91089e-05	0.289728					#N/A	#N/A	#N/A	#N/A
QTRT1	-0.219566	0.111383	0.048693	0.103162	0.048725	7	16.1881	0.012779	7.03967	0.933172	1	46.8808	2.0109e-05	9.59931e-05	2.0109e-05	9.59931e-05	4	6	0.0661691	-0.0913261					#N/A	#N/A	#N/A	#N/A
RAB17	-1.2489	0.186037	1.90404e-11	2.99991e-10	0.190202	7	38.8512	7.65487e-07	1.18321	0.999997	1	529.564	4.97229e-104	6.67562e-102	4.97229e-104	6.67562e-102	3	7	0	-0.114337					#N/A	#N/A	#N/A	#N/A
RAB21	0.212138	0.148107	0.152048	0.256472	0.110319	7	28.88	6.41015e-05	79.7661	3.12676e-11	1.98225e-10	7.03942	0.933182	1	3.12676e-11	1.98225e-10	-1	5	0.0119583	0.235968					#N/A	#N/A	#N/A	#N/A
RAB31	0.0447412	0.274182	0.870376	0.916191	0.473949	7	100.726	0	86.8073	1.51604e-12	1.03906e-11	43.3039	7.659e-05	0.000336867	1.51604e-12	1.03906e-11	1	5	0	0.58722				RAB31	#N/A	#N/A	#N/A	#N/A
RAB34	0.671025	0.456198	0.141317	0.24223	0.551629	3	23.9682	6.24256e-06	85.8858	2.16326e-16	1.84611e-15	1.61902	0.9512	1	2.16326e-16	1.84611e-15	0	4	0	0.860866					#N/A	#N/A	#N/A	#N/A
RAB3A	-0.140997	0.0931709	0.130201	0.227073	0.0260451	7	11.4064	0.0765995	9.95387	0.765548	1	32.819	0.00305921	0.010153	0.00305921	0.010153	2	6	0.091915	-0.00227441					#N/A	#N/A	#N/A	#N/A
RAB3GAP2	1.09547	0.204922	9.00388e-08	8.2176e-07	0.122077	4	14.8928	0.00191056	199.148	9.6585e-39	1.9909e-37	0.000578087	1	1	9.6585e-39	1.9909e-37	2	4	0	0.571368					#N/A	#N/A	#N/A	#N/A
RAB8B	0.0374699	0.218919	0.864099	0.91185	0.286436	7	65.0413	4.23095e-12	73.7798	3.95901e-10	2.33705e-09	29.1823	0.00987255	0.0290887	3.95901e-10	2.33705e-09	-4	6	3.87386e-07	0.108826					#N/A	#N/A	#N/A	#N/A
RABGAP1L	0.098832	0.167116	0.554255	0.674656	0.150001	7	37.0528	1.71963e-06	41.031	0.000175886	0.000665853	29.0394	0.010323	0.0302754	0.000175886	0.000665853	1	5	0.000371784	0.267865					#N/A	#N/A	#N/A	#N/A
RABL6	0.289237	0.188931	0.125792	0.221072	0.0344572	2	1.71321	0.190569	12.0799	0.0167667	0.0491616	0.280142	0.99106	1	0.0167667	0.0491616	-1	1	0.0276	0.281					#N/A	#N/A	#N/A	#N/A
RAC3	-0.0425018	0.239559	0.859181	0.908636	0.351406	7	77.5453	1.14353e-14	56.2747	5.22226e-07	2.4816e-06	55.6317	6.74164e-07	3.81872e-06	5.22226e-07	2.4816e-06	5	5	0	-0.225473					#N/A	#N/A	#N/A	#N/A
RAD23A	0.149122	0.0932035	0.109608	0.198152	0.0263511	7	11.5321	0.0732602	30.4138	0.00669042	0.0208325	7.12936	0.92961	1	0.00669042	0.0208325	4	8	5.25765e-08	0.154983					#N/A	#N/A	#N/A	#N/A
RAF1	0.203581	0.250565	0.416512	0.549072	0.388196	7	83.7819	5.55112e-16	114.099	8.93855e-18	8.25158e-17	42.2296	0.000113673	0.000487357	8.93855e-18	8.25158e-17	-3	5	0	0.149141					#N/A	#N/A	#N/A	#N/A
RAI14	0.58794	0.0610999	6.41863e-22	3.24359e-20	0	7	4.08785	0.664789	126.545	3.26208e-20	3.35526e-19	0.656038	1	1	3.26208e-20	3.35526e-19	4	6	1.08382e-06	0.429417					#N/A	#N/A	#N/A	#N/A
RALBP1	0.94037	0.217571	1.54524e-05	9.26881e-05	0.27932	7	59.2961	6.25531e-11	316.975	3.38035e-59	1.35894e-57	1.99963	0.999917	1	3.38035e-59	1.35894e-57	2	6	0	0.437605					#N/A	#N/A	#N/A	#N/A
RALGAPA1	0.346144	0.118293	0.00343182	0.0112921	0.0309212	4	7.1938	0.0659705	57.6782	1.32749e-09	7.59905e-09	1.88847	0.984242	1	1.32749e-09	7.59905e-09	0	2	0.00100314	0.729021					#N/A	#N/A	#N/A	#N/A
RANBP3L	-1.30268	0.235843	3.3227e-08	3.26362e-07	0.264536	6	31.3137	8.12181e-06	0.0657517	1	1	260.106	1.06403e-48	3.98483e-47	1.06403e-48	3.98483e-47	5	7	0	-0.531526					#N/A	#N/A	#N/A	#N/A
RAP1GAP2	0.155333	0.160397	0.332829	0.465092	0.0511474	3	6.77329	0.0338219	19.3636	0.0035916	0.0116547	3.42257	0.754241	1	0.0035916	0.0116547	-1	1	0.331	0.215					#N/A	#N/A	#N/A	#N/A
RAPGEF6	0.40122	0.132173	0.00240077	0.00829866	0.0663682	6	17.3593	0.00386641	73.453	7.19687e-11	4.46547e-10	1.32705	0.999933	1	7.19687e-11	4.46547e-10	1	5	2.42084e-07	0.424181					#N/A	#N/A	#N/A	#N/A
RARRES1	0.5011	0.146418	0.000620691	0.00254544	0.0876203	6	20.8318	0.000871536	113.069	1.47655e-18	1.41484e-17	4.21474	0.979242	1	1.47655e-18	1.41484e-17	0	6	0	0.510948					#N/A	#N/A	#N/A	#N/A
RARS	0.96466	0.203593	2.15647e-06	1.5427e-05	0.237522	7	52.1328	1.75359e-09	236.786	1.5404e-42	3.61029e-41	0.0975847	1	1	1.5404e-42	3.61029e-41	2	6	0	0.354998					#N/A	#N/A	#N/A	#N/A
RASA1	0.246417	0.172727	0.153687	0.258465	0.135747	6	30.0492	1.44235e-05	89.3354	6.63903e-14	4.93118e-13	7.24807	0.840794	1	6.63903e-14	4.93118e-13	2	6	0	0.199938					#N/A	#N/A	#N/A	#N/A
RASA2	0.249803	0.15725	0.112156	0.201794	0.127961	7	32.0285	1.61136e-05	66.1501	9.52859e-09	5.12949e-08	11.964	0.609197	0.943703	9.52859e-09	5.12949e-08	-2	6	6.85268e-05	0.195413					#N/A	#N/A	#N/A	#N/A
RASGRP1	0.134529	0.186601	0.470942	0.600788	0.195707	7	46.2926	2.58885e-08	43.3539	7.51904e-05	0.000295463	30.8211	0.00587204	0.0182762	7.51904e-05	0.000295463	1	5	4.19828e-08	0.701948					#N/A	#N/A	#N/A	#N/A
RASSF3	0.556815	0.17917	0.00188524	0.00671969	0.174006	7	39.1524	6.6817e-07	110.506	4.46327e-17	3.95404e-16	7.00999	0.934326	1	4.46327e-17	3.95404e-16	2	6	1.02141e-14	0.62722					#N/A	#N/A	#N/A	#N/A
RASSF5	-0.339103	0.301388	0.26053	0.387242	0.482865	6	63.4278	2.37377e-12	16.4956	0.169575	0.392783	100.685	4.08827e-16	4.6996e-15	4.08827e-16	4.6996e-15	5	7	2.04527e-09	-0.12895					#N/A	#N/A	#N/A	#N/A
RBBP4	0.694067	0.187947	0.000221727	0.00102298	0.157476	6	30.6264	1.11005e-05	209.592	3.39877e-38	6.91374e-37	1.13051	0.999972	1	3.39877e-38	6.91374e-37	4	6	2.28663e-06	0.442873					#N/A	#N/A	#N/A	#N/A
RBBP8	0.480876	0.268617	0.0734233	0.144053	0.450943	7	91.6755	0	226.341	2.1836e-40	4.76906e-39	6.09255	0.964105	1	2.1836e-40	4.76906e-39	-2	6	0.000160143	0.186626					#N/A	#N/A	#N/A	#N/A
RBKS	-1.14143	0.131192	3.30513e-18	1.19011e-16	0.0620613	6	15.0661	0.0100836	0.550848	1	1	363.879	1.64914e-70	1.03116e-68	1.64914e-70	1.03116e-68	4	6	0	-0.324155					#N/A	#N/A	#N/A	#N/A
RBM10	0.317692	0.14942	0.0334898	0.0760618	0.09323	6	22.2399	0.000471376	69.604	3.79844e-10	2.24487e-09	5.50422	0.938988	1	3.79844e-10	2.24487e-09	2	6	7.63095e-09	0.167929					#N/A	#N/A	#N/A	#N/A
RBM28	0.669652	0.279133	0.0164382	0.0423864	0.488905	7	99.4434	0	242.568	9.87211e-44	2.42395e-42	9.17131	0.819922	1	9.87211e-44	2.42395e-42	-3	5	0.0568099	0.0276243					#N/A	#N/A	#N/A	#N/A
RBM41	0.709945	0.291169	0.0147584	0.038803	0.539785	7	112.636	0	162.522	2.20614e-27	3.0352e-26	19.4896	0.147072	0.302878	2.20614e-27	3.0352e-26	3	7	5.54208e-09	0.425794					#N/A	#N/A	#N/A	#N/A
RBPJ	0.19776	0.121653	0.104033	0.190112	0.0637027	7	19.2911	0.00369921	54.1662	1.20321e-06	5.56594e-06	12.8201	0.540733	0.86328	1.20321e-06	5.56594e-06	2	6	0	0.285607					#N/A	#N/A	#N/A	#N/A
RC3H2	0.908256	0.154668	4.29841e-09	4.86388e-08	0.121453	7	29.4102	5.08693e-05	294.652	1.53966e-54	5.37072e-53	0.012915	1	1	1.53966e-54	5.37072e-53	3	7	5.08135e-09	0.362969					#N/A	#N/A	#N/A	#N/A
RCBTB1	0.496437	0.257154	0.0535444	0.111541	0.410318	7	85.8362	2.22045e-16	215.273	4.1039e-38	8.31484e-37	8.37285	0.869011	1	4.1039e-38	8.31484e-37	-1	7	7.27607e-11	0.24499					#N/A	#N/A	#N/A	#N/A
RCL1	-1.89666	0.167519	1.01989e-29	9.02581e-28	0.141299	7	27.0186	0.000143653	0.0002888	1	1	864.401	1.82215e-175	1.62071e-172	1.82215e-175	1.62071e-172	5	7	0	-0.307595					#N/A	#N/A	#N/A	#N/A
RD3	-0.313352	0.137201	0.0223776	0.0546964	0.0630636	6	12.6938	0.0264236	3.8143	0.986559	1	46.0439	6.81859e-06	3.44983e-05	6.81859e-06	3.44983e-05	6	6	0.0030567	-0.0812224					#N/A	#N/A	#N/A	#N/A
RDH5	-1.41532	0.422645	0.000811829	0.00322664	1.01272	6	146.319	0	0.170276	1	1	713.948	4.55184e-145	1.55717e-142	4.55184e-145	1.55717e-142	4	6	0	-0.358487					#N/A	#N/A	#N/A	#N/A
REEP1	-0.103185	0.136432	0.449463	0.580571	0.0727441	6	18.6797	0.00220475	10.1112	0.606205	1	28.3973	0.00483713	0.015378	0.00483713	0.015378	-1	5	9.71886e-06	-0.0312834					#N/A	#N/A	#N/A	#N/A
REPS1	-0.655096	0.215065	0.00231882	0.00805372	0.273686	7	59.9433	4.62198e-11	2.75695	0.999431	1	214.141	7.00334e-38	1.93151e-36	7.00334e-38	1.93151e-36	2	6	0	-0.228204					#N/A	#N/A	#N/A	#N/A
RER1	-0.273022	0.109096	0.0123285	0.0334044	0.037073	6	11.9003	0.0361804	4.57324	0.970738	1	43.7679	1.67261e-05	8.06344e-05	1.67261e-05	8.06344e-05	2	6	1.102e-07	-0.0292749					#N/A	#N/A	#N/A	#N/A
RFT1	0.46568	0.33243	0.161263	0.268365	0.600869	6	77.7107	2.55351e-15	107.559	1.81645e-17	1.64735e-16	18.2625	0.10795	0.233645	1.81645e-17	1.64735e-16	0	6	3.50653e-10	0.137824					#N/A	#N/A	#N/A	#N/A
RFX1	-0.360912	0.232118	0.119979	0.212866	0.27464	6	55.0565	1.27091e-10	10.1132	0.60603	1	82.8353	1.18473e-12	1.08189e-11	1.18473e-12	1.08189e-11	3	7	0.560387	-0.051288					#N/A	#N/A	#N/A	#N/A
RFX4	-0.194274	0.140691	0.167322	0.275905	0.0705233	6	13.9997	0.0156111	6.92539	0.862505	1	32.0266	0.00137077	0.00488916	0.00137077	0.00488916	3	5	0.00452062	-0.0999519					#N/A	#N/A	#N/A	#N/A
RGS10	0.483352	0.224464	0.0312902	0.0720644	0.302238	7	67.1152	1.59417e-12	113.757	1.04166e-17	9.56148e-17	8.59356	0.856173	1	1.04166e-17	9.56148e-17	1	5	0	0.893884					#N/A	#N/A	#N/A	#N/A
RHBDF1	0.264129	0.209655	0.207732	0.326108	0.258523	7	58.7931	7.91283e-11	79.708	3.20522e-11	2.02946e-10	10.9131	0.692852	1	3.20522e-11	2.02946e-10	-1	5	0	0.470417					#N/A	#N/A	#N/A	#N/A
RHOD	-0.379979	0.109632	0.000528374	0.00220835	0.0308752	5	8.88776	0.063967	1.73921	0.997976	1	57.714	9.78535e-09	6.60739e-08	9.78535e-09	6.60739e-08	1	3	0.857734	-0.0312513				RHOD	#N/A	#N/A	#N/A	#N/A
RILP	-0.762734	0.199286	0.00012954	0.000632688	0.178868	6	25.9963	8.93819e-05	2.6675	0.997471	1	147.656	1.69342e-25	3.09443e-24	1.69342e-25	3.09443e-24	2	6	1.85407e-14	-0.126065					#N/A	#N/A	#N/A	#N/A
RING1	-0.114979	0.100681	0.253449	0.379015	0.0350015	7	13.3541	0.0377452	9.67789	0.785334	1	32.1499	0.00381402	0.0123956	0.00381402	0.0123956	3	5	0.00257414	-0.0170783					#N/A	#N/A	#N/A	#N/A
RNASEH2B	0.164916	0.200439	0.410637	0.543099	0.194881	6	41.0741	9.06485e-08	52.8415	4.39556e-07	2.10026e-06	19.6787	0.0734136	0.168456	4.39556e-07	2.10026e-06	0	6	0.00116316	0.0124533					#N/A	#N/A	#N/A	#N/A
RNASEL	0.0672756	0.316517	0.831678	0.889965	0.549337	6	104.081	0	48.6422	2.41547e-06	1.08892e-05	94.1941	7.57502e-15	8.00903e-14	7.57502e-15	8.00903e-14	-2	6	0	0.229194					#N/A	#N/A	#N/A	#N/A
RND1	-0.849755	0.108587	5.05232e-15	1.26311e-13	0.0430344	7	14.348	0.025981	2.13565	0.999876	1	226.295	2.23218e-40	6.60703e-39	2.23218e-40	6.60703e-39	3	7	0	-0.42199					#N/A	#N/A	#N/A	#N/A
RND2	-0.220832	0.16732	0.186896	0.300425	0.12457	6	27.766	4.04398e-05	8.66077	0.731599	1	42.2371	3.03798e-05	0.000141547	3.03798e-05	0.000141547	4	6	6.88338e-15	-0.17382					#N/A	#N/A	#N/A	#N/A
RNF123	-1.01769	0.375168	0.00667547	0.0200272	0.786881	6	133.451	0	6.00075	0.916044	1	358.95	1.81191e-69	1.10573e-67	1.81191e-69	1.10573e-67	2	6	0	-0.199647					#N/A	#N/A	#N/A	#N/A
RNF145	0.360786	0.200127	0.0714224	0.140935	0.118684	4	12.771	0.005159	34.2484	3.66239e-05	0.000148322	2.25708	0.972099	1	3.66239e-05	0.000148322	-2	4	0.0018991	0.0125354					#N/A	#N/A	#N/A	#N/A
RNF185	-0.629346	0.191691	0.00102663	0.00395361	0.208535	7	47.3118	1.62144e-08	1.56108	0.999982	1	152.734	2.03867e-25	3.70439e-24	2.03867e-25	3.70439e-24	5	7	0	-0.281357					#N/A	#N/A	#N/A	#N/A
RNF216	0.912113	0.0970007	5.29494e-21	2.46561e-19	0.0180555	5	6.66708	0.154563	214.239	1.71449e-40	3.75372e-39	0.00111371	1	1	1.71449e-40	3.75372e-39	-1	3	5.13369e-09	0.225504					#N/A	#N/A	#N/A	#N/A
RNF31	0.00879847	0.363179	0.980672	0.988396	0.737406	6	136.043	0	88.1102	1.14519e-13	8.41284e-13	82.0743	1.65709e-12	1.4936e-11	1.14519e-13	8.41284e-13	2	6	2.88658e-15	0.207441					#N/A	#N/A	#N/A	#N/A
RNPS1	0.787081	0.178353	1.01918e-05	6.34778e-05	0.174271	7	40.135	4.28519e-07	198.425	1.15204e-34	2.10191e-33	0.176713	1	1	1.15204e-34	2.10191e-33	2	6	0	0.416627					#N/A	#N/A	#N/A	#N/A
ROM1	-0.579357	0.168714	0.000594824	0.00245094	0.152667	7	36.7013	2.0134e-06	0.861434	1	1	134.11	1.04628e-21	1.5983e-20	1.04628e-21	1.5983e-20	7	7	8.92169e-09	-0.226852					#N/A	#N/A	#N/A	#N/A
RPGRIP1L	0.460779	0.143484	0.00132105	0.00493206	0.0551022	4	10.3982	0.0154674	66.2247	2.76191e-11	1.75847e-10	0.603494	0.999728	1	2.76191e-11	1.75847e-10	-3	3	0.00862737	0.129667					#N/A	#N/A	#N/A	#N/A
RPL23A	1.25294	0.182252	6.2099e-12	1.03429e-10	0.151718	6	28.8241	2.51042e-05	481.715	1.72043e-95	2.11067e-93	0.154792	1	1	1.72043e-95	2.11067e-93	3	7	0	0.30023					#N/A	#N/A	#N/A	#N/A
RPL35	0.465503	0.36814	0.20606	0.324127	0.639615	5	98.878	0	200.638	1.18823e-37	2.37499e-36	21.5625	0.0174954	0.0483419	1.18823e-37	2.37499e-36	-2	6	0	0.00488701					#N/A	#N/A	#N/A	#N/A
RPL36A	-0.150611	0.313463	0.63089	0.738818	0.430962	5	48.645	6.92434e-10	34.5416	0.000149463	0.000569944	34.1221	0.000176101	0.000734592	0.000149463	0.000569944	2	6	4.24398e-06	-0.141456					#N/A	#N/A	#N/A	#N/A
RPP38	0.55226	0.181754	0.00237763	0.00822665	0.181355	7	41.9787	1.85667e-07	167.593	2.09624e-28	3.01333e-27	3.50364	0.997786	1	2.09624e-28	3.01333e-27	1	5	2.90412e-06	0.427893					#N/A	#N/A	#N/A	#N/A
RPRD1A	1.09884	0.172905	2.08158e-10	2.84495e-09	0.111612	5	19.6258	0.000591914	300.636	1.14091e-58	4.50015e-57	0.100522	1	1	1.14091e-58	4.50015e-57	1	5	7.81318e-07	0.305453					#N/A	#N/A	#N/A	#N/A
RRM1	1.43685	0.211056	9.90178e-12	1.60559e-10	0.254747	7	48.9142	7.75672e-09	574.538	1.38761e-113	3.13437e-111	0.00374324	1	1	1.38761e-113	3.13437e-111	2	6	0	0.601715					#N/A	#N/A	#N/A	#N/A
RRN3	-0.805024	0.164575	1.00055e-06	7.57838e-06	0.11839	6	25.5476	0.000109191	0.912814	0.999991	1	218.733	4.34669e-40	1.27386e-38	4.34669e-40	1.27386e-38	4	6	0	-0.217181					#N/A	#N/A	#N/A	#N/A
RSF1	0.216211	0.091109	0.0176396	0.0449404	0.0239985	7	11.009	0.0880997	42.7874	9.26406e-05	0.000360333	7.45738	0.915641	1	9.26406e-05	0.000360333	-1	5	0.142969	0.0637295					#N/A	#N/A	#N/A	#N/A
RSPH9	-0.806315	0.257531	0.00174244	0.00627609	0.158767	3	10.9608	0.00416759	0.0101209	1	1	80.334	3.048e-15	3.31018e-14	3.048e-15	3.31018e-14	3	3	0.0252567	-0.196999					#N/A	#N/A	#N/A	#N/A
RSRC1	0.937352	0.143846	7.20252e-11	1.04886e-09	0.0994259	7	24.9499	0.000348821	269.705	2.37577e-49	7.03203e-48	0.130589	1	1	2.37577e-49	7.03203e-48	3	7	7.96869e-10	0.375442					#N/A	#N/A	#N/A	#N/A
RTN1	0.198896	0.143809	0.166646	0.275198	0.101718	7	27.1756	0.000134237	58.1177	2.50179e-07	1.2163e-06	13.6382	0.477001	0.785173	2.50179e-07	1.2163e-06	-4	6	0	0.0252578					#N/A	#N/A	#N/A	#N/A
RTP3	-0.65051	0.235197	0.00567818	0.0174354	0.271539	6	36.2303	8.54205e-07	1.93905	0.999494	1	118.787	1.07834e-19	1.5057e-18	1.07834e-19	1.5057e-18	2	6	0	-0.148572					#N/A	#N/A	#N/A	#N/A
RUFY1	0.858563	0.168418	3.43586e-07	2.82361e-06	0.150394	7	34.8603	4.58665e-06	263.877	3.84447e-48	1.09511e-46	0.277826	1	1	3.84447e-48	1.09511e-46	1	7	0	0.258171					#N/A	#N/A	#N/A	#N/A
RUFY2	0.299476	0.295379	0.310645	0.441743	0.558143	7	118.894	0	69.5536	2.3247e-09	1.31137e-08	80.0041	2.82468e-11	2.34915e-10	2.82468e-11	2.34915e-10	2	6	0.000188304	0.219602					#N/A	#N/A	#N/A	#N/A
RUNX3	-0.632102	0.133014	2.01253e-06	1.44467e-05	0.0803969	7	21.9413	0.00124089	3.33822	0.998307	1	153.883	1.1996e-25	2.19884e-24	1.1996e-25	2.19884e-24	4	6	0	-0.145623					#N/A	#N/A	#N/A	#N/A
S100A6	0.339014	0.325064	0.296987	0.427169	0.684598	7	138.455	0	165.606	5.27672e-28	7.44981e-27	18.6255	0.17976	0.35825	5.27672e-28	7.44981e-27	0	8	0	1.00361					#N/A	#N/A	#N/A	#N/A
SACS	0.803115	0.111365	5.53104e-13	1.06306e-11	0.0435677	7	13.774	0.0322651	220.178	4.03901e-39	8.4331e-38	0.6443	1	1	4.03901e-39	8.4331e-38	2	6	2.87283e-06	0.293764				SACS	#N/A	#N/A	#N/A	#N/A
SAFB2	0.141848	0.0894429	0.112761	0.202625	0.0178326	6	8.34559	0.13819	25.3975	0.0130477	0.0389276	4.52768	0.971928	1	0.0130477	0.0389276	-1	5	3.30733e-06	0.0939134					#N/A	#N/A	#N/A	#N/A
SAMD9L	0.103408	0.210608	0.62343	0.732904	0.210679	6	31.5925	7.15367e-06	37.996	0.00015379	0.00058563	17.2595	0.140094	0.291081	0.00015379	0.00058563	-2	6	1.64313e-14	0.300663					#N/A	#N/A	#N/A	#N/A
SAMHD1	0.349724	0.166464	0.0356493	0.0800568	0.120473	6	26.3548	7.61499e-05	53.2714	3.68568e-07	1.7713e-06	4.78501	0.964777	1	3.68568e-07	1.7713e-06	0	6	0.000206553	0.28486					#N/A	#N/A	#N/A	#N/A
SAP18	-0.733551	0.093475	4.24207e-15	1.07185e-13	0.0255578	7	11.1172	0.0848209	0.0438214	1	1	180.149	6.03878e-31	1.3328e-29	6.03878e-31	1.3328e-29	2	6	2.80175e-08	-0.0639439					#N/A	#N/A	#N/A	#N/A
SARNP	0.488849	0.368292	0.184395	0.297267	0.373011	3	35.7189	1.7528e-08	48.4758	9.49221e-09	5.11145e-08	6.26283	0.394401	0.678168	9.49221e-09	5.11145e-08	-1	1	1.21e-05	0.795					#N/A	#N/A	#N/A	#N/A
SAT2	-1.03869	0.151465	7.00137e-12	1.15529e-10	0.0839512	6	14.5071	0.0126898	0.195377	1	1	212.667	7.8482e-39	2.2073e-37	7.8482e-39	2.2073e-37	4	6	0	-0.192767					#N/A	#N/A	#N/A	#N/A
SCAMP5	0.473766	0.132831	0.000361528	0.00158084	0.0805553	7	22.0817	0.0011703	92.4118	1.32666e-13	9.70595e-13	2.49553	0.999683	1	1.32666e-13	9.70595e-13	0	6	0	0.473674					#N/A	#N/A	#N/A	#N/A
SCAP	-0.416113	0.201737	0.039146	0.0864576	0.236264	7	53.7913	8.12768e-10	8.34551	0.870561	1	131.87	2.90352e-21	4.36055e-20	2.90352e-21	4.36055e-20	2	6	0	-0.00798994					#N/A	#N/A	#N/A	#N/A
SCRN2	-0.727152	0.16157	6.77808e-06	4.3955e-05	0.103961	6	17.4278	0.00375609	1.01781	0.999984	1	135.996	3.8443e-23	6.32035e-22	3.8443e-23	6.32035e-22	2	6	0	-0.177935					#N/A	#N/A	#N/A	#N/A
SCYL2	0.237459	0.160966	0.140156	0.240785	0.136334	7	34.3277	5.81474e-06	55.1702	8.09407e-07	3.79558e-06	17.624	0.224447	0.430386	8.09407e-07	3.79558e-06	2	6	1.03887e-08	0.256444					#N/A	#N/A	#N/A	#N/A
SDC1	-0.303675	0.220856	0.169134	0.278274	0.245004	6	49.9313	1.43141e-09	15.4933	0.215561	0.482129	95.3855	4.4397e-15	4.76632e-14	4.4397e-15	4.76632e-14	2	8	0	-0.0310363				SDC1	#N/A	#N/A	#N/A	#N/A
SDC2	-0.00643917	0.316918	0.98379	0.990175	0.648679	7	133.453	0	81.2818	1.63557e-11	1.05303e-10	101.155	2.84784e-15	3.10038e-14	2.84784e-15	3.10038e-14	0	8	0	-0.0881887				SDC2	#N/A	#N/A	#N/A	#N/A
SDCBP	0.667144	0.141458	2.40311e-06	1.70509e-05	0.096399	7	25.1329	0.000322644	199.559	6.75858e-35	1.23883e-33	1.82435	0.999953	1	6.75858e-35	1.23883e-33	3	9	0	0.19789					#N/A	#N/A	#N/A	#N/A
SDCBP2	0.60941	0.510323	0.232414	0.355269	0.707318	3	31.7789	1.25689e-07	52.5219	1.46438e-09	8.3587e-09	5.7113	0.456295	0.758991	1.46438e-09	8.3587e-09	2	4	0	1.34022					#N/A	#N/A	#N/A	#N/A
SDK1	-0.131169	0.060003	0.0288127	0.0673438	0	7	4.14285	0.657352	5.47815	0.977984	1	24.9533	0.0350308	0.0888566	0.0350308	0.0888566	3	5	0.157537	-0.170681					#N/A	#N/A	#N/A	#N/A
SDSL	-0.901778	0.209493	1.67303e-05	9.94813e-05	0.205506	6	28.8701	2.45886e-05	0.0740924	1	1	179.444	5.54806e-32	1.26694e-30	5.54806e-32	1.26694e-30	2	6	0	-0.0411141					#N/A	#N/A	#N/A	#N/A
SEC24A	0.209835	0.106808	0.0494594	0.104514	0.0283834	5	8.54114	0.07365	35.9046	8.74148e-05	0.000340976	5.78009	0.833389	1	8.74148e-05	0.000340976	-1	3	0.107744	0.183541					#N/A	#N/A	#N/A	#N/A
SEC24D	-0.614714	0.170324	0.00030727	0.00136524	0.155678	7	37.2464	1.57648e-06	1.69028	0.999971	1	150.402	5.97461e-25	1.06442e-23	5.97461e-25	1.06442e-23	2	6	0	-0.0874784					#N/A	#N/A	#N/A	#N/A
SECISBP2	-0.382871	0.0959711	6.62278e-05	0.000346641	0.0291268	7	12.0215	0.0614904	2.56944	0.999624	1	80.6742	2.12121e-11	1.78159e-10	2.12121e-11	1.78159e-10	3	5	5.06832e-09	-0.0919142					#N/A	#N/A	#N/A	#N/A
SELENBP1	-0.926329	0.209148	9.46415e-06	5.93954e-05	0.254935	7	53.8387	7.95068e-10	0.185383	1	1	318.978	1.28968e-59	6.18387e-58	1.28968e-59	6.18387e-58	4	8	0	-0.247659				SELENBP1	#N/A	#N/A	#N/A	#N/A
SEMA4D	0.0100422	0.245322	0.967348	0.980601	0.369936	7	80.6203	2.66454e-15	59.6973	1.32564e-07	6.58894e-07	54.0214	1.27382e-06	7.01222e-06	1.32564e-07	6.58894e-07	0	6	0	0.411919					#N/A	#N/A	#N/A	#N/A
SENP3	0.253015	0.14376	0.0784121	0.151642	0.0836244	6	20.321	0.0010877	48.5401	2.51671e-06	1.13298e-05	6.0228	0.914928	1	2.51671e-06	1.13298e-05	-1	5	2.85374e-07	0.137162					#N/A	#N/A	#N/A	#N/A
SENP5	0.219181	0.157227	0.163306	0.271067	0.12827	7	32.4072	1.36311e-05	71.0745	1.23221e-09	7.06636e-09	14.7152	0.397893	0.682789	1.23221e-09	7.06636e-09	-1	7	7.50923e-05	0.133949					#N/A	#N/A	#N/A	#N/A
SENP6	0.133379	0.110775	0.228572	0.350663	0.0480162	7	16.073	0.0133672	30.6291	0.00624524	0.0195403	10.1153	0.753709	1	0.00624524	0.0195403	-1	5	0.458539	0.0733523					#N/A	#N/A	#N/A	#N/A
SENP7	0.47332	0.0609392	8.03126e-15	1.95031e-13	0	7	3.5597	0.736011	90.686	2.81553e-13	2.02202e-12	0.687787	1	1	2.81553e-13	2.02202e-12	2	6	0.00198814	0.219822					#N/A	#N/A	#N/A	#N/A
Septin 9	1.65957	0.398058	3.05727e-05	0.000172753	0.221676	2	3.0012	0.0832027	123.145	1.13692e-25	1.46769e-24	0.00622333	0.999995	1	1.13692e-25	1.46769e-24	2	2	0.0112541	0.623378					#N/A	#N/A	#N/A	#N/A
SERINC1	-0.78241	0.0641285	3.0829e-34	3.88926e-32	0	6	4.59911	0.466733	0.0792141	1	1	183.863	6.86728e-33	1.631e-31	6.86728e-33	1.631e-31	3	7	0	-0.256913					#N/A	#N/A	#N/A	#N/A
SERPINC1	-0.781091	0.14723	1.12525e-07	1.00627e-06	0.106453	7	26.7581	0.000160724	0.109135	1	1	212.125	1.81391e-37	4.94903e-36	1.81391e-37	4.94903e-36	4	8	0	-0.119999					#N/A	#N/A	#N/A	#N/A
SERPIND1	-0.769954	0.196144	8.65661e-05	0.000440899	0.219134	7	48.8067	8.15053e-09	0.195991	1	1	181.212	3.6763e-31	8.15941e-30	3.6763e-31	8.15941e-30	2	8	0	-0.0493514					#N/A	#N/A	#N/A	#N/A
SERPINF1	-0.777812	0.136989	1.36356e-08	1.42216e-07	0.0874983	7	23.1821	0.000737726	0.0933876	1	1	201.24	3.06581e-35	7.80784e-34	3.06581e-35	7.80784e-34	4	8	0	-0.196848					#N/A	#N/A	#N/A	#N/A
SERPINF2	-1.50869	0.0674567	8.56246e-111	3.04618e-107	0	7	5.02521	0.540583	0.0065342	1	1	556.994	7.43564e-110	1.11153e-107	7.43564e-110	1.11153e-107	3	9	0	-0.0548421					#N/A	#N/A	#N/A	#N/A
SESN1	-0.806296	0.0622323	2.16626e-38	3.48719e-36	0	7	4.31603	0.633991	0.286506	1	1	206.041	3.1972e-36	8.36397e-35	3.1972e-36	8.36397e-35	3	7	1.07751e-07	-0.084339					#N/A	#N/A	#N/A	#N/A
SESTD1	1.27283	0.262217	1.20917e-06	9.05059e-06	0.342639	6	39.8358	1.6117e-07	302.976	1.11379e-57	4.27932e-56	1.54267	0.999848	1	1.11379e-57	4.27932e-56	5	7	3.06293e-09	0.561036					#N/A	#N/A	#N/A	#N/A
SETD1B	-0.162927	0.173428	0.347497	0.480192	0.0918567	4	15.5764	0.00138484	5.23514	0.732174	1	34.9977	2.67643e-05	0.000125623	2.67643e-05	0.000125623	2	2	0.615399	-0.0427583					#N/A	#N/A	#N/A	#N/A
SETDB2	0.0478577	0.209041	0.818916	0.880665	0.207201	6	31.3036	8.15919e-06	27.0716	0.00754587	0.0233389	25.845	0.011289	0.032779	0.00754587	0.0233389	-3	5	0.00329886	0.039806					#N/A	#N/A	#N/A	#N/A
SF3B1	0.460855	0.184146	0.0123263	0.0334024	0.189726	7	44.3151	6.40122e-08	114.909	6.21462e-18	5.79564e-17	3.10896	0.998865	1	6.21462e-18	5.79564e-17	5	9	0	0.282387					#N/A	#N/A	#N/A	#N/A
SFMBT1	0.613753	0.244069	0.0119145	0.032493	0.364516	7	77.8936	9.76996e-15	153.046	1.76536e-25	2.26254e-24	26.3659	0.0232474	0.0619919	1.76536e-25	2.26254e-24	1	7	0	0.291007					#N/A	#N/A	#N/A	#N/A
SFRP5	-1.22617	0.281366	1.31304e-05	7.98644e-05	0.492502	7	90.9604	0	1.89749	0.99994	1	455.934	1.97962e-88	1.83893e-86	1.97962e-88	1.83893e-86	3	7	7.23949e-07	-0.445935					#N/A	#N/A	#N/A	#N/A
SFTA2	-0.497618	0.0908598	4.33178e-08	4.18657e-07	0	4	0.828576	0.842621	0.161637	0.999998	1	46.8321	1.65061e-07	9.99923e-07	1.65061e-07	9.99923e-07	2	4	0.00753486	-0.152331					#N/A	#N/A	#N/A	#N/A
SFTPD	-0.59542	0.17805	0.000825431	0.00327411	0.174563	7	40.9965	2.90021e-07	0.823195	1	1	130.306	5.9143e-21	8.77111e-20	5.9143e-21	8.77111e-20	4	6	6.54976e-08	-0.415064					#N/A	#N/A	#N/A	#N/A
SGK2	-0.236623	0.163047	0.146709	0.249097	0.140927	7	35.1803	3.97628e-06	20.6015	0.112291	0.274783	57.6457	3.02229e-07	1.77789e-06	3.02229e-07	1.77789e-06	4	6	0	-0.23825					#N/A	#N/A	#N/A	#N/A
SGMS2	-0.84871	0.10863	5.59125e-15	1.38423e-13	0.0103166	4	3.80948	0.282785	0.000964498	1	1	106.255	2.23675e-19	3.07493e-18	2.23675e-19	3.07493e-18	2	4	1.34922e-08	-0.326965					#N/A	#N/A	#N/A	#N/A
SH2B1	-0.266946	0.123995	0.0313286	0.0721156	0.0675236	7	20.0743	0.00268627	3.72734	0.996895	1	70.2969	1.70521e-09	1.23133e-08	1.70521e-09	1.23133e-08	4	6	0.201577	-0.0706941					#N/A	#N/A	#N/A	#N/A
SH2D3C	-0.0556066	0.152212	0.71487	0.804536	0.117765	7	30.5869	3.03921e-05	22.8127	0.0633867	0.165021	32.8243	0.00305382	0.010137	0.00305382	0.010137	2	6	2.59595e-11	-0.00180971					#N/A	#N/A	#N/A	#N/A
SH3GLB1	0.065669	0.203927	0.747436	0.829081	0.242341	7	55.8087	3.18213e-10	66.5576	8.05372e-09	4.35928e-08	28.9057	0.0107617	0.0314223	8.05372e-09	4.35928e-08	-2	6	0.00118754	0.107818					#N/A	#N/A	#N/A	#N/A
SH3KBP1	0.539566	0.218077	0.0133537	0.0356902	0.228846	6	33.3556	3.19852e-06	86.927	1.9372e-13	1.40542e-12	2.28989	0.998815	1	1.9372e-13	1.40542e-12	0	6	0	0.471187					#N/A	#N/A	#N/A	#N/A
SH3PXD2B	1.22961	0.177614	4.4251e-12	7.50727e-11	0.12966	6	18.7971	0.00209675	255.954	7.83249e-48	2.20987e-46	0.217275	1	1	7.83249e-48	2.20987e-46	3	7	0	0.698239					#N/A	#N/A	#N/A	#N/A
SHF	-0.907883	0.256394	0.000398663	0.00172352	0.217114	4	19.674	0.000198299	0.0157544	1	1	104.24	5.7891e-19	7.78695e-18	5.7891e-19	7.78695e-18	3	7	3.9861e-06	-0.338537					#N/A	#N/A	#N/A	#N/A
SHOC2	0.24274	0.183873	0.186785	0.300275	0.135226	5	25.4873	4.0143e-05	70.3064	3.86899e-11	2.43673e-10	4.51024	0.921408	1	3.86899e-11	2.43673e-10	1	3	0.096349	0.171605					#N/A	#N/A	#N/A	#N/A
SHROOM1	-0.278378	0.288725	0.334964	0.467321	0.440545	6	58.469	2.5172e-11	9.36703	0.671302	1	90.2366	4.44319e-14	4.46049e-13	4.44319e-14	4.46049e-13	-1	5	0	-0.0755187					#N/A	#N/A	#N/A	#N/A
SIPA1L1	0.151022	0.161773	0.350539	0.48342	0.114887	6	26.4738	7.22034e-05	35.2925	0.000420611	0.00153168	13.7162	0.319196	0.573292	0.000420611	0.00153168	1	5	0.132553	0.0599147					#N/A	#N/A	#N/A	#N/A
SIRT3	-0.753144	0.212335	0.000389693	0.00168843	0.263283	7	54.769	5.161e-10	5.09249	0.984483	1	286.376	8.14174e-53	3.37214e-51	8.14174e-53	3.37214e-51	2	6	9.93675e-05	-0.0591188					#N/A	#N/A	#N/A	#N/A
SKA1	1.24699	0.204344	1.04499e-09	1.30124e-08	0.16729	5	26.9814	2.0052e-05	282.678	7.08596e-55	2.51306e-53	0.000114966	1	1	7.08596e-55	2.51306e-53	2	4	0.0141672	0.589127					#N/A	#N/A	#N/A	#N/A
SLC12A6	0.259041	0.149288	0.082709	0.158534	0.111969	7	29.2154	5.53841e-05	47.6744	1.48803e-05	6.27415e-05	10.7385	0.706447	1	1.48803e-05	6.27415e-05	2	6	0.00636407	0.273602					#N/A	#N/A	#N/A	#N/A
SLC15A2	-0.290246	0.1285	0.0239008	0.057698	0.0744266	7	21.4208	0.00154101	5.52031	0.977174	1	58.2298	2.39192e-07	1.42141e-06	2.39192e-07	1.42141e-06	6	6	1.37206e-11	-0.300548					#N/A	#N/A	#N/A	#N/A
SLC16A7	0.0778476	0.189275	0.680857	0.778593	0.169834	6	36.193	8.6899e-07	26.3172	0.00967731	0.0294777	32.1536	0.00131022	0.00468869	0.00131022	0.00468869	-1	5	0.00592321	0.211608					#N/A	#N/A	#N/A	#N/A
SLC17A1	-0.955953	0.151538	2.82075e-10	3.78826e-09	0.113154	7	26.7803	0.000159191	0.284616	1	1	303.41	2.29867e-56	1.03391e-54	2.29867e-56	1.03391e-54	5	7	0	-0.415778					#N/A	#N/A	#N/A	#N/A
SLC17A8	-0.497868	0.245054	0.0421877	0.0918581	0.254201	5	30.2773	4.29778e-06	5.07925	0.885821	1	74.2265	6.72768e-12	5.82945e-11	6.72768e-12	5.82945e-11	4	6	0.000753048	-0.123256					#N/A	#N/A	#N/A	#N/A
SLC25A15	-1.29165	0.181093	9.85359e-13	1.82484e-11	0.148462	6	28.6295	2.74085e-05	0.00134872	1	1	427.91	4.60338e-84	3.76503e-82	4.60338e-84	3.76503e-82	-1	7	0	-0.258733					#N/A	#N/A	#N/A	#N/A
SLC25A17	-0.355615	0.186096	0.0560143	0.115757	0.194734	7	45.6446	3.48423e-08	8.29917	0.873165	1	84.712	3.74692e-12	3.29807e-11	3.74692e-12	3.29807e-11	2	6	0	-0.165772					#N/A	#N/A	#N/A	#N/A
SLC25A2	-0.326053	0.147793	0.0273737	0.064553	0.080101	6	14.9429	0.0106091	4.38931	0.975344	1	45.1897	9.56181e-06	4.74e-05	9.56181e-06	4.74e-05	5	5	2.7777e-10	-0.188701					#N/A	#N/A	#N/A	#N/A
SLC25A24	0.165525	0.148798	0.265962	0.393212	0.11177	7	29.328	5.27279e-05	58.6497	2.02093e-07	9.89141e-07	9.96344	0.764851	1	2.02093e-07	9.89141e-07	-1	5	0	0.428539					#N/A	#N/A	#N/A	#N/A
SLC25A25	-0.963422	0.185603	2.09431e-07	1.78931e-06	0.149117	6	22.5213	0.000416632	0.110779	1	1	166.271	2.76102e-29	5.75127e-28	2.76102e-29	5.75127e-28	2	6	0	-0.360594					#N/A	#N/A	#N/A	#N/A
SLC25A27	-0.684038	0.245223	0.00527971	0.0163844	0.242748	5	28.6404	9.24855e-06	0.504105	0.999993	1	95.0492	5.31009e-16	6.06687e-15	5.31009e-16	6.06687e-15	3	5	0	-0.369864					#N/A	#N/A	#N/A	#N/A
SLC25A34	-0.541309	0.150264	0.000315307	0.00139624	0.0846009	6	15.5066	0.00840362	0.739574	0.999997	1	72.1648	1.25777e-10	9.95086e-10	1.25777e-10	9.95086e-10	2	6	4.06009e-12	-0.155506					#N/A	#N/A	#N/A	#N/A
SLC25A36	0.0145974	0.229044	0.949184	0.968985	0.315788	7	68.1157	9.94871e-13	60.7615	8.62267e-08	4.34467e-07	35.9772	0.00105168	0.00382781	8.62267e-08	4.34467e-07	-2	6	0	0.359803					#N/A	#N/A	#N/A	#N/A
SLC25A38	-0.45292	0.151506	0.00279482	0.00945496	0.0962663	6	22.4704	0.000426044	3.04924	0.995186	1	105.926	3.81368e-17	4.63716e-16	3.81368e-17	4.63716e-16	-1	5	0	-0.0191193					#N/A	#N/A	#N/A	#N/A
SLC25A47	-2.15844	0.23273	1.7852e-20	8.01898e-19	0.0971306	3	4.97822	0.0829837	1.08445e-10	1	1	296.817	3.93345e-61	1.96551e-59	3.93345e-61	1.96551e-59	2	2	2.28041e-09	-1.33835					#N/A	#N/A	#N/A	#N/A
SLC25A48	-0.500505	0.10768	3.3504e-06	2.30996e-05	0	3	0.201004	0.904383	0.202834	0.999839	1	33.367	8.91121e-06	4.43603e-05	8.91121e-06	4.43603e-05	2	2	0.060587	-0.0592338					#N/A	#N/A	#N/A	#N/A
SLC26A2	0.877798	0.345414	0.0110443	0.0304701	0.660772	6	112.243	0	408.512	5.95968e-80	4.39904e-78	7.06974	0.852971	1	5.95968e-80	4.39904e-78	-2	6	1.67809e-06	0.554221					#N/A	#N/A	#N/A	#N/A
SLC27A5	-1.61551	0.183436	1.28585e-18	4.85105e-17	0.151268	6	26.8705	6.04511e-05	0.000432425	1	1	633.138	8.82936e-128	1.96332e-125	8.82936e-128	1.96332e-125	5	9	0	-0.236468					#N/A	#N/A	#N/A	#N/A
SLC2A8	-0.663798	0.116691	1.28149e-08	1.34405e-07	0.0552547	7	17.0526	0.00909171	0.55417	1	1	171.886	2.84722e-29	5.92734e-28	2.84722e-29	5.92734e-28	4	6	0	-0.248556					#N/A	#N/A	#N/A	#N/A
SLC30A4	-0.156784	0.181559	0.387836	0.520765	0.102899	4	17.0352	0.000695074	8.2884	0.405818	0.800076	23.073	0.00327171	0.0107669	0.00327171	0.0107669	1	5	0.219518	-0.0802029					#N/A	#N/A	#N/A	#N/A
SLC35F1	-0.373595	0.295788	0.206572	0.324674	0.373334	5	40.9327	2.77546e-08	14.6108	0.146909	0.347407	51.685	1.30498e-07	7.98979e-07	1.30498e-07	7.98979e-07	3	5	0.0506336	-0.32265					#N/A	#N/A	#N/A	#N/A
SLC35F2	0.401923	0.235336	0.0876604	0.166042	0.335514	7	71.5115	2.00173e-13	102.458	1.59986e-15	1.30341e-14	7.32056	0.921647	1	1.59986e-15	1.30341e-14	0	6	0	0.904554					#N/A	#N/A	#N/A	#N/A
SLC38A1	0.758438	0.181131	2.82366e-05	0.000161166	0.181087	7	41.4071	2.40724e-07	202.049	2.09523e-35	3.91308e-34	0.109601	1	1	2.09523e-35	3.91308e-34	4	6	0	0.899173					#N/A	#N/A	#N/A	#N/A
SLC38A2	-1.54298	0.067559	1.87937e-115	1.11434e-111	0	7	4.61283	0.594338	0.0336067	1	1	578.342	2.15399e-114	3.5644e-112	2.15399e-114	3.5644e-112	5	9	0	-0.236427					#N/A	#N/A	#N/A	#N/A
SLC39A1	1.44018	0.141239	2.05032e-24	1.25763e-22	0.0900015	7	21.2519	0.00165288	502.31	3.0032e-98	4.04727e-96	0.00526914	1	1	3.0032e-98	4.04727e-96	3	7	0	0.624528					#N/A	#N/A	#N/A	#N/A
SLC39A5	-1.36772	0.11992	3.93411e-30	3.60721e-28	0.0345306	6	8.661	0.123374	0.0109921	1	1	300.253	4.15438e-57	1.90715e-55	4.15438e-57	1.90715e-55	5	7	0	-0.394501					#N/A	#N/A	#N/A	#N/A
SLC41A1	0.865402	0.150773	9.47957e-09	1.0158e-07	0.0837352	6	14.757	0.0114527	172.04	1.82592e-30	2.83927e-29	4.14015	0.980772	1	1.82592e-30	2.83927e-29	-2	6	0	0.287333					#N/A	#N/A	#N/A	#N/A
SLC43A1	-0.764197	0.19639	9.97418e-05	0.000500411	0.220231	7	48.7788	8.25599e-09	0.373518	1	1	207.443	1.65156e-36	4.35253e-35	1.65156e-36	4.35253e-35	3	7	0	-0.332898					#N/A	#N/A	#N/A	#N/A
SLC43A2	0.235485	0.13298	0.0765897	0.148877	0.0588547	6	12.4674	0.0289156	40.0033	7.18187e-05	0.00028287	5.96954	0.91761	1	7.18187e-05	0.00028287	-1	5	3.50044e-07	0.142939					#N/A	#N/A	#N/A	#N/A
SLC6A12	-1.29886	0.20359	1.77314e-10	2.44976e-09	0.236184	7	46.7865	2.06387e-08	0.0664599	1	1	508.115	1.76494e-99	2.0931e-97	1.76494e-99	2.0931e-97	3	7	0	-0.329631					#N/A	#N/A	#N/A	#N/A
SLC6A6	0.170068	0.191079	0.373444	0.506371	0.194165	7	42.6865	1.34549e-07	52.0364	2.77245e-06	1.24272e-05	16.6617	0.274652	0.507535	2.77245e-06	1.24272e-05	-1	5	1.34771e-11	0.487675					#N/A	#N/A	#N/A	#N/A
SLC7A1	0.415956	0.258714	0.107883	0.195869	0.41619	7	88.7455	0	120.729	4.52982e-19	4.44707e-18	18.3016	0.193388	0.379836	4.52982e-19	4.44707e-18	2	6	0	0.791278					#N/A	#N/A	#N/A	#N/A
SLC7A11	0.761689	0.103366	1.72125e-13	3.50918e-12	0.0241139	5	7.64672	0.105411	171.907	1.94407e-30	3.01903e-29	1.60852	0.99981	1	1.94407e-30	3.01903e-29	4	6	2.14231e-07	0.557208					#N/A	#N/A	#N/A	#N/A
SLC7A4	-0.466787	0.184177	0.0112626	0.03095	0.158322	6	34.0778	2.2976e-06	2.53077	0.998047	1	81.2063	2.42861e-12	2.16392e-11	2.42861e-12	2.16392e-11	-1	5	0.0049844	-0.090582					#N/A	#N/A	#N/A	#N/A
SLK	0.233834	0.133507	0.0798641	0.153989	0.0830938	7	23.264	0.000712718	60.3626	1.01329e-07	5.08262e-07	8.55856	0.858248	1	1.01329e-07	5.08262e-07	3	5	1.37206e-05	0.342362					#N/A	#N/A	#N/A	#N/A
SLMAP	0.00665235	0.441119	0.987968	0.99249	0.510914	3	23.7639	6.91407e-06	36.1259	2.60561e-06	1.17123e-05	17.877	0.00654699	0.0201304	2.60561e-06	1.17123e-05	0	6	0	0.0715291					#N/A	#N/A	#N/A	#N/A
SMAD9	-0.65751	0.223518	0.00326474	0.0108204	0.295716	7	61.454	2.27877e-11	3.1063	0.998871	1	168.884	1.15069e-28	2.34744e-27	1.15069e-28	2.34744e-27	4	6	0.00017443	-0.342289					#N/A	#N/A	#N/A	#N/A
SMARCC1	1.1898	0.0647546	2.12091e-75	2.09593e-72	0	7	5.31648	0.503909	385.204	1.6529e-73	1.00182e-71	0.0215711	1	1	1.6529e-73	1.00182e-71	3	7	0	0.415866					#N/A	#N/A	#N/A	#N/A
SMARCE1	1.01297	0.179679	1.72349e-08	1.7721e-07	0.147227	6	29.4008	1.93455e-05	341.9	7.1655e-66	3.44041e-64	1.14701	0.99997	1	7.1655e-66	3.44041e-64	2	6	0	0.415395					#N/A	#N/A	#N/A	#N/A
SMC1A	0.610779	0.206958	0.00316527	0.0105349	0.243558	7	52.5889	1.41963e-09	177.059	2.55553e-30	3.94792e-29	2.22234	0.999842	1	2.55553e-30	3.94792e-29	2	6	0.0332379	0.256992					#N/A	#N/A	#N/A	#N/A
SMC4	1.00746	0.423794	0.0174429	0.0445146	1.02165	6	162.132	0	556.977	1.60982e-111	3.40063e-109	2.7105	0.997266	1	1.60982e-111	3.40063e-109	4	6	0	0.789215					#N/A	#N/A	#N/A	#N/A
SMC6	0.321837	0.188139	0.0871476	0.165256	0.167025	6	35.9244	9.83455e-07	57.6328	6.07435e-08	3.09618e-07	9.8414	0.629872	0.96714	6.07435e-08	3.09618e-07	0	6	2.21085e-09	0.396543					#N/A	#N/A	#N/A	#N/A
SMCHD1	0.776983	0.110475	2.02003e-12	3.58426e-11	0.030747	5	8.65272	0.0703909	182.329	7.69251e-34	1.36094e-32	0.0182883	1	1	7.69251e-34	1.36094e-32	1	3	8.14095e-07	0.321489					#N/A	#N/A	#N/A	#N/A
SMG1	0.204241	0.264577	0.440143	0.57175	0.231557	4	28.3873	3.01197e-06	22.5499	0.00399276	0.0128579	24.225	0.00210091	0.00721002	0.00210091	0.00721002	4	4	1.65671e-06	0.461658					#N/A	#N/A	#N/A	#N/A
SMIM1	-0.894772	0.12451	6.65566e-13	1.26486e-11	0	2	0.0827228	0.773641	0.000636019	1	1	62.0963	1.05137e-12	9.64559e-12	1.05137e-12	9.64559e-12	1	1	0.00209	-0.43					#N/A	#N/A	#N/A	#N/A
SMNDC1	0.308043	0.179125	0.0854855	0.162676	0.178294	7	42.4853	1.47451e-07	129.148	1.00137e-20	1.05467e-19	4.74038	0.989108	1	1.00137e-20	1.05467e-19	2	6	0.226131	0.0958974					#N/A	#N/A	#N/A	#N/A
SMOC1	-1.09632	0.161501	1.13433e-11	1.82932e-10	0.100173	6	16.0403	0.00673008	1.44654	0.999893	1	229.013	3.19591e-42	9.97405e-41	3.19591e-42	9.97405e-41	1	7	3.03531e-11	-0.141834					#N/A	#N/A	#N/A	#N/A
SMOC2	0.19158	0.228379	0.401545	0.534271	0.255862	6	36.8262	6.48963e-07	58.3536	4.49722e-08	2.31485e-07	15.1702	0.232261	0.44284	4.49722e-08	2.31485e-07	-1	5	0	0.502677					#N/A	#N/A	#N/A	#N/A
SMOX	0.0404597	0.167185	0.808776	0.873551	0.14978	7	37.1142	1.67289e-06	36.2849	0.000945688	0.0033054	27.3224	0.0174763	0.0482968	0.000945688	0.0033054	0	6	0	0.200604					#N/A	#N/A	#N/A	#N/A
SMPDL3B	0.221236	0.230909	0.338006	0.470495	0.322872	7	71.4639	2.04725e-13	89.1207	5.56156e-13	3.91355e-12	20.3606	0.119177	0.253957	5.56156e-13	3.91355e-12	-2	6	0	0.771365				SMPDL3B	#N/A	#N/A	#N/A	#N/A
SMS	0.639695	0.198653	0.00128119	0.00479685	0.127737	4	19.6885	0.000196939	156.09	1.0498e-29	1.58395e-28	0.202215	0.999996	1	1.0498e-29	1.58395e-28	-1	3	0.00389647	0.298185					#N/A	#N/A	#N/A	#N/A
SMU1	-0.00314031	0.183171	0.986322	0.991533	0.188033	7	45.0219	4.63358e-08	45.0798	3.95944e-05	0.00015977	30.2281	0.00709853	0.0216687	3.95944e-05	0.00015977	2	6	1.1924e-07	-0.12597					#N/A	#N/A	#N/A	#N/A
SMYD1	-0.230771	0.242569	0.34142	0.47393	0.193127	4	18.9356	0.000281912	5.81053	0.668446	1	38.041	7.39803e-06	3.72235e-05	7.39803e-06	3.72235e-05	5	5	0.126859	-0.136772					#N/A	#N/A	#N/A	#N/A
SNX2	0.158448	0.143206	0.268537	0.396163	0.100773	7	26.9652	0.000147	61.6062	6.12144e-08	3.11884e-07	11.8008	0.622293	0.958107	6.12144e-08	3.11884e-07	-1	5	0.138386	0.0369589					#N/A	#N/A	#N/A	#N/A
SNX27	1.42782	0.162244	1.36305e-18	5.13143e-17	0.131323	7	28.1107	8.95582e-05	506.052	4.83374e-99	6.71776e-97	0.408999	1	1	4.83374e-99	6.71776e-97	3	7	0	0.575047					#N/A	#N/A	#N/A	#N/A
SNX6	0.121834	0.212753	0.566878	0.685891	0.224516	6	46.4527	7.34504e-09	41.8408	3.5423e-05	0.000143687	32.6495	0.00109768	0.00398423	3.5423e-05	0.000143687	2	6	8.55757e-08	0.263844					#N/A	#N/A	#N/A	#N/A
SNX7	0.394821	0.178008	0.0265547	0.062951	0.174817	7	41.4571	2.35315e-07	124.538	8.10043e-20	8.17581e-19	5.33468	0.980588	1	8.10043e-20	8.17581e-19	3	7	1.23248e-09	0.301686					#N/A	#N/A	#N/A	#N/A
SOCS4	0.333436	0.0962962	0.000534959	0.00223351	0.014777	6	6.87028	0.230468	43.188	2.09831e-05	8.71206e-05	2.3185	0.998738	1	2.09831e-05	8.71206e-05	1	7	6.18914e-05	0.140948					#N/A	#N/A	#N/A	#N/A
SOCS5	1.08966	0.142163	1.79005e-14	4.15141e-13	0.0960967	7	23.5339	0.000636032	418.756	1.4096e-80	1.06704e-78	0.219555	1	1	1.4096e-80	1.06704e-78	0	6	0	0.511557					#N/A	#N/A	#N/A	#N/A
SOCS6	-0.591389	0.198123	0.00283613	0.00958015	0.225583	7	50.9907	2.97469e-09	4.09889	0.994841	1	156.428	3.70377e-26	6.92083e-25	3.70377e-26	6.92083e-25	0	6	0	-0.151535					#N/A	#N/A	#N/A	#N/A
SOD1	-0.865356	0.18922	4.80131e-06	3.21074e-05	0.200871	7	44.3958	6.16937e-08	0.459205	1	1	269.61	2.48584e-49	9.4287e-48	2.48584e-49	9.4287e-48	4	8	0	-0.154076					#N/A	#N/A	#N/A	#N/A
SON	0.179212	0.208765	0.390649	0.523712	0.256271	7	58.741	8.1078e-11	58.5297	2.12074e-07	1.03657e-06	26.4094	0.0229508	0.0613221	2.12074e-07	1.03657e-06	3	9	3.70719e-10	0.0392178					#N/A	#N/A	#N/A	#N/A
SORCS2	-0.395837	0.0905908	1.24526e-05	7.61687e-05	0.00965379	6	6.22088	0.285316	1.09685	0.999976	1	52.4838	5.08829e-07	2.92552e-06	5.08829e-07	2.92552e-06	4	6	4.33665e-06	-0.432753					#N/A	#N/A	#N/A	#N/A
SOS1	0.552853	0.212173	0.00916964	0.0261647	0.222299	6	44.3165	1.99761e-08	144.884	6.16866e-25	7.75233e-24	4.72853	0.966437	1	6.16866e-25	7.75233e-24	1	7	7.32231e-06	0.481618					#N/A	#N/A	#N/A	#N/A
SOS2	0.123241	0.18056	0.494891	0.621968	0.181362	7	43.5535	9.06273e-08	48.3258	1.16091e-05	4.95e-05	22.033	0.0779395	0.177048	1.16091e-05	4.95e-05	1	5	0.0276585	0.222814					#N/A	#N/A	#N/A	#N/A
SPA17	1.09457	0.138525	2.75397e-15	7.08937e-14	0.0887678	7	22.5677	0.000954993	342.268	1.71997e-64	7.93687e-63	0.012679	1	1	1.71997e-64	7.93687e-63	2	6	0	0.637728					#N/A	#N/A	#N/A	#N/A
SPAG8	-0.379883	0.100931	0.000167356	0.000794377	0.0283132	6	10.2316	0.0689328	1.42188	0.999902	1	79.3716	5.43827e-12	4.73758e-11	5.43827e-12	4.73758e-11	3	5	0.0877804	-0.112572					#N/A	#N/A	#N/A	#N/A
SPATA2L	-0.996143	0.0633795	1.15465e-55	4.94915e-53	0	7	5.654	0.463043	0.29343	1	1	289.313	1.99246e-53	8.36928e-52	1.99246e-53	8.36928e-52	3	7	0	-0.189577					#N/A	#N/A	#N/A	#N/A
SPECC1L	0.265208	0.064374	3.79201e-05	0.000209479	0	6	3.29209	0.655054	40.1218	6.86376e-05	0.000271001	1.0914	0.999977	1	6.86376e-05	0.000271001	2	4	4.11569e-05	0.256037					#N/A	#N/A	#N/A	#N/A
SPICE1	0.528794	0.19599	0.00697438	0.0207806	0.117638	4	16.5787	0.000862672	54.062	6.71489e-09	3.65798e-08	0.375323	0.999956	1	6.71489e-09	3.65798e-08	-1	1	0.00149	0.549					#N/A	#N/A	#N/A	#N/A
SPOP	0.119173	0.0907529	0.189129	0.303403	0.0148251	5	6.3874	0.172025	19.1896	0.0379191	0.103696	4.106	0.942438	1	0.0379191	0.103696	-2	6	0.101407	0.0323657					#N/A	#N/A	#N/A	#N/A
SPOPL	0.669266	0.168217	6.9323e-05	0.000361512	0.071722	4	8.67061	0.0340066	79.7286	5.54399e-14	4.14553e-13	0.223285	0.999994	1	5.54399e-14	4.14553e-13	3	5	0.0368669	0.178086					#N/A	#N/A	#N/A	#N/A
SPP1	0.99865	0.182953	4.80186e-08	4.60585e-07	0.183511	7	40.0521	4.44908e-07	302.749	3.1566e-56	1.16379e-54	0.269216	1	1	3.1566e-56	1.16379e-54	6	8	0	1.67417				SPP1	#N/A	#N/A	#N/A	#N/A
SPRED1	0.257818	0.411303	0.530769	0.654307	0.951665	6	116.64	0	120.678	4.52605e-20	4.62458e-19	26.5718	0.00890098	0.026507	4.52605e-20	4.62458e-19	2	6	0	0.408931					#N/A	#N/A	#N/A	#N/A
SPRYD4	-1.7242	0.115178	1.15453e-50	3.66729e-48	0.0258485	6	7.52887	0.184183	0.00159833	1	1	431.055	9.9118e-85	8.37629e-83	9.9118e-85	8.37629e-83	3	7	0	-0.337366					#N/A	#N/A	#N/A	#N/A
SPTBN2	-1.33568	0.168972	2.68524e-15	6.92436e-14	0.147856	7	31.4901	2.04312e-05	2.21571	0.999845	1	497.595	2.9992e-97	3.3661e-95	2.9992e-97	3.3661e-95	1	7	0	-0.261861					#N/A	#N/A	#N/A	#N/A
SPTY2D1	0.297308	0.121512	0.0144154	0.0380363	0.0429456	6	10.4564	0.0632882	39.5849	8.42509e-05	0.000329248	3.32328	0.992799	1	8.42509e-05	0.000329248	2	6	9.61371e-05	0.349605					#N/A	#N/A	#N/A	#N/A
SRCAP	0.119574	0.0599554	0.0461101	0.0987189	0	7	5.24681	0.51257	27.0152	0.0191664	0.0556109	3.87575	0.996168	1	0.0191664	0.0556109	1	5	0.339392	0.166178					#N/A	#N/A	#N/A	#N/A
SRPK2	0.927779	0.189034	9.20058e-07	7.01951e-06	0.200534	7	43.1312	1.09875e-07	386.534	8.67688e-74	5.30423e-72	2.48441	0.999692	1	8.67688e-74	5.30423e-72	-1	7	0	0.209094					#N/A	#N/A	#N/A	#N/A
SRPX2	0.270104	0.245144	0.270541	0.398375	0.369217	7	80.687	2.55351e-15	87.9993	9.04749e-13	6.28081e-12	23.1998	0.0570959	0.13556	9.04749e-13	6.28081e-12	0	6	0	0.757921					#N/A	#N/A	#N/A	#N/A
SRRT	0.00337905	0.224627	0.987998	0.99249	0.164818	4	22.269	5.73427e-05	19.2138	0.0137573	0.0409197	17.859	0.0223086	0.0598068	0.0137573	0.0409197	2	4	4.15027e-11	0.0586578					#N/A	#N/A	#N/A	#N/A
SRSF5	-0.992788	0.311269	0.00142527	0.00526483	0.256957	3	23.8897	6.49274e-06	0.000537405	1	1	225.9	5.73864e-46	1.99579e-44	5.73864e-46	1.99579e-44	2	2	1.23014e-05	-0.257978					#N/A	#N/A	#N/A	#N/A
SS18L1	-0.641886	0.137253	2.91554e-06	2.03499e-05	0.0888383	7	23.6823	0.000597393	1.54699	0.999983	1	195.633	4.27754e-34	1.04884e-32	4.27754e-34	1.04884e-32	4	6	0	-0.296963					#N/A	#N/A	#N/A	#N/A
SSRP1	1.27432	0.168247	3.61565e-14	8.0798e-13	0.147366	7	31.9701	1.65346e-05	463.11	6.00937e-90	6.00566e-88	0.00700697	1	1	6.00937e-90	6.00566e-88	1	5	0	0.418489					#N/A	#N/A	#N/A	#N/A
ST3GAL1	-0.323367	0.222942	0.146932	0.249392	0.298463	7	66.3886	2.24465e-12	8.34027	0.870856	1	154.596	8.63317e-26	1.59146e-24	8.63317e-26	1.59146e-24	2	6	0	-0.116504					#N/A	#N/A	#N/A	#N/A
ST3GAL6	-1.78873	0.211144	2.42021e-17	7.88473e-16	0.213072	6	34.409	1.97375e-06	0.00158462	1	1	734.812	1.54903e-149	6.19227e-147	1.54903e-149	6.19227e-147	3	7	0	-0.220635					#N/A	#N/A	#N/A	#N/A
ST6GALNAC4	0.437017	0.211513	0.0388144	0.0858691	0.263578	7	58.7869	7.93559e-11	131.655	3.20165e-21	3.44342e-20	4.45656	0.992033	1	3.20165e-21	3.44342e-20	-1	5	0	0.331996					#N/A	#N/A	#N/A	#N/A
ST6GALNAC6	-0.989796	0.187015	1.20587e-07	1.07196e-06	0.120647	5	15.8607	0.00321189	0.00430875	1	1	156.383	1.8059e-28	3.6589e-27	1.8059e-28	3.6589e-27	4	6	1.2814e-06	-0.365187					#N/A	#N/A	#N/A	#N/A
ST7	-0.804063	0.359405	0.0252731	0.0604284	0.461066	4	48.2708	1.86489e-10	0.195502	0.999996	1	135.605	1.94356e-25	3.53698e-24	1.94356e-25	3.53698e-24	2	4	0	-0.252906					#N/A	#N/A	#N/A	#N/A
STAG1	0.740874	0.235773	0.00167614	0.00606924	0.284283	6	53.8326	2.2686e-10	277.942	1.98129e-52	6.43749e-51	1.86951	0.999581	1	1.98129e-52	6.43749e-51	0	6	1.09594e-06	0.318305					#N/A	#N/A	#N/A	#N/A
STAM2	0.754548	0.0618163	2.87751e-34	3.65608e-32	0	7	4.04994	0.669918	186.918	2.54819e-32	4.25233e-31	0.280337	1	1	2.54819e-32	4.25233e-31	2	6	2.93714e-11	0.275435					#N/A	#N/A	#N/A	#N/A
STARD13	-0.500734	0.0975156	2.82281e-07	2.34966e-06	0.0307465	7	12.2995	0.0556106	0.8278	1	1	118.338	1.33047e-18	1.75187e-17	1.33047e-18	1.75187e-17	5	7	0.0268231	-0.274128					#N/A	#N/A	#N/A	#N/A
STAT5A	0.111844	0.193417	0.563093	0.682638	0.178909	6	38.0242	3.73131e-07	45.1949	9.54183e-06	4.09406e-05	15.5267	0.21389	0.413305	9.54183e-06	4.09406e-05	1	5	0	0.201606				STAT5A	#N/A	#N/A	#N/A	#N/A
STAT5B	-0.388562	0.173223	0.0248878	0.0596476	0.136097	6	30.2231	1.33299e-05	4.0169	0.983129	1	58.3212	4.55843e-08	2.90385e-07	4.55843e-08	2.90385e-07	3	5	3.049e-08	-0.176611					#N/A	#N/A	#N/A	#N/A
STK24	0.483029	0.199751	0.0155997	0.040595	0.230912	7	52.2883	1.63171e-09	188.303	1.33163e-32	2.2464e-31	2.66589	0.999533	1	1.33163e-32	2.2464e-31	2	8	0	0.44794					#N/A	#N/A	#N/A	#N/A
STK39	1.22948	0.220034	2.30113e-08	2.31781e-07	0.284716	7	56.4147	2.39977e-10	439.991	4.63754e-85	4.05392e-83	0.0266958	1	1	4.63754e-85	4.05392e-83	4	6	0	1.57225					#N/A	#N/A	#N/A	#N/A
STK4	0.255253	0.105142	0.015195	0.0397367	0.0403987	7	14.4534	0.0249615	42.9915	8.59389e-05	0.00033544	4.04885	0.995165	1	8.59389e-05	0.00033544	2	6	2.00501e-08	0.289084					#N/A	#N/A	#N/A	#N/A
STX1B	-0.523492	0.259329	0.0435245	0.0941178	0.225712	4	21.3543	8.88636e-05	1.82409	0.985938	1	68.087	1.17988e-11	1.00498e-10	1.17988e-11	1.00498e-10	1	3	0.00428758	-0.0163624					#N/A	#N/A	#N/A	#N/A
STX8	-0.337675	0.221363	0.12715	0.222964	0.293538	7	65.2886	3.76654e-12	12.7239	0.548368	0.996936	122.926	1.67936e-19	2.32393e-18	1.67936e-19	2.32393e-18	1	5	0.0416497	-0.00732358					#N/A	#N/A	#N/A	#N/A
STXBP3	0.438271	0.134461	0.00111624	0.00425131	0.0843338	7	23.284	0.000706718	89.0643	5.69946e-13	4.00742e-12	1.52789	0.999985	1	5.69946e-13	4.00742e-12	3	7	1.27171e-05	0.290596					#N/A	#N/A	#N/A	#N/A
SUB1	1.02968	0.371122	0.00552855	0.0170543	0.771077	6	125.068	0	532.172	3.12196e-106	5.69605e-104	1.9928	0.999417	1	3.12196e-106	5.69605e-104	4	8	0	0.358981					#N/A	#N/A	#N/A	#N/A
SULT1A1	-0.914693	0.25891	0.000411086	0.00177044	0.351282	6	62.8679	3.10052e-12	0.559053	0.999999	1	391.097	2.90162e-76	2.07297e-74	2.90162e-76	2.07297e-74	4	8	0	-0.11714					#N/A	#N/A	#N/A	#N/A
SUN2	-1.42324	0.244663	5.9858e-09	6.60517e-08	0.197335	4	22.3202	5.59512e-05	4.92945e-07	1	1	400.307	1.61059e-81	1.25937e-79	1.61059e-81	1.25937e-79	2	2	1.56427e-05	-0.342479					#N/A	#N/A	#N/A	#N/A
SUZ12	1.06778	0.246131	1.43609e-05	8.66524e-05	0.311599	6	56.4405	6.59451e-11	363.724	1.77812e-70	9.83856e-69	0.0287801	1	1	1.77812e-70	9.83856e-69	1	5	0	0.517365				SUZ12	#N/A	#N/A	#N/A	#N/A
SYNJ2	0.645279	0.101531	2.07741e-10	2.84079e-09	0.028298	6	10.113	0.0720959	123.628	1.16618e-20	1.22354e-19	0.206004	1	1	1.16618e-20	1.22354e-19	4	6	3.0428e-10	0.5544					#N/A	#N/A	#N/A	#N/A
SYNJ2BP	-0.632026	0.114707	3.58967e-08	3.50836e-07	0.0429329	6	12.7197	0.0261519	0.365286	1	1	150.152	5.28179e-26	9.81795e-25	5.28179e-26	9.81795e-25	1	5	0.139162	-0.151892					#N/A	#N/A	#N/A	#N/A
TACC1	0.38186	0.13728	0.00540914	0.0167321	0.0894312	7	24.4094	0.000439016	79.9414	2.90127e-11	1.84324e-10	3.49471	0.997817	1	2.90127e-11	1.84324e-10	1	7	0	0.319677					#N/A	#N/A	#N/A	#N/A
TAF13	-0.15987	0.144633	0.269008	0.396677	0.103138	7	27.4687	0.00011827	14.2481	0.431393	0.837321	39.8216	0.00027199	0.00109592	0.00027199	0.00109592	3	5	0.0254039	-0.252843					#N/A	#N/A	#N/A	#N/A
TAF1D	0.375465	0.184944	0.042341	0.0921582	0.10748	4	17.3826	0.000589566	86.1709	2.77741e-15	2.23664e-14	4.36126	0.823148	1	2.77741e-15	2.23664e-14	0	2	0.535336	0.00892744					#N/A	#N/A	#N/A	#N/A
TAF2	1.04643	0.198394	1.33096e-07	1.17552e-06	0.22327	7	46.5709	2.27852e-08	395.391	1.1853e-75	7.65345e-74	0.514424	1	1	1.1853e-75	7.65345e-74	3	7	0.00104642	0.266166					#N/A	#N/A	#N/A	#N/A
TAF5	1.05397	0.144147	2.63623e-13	5.24826e-12	0.0989952	7	24.3619	0.000447955	343.548	9.27524e-65	4.30241e-63	0.334137	1	1	9.27524e-65	4.30241e-63	3	7	7.65008e-07	0.296934					#N/A	#N/A	#N/A	#N/A
TAS1R1	-0.217355	0.166916	0.192855	0.308291	0.0715995	4	8.96333	0.0297824	4.18093	0.840442	1	24.4101	0.00195551	0.006754	0.00195551	0.006754	1	5	0.163694	-0.12842					#N/A	#N/A	#N/A	#N/A
TBCA	0.276387	0.256156	0.280596	0.409697	0.407898	7	88.3392	1.11022e-16	102.329	1.69409e-15	1.37829e-14	25.4167	0.0306694	0.0790864	1.69409e-15	1.37829e-14	2	8	9.76996e-15	0.122981					#N/A	#N/A	#N/A	#N/A
TCEAL8	0.0834809	0.224423	0.709907	0.800699	0.246252	6	35.9638	9.65787e-07	41.9458	3.40115e-05	0.00013834	15.6532	0.207642	0.403446	3.40115e-05	0.00013834	1	5	0	0.224305					#N/A	#N/A	#N/A	#N/A
TCERG1	0.639683	0.265507	0.0159838	0.0414278	0.439727	7	91.145	0	261.989	9.46841e-48	2.66298e-46	5.258	0.981888	1	9.46841e-48	2.66298e-46	2	6	2.57362e-07	0.30241					#N/A	#N/A	#N/A	#N/A
TCF21	-1.27147	0.368271	0.000555319	0.00231065	0.756312	6	120.558	0	0.664923	0.999999	1	498.61	4.37928e-99	5.14211e-97	4.37928e-99	5.14211e-97	2	6	6.66776e-06	-0.145049					#N/A	#N/A	#N/A	#N/A
TCP1	0.387819	0.300467	0.1968	0.313272	0.310335	4	35.6742	8.77516e-08	98.297	9.51076e-18	8.75482e-17	7.26879	0.507929	0.823885	9.51076e-18	8.75482e-17	-1	5	0.000198584	0.184896					#N/A	#N/A	#N/A	#N/A
TCTA	-0.023232	0.213525	0.913359	0.944693	0.269566	7	61.3437	2.39961e-11	36.769	0.000799525	0.00281834	52.5919	2.23187e-06	1.19281e-05	2.23187e-06	1.19281e-05	2	6	0	-0.0647191					#N/A	#N/A	#N/A	#N/A
TCTN1	-0.384674	0.0657285	4.84329e-09	5.41499e-08	0	5	3.38711	0.49525	0.264514	1	1	57.2136	1.2153e-08	8.13814e-08	1.2153e-08	8.13814e-08	4	4	0.570694	-0.0435216					#N/A	#N/A	#N/A	#N/A
TFCP2	0.825876	0.131171	3.05074e-10	4.08173e-09	0.0636259	6	16.0516	0.00669821	219.033	3.76616e-40	8.18025e-39	0.182531	1	1	3.76616e-40	8.18025e-39	0	6	0	0.285887					#N/A	#N/A	#N/A	#N/A
TFPI2	-1.05131	0.296259	0.000387242	0.00167965	0.555225	7	105.554	0	1.30287	0.999994	1	355.165	3.39538e-67	1.95787e-65	3.39538e-67	1.95787e-65	4	6	0.000424243	-0.252119				TFPI2	#N/A	#N/A	#N/A	#N/A
TGFB1I1	0.204166	0.3033	0.500852	0.627449	0.589296	7	120.307	0	110.923	3.70408e-17	3.30037e-16	44.3187	5.25895e-05	0.000236959	3.70408e-17	3.30037e-16	0	6	0	0.973382				TGFB1I1	#N/A	#N/A	#N/A	#N/A
TGFBI	0.190735	0.159969	0.233135	0.356073	0.0653312	4	10.1759	0.0171285	20.8315	0.00760883	0.0235234	3.93752	0.862716	1	0.00760883	0.0235234	5	7	0.000163394	0.315905				TGFBI	#N/A	#N/A	#N/A	#N/A
TGS1	1.09573	0.191353	1.02683e-08	1.09471e-07	0.15886	6	28.0119	3.62051e-05	347.987	3.72994e-67	1.885e-65	0.0547486	1	1	3.72994e-67	1.885e-65	3	5	2.86958e-05	0.164812					#N/A	#N/A	#N/A	#N/A
THAP4	-0.1338	0.359427	0.709701	0.800571	0.483502	4	66.3428	2.58682e-14	43.1428	8.25688e-07	3.86989e-06	53.0681	1.04624e-08	7.04984e-08	1.04624e-08	7.04984e-08	2	4	0.00675986	-0.153019					#N/A	#N/A	#N/A	#N/A
THEMIS	0.0239035	0.425814	0.955234	0.972955	0.316879	2	7.56135	0.00596333	6.39895	0.17127	0.396192	11.7677	0.0191651	0.0523942	0.0191651	0.0523942	-1	1	0.113	0.287					#N/A	#N/A	#N/A	#N/A
THOC3	1.34367	0.182928	2.05208e-13	4.13859e-12	NA	1	NA	NA	60.6913	6.62293e-14	4.92025e-13	1.32339e-13	1	1	6.62293e-14	4.92025e-13	1	3	2.85316e-05	0.406007					#N/A	#N/A	#N/A	#N/A
THRAP3	0.0164483	0.139634	0.90623	0.939922	0.0938583	7	25.7069	0.000252439	29.2803	0.00957448	0.0291844	23.9849	0.0460153	0.112525	0.00957448	0.0291844	-2	6	4.57179e-09	0.382927					#N/A	#N/A	#N/A	#N/A
TICAM2	0.68986	0.355396	0.0522459	0.10929	0.311016	3	14.9904	0.000555732	60.3152	3.88385e-11	2.44565e-10	0.301522	0.99949	1	3.88385e-11	2.44565e-10	2	4	0	0.340948					#N/A	#N/A	#N/A	#N/A
TIMELESS	1.22348	0.20338	1.79081e-09	2.15256e-08	0.234883	7	47.6644	1.37881e-08	435.714	3.71185e-84	3.17453e-82	0.102247	1	1	3.71185e-84	3.17453e-82	3	7	6.92303e-08	0.478083					#N/A	#N/A	#N/A	#N/A
TK2	-0.897353	0.170614	1.44415e-07	1.26951e-06	0.155485	7	35.1279	4.0705e-06	4.40193	0.992522	1	334.072	8.96396e-63	4.64221e-61	8.96396e-63	4.64221e-61	3	7	0	-0.139552					#N/A	#N/A	#N/A	#N/A
TLE3	0.393467	0.187349	0.0357127	0.0801547	0.198286	7	46.443	2.41623e-08	136.78	3.09299e-22	3.45828e-21	6.45247	0.953768	1	3.09299e-22	3.45828e-21	0	6	8.83935e-06	0.441228					#N/A	#N/A	#N/A	#N/A
TLR5	0.609139	0.101909	2.26844e-09	2.67757e-08	0.0354958	7	13.1572	0.0406066	143.855	1.21232e-23	1.44399e-22	1.04769	0.999999	1	1.21232e-23	1.44399e-22	2	6	0	0.394502					#N/A	#N/A	#N/A	#N/A
[truncated: 140 more rows]
