# Supplementary material for: Multi‐omic network analysis identified betacellulin as a novel target of omega‐3 fatty acid attenuation of western diet‐induced nonalcoholic steatohepatitis
Source: EMBO Mol Med. 2023 Oct 20;15(11):e18367. doi: 10.15252/emmm.202318367 (PMC10630881; doi:10.15252/emmm.202318367)
Supplement: Supplementary file 6 — Dataset EV4 [file EMMM-15-e18367-s006.xlsx]

## Sheet: Dataset EV4
Dataset EV4	Gene expression from human data (GSE48452) mapped on to the NASH network genes reversed in the prevention model.
ID	UniqueID (human Ensembl)	human Symbol	Control(Geomean) , N=14	Healthy obese(Geomean), N=27	Steatosis(Geomean), N=14	Nash(Geomean), N=18	Treatment effectsCategories
8101002	ENSG00000174808	BTC	1.80165	1.82595	1.82768	1.86796	EPA&DHA
7909789	ENSG00000092969	TGFB2	2.18573	2.23609	2.17266	2.2571	EPA&DHA
7972750	ENSG00000187498	COL4A1	2.53593	2.51899	2.47455	2.60788	EPA&DHA
7896817	ENSG00000187608	ISG15	2.30236	2.3181	2.37425	2.29428	DHA
7896985	ENSG00000197530	MIB2	2.5946	2.58849	2.62269	2.58331	EPA&DHA
7897449	ENSG00000171621	SPSB1	2.60234	2.49018	2.50345	2.55818	DHA
7897469	ENSG00000188807	TMEM201	2.26525	2.24299	2.25879	2.25116	EPA
7897482	ENSG00000171608	PIK3CD	2.22762	2.27187	2.30544	2.29194	DHA
7898192	ENSG00000116138	DNAJC16	2.83535	2.82332	2.80244	2.82543	EPA&DHA
7898227	ENSG00000116786	PLEKHM2	2.86095	2.84715	2.87917	2.88759	DHA
7898655	ENSG00000158825	CDA	2.99188	2.99352	2.9957	2.99778	DHA
7898663	ENSG00000158828	PINK1	3.04813	3.06545	3.08326	3.08399	EPA&DHA
7898750	ENSG00000184677	ZBTB40	2.70121	2.7338	2.75117	2.72017	DHA
7898809	ENSG00000133216	EPHB2	2.2102	2.20859	2.22376	2.29159	EPA&DHA
7898975	ENSG00000133226	SRRM1	2.99673	2.98612	3.00496	3.00375	EPA&DHA
7899160	ENSG00000169442	CD52	2.60865	2.57759	2.62274	2.69588	DHA
7899187	ENSG00000198830	HMGN2	3.26217	3.25888	3.26169	3.2566	EPA&DHA
7899289	ENSG00000142784	WDTC1	2.90024	2.93482	2.92568	2.9304	DHA
7899519	ENSG00000198492	YTHDF2	2.78333	2.76293	2.75779	2.77346	DHA
7899703	ENSG00000084652	TXLNA	2.91586	2.91037	2.93218	2.95449	EPA&DHA
7900157	ENSG00000177954	RPS27	3.45508	3.43879	3.426	3.43321	DHA
7900365	ENSG00000168389	MFSD2A	3.28335	3.24305	3.28941	3.24047	EPA&DHA
7900382	ENSG00000131236	CAP1	3.24324	3.2351	3.22458	3.25926	EPA&DHA
7900888	ENSG00000117408	IPO13	2.71315	2.71195	2.75248	2.75528	DHA
7901073	ENSG00000126088	UROD	3.14252	3.12407	3.14089	3.14289	EPA&DHA
7901123	ENSG00000132780	NASP	2.61704	2.6082	2.61671	2.59625	DHA
7901135	ENSG00000159596	TMEM69	2.77343	2.73964	2.74535	2.77139	EPA&DHA
7901212	ENSG00000173660	UQCRH	2.23393	2.12632	2.15695	2.12716	DHA
7901336	ENSG00000082146	STRADB	3.21897	3.23511	3.22382	3.23778	EPA&DHA
7901385	ENSG00000117859	OSBPL9	3.2135	3.2232	3.19026	3.20803	EPA&DHA
7901418	ENSG00000134717	BTF3L4	2.95186	2.92722	2.88876	2.92434	EPA&DHA
7901479	ENSG00000162378	ZYG11B	3.03389	3.0579	3.04707	3.07782	EPA&DHA
7901867	ENSG00000162607	USP1	2.57255	2.56199	2.50186	2.54117	DHA
7901951	ENSG00000079739	PGM1	3.36635	3.38927	3.37609	3.37009	EPA&DHA
7902166	ENSG00000198160	MIER1	2.83503	2.82957	2.76728	2.82345	EPA&DHA
7902269	ENSG00000116754	SRSF11	3.15291	3.16162	3.19214	3.16692	EPA&DHA
7902308	ENSG00000254685	FPGT	2.75572	2.74249	2.70746	2.7269	DHA
7902367	ENSG00000117054	ACADM	3.39742	3.42339	3.399	3.38386	DHA
7902553	ENSG00000137965	IFI44	2.59624	2.6614	2.66215	2.617	DHA
7902634	ENSG00000117133	RPF1	2.81866	2.78967	2.73105	2.78409	DHA
7902891	ENSG00000162664	ZNF326	2.73905	2.80135	2.76792	2.75509	DHA
7902992	ENSG00000122484	RPAP2	2.68463	2.67854	2.6336	2.65237	DHA
7903239	ENSG00000162688	AGL	3.11066	3.15645	3.10043	3.0953	EPA&DHA
7903369	ENSG00000162695	SLC30A7	3.07084	3.05027	3.035	3.06604	EPA&DHA
7903404	ENSG00000185946	RNPC3	2.8774	2.91944	2.95866	2.8932	EPA&DHA
7903457	ENSG00000198890	PRMT6	2.52003	2.43754	2.45891	2.4853	DHA
7903619	ENSG00000031698	SARS	3.0535	3.03885	3.07514	3.03844	EPA&DHA
7903742	ENSG00000168765	GSTM4	3.07308	3.12456	3.13854	3.0754	EPA&DHA
7903786	ENSG00000184371	CSF1	2.81999	2.82756	2.84998	2.83459	DHA
7904106	ENSG00000081026	MAGI3	2.84991	2.8618	2.85787	2.81355	EPA&DHA
7904137	ENSG00000163349	HIPK1	3.04213	3.03828	3.03219	3.06315	EPA&DHA
7904340	ENSG00000198162	MAN1A2	3.04594	3.06704	3.02171	3.02633	EPA&DHA
7904755	ENSG00000131779	PEX11B	2.98764	2.98349	2.97618	2.95675	EPA&DHA
7904883	ENSG00000131778	CHD1L	2.68091	2.64109	2.66212	2.72563	DHA
7905116	ENSG00000023902	PLEKHO1	2.47949	2.48769	2.51264	2.52876	DHA
7905198	ENSG00000143374	TARS2	2.78013	2.80139	2.80813	2.78525	DHA
7905220	ENSG00000143369	ECM1	2.99303	3.02326	3.0315	3.02675	DHA
7905258	ENSG00000143379	SETDB1	2.66673	2.66594	2.68696	2.66888	EPA&DHA
7905355	ENSG00000163156	SCNM1	2.75681	2.72617	2.72839	2.7117	EPA
7905571	ENSG00000163220	S100A9	2.41953	2.37368	2.48616	2.46501	EPA&DHA
7905691	ENSG00000177954	RPS27	3.42669	3.41497	3.39569	3.4055	DHA
7905700	ENSG00000143569	UBAP2L	3.01805	3.01081	3.02353	3.02743	DHA
7905733	ENSG00000143575	HAX1	2.92136	2.90791	2.93175	2.87371	DHA
7905789	ENSG00000160712	IL6R	3.17762	3.1939	3.19499	3.16259	EPA&DHA
7906486	ENSG00000158714	SLAMF8	2.31794	2.28317	2.3713	2.39673	EPA
7906576	ENSG00000162736	NCSTN	3.08216	3.07477	3.07325	3.08536	DHA
7906662	ENSG00000143222	UFC1	3.27186	3.27407	3.25905	3.26072	DHA
7906720	ENSG00000158869	FCER1G	2.93561	2.90732	2.9934	2.94736	EPA&DHA
7906852	ENSG00000152332	UHMK1	3.02486	3.04031	3.03701	3.02165	EPA&DHA
7906863	ENSG00000117143	UAP1	3.15672	3.13817	3.13948	3.13603	EPA&DHA
7906988	ENSG00000143149	ALDH9A1	1.49537	1.4604	1.42654	1.39913	EPA&DHA
7907171	ENSG00000117475	BLZF1	2.8852	2.90056	2.8345	2.88114	EPA&DHA
7907611	ENSG00000075391	RASAL2	2.61122	2.6504	2.66042	2.69553	DHA
7907657	ENSG00000116191	RALGPS2	2.99926	3.02568	2.96882	3.00403	EPA&DHA
7907702	ENSG00000057252	SOAT1	2.80843	2.803	2.7803	2.75796	EPA&DHA
7908388	ENSG00000090104	RGS1	2.07266	2.03599	2.15286	2.13939	DHA
7908409	ENSG00000116741	RGS2	2.62816	2.61444	2.62278	2.62786	DHA
7908553	ENSG00000081237	PTPRC	2.78774	2.8191	2.81307	2.85037	EPA&DHA
7909011	ENSG00000198625	MDM4	2.74602	2.80649	2.81409	2.78107	DHA
7909104	ENSG00000117266	CDK18	2.66226	2.62841	2.6745	2.6849	EPA&DHA
7909142	ENSG00000069275	NUCKS1	2.53971	2.56685	2.45586	2.52247	EPA&DHA
7909586	ENSG00000066027	PPP2R5A	2.97965	3.02444	2.95024	2.9612	DHA
7910099	ENSG00000143742	SRP9	3.0773	3.09573	3.06337	3.06855	DHA
7910111	ENSG00000143819	EPHX1	3.54056	3.55848	3.54671	3.57128	EPA&DHA
7910241	ENSG00000143774	GUK1	3.02723	3.03248	3.03486	3.04434	EPA&DHA
7910520	ENSG00000116906	GNPAT	2.93063	2.9372	2.91849	2.92551	EPA
7910651	ENSG00000285053	TBCE	2.7168	2.69282	2.68988	2.67836	EPA&DHA
7910680	ENSG00000077585	GPR137B	2.95984	2.91567	2.8667	2.93918	EPA
7911343	ENSG00000087206	UIMC1	2.82212	2.80403	2.82248	2.77551	EPA&DHA
7911506	ENSG00000107404	DVL1	2.77672	2.7797	2.82048	2.78744	DHA
7911993	ENSG00000116237	ICMT	2.85732	2.83645	2.85207	2.84669	EPA&DHA
7912102	ENSG00000162413	KLHL21	2.48353	2.47429	2.45201	2.48155	DHA
7912374	ENSG00000116649	SRM	2.90229	2.86328	2.85513	2.89022	EPA&DHA
7912670	ENSG00000173660	UQCRH	3.01343	2.99028	2.94738	2.96365	DHA
7912898	ENSG00000159363	ATP13A2	2.54546	2.54437	2.57457	2.55021	EPA&DHA
7912928	ENSG00000117118	SDHB	3.40144	3.41297	3.39866	3.4046	EPA&DHA
7913249	ENSG00000158828	PINK1	2.47694	2.4896	2.48929	2.48593	EPA&DHA
7913252	ENSG00000158828	PINK1	2.70923	2.70824	2.71164	2.70831	EPA&DHA
7913319	ENSG00000075151	EIF4G3	2.91227	2.9051	2.92885	2.95152	DHA
7913558	ENSG00000169641	LUZP1	2.51089	2.50365	2.52049	2.51784	EPA&DHA
7913571	ENSG00000125944	HNRNPR	2.99132	3.01294	2.9818	2.99555	EPA&DHA
7913883	ENSG00000158006	PAFAH2	2.77318	2.76733	2.78574	2.7743	DHA
7914270	ENSG00000162511	LAPTM5	3.11715	3.12317	3.17246	3.19591	EPA&DHA
7914296	ENSG00000134644	PUM1	3.09515	3.12484	3.10967	3.11712	EPA&DHA
7914334	ENSG00000060688	SNRNP40	2.78766	2.75489	2.74661	2.7745	DHA
7914489	ENSG00000184007	PTP4A2	3.31613	3.31731	3.29895	3.3121	EPA&DHA
7914550	ENSG00000176261	ZBTB8OS	2.62164	2.60231	2.57078	2.56777	EPA&DHA
7914996	ENSG00000163875	MEAF6	2.67652	2.6259	2.59584	2.67839	EPA&DHA
7915015	ENSG00000134697	GNL2	2.90235	2.85838	2.84596	2.87504	EPA&DHA
7915101	ENSG00000204084	INPP5B	2.91373	2.95381	2.97199	2.94554	DHA
7915147	ENSG00000183386	FHL3	2.48389	2.48281	2.4896	2.52414	EPA
7915261	ENSG00000043514	TRIT1	2.69658	2.66698	2.66305	2.65621	EPA&DHA
7915392	ENSG00000127124	HIVEP3	2.2445	2.26014	2.24658	2.24606	EPA&DHA
7915659	ENSG00000126107	HECTD3	2.94291	2.95286	2.98611	2.97515	EPA&DHA
7916274	ENSG00000162385	MAGOH	2.40848	2.39739	2.39512	2.37856	EPA&DHA
7916609	ENSG00000177606	JUN	2.85479	2.78973	2.78749	2.89601	EPA&DHA
7916747	ENSG00000162434	JAK1	3.28588	3.29344	3.28538	3.30163	EPA&DHA
7916836	ENSG00000142864	SERBP1	2.91931	2.91348	2.88636	2.9042	EPA&DHA
7916910	ENSG00000066557	LRRC40	2.83339	2.84001	2.77608	2.78928	EPA&DHA
7916969	ENSG00000132485	ZRANB2	2.98089	3.00815	2.98624	2.99358	EPA&DHA
7917103	ENSG00000036549	ZZZ3	3.038	3.05409	3.01564	3.01931	EPA&DHA
7917156	ENSG00000162613	FUBP1	2.98002	2.98506	2.9741	3.00011	EPA&DHA
7917232	ENSG00000174021	GNG5	3.01409	2.98139	2.97503	3.01487	EPA&DHA
7917331	ENSG00000162642	C1orf52	2.45799	2.47345	2.44198	2.44783	EPA&DHA
7917338	ENSG00000142867	BCL10	2.47261	2.44917	2.41874	2.4661	DHA
7917433	ENSG00000122417	ODF2L	2.21813	2.27722	2.1911	2.24498	EPA&DHA
7917472	ENSG00000137947	GTF2B	2.86237	2.83438	2.80421	2.80807	EPA&DHA
7917503	ENSG00000117226	GBP3	2.40109	2.52979	2.49512	2.41997	EPA&DHA
7917532	ENSG00000162645	GBP2	2.72192	2.71926	2.72997	2.75779	EPA&DHA
7917676	ENSG00000174842	GLMN	2.14196	2.16099	2.06163	2.13366	EPA&DHA
7917754	ENSG00000137936	BCAR3	2.56417	2.55751	2.58833	2.56532	EPA&DHA
7917771	ENSG00000067334	DNTTIP2	2.84681	2.82957	2.77423	2.80988	DHA
7917779	ENSG00000023909	GCLM	2.81697	2.76943	2.74356	2.75752	EPA&DHA
7918008	ENSG00000137992	DBT	3.08476	3.12368	3.06564	3.06996	EPA&DHA
7918504	ENSG00000085465	OVGP1	2.49229	2.51739	2.48759	2.51131	DHA
7918517	ENSG00000116455	WDR77	2.68165	2.67822	2.70152	2.70085	EPA&DHA
7918593	ENSG00000155366	RHOC	3.00373	2.96448	2.97781	3.00104	EPA
7918622	ENSG00000155380	SLC16A1	2.89483	2.88229	2.82771	2.77599	EPA&DHA
7918681	ENSG00000081019	RSBN1	2.74645	2.77068	2.72923	2.74442	EPA
7918813	ENSG00000213281	NRAS	3.03886	3.02056	3.00384	3.04083	DHA
7919095	ENSG00000134250	NOTCH2	3.11382	3.12717	3.13822	3.14723	EPA
7919133	ENSG00000198019	FCGR1B	2.13284	1.95038	2.12808	2.08788	DHA
7919751	ENSG00000143384	MCL1	3.19265	3.15719	3.13004	3.1628	EPA&DHA
7919800	ENSG00000163131	CTSS	2.89581	2.90663	2.93044	2.93831	EPA&DHA
7920047	ENSG00000143436	MRPL9	2.98639	2.954	2.92675	2.9403	DHA
7920128	ENSG00000163191	S100A11	2.8741	2.8558	2.88464	2.95581	DHA
7920244	ENSG00000143546	S100A8	2.67087	2.67563	2.75553	2.75513	EPA
7920291	ENSG00000188643	S100A16	3.00942	3.00249	3.01854	3.03652	DHA
7920341	ENSG00000143614	GATAD2B	2.9369	2.94073	2.9474	2.95501	EPA&DHA
7920409	ENSG00000143543	JTB	3.20062	3.19668	3.21666	3.16922	DHA
7920422	ENSG00000143545	RAB13	2.85932	2.88325	2.87028	2.85829	EPA
7920492	ENSG00000143612	C1orf43	3.24128	3.23041	3.22098	3.23393	EPA&DHA
7920531	ENSG00000160710	ADAR	3.1285	3.13829	3.16071	3.1436	DHA
7920659	ENSG00000163463	KRTCAP2	2.8013	2.75327	2.79928	2.78888	DHA
7920766	ENSG00000116539	ASH1L	2.96056	2.97463	2.96607	2.96028	EPA&DHA
7920877	ENSG00000116584	ARHGEF2	2.46537	2.44379	2.48286	2.49525	EPA&DHA
7920984	ENSG00000163468	CCT3	3.1002	3.09461	3.09549	3.11898	EPA&DHA
7921110	ENSG00000143319	ISG20L2	2.87344	2.86539	2.85738	2.86532	DHA
7921133	ENSG00000143321	HDGF	3.22991	3.24756	3.23612	3.23713	EPA&DHA
7921344	ENSG00000118985	ELL2	3.21027	3.19201	3.1798	3.16894	DHA
7921434	ENSG00000163568	AIM2	1.81133	1.74864	1.74741	1.72689	DHA
7921487	ENSG00000158710	TAGLN2	2.9695	2.93921	2.9627	3.01821	EPA
7921571	ENSG00000162735	PEX19	3.0118	3.01516	3.00869	2.98768	EPA&DHA
7921637	ENSG00000066294	CD84	2.30957	2.32304	2.30725	2.36758	EPA&DHA
7921752	ENSG00000186517	ARHGAP30	2.25335	2.24941	2.2625	2.30173	EPA&DHA
7921970	ENSG00000143149	ALDH9A1	3.22985	3.24489	3.23184	3.23324	EPA&DHA
7922432	ENSG00000135870	RC3H1	2.94938	2.95695	2.95624	2.95883	DHA
7922656	ENSG00000230124	ACBD6	2.2289	2.24699	2.20239	2.22762	DHA
7922689	ENSG00000135821	GLUL	3.1032	3.11449	3.11365	3.12949	DHA
7922846	ENSG00000135842	FAM129A	2.31152	2.29912	2.30297	2.37023	DHA
7923378	ENSG00000159176	CSRP1	3.07668	3.0756	3.07438	3.0744	EPA&DHA
7923438	ENSG00000177954	RPS27	3.31691	3.30297	3.27515	3.29218	DHA
7923792	ENSG00000158715	SLC45A3	2.73337	2.8037	2.82807	2.80522	DHA
7923798	ENSG00000069275	NUCKS1	3.28975	3.32092	3.29086	3.30345	EPA&DHA
7923967	ENSG00000180667	YOD1	2.60252	2.59083	2.57124	2.58315	DHA
7924092	ENSG00000170385	SLC30A1	3.05093	3.08578	3.06216	3.03852	EPA&DHA
7924107	ENSG00000123684	LPGAT1	2.955	2.92639	2.89192	2.95588	DHA
7924119	ENSG00000143493	INTS7	2.83263	2.83424	2.80032	2.84494	DHA
7924526	ENSG00000143514	TP53BP2	2.82709	2.80529	2.75579	2.79731	EPA&DHA
7924549	ENSG00000203880	PCMTD2	2.92872	2.98331	2.92297	2.94521	DHA
7924558	ENSG00000143748	NVL	2.47242	2.47416	2.43761	2.48493	EPA&DHA
7924582	ENSG00000162923	WDR26	2.9459	2.94369	2.91688	2.94746	EPA&DHA
7924636	ENSG00000196187	TMEM63A	3.13493	3.16392	3.21937	3.23476	DHA
7924701	ENSG00000182827	ACBD3	3.0174	3.02549	3.01124	3.03077	EPA&DHA
7924853	ENSG00000162910	MRPL55	2.70574	2.69293	2.73358	2.68931	EPA&DHA
7924956	ENSG00000135776	ABCB10	2.76836	2.7731	2.76068	2.78787	EPA&DHA
7925028	ENSG00000182118	FAM89A	2.46726	2.42704	2.40706	2.39619	DHA
7925201	ENSG00000054267	ARID4B	2.60398	2.62198	2.5676	2.60738	EPA&DHA
7925320	ENSG00000116962	NID1	3.20182	3.19582	3.18801	3.18032	EPA&DHA
7925364	ENSG00000119285	HEATR1	2.77183	2.75546	2.71889	2.7625	DHA
7925525	ENSG00000143702	CEP170	2.73774	2.76669	2.70194	2.74746	EPA&DHA
7925531	ENSG00000117020	AKT3	2.61363	2.65025	2.59765	2.5964	EPA&DHA
7925550	ENSG00000035687	ADSS	2.69221	2.65849	2.64565	2.66364	DHA
7925792	ENSG00000015171	ZMYND11	2.89381	2.89527	2.88043	2.89686	EPA&DHA
7925823	ENSG00000107937	GTPBP4	2.62245	2.59352	2.57875	2.60246	EPA&DHA
7925851	ENSG00000047056	WDR37	2.72216	2.71842	2.71164	2.69846	DHA
7926096	ENSG00000165632	TAF3	2.74816	2.74279	2.73976	2.72366	EPA&DHA
7926368	ENSG00000026025	VIM	3.12615	3.11717	3.13381	3.18348	EPA&DHA
7926565	ENSG00000078403	MLLT10	2.8272	2.84911	2.84853	2.83074	EPA&DHA
7926596	ENSG00000148444	COMMD3	2.84351	2.81816	2.83033	2.8282	DHA
7926661	ENSG00000148450	MSRB2	3.13524	3.13021	3.14026	3.12934	EPA&DHA
7926821	ENSG00000120539	MASTL	2.65376	2.66646	2.61557	2.64248	EPA
7927008	ENSG00000108100	CCNY	3.07733	3.07728	3.05931	3.06921	EPA&DHA
7927186	ENSG00000107551	RASSF4	2.69591	2.68956	2.76298	2.7883	EPA&DHA
7927202	ENSG00000165512	ZNF22	2.848	2.87148	2.82534	2.79987	EPA&DHA
7927732	ENSG00000150347	ARID5B	2.74249	2.7182	2.69645	2.71618	EPA&DHA
7927784	ENSG00000171988	JMJD1C	2.36276	2.36236	2.36953	2.35206	EPA&DHA
7927936	ENSG00000165732	DDX21	2.82374	2.78936	2.76059	2.7943	EPA&DHA
7927981	ENSG00000156502	SUPV3L1	2.92992	2.91612	2.87854	2.9019	DHA
7928119	ENSG00000148730	EIF4EBP2	3.36071	3.36658	3.35392	3.33763	EPA&DHA
7928529	ENSG00000165655	ZNF503	1.86773	1.87281	1.85558	1.86661	DHA
7928558	ENSG00000108175	ZMIZ1	2.83501	2.85562	2.89569	2.88971	EPA&DHA
7928944	ENSG00000198682	PAPSS2	3.30094	3.32601	3.29625	3.3118	EPA&DHA
7929201	ENSG00000095564	BTAF1	2.84726	2.86079	2.85766	2.8558	EPA&DHA
7929779	ENSG00000023839	ABCC2	3.3406	3.349	3.34384	3.35315	EPA&DHA
7929816	ENSG00000099194	SCD	3.33106	3.35771	3.36171	3.45755	DHA
7930008	ENSG00000166197	NOLC1	2.92165	2.91937	2.88705	2.92073	DHA
7930074	ENSG00000077150	NFKB2	2.64818	2.59042	2.63621	2.66166	EPA
7930148	ENSG00000156398	SFXN2	2.98099	3.02253	2.99305	2.96358	DHA
7930226	ENSG00000148843	PDCD11	2.72969	2.70181	2.68248	2.69523	DHA
7930304	ENSG00000148834	GSTO1	3.11911	3.09006	3.04113	3.09126	EPA&DHA
7930422	ENSG00000108055	SMC3	2.87095	2.89101	2.83106	2.85392	EPA&DHA
7930454	ENSG00000150593	PDCD4	2.81686	2.88473	2.831	2.84799	EPA&DHA
7930577	ENSG00000165806	CASP7	2.50138	2.47225	2.48876	2.48921	EPA&DHA
7931097	ENSG00000166033	HTRA1	3.04139	3.04053	3.06422	3.08061	EPA&DHA
7931353	ENSG00000132334	PTPRE	2.58901	2.58001	2.59508	2.60977	EPA&DHA
7931393	ENSG00000108010	GLRX3	2.66391	2.61168	2.61799	2.61646	EPA&DHA
7931405	ENSG00000175470	PPP2R2D	2.9525	2.98494	2.96662	2.95978	DHA
7931810	ENSG00000067082	KLF6	2.91198	2.81547	2.85172	2.86405	EPA&DHA
7931873	ENSG00000057608	GDI2	3.32187	3.31682	3.30026	3.32081	DHA
7932094	ENSG00000107537	PHYH	3.29505	3.33691	3.32051	3.31267	EPA&DHA
7932109	ENSG00000086475	SEPHS1	3.11975	3.12857	3.09675	3.10466	EPA&DHA
7932132	ENSG00000151474	FRMD4A	2.48862	2.51439	2.54338	2.49154	EPA&DHA
7932616	ENSG00000136754	ABI1	2.77597	2.78318	2.74328	2.78889	EPA&DHA
7932796	ENSG00000197321	SVIL	2.69112	2.72541	2.72674	2.73337	EPA&DHA
7933047	ENSG00000108094	CUL2	2.8179	2.79877	2.735	2.78025	DHA
7933186	ENSG00000169740	ZNF32	2.54227	2.52461	2.47608	2.49293	DHA
7933877	ENSG00000171988	JMJD1C	3.13412	3.16697	3.12407	3.12287	EPA&DHA
7934101	ENSG00000042286	AIFM2	2.52357	2.50116	2.50532	2.53508	EPA&DHA
7934196	ENSG00000197746	PSAP	3.43346	3.45086	3.45816	3.46225	DHA
7934477	ENSG00000148660	CAMK2G	2.79912	2.8338	2.8551	2.85636	DHA
7934553	ENSG00000165655	ZNF503	2.51431	2.50832	2.46835	2.48413	DHA
7934690	ENSG00000165424	ZCCHC24	2.82875	2.82637	2.8412	2.81876	EPA&DHA
7934945	ENSG00000152782	PANK1	2.95673	3.03614	3.01402	2.98328	DHA
7934979	ENSG00000148677	ANKRD1	1.57534	1.54397	1.49905	1.69666	DHA
7935002	ENSG00000143742	SRP9	3.17978	3.19565	3.16557	3.17286	DHA
7935058	ENSG00000138119	MYOF	2.48911	2.49201	2.49831	2.56214	EPA&DHA
7935146	ENSG00000173145	NOC3L	2.61135	2.58739	2.53977	2.55161	EPA&DHA
7935337	ENSG00000155629	PIK3AP1	3.12719	3.13931	3.14144	3.12323	EPA&DHA
7935521	ENSG00000119986	AVPI1	2.91099	2.87483	2.90127	2.88099	DHA
7935776	ENSG00000099194	SCD	2.64584	2.63722	2.6196	2.79164	DHA
7935910	ENSG00000198408	MGEA5	2.9558	2.97877	2.96405	2.95772	EPA&DHA
7936096	ENSG00000148843	PDCD11	2.24506	2.19194	2.21872	2.16013	DHA
7936559	ENSG00000165650	PDZD8	2.94572	2.93722	2.92336	2.92688	DHA
7936567	ENSG00000107560	RAB11FIP2	2.8908	2.90516	2.8617	2.87638	EPA&DHA
7936762	ENSG00000107669	ATE1	3.00352	3.02681	3.00352	3.01257	DHA
7936826	ENSG00000095574	IKZF5	2.71245	2.73091	2.61409	2.65291	EPA&DHA
7937079	ENSG00000176171	BNIP3	3.39245	3.40784	3.39173	3.38989	EPA&DHA
7937378	ENSG00000174915	PTDSS2	2.70345	2.65673	2.69759	2.6536	EPA&DHA
7937415	ENSG00000070047	PHRF1	2.68883	2.69407	2.74675	2.69799	EPA&DHA
7937485	ENSG00000177666	PNPLA2	3.00445	3.007	3.03358	2.9872	EPA&DHA
7937735	ENSG00000130592	LSP1	2.55075	2.55217	2.59062	2.63332	EPA
7937852	ENSG00000110628	SLC22A18	2.95432	2.9281	2.93308	2.97746	DHA
7937900	ENSG00000167323	STIM1	2.98908	2.99868	2.99213	2.99289	EPA&DHA
7938100	ENSG00000166311	SMPD1	3.02437	3.00926	3.01491	3.01177	DHA
7938313	ENSG00000205339	IPO7	3.10938	3.10522	3.05396	3.08623	EPA&DHA
7938370	ENSG00000133789	SWAP70	2.7018	2.7181	2.69256	2.74092	DHA
7938528	ENSG00000197702	PARVA	2.98806	2.98257	2.95362	2.99881	DHA
7938544	ENSG00000187079	TEAD1	2.95927	2.96432	2.92661	2.95912	EPA&DHA
7938687	ENSG00000070081	NUCB2	2.93466	2.95657	2.89889	2.947	EPA&DHA
7938812	ENSG00000151117	TMEM86A	2.4194	2.39676	2.41708	2.40174	EPA&DHA
7939329	ENSG00000110435	PDHX	2.96763	2.98106	2.95213	2.95608	EPA&DHA
7939411	ENSG00000166352	C11orf74	1.93112	1.9429	1.88165	1.87432	EPA&DHA
7939839	ENSG00000149177	PTPRJ	3.03235	3.04995	3.0484	3.06025	DHA
7940372	ENSG00000110108	TMEM109	3.08317	3.06006	3.09451	3.05887	EPA&DHA
7940959	ENSG00000173264	GPR137	2.55644	2.54828	2.60719	2.59448	DHA
7941122	ENSG00000168061	SAC3D1	2.43633	2.41216	2.42236	2.40267	EPA
7941296	ENSG00000173465	SSSCA1	2.81239	2.78032	2.77789	2.79828	DHA
7941425	ENSG00000172732	MUS81	2.58137	2.5601	2.56604	2.5524	DHA
7941511	ENSG00000087365	SF3B2	2.93972	2.9512	2.96117	2.97359	DHA
7941694	ENSG00000239306	RBM14	2.86199	2.85153	2.88045	2.87608	DHA
7941702	ENSG00000239306	RBM14	2.54803	2.62227	2.66084	2.62074	DHA
7941707	ENSG00000239306	RBM14	2.54351	2.62054	2.65885	2.61794	DHA
7941769	ENSG00000173120	KDM2A	2.90872	2.91354	2.94534	2.92481	EPA&DHA
7941900	ENSG00000175634	RPS6KB2	2.87079	2.86428	2.8674	2.86487	EPA&DHA
7941946	ENSG00000167792	NDUFV1	3.20095	3.21017	3.21961	3.22324	DHA
7941976	ENSG00000110717	NDUFS8	2.77003	2.75112	2.7707	2.78391	EPA&DHA
7941985	ENSG00000110719	TCIRG1	2.83402	2.83364	2.92302	2.89123	EPA
7942123	ENSG00000110092	CCND1	3.11456	3.04534	3.07689	3.16418	EPA&DHA
7942174	ENSG00000131626	PPFIA1	2.98927	2.9784	2.98528	2.98424	EPA&DHA
7942300	ENSG00000137496	IL18BP	2.39694	2.40163	2.46492	2.4371	DHA
7942400	ENSG00000175591	P2RY2	2.53614	2.61292	2.6453	2.6188	EPA&DHA
7942569	ENSG00000137491	SLCO2B1	3.31485	3.3136	3.33183	3.3255	EPA&DHA
7942596	ENSG00000149257	SERPINH1	2.89072	2.88354	2.88828	2.91806	DHA
7943218	ENSG00000110218	PANX1	2.8873	2.86548	2.81398	2.85458	DHA
7943297	ENSG00000166037	CEP57	3.02753	3.02481	2.94736	2.9893	DHA
7943349	ENSG00000165895	ARHGAP42	2.9628	2.97592	2.90322	2.94771	DHA
7943398	ENSG00000137693	YAP1	3.13282	3.11198	3.09949	3.13012	EPA
7943413	ENSG00000023445	BIRC3	2.64483	2.60461	2.58142	2.67446	DHA
7943580	ENSG00000166266	CUL5	2.78591	2.80329	2.72372	2.75449	DHA
7943690	ENSG00000178105	DDX10	2.40595	2.40076	2.33768	2.38575	EPA&DHA
7943715	ENSG00000149289	ZC3H12C	2.61925	2.67273	2.61195	2.62215	EPA&DHA
7943760	ENSG00000170145	SIK2	3.09681	3.10931	3.11006	3.09829	EPA&DHA
7943779	ENSG00000137720	C11orf1	2.78906	2.80613	2.76095	2.76306	EPA&DHA
7943803	ENSG00000150764	DIXDC1	2.60478	2.65256	2.64154	2.65798	EPA
7944011	ENSG00000076043	REXO2	2.80133	2.78936	2.77083	2.79756	DHA
7944113	ENSG00000110274	CEP164	2.36231	2.38127	2.42343	2.39029	EPA&DHA
7944152	ENSG00000110324	IL10RA	2.76318	2.79039	2.83811	2.82498	DHA
7944401	ENSG00000256269	HMBS	2.76643	2.75584	2.72687	2.75079	EPA&DHA
7944418	ENSG00000172375	C2CD2L	2.7008	2.67477	2.72113	2.69751	EPA&DHA
7944493	ENSG00000110395	CBL	2.6464	2.64945	2.64927	2.67916	EPA&DHA
7944722	ENSG00000154127	UBASH3B	2.22878	2.23012	2.23689	2.26244	EPA&DHA
7944931	ENSG00000134955	SLC37A2	2.46397	2.50349	2.54049	2.56408	EPA
7944978	ENSG00000149547	EI24	3.32679	3.35094	3.33147	3.33825	EPA
7945132	ENSG00000151702	FLI1	2.57707	2.57966	2.56082	2.59976	DHA
7945245	ENSG00000182667	NTM	1.84361	1.88866	1.77924	1.8876	DHA
7945275	ENSG00000151502	VPS26B	2.90239	2.93657	2.95589	2.9412	EPA&DHA
7945462	ENSG00000185507	IRF7	2.55196	2.57668	2.63689	2.54235	EPA&DHA
7945579	ENSG00000177830	CHID1	2.90013	2.92075	2.95115	2.93841	DHA
7945666	ENSG00000117984	CTSD	3.45721	3.4542	3.47759	3.49113	EPA&DHA
7946201	ENSG00000132254	ARFIP2	2.93754	2.90196	2.93397	2.92064	DHA
7946221	ENSG00000166337	TAF10	3.16153	3.14369	3.14609	3.15631	DHA
7946504	ENSG00000166471	TMEM41B	2.89002	2.87878	2.86057	2.86666	DHA
7946516	ENSG00000133812	SBF2	2.93133	2.95326	2.93468	2.93228	DHA
7946742	ENSG00000186104	CYP2R1	2.68686	2.67145	2.66434	2.67087	EPA&DHA
7947434	ENSG00000110429	FBXO3	2.99711	3.01878	2.97912	3.00551	EPA&DHA
7947528	ENSG00000110442	COMMD9	1.76675	1.7534	1.74175	1.72766	DHA
7947531	ENSG00000110442	COMMD9	2.78021	2.78658	2.8028	2.7957	DHA
7947609	ENSG00000121680	PEX16	2.57445	2.55834	2.60949	2.58095	EPA&DHA
7947676	ENSG00000180423	HARBI1	1.8596	1.83103	1.83556	1.86773	DHA
7947861	ENSG00000066336	SPI1	2.59141	2.59951	2.64264	2.62927	EPA&DHA
7947894	ENSG00000149187	CELF1	3.14808	3.16271	3.16466	3.1502	EPA
7947917	ENSG00000123444	KBTBD4	2.67238	2.64051	2.6503	2.64162	DHA
7947934	ENSG00000109919	MTCH2	3.28413	3.29227	3.3	3.30636	EPA&DHA
7947969	ENSG00000109920	FNBP4	2.97876	2.98945	3.01466	2.99979	EPA&DHA
7948176	ENSG00000149115	TNKS1BP1	2.80548	2.8036	2.82379	2.81181	EPA&DHA
7948399	ENSG00000166889	PATL1	3.16494	3.16887	3.18952	3.17879	EPA&DHA
7948420	ENSG00000164687	FABP5	2.28577	2.27964	2.33134	2.47452	EPA&DHA
7948493	ENSG00000110446	SLC15A3	2.67458	2.67799	2.75588	2.72926	EPA&DHA
7948574	ENSG00000149532	CPSF7	2.73889	2.71431	2.78263	2.74827	DHA
7948718	ENSG00000149499	EML3	2.66036	2.64113	2.70776	2.65234	DHA
7948772	ENSG00000185085	INTS5	2.57282	2.56885	2.6009	2.55586	DHA
7949033	ENSG00000133315	MACROD1	2.52995	2.50723	2.5229	2.51041	EPA
7949340	ENSG00000168062	BATF2	2.60141	2.59384	2.61636	2.58756	DHA
7949377	ENSG00000149806	FAU	3.22742	3.19848	3.20142	3.2061	DHA
7949440	ENSG00000173442	EHBP1L1	2.06765	2.06495	2.05167	2.06224	EPA&DHA
7949503	ENSG00000172638	EFEMP2	2.62717	2.62386	2.60793	2.66401	DHA
7949518	ENSG00000172500	FIBP	2.87823	2.86143	2.87354	2.90509	DHA
7949545	ENSG00000175376	EIF1AD	2.74908	2.7618	2.73128	2.74657	EPA&DHA
7949971	ENSG00000110090	CPT1A	3.23799	3.22232	3.26489	3.2471	EPA&DHA
7950012	ENSG00000110092	CCND1	2.3769	2.32738	2.34057	2.35697	EPA&DHA
7950248	ENSG00000137478	FCHSD2	2.91977	2.9461	2.92269	2.95049	EPA&DHA
7950654	ENSG00000159063	ALG8	3.01994	2.96967	2.97455	2.95844	DHA
7950796	ENSG00000137504	CREBZF	2.69267	2.71266	2.70444	2.69036	DHA
7951112	ENSG00000087053	MTMR2	2.59934	2.58321	2.54923	2.5925	EPA&DHA
7951133	ENSG00000184384	MAML2	2.62287	2.648	2.65981	2.69075	EPA&DHA
7951447	ENSG00000152404	CWF19L2	2.39354	2.43086	2.38091	2.39339	EPA&DHA
7951467	ENSG00000137760	ALKBH8	2.27002	2.30138	2.28038	2.25577	EPA&DHA
7951554	ENSG00000137710	RDX	3.01443	3.03909	3.00642	3.03715	DHA
7951734	ENSG00000086827	ZW10	2.52364	2.51484	2.4696	2.51858	EPA&DHA
7952103	ENSG00000110367	DDX6	3.07444	3.08425	3.04332	3.07282	EPA&DHA
7952132	ENSG00000137700	SLC37A4	3.237	3.22344	3.23828	3.2234	EPA&DHA
7952361	ENSG00000166261	ZNF202	2.31691	2.33442	2.3329	2.26409	EPA&DHA
7952707	ENSG00000170325	PRDM10	2.54231	2.55323	2.57297	2.56369	EPA&DHA
7952739	ENSG00000196323	ZBTB44	3.0221	3.05556	3.01576	3.03254	EPA&DHA
7952953	ENSG00000060237	WNK1	3.14234	3.15772	3.14439	3.18589	EPA&DHA
7952986	ENSG00000060237	WNK1	2.58302	2.69688	2.72745	2.71912	EPA&DHA
7952988	ENSG00000082805	ERC1	2.9031	2.94221	2.94301	2.94024	EPA&DHA
7953012	ENSG00000111186	WNT5B	2.19652	2.19098	2.18916	2.21524	DHA
7953569	ENSG00000111679	PTPN6	2.80852	2.84025	2.85875	2.86916	EPA&DHA
7953943	ENSG00000139112	GABARAPL1	3.24456	3.24194	3.22798	3.24409	EPA&DHA
7954006	ENSG00000187514	PTMA	3.13418	3.11245	3.09929	3.11665	EPA&DHA
7954021	ENSG00000111269	CREBL2	3.05135	3.07779	3.01838	3.04114	EPA&DHA
7954104	ENSG00000171681	ATF7IP	3.08987	3.11246	3.10954	3.13106	EPA&DHA
7954469	ENSG00000123094	RASSF8	2.58534	2.55313	2.54676	2.57605	EPA&DHA
7954559	ENSG00000110841	PPFIBP1	2.93523	2.983	2.98229	3.00197	EPA&DHA
7954591	ENSG00000061794	MRPS35	3.00405	2.99569	2.95892	2.97644	EPA&DHA
7954729	ENSG00000139132	FGD4	2.95993	2.99477	2.95488	2.97204	EPA&DHA
7954969	ENSG00000198001	IRAK4	2.65618	2.67601	2.60495	2.66663	EPA&DHA
7954997	ENSG00000177119	ANO6	3.20121	3.20335	3.17979	3.20233	EPA&DHA
7955217	ENSG00000123352	SPATS2	2.52701	2.52739	2.50941	2.58585	EPA
7955441	ENSG00000185432	METTL7A	3.3543	3.37847	3.33463	3.34642	DHA
7955464	ENSG00000183283	DAZAP2	3.31025	3.30368	3.31696	3.316	EPA&DHA
7955535	ENSG00000135503	ACVR1B	2.77681	2.77014	2.80072	2.77007	EPA
7955637	ENSG00000111057	KRT18	3.22041	3.13386	3.12482	3.22072	EPA&DHA
7955721	ENSG00000139651	ZNF740	2.66154	2.72371	2.69594	2.69331	DHA
7955829	ENSG00000139546	TARBP2	2.58957	2.58009	2.60473	2.5717	DHA
7955908	ENSG00000123338	NCKAP1L	2.60404	2.64261	2.69919	2.68629	DHA
7956097	ENSG00000139531	SUOX	3.02104	3.06527	3.08252	3.05773	EPA&DHA
7956301	ENSG00000123384	LRP1	3.43931	3.4502	3.46476	3.45728	DHA
7956401	ENSG00000182199	SHMT2	3.33869	3.34123	3.32639	3.32896	EPA&DHA
7956670	ENSG00000135655	USP15	2.99708	3.00764	2.97131	2.98153	EPA&DHA
7956697	ENSG00000061987	MON2	2.99025	3.0287	3.01677	3.0215	EPA&DHA
7956743	ENSG00000188846	RPL14	3.36446	3.3558	3.33914	3.34963	EPA&DHA
7956759	ENSG00000196935	SRGAP1	2.43911	2.4185	2.40107	2.45868	DHA
7956785	ENSG00000184575	XPOT	2.93703	2.9093	2.88202	2.91877	DHA
7956876	ENSG00000139233	LLPH	2.0154	1.93351	1.97094	1.93043	DHA
7957221	ENSG00000072657	TRHDE	1.92061	2.31894	2.22362	2.34173	EPA
7957386	ENSG00000111058	ACSS3	3.17804	3.18174	3.14567	3.21478	DHA
7957467	ENSG00000133641	C12orf29	2.82336	2.84707	2.74647	2.78413	EPA&DHA
7957746	ENSG00000075415	SLC25A3	3.15755	3.13524	3.11919	3.15224	EPA&DHA
7958174	ENSG00000198431	TXNRD1	2.77249	2.7482	2.73881	2.78886	EPA&DHA
7958211	ENSG00000151131	C12orf45	2.28417	2.31559	2.28492	2.2814	DHA
7958262	ENSG00000166046	TCP11L2	2.65112	2.6359	2.57578	2.63106	EPA&DHA
7958439	ENSG00000135093	USP30	3.01354	3.02264	3.01058	3.00583	EPA&DHA
7958761	ENSG00000111271	ACAD10	2.87778	2.90222	2.91096	2.89268	EPA&DHA
7958846	ENSG00000179295	PTPN11	3.09849	3.1119	3.08731	3.12522	EPA&DHA
7958960	ENSG00000186815	TPCN1	2.97672	2.97309	3.00734	2.98834	EPA&DHA
7959153	ENSG00000111775	COX6A1	3.46969	3.47194	3.47995	3.47512	EPA&DHA
7959604	ENSG00000111364	DDX55	2.55841	2.57441	2.57835	2.55176	DHA
7959751	ENSG00000179195	ZNF664	2.73881	2.73498	2.70904	2.71814	DHA
7960594	ENSG00000111642	CHD4	2.96031	2.96404	2.9593	2.99361	EPA&DHA
7960689	ENSG00000089693	MLF2	3.26315	3.26065	3.27985	3.27311	EPA&DHA
7960716	ENSG00000215021	PHB2	3.31314	3.31897	3.30947	3.32545	EPA&DHA
7960794	ENSG00000177575	CD163	2.93341	2.97843	3.01341	2.95634	EPA&DHA
7961022	ENSG00000187514	PTMA	3.12624	3.10478	3.09828	3.11311	EPA&DHA
7961339	ENSG00000070018	LRP6	3.17499	3.22398	3.22686	3.2006	EPA&DHA
7961798	ENSG00000134532	SOX5	3.0253	3.07431	3.06374	3.03785	DHA
7961865	ENSG00000133703	KRAS	2.73238	2.7348	2.67326	2.69782	EPA&DHA
7962058	ENSG00000133687	TMTC1	2.47818	2.52154	2.50781	2.50507	DHA
7962441	ENSG00000151239	TWF1	2.97645	2.96592	2.91518	2.96272	EPA&DHA
7962590	ENSG00000005175	RPAP3	2.44744	2.45951	2.36191	2.42701	EPA&DHA
7962623	ENSG00000079337	RAPGEF3	2.0358	2.02018	2.05144	1.97374	EPA
7962625	ENSG00000079337	RAPGEF3	2.24891	2.2295	2.28431	2.235	EPA
7962783	ENSG00000177981	ASB8	3.1177	3.13297	3.11941	3.12838	EPA
7962904	ENSG00000134287	ARF3	3.11641	3.12103	3.13253	3.16226	DHA
7963046	ENSG00000123416	TUBA1B	2.99607	2.95231	2.96444	3.00338	DHA
7963054	ENSG00000167552	TUBA1A	2.7088	2.66459	2.64603	2.72473	DHA
7963139	ENSG00000186666	BCDIN3D	2.47066	2.45804	2.45195	2.43367	DHA
7963313	ENSG00000139629	GALNT6	2.10301	2.10726	2.15614	2.11949	DHA
7963721	ENSG00000012822	CALCOCO1	2.91288	2.93706	2.96583	2.92885	EPA&DHA
7963911	ENSG00000135404	CD63	3.11935	3.12297	3.14059	3.15834	EPA&DHA
7963986	ENSG00000143545	RAB13	3.00973	3.03159	3.01107	2.99564	EPA
7963988	ENSG00000139613	SMARCC2	2.88505	2.91021	2.9272	2.91627	EPA&DHA
7964033	ENSG00000139645	ANKRD52	2.55575	2.5746	2.61263	2.62164	EPA&DHA
7964203	ENSG00000076108	BAZ2A	2.90625	2.90993	2.95698	2.91662	EPA&DHA
7964579	ENSG00000175215	CTDSP2	3.20955	3.23016	3.23357	3.21093	DHA
7964739	ENSG00000139233	LLPH	2.55808	2.52476	2.52596	2.5186	DHA
7965112	ENSG00000177425	PAWR	2.9761	2.97037	2.90626	2.98381	EPA&DHA
7965200	ENSG00000133773	CCDC59	2.64834	2.64628	2.51055	2.56282	EPA&DHA
7965264	ENSG00000198707	CEP290	2.20732	2.26304	2.1862	2.23845	EPA&DHA
7965359	ENSG00000070961	ATP2B1	2.84177	2.87557	2.82551	2.83374	EPA&DHA
7965436	ENSG00000102189	EEA1	2.79329	2.828	2.72948	2.78387	EPA&DHA
7965471	ENSG00000177889	UBE2N	2.82421	2.77841	2.74138	2.77445	EPA
7965541	ENSG00000180263	FGD6	2.62771	2.61381	2.58808	2.65002	EPA&DHA
7965723	ENSG00000111647	UHRF1BP1L	2.85298	2.87056	2.81936	2.84861	EPA&DHA
7965956	ENSG00000120837	NFYB	2.4876	2.49837	2.43651	2.47046	EPA&DHA
7965964	ENSG00000136052	SLC41A2	3.28923	3.32802	3.30183	3.30472	EPA&DHA
7966052	ENSG00000008405	CRY1	2.54844	2.61491	2.49534	2.56113	DHA
7966098	ENSG00000075856	SART3	2.73812	2.74528	2.73326	2.74003	EPA&DHA
7966135	ENSG00000110880	CORO1C	3.11261	3.08752	3.06951	3.13477	EPA
7966706	ENSG00000123066	MED13L	3.10744	3.11469	3.11728	3.10324	EPA&DHA
7966738	ENSG00000111412	C12orf49	2.79471	2.75473	2.78229	2.80426	EPA&DHA
7966851	ENSG00000135090	TAOK3	2.89405	2.92579	2.90019	2.91242	EPA&DHA
7967002	ENSG00000089159	PXN	2.65083	2.64329	2.67153	2.6471	EPA&DHA
7967021	ENSG00000089159	PXN	2.41741	2.43448	2.47147	2.4346	EPA&DHA
7967060	ENSG00000111786	SRSF9	2.88381	2.91058	2.91573	2.90048	DHA
7967109	ENSG00000157895	C12orf43	2.61266	2.62805	2.60599	2.61825	EPA&DHA
7967117	ENSG00000135114	OASL	2.50513	2.5355	2.50151	2.50107	DHA
7967193	ENSG00000139714	MORN3	1.84219	1.81058	1.79987	1.85505	DHA
7967255	ENSG00000130779	CLIP1	2.85569	2.87626	2.87123	2.87865	EPA&DHA
7967304	ENSG00000111011	RSRC2	2.80513	2.83386	2.80652	2.81748	EPA&DHA
7967420	ENSG00000139697	SBNO1	2.86771	2.88933	2.86087	2.87224	EPA&DHA
7967624	ENSG00000139370	SLC15A4	2.9557	2.92773	2.92024	2.9396	EPA&DHA
7967933	ENSG00000032742	IFT88	2.68526	2.67725	2.60126	2.61176	DHA
7968126	ENSG00000130592	LSP1	2.40431	2.35777	2.39749	2.41878	EPA
7968254	ENSG00000186184	POLR1D	2.94452	2.93494	2.93239	2.92849	DHA
7968653	ENSG00000133111	RFXAP	2.20434	2.24638	2.26244	2.20409	EPA&DHA
7968670	ENSG00000120686	UFM1	3.03487	3.04652	2.97645	3.01372	EPA&DHA
7968703	ENSG00000188811	NHLRC3	2.76116	2.80695	2.79807	2.78749	EPA&DHA
7968746	ENSG00000120688	WBP4	2.49276	2.49366	2.42013	2.45087	EPA&DHA
7969228	ENSG00000253710	ALG11	2.93731	2.95754	2.9256	2.92903	DHA
7969330	ENSG00000118946	PCDH17	2.50415	2.48649	2.49562	2.53737	EPA&DHA
7969626	ENSG00000152749	GPR180	2.86306	2.83745	2.83295	2.83379	EPA&DHA
7969651	ENSG00000102580	DNAJC3	3.05355	3.06257	3.01238	3.05661	EPA&DHA
7970370	ENSG00000169062	UPF3A	2.55997	2.54968	2.55978	2.54256	DHA
7970428	ENSG00000132950	ZMYM5	2.56859	2.59497	2.57049	2.58653	EPA
7970441	ENSG00000165474	GJB2	2.75137	2.76539	2.78164	2.75292	DHA
7970455	ENSG00000165475	CRYL1	3.18562	3.18969	3.18284	3.17224	EPA&DHA
7970473	ENSG00000132953	XPO4	2.73549	2.72558	2.70676	2.7005	DHA
7970624	ENSG00000151849	CENPJ	2.20501	2.25593	2.26881	2.29791	DHA
7970655	ENSG00000139505	MTMR6	2.79981	2.78124	2.75385	2.7851	DHA
7970681	ENSG00000127870	RNF6	2.47828	2.47155	2.43395	2.43991	EPA&DHA
7970716	ENSG00000139517	LNX2	3.04037	3.01763	2.99261	3.01953	DHA
7970793	ENSG00000139508	SLC46A3	3.20433	3.22734	3.20327	3.21893	EPA&DHA
7970907	ENSG00000244754	N4BP2L2	3.04873	3.09094	3.05182	3.06086	DHA
7971177	ENSG00000150907	FOXO1	2.93885	2.94453	2.95495	2.90098	EPA&DHA
7971422	ENSG00000123200	ZC3H13	2.98674	3.03098	3.0266	3.01377	DHA
7971550	ENSG00000136146	MED4	2.6849	2.69478	2.62102	2.66054	EPA&DHA
7971563	ENSG00000081154	PCNP	2.9746	2.99001	2.94037	2.97802	DHA
7971565	ENSG00000139679	LPAR6	2.65896	2.69305	2.69532	2.6802	EPA&DHA
7971590	ENSG00000102547	CAB39L	2.37404	2.36261	2.31276	2.33335	EPA
7971620	ENSG00000102753	KPNA3	2.97427	2.96402	2.93224	2.97617	EPA&DHA
7971813	ENSG00000136114	THSD1	2.25715	2.20056	2.18806	2.23905	EPA&DHA
7971920	ENSG00000170144	HNRNPA3	3.12179	3.16553	3.14597	3.14008	EPA&DHA
7972003	ENSG00000118922	KLF12	2.99886	3.06106	3.01579	2.99771	EPA&DHA
7972069	ENSG00000005810	MYCBP2	2.87529	2.91558	2.90322	2.90073	EPA&DHA
7972190	ENSG00000139746	RBM26	2.90633	2.94221	2.90062	2.93269	EPA&DHA
7972723	ENSG00000134884	ARGLU1	2.97565	2.99409	3.00194	3.00331	EPA&DHA
7973036	ENSG00000129484	PARP2	2.75628	2.75723	2.74741	2.77549	EPA&DHA
7973564	ENSG00000092010	PSME1	3.10359	3.12486	3.12382	3.12861	EPA&DHA
7973618	ENSG00000213928	IRF9	2.82741	2.82843	2.86442	2.83544	DHA
7973743	ENSG00000176171	BNIP3	2.30938	2.28256	2.27115	2.24168	EPA&DHA
7973770	ENSG00000092108	SCFD1	2.88537	2.88908	2.82353	2.87652	EPA&DHA
7973936	ENSG00000100902	PSMA6	3.17221	3.15395	3.11324	3.13204	EPA&DHA
7974066	ENSG00000100941	PNN	2.96507	2.981	3.01425	3.00161	EPA&DHA
7974080	ENSG00000150527	MIA2	2.75921	2.78573	2.74636	2.75547	DHA
7974166	ENSG00000187790	FANCM	1.9744	1.99602	1.91641	2.05621	EPA&DHA
7974229	ENSG00000165516	KLHDC2	3.18756	3.20645	3.16937	3.17258	DHA
7974249	ENSG00000165527	ARF6	3.07499	3.07614	3.06782	3.07352	DHA
7974303	ENSG00000139921	TMX1	3.06514	3.07284	3.03626	3.0531	DHA
7974455	ENSG00000168175	MAPK1IP1L	3.02299	2.97975	2.97643	3.00344	EPA&DHA
7974461	ENSG00000131981	LGALS3	2.46214	2.462	2.46088	2.5796	EPA&DHA
7974483	ENSG00000126777	KTN1	3.01582	3.03	2.99269	2.99397	EPA&DHA
7974603	ENSG00000100567	PSMA3	3.03734	3.03963	2.99721	3.04229	EPA&DHA
7974621	ENSG00000032219	ARID4A	2.8294	2.88324	2.83141	2.85059	EPA&DHA
7974653	ENSG00000100578	KIAA0586	2.74476	2.74022	2.69583	2.71313	DHA
7974799	ENSG00000020426	MNAT1	2.62821	2.62132	2.57741	2.60413	EPA&DHA
7975167	ENSG00000171723	GPHN	3.11382	3.1561	3.11943	3.10391	DHA
7975687	ENSG00000205659	LIN52	2.73987	2.71989	2.71638	2.75231	EPA&DHA
7976000	ENSG00000063761	ADCK1	2.32215	2.28718	2.3428	2.33735	EPA&DHA
7976073	ENSG00000185070	FLRT2	2.39391	2.4501	2.39867	2.4383	EPA&DHA
7976189	ENSG00000100764	PSMC1	3.01393	3.00826	2.9919	3.00852	EPA&DHA
7976200	ENSG00000198668	CALM1	3.08717	3.10102	3.07694	3.06749	EPA&DHA
7976241	ENSG00000100815	TRIP11	1.7501	1.71982	1.77584	1.74839	EPA&DHA
7976243	ENSG00000165934	CPSF2	2.89513	2.88106	2.87739	2.90047	EPA&DHA
7976744	ENSG00000100811	YY1	2.90636	2.90572	2.90649	2.90141	DHA
7976863	ENSG00000078304	PPP2R5C	2.94386	2.94054	2.91546	2.93255	EPA&DHA
7976876	ENSG00000197102	DYNC1H1	3.04004	3.05301	3.06829	3.0853	EPA&DHA
7976976	ENSG00000196663	TECPR2	2.52539	2.54613	2.56949	2.53921	DHA
7977046	ENSG00000185215	TNFAIP2	2.63157	2.60343	2.70838	2.71023	EPA&DHA
7977319	ENSG00000166428	PLD4	2.24807	2.25928	2.27267	2.27542	DHA
7977511	ENSG00000129566	TEP1	2.56156	2.57738	2.60871	2.61263	DHA
7977621	ENSG00000165795	NDRG2	3.48062	3.47954	3.46175	3.4555	EPA&DHA
7977775	ENSG00000129562	DAD1	3.49402	3.48092	3.48067	3.48196	EPA&DHA
7978208	ENSG00000092330	TINF2	2.86969	2.85497	2.87814	2.86492	DHA
7978449	ENSG00000092148	HECTD1	3.12832	3.16113	3.12309	3.12304	EPA
7978492	ENSG00000129493	HEATR5A	2.83985	2.84669	2.83192	2.8664	DHA
7978586	ENSG00000165410	CFL2	3.05472	3.03153	2.97731	3.00645	DHA
7978595	ENSG00000198604	BAZ1A	2.85054	2.82775	2.78681	2.8071	EPA&DHA
7978766	ENSG00000100442	FKBP3	2.47245	2.46903	2.43566	2.43005	EPA&DHA
7978956	ENSG00000087299	L2HGDH	2.35671	2.41998	2.35717	2.34526	DHA
7979044	ENSG00000100503	NIN	2.55634	2.58288	2.57084	2.64731	EPA&DHA
7979416	ENSG00000100575	TIMM9	2.50184	2.45684	2.3705	2.41586	EPA&DHA
7979516	ENSG00000126814	TRMT5	2.59587	2.57024	2.50399	2.55079	EPA
7979732	ENSG00000100568	VTI1B	2.94312	2.96611	2.95761	2.93448	DHA
7980005	ENSG00000133961	NUMB	2.97488	2.98879	2.99695	2.99572	EPA&DHA
7980146	ENSG00000119655	NPC2	3.22547	3.2236	3.25029	3.26012	EPA&DHA
7980219	ENSG00000198208	RPS6KL1	2.08587	2.05612	2.12708	2.15118	EPA&DHA
7980246	ENSG00000119684	MLH3	2.67779	2.69147	2.65889	2.65311	EPA&DHA
7980271	ENSG00000119638	NEK9	2.84323	2.86116	2.86587	2.8484	EPA&DHA
7980358	ENSG00000009830	POMT2	2.63307	2.61594	2.63814	2.64609	DHA
7980463	ENSG00000100603	SNW1	2.81019	2.8105	2.76125	2.78811	EPA&DHA
7980720	ENSG00000165914	TTC7B	2.84467	2.88182	2.92378	2.91564	EPA
7980923	ENSG00000100815	TRIP11	2.82046	2.82617	2.76702	2.79517	EPA&DHA
7980998	ENSG00000011114	BTBD7	2.64616	2.63721	2.65303	2.63399	EPA&DHA
7981068	ENSG00000197249	SERPINA1	3.45734	3.45822	3.46446	3.44778	DHA
7981427	ENSG00000166165	CKB	2.51321	2.46683	2.44716	2.47766	DHA
7981439	ENSG00000166170	BAG5	2.41473	2.40742	2.37129	2.37399	DHA
7982204	ENSG00000198830	HMGN2	3.20986	3.22072	3.21045	3.22452	EPA&DHA
7982531	ENSG00000140350	ANP32A	3.18556	3.21092	3.19073	3.2078	EPA&DHA
7983123	ENSG00000137814	HAUS2	2.50393	2.48357	2.43693	2.47388	EPA
7983173	ENSG00000166946	CCNDBP1	2.74443	2.73518	2.74076	2.73009	DHA
7983350	ENSG00000104131	EIF3J	2.90178	2.87297	2.83582	2.86713	EPA&DHA
7983650	ENSG00000140284	SLC27A2	3.44704	3.48176	3.47395	3.45348	DHA
7983663	ENSG00000138592	USP8	2.88301	2.90622	2.86849	2.87685	EPA&DHA
7983744	ENSG00000138594	TMOD3	2.87982	2.89631	2.82834	2.89021	EPA&DHA
7983953	ENSG00000157450	RNF111	2.83038	2.82196	2.80929	2.8067	EPA&DHA
7984079	ENSG00000140416	TPM1	2.8949	2.88452	2.87657	2.89236	EPA&DHA
7984408	ENSG00000137764	MAP2K5	2.64457	2.67949	2.67393	2.66006	DHA
7984517	ENSG00000138604	GLCE	2.94212	2.94559	2.93012	2.93611	EPA&DHA
7984686	ENSG00000140463	BBS4	2.63239	2.67323	2.63753	2.6398	EPA&DHA
7984943	ENSG00000138621	PPCDC	2.37534	2.40528	2.4623	2.37986	EPA&DHA
7984989	ENSG00000140365	COMMD4	2.75894	2.73718	2.77552	2.75443	EPA&DHA
7985044	ENSG00000140367	UBE2Q2	2.61814	2.61971	2.58143	2.66061	DHA
7985053	ENSG00000167196	FBXO22	2.79965	2.80395	2.76276	2.80169	EPA&DHA
7985119	ENSG00000140382	HMG20A	2.88383	2.88992	2.87785	2.9009	DHA
7985226	ENSG00000185787	MORF4L1	3.11084	3.12726	3.07454	3.10605	DHA
7985259	ENSG00000086666	ZFAND6	2.98971	2.97964	2.95128	2.96313	EPA&DHA
7985695	ENSG00000170776	AKAP13	2.99652	3.00679	3.00294	2.99999	EPA&DHA
7985809	ENSG00000140526	ABHD2	3.40705	3.40943	3.41768	3.42093	DHA
7986049	ENSG00000140577	CRTC3	2.76997	2.75897	2.76012	2.77767	EPA&DHA
7986092	ENSG00000140564	FURIN	3.1905	3.21224	3.24065	3.21512	EPA&DHA
7986769	ENSG00000114062	UBE3A	2.86839	2.89564	2.84865	2.85517	EPA&DHA
7987048	ENSG00000166912	MTMR10	3.07278	3.08811	3.08286	3.05836	DHA
7987225	ENSG00000182117	NOP10	3.0957	3.04758	3.07537	3.06938	EPA&DHA
7987475	ENSG00000137841	PLCB2	2.54293	2.57792	2.65029	2.61555	DHA
7987554	ENSG00000104129	DNAJC17	2.58817	2.60121	2.61699	2.56858	EPA&DHA
7987584	ENSG00000128908	INO80	2.88559	2.88108	2.88029	2.86618	DHA
7987981	ENSG00000159459	UBR1	2.71193	2.71258	2.65594	2.68984	EPA&DHA
7988093	ENSG00000067369	TP53BP1	2.4956	2.51372	2.51647	2.5269	DHA
7988605	ENSG00000166200	COPS2	3.12183	3.12305	3.04926	3.10688	EPA&DHA
7988713	ENSG00000092439	TRPM7	3.03488	3.067	3.04617	3.06241	DHA
7988753	ENSG00000138600	SPPL2A	3.24596	3.25973	3.23075	3.2479	EPA&DHA
7988921	ENSG00000197535	MYO5A	2.41049	2.4516	2.43312	2.5249	EPA&DHA
7989023	ENSG00000069974	RAB27A	2.79644	2.77593	2.75076	2.72844	DHA
7989128	ENSG00000138767	CNOT6L	2.97973	2.99254	2.95522	2.98736	DHA
7989253	ENSG00000137776	SLTM	2.91323	2.93814	2.92146	2.91868	EPA&DHA
7989277	ENSG00000157483	MYO1E	2.91652	2.94881	2.95143	2.96978	EPA&DHA
7989335	ENSG00000182718	ANXA2	2.8903	2.74187	2.7627	2.9096	DHA
7989387	ENSG00000129003	VPS13C	2.91811	2.9402	2.91225	2.95156	EPA&DHA
7989491	ENSG00000140416	TPM1	2.14979	2.10433	2.149	2.15323	EPA&DHA
7989516	ENSG00000103657	HERC1	2.89063	2.9213	2.91878	2.92456	EPA&DHA
7989670	ENSG00000166831	RBPMS2	2.73014	2.68702	2.71577	2.73969	EPA&DHA
7989708	ENSG00000103707	MTFMT	2.79299	2.77227	2.72046	2.74472	EPA&DHA
7989885	ENSG00000164031	DNAJB14	2.73931	2.76669	2.69957	2.73795	EPA&DHA
7989924	ENSG00000174446	SNAPC5	2.66098	2.69039	2.63901	2.64366	EPA&DHA
7990020	ENSG00000140350	ANP32A	2.99306	3.02684	3.01281	3.00576	EPA&DHA
7990379	ENSG00000179151	EDC3	2.56513	2.55321	2.53877	2.53621	DHA
7990417	ENSG00000140497	SCAMP2	3.06663	3.05389	3.07192	3.07198	DHA
7990582	ENSG00000140386	SCAPER	2.7843	2.82169	2.80305	2.78354	EPA&DHA
7990700	ENSG00000140395	WDR61	2.63342	2.60025	2.5835	2.56898	DHA
7991049	ENSG00000169609	C15orf40	2.72028	2.70947	2.69425	2.67825	DHA
7991209	ENSG00000259494	MRPL46	3.05549	3.04048	2.99775	3.01563	EPA&DHA
7991406	ENSG00000198901	PRC1	2.18401	2.10174	2.09246	2.19834	EPA&DHA
7992388	ENSG00000095906	NUBP2	2.65642	2.64439	2.67192	2.61001	DHA
7993035	ENSG00000118900	UBN1	2.68389	2.70985	2.73851	2.69875	EPA&DHA
7993126	ENSG00000183044	ABAT	3.38878	3.41149	3.39192	3.36232	EPA&DHA
7993159	ENSG00000182831	C16orf72	2.97572	2.9742	2.95908	2.96723	DHA
7993185	ENSG00000103274	NUBP1	2.85629	2.84611	2.79719	2.79971	EPA
7993453	ENSG00000156968	MPV17L	2.77574	2.8141	2.71113	2.75898	EPA&DHA
7993833	ENSG00000197006	METTL9	2.83048	2.81452	2.80405	2.8117	EPA&DHA
7994187	ENSG00000090905	TNRC6A	3.01416	3.04761	3.07776	3.06681	EPA&DHA
7994386	ENSG00000168488	ATXN2L	2.78023	2.75933	2.8011	2.78932	DHA
7994603	ENSG00000197471	SPN	2.12469	2.15739	2.18354	2.16455	DHA
7994659	ENSG00000013364	MVP	2.65305	2.62531	2.71307	2.71718	EPA
7995007	ENSG00000099377	HSD3B7	2.94432	2.94781	2.96282	2.94775	EPA
7995096	ENSG00000169896	ITGAM	2.43853	2.40562	2.45847	2.51306	EPA&DHA
7995292	ENSG00000130821	SLC6A8	2.26599	2.26261	2.2509	2.31344	EPA&DHA
7995421	ENSG00000102910	LONP2	3.40842	3.42016	3.4115	3.40892	DHA
7995631	ENSG00000103479	RBL2	3.03782	3.0653	3.06786	3.03355	EPA&DHA
7995655	ENSG00000140718	FTO	2.88368	2.8826	2.89166	2.89511	DHA
7996012	ENSG00000102931	ARL2BP	2.98277	2.99406	2.97161	3.02955	DHA
7996041	ENSG00000088682	COQ9	3.07444	3.05695	3.06004	3.06449	EPA&DHA
7996341	ENSG00000172840	PDP2	2.78168	2.77908	2.74264	2.77579	EPA&DHA
7996403	ENSG00000125149	C16orf70	2.98502	2.98694	2.98352	2.9679	DHA
7996675	ENSG00000168286	THAP11	2.58466	2.58914	2.6004	2.56028	EPA&DHA
7996744	ENSG00000072736	NFATC3	2.95789	2.9516	2.9441	2.9228	EPA&DHA
7996908	ENSG00000168807	SNTB2	2.76254	2.77748	2.77319	2.77637	EPA&DHA
7996947	ENSG00000103018	CYB5B	3.11377	3.10845	3.12887	3.13248	EPA&DHA
7997025	ENSG00000090857	PDPR	2.83802	2.82539	2.84655	2.83365	DHA
7997072	ENSG00000157353	FUK	2.39603	2.39954	2.43202	2.40081	EPA&DHA
7997099	ENSG00000189091	SF3B3	3.09272	3.07569	3.06838	3.07232	DHA
7997230	ENSG00000103035	PSMD7	3.08357	3.08569	3.09625	3.10813	EPA&DHA
7997396	ENSG00000166454	ATMIN	3.16102	3.17423	3.16746	3.16088	DHA
7997414	ENSG00000261609	GAN	2.61959	2.60058	2.5873	2.59768	EPA&DHA
7997712	ENSG00000140968	IRF8	2.90227	2.83772	2.83705	2.8127	EPA&DHA
7997779	ENSG00000158545	ZC3H18	2.86857	2.85685	2.86403	2.86878	EPA&DHA
7997982	ENSG00000185324	CDK10	2.94214	2.94338	2.97892	2.95141	EPA&DHA
7998129	ENSG00000161980	POLR3K	2.82409	2.83011	2.8213	2.84466	EPA&DHA
7998174	ENSG00000007392	LUC7L	2.6578	2.69633	2.74562	2.69776	EPA&DHA
7998679	ENSG00000167962	ZNF598	2.58737	2.55879	2.59963	2.57826	DHA
7998784	ENSG00000167972	ABCA3	2.21652	2.20224	2.23154	2.24308	EPA
7999008	ENSG00000188827	SLX4	2.28346	2.29592	2.29552	2.29748	EPA
7999025	ENSG00000126602	TRAP1	3.23169	3.23303	3.22761	3.21893	EPA&DHA
7999044	ENSG00000005339	CREBBP	3.06888	3.08497	3.08547	3.07722	EPA&DHA
7999319	ENSG00000153048	CARHSP1	3.07075	3.06296	3.06887	3.0663	EPA&DHA
7999520	ENSG00000171490	RSL1D1	3.07503	3.06412	3.0132	3.03082	EPA&DHA
7999532	ENSG00000103342	GSPT1	3.12598	3.11765	3.08885	3.11529	EPA&DHA
7999598	ENSG00000157045	NTAN1	2.89515	2.89299	2.88965	2.90929	DHA
7999727	ENSG00000091262	ABCC6	3.04868	3.09009	3.16124	3.12102	EPA
7999752	ENSG00000083099	LYRM2	3.06854	3.06234	3.00277	3.06233	EPA&DHA
7999834	ENSG00000170540	ARL6IP1	3.54878	3.54791	3.52702	3.53725	DHA
8000028	ENSG00000188215	DCUN1D3	2.82543	2.84514	2.80698	2.82058	EPA&DHA
8000184	ENSG00000140749	IGSF6	2.83636	2.83714	2.90432	2.87402	EPA&DHA
8000310	ENSG00000103356	EARS2	2.64829	2.65533	2.67568	2.67046	EPA&DHA
8000323	ENSG00000004779	NDUFAB1	2.90659	2.89806	2.86488	2.87428	EPA&DHA
8000409	ENSG00000198830	HMGN2	3.20147	3.21095	3.20213	3.21647	EPA&DHA
8000482	ENSG00000169180	XPO6	3.09728	3.11434	3.13295	3.13119	EPA
8000603	ENSG00000178952	TUFM	3.07559	3.09542	3.08686	3.09487	DHA
8000906	ENSG00000169951	ZNF764	2.49883	2.53033	2.52364	2.49633	EPA
8000998	ENSG00000167397	VKORC1	3.45175	3.43649	3.45516	3.457	EPA&DHA
8001082	ENSG00000130821	SLC6A8	2.26723	2.25288	2.25683	2.2997	EPA&DHA
8001496	ENSG00000167005	NUDT21	3.14806	3.15009	3.09848	3.13403	EPA&DHA
8001537	ENSG00000172775	FAM192A	2.77625	2.74868	2.77274	2.74826	EPA&DHA
8001552	ENSG00000005194	CIAPIN1	2.61645	2.60504	2.62177	2.62138	EPA&DHA
8001666	ENSG00000070770	CSNK2A2	3.10866	3.12412	3.09883	3.12198	DHA
8001924	ENSG00000166595	FAM96B	3.13531	3.1448	3.12863	3.14973	EPA
8001938	ENSG00000102871	TRADD	2.58625	2.56816	2.60782	2.56255	DHA
8001971	ENSG00000125122	LRRC29	2.22752	2.26286	2.26459	2.24472	DHA
8002041	ENSG00000159720	ATP6V0D1	3.14443	3.13234	3.14802	3.19584	EPA&DHA
8002347	ENSG00000090861	AARS	3.21367	3.22441	3.23076	3.23162	DHA
8002592	ENSG00000166747	AP1G1	3.21304	3.22094	3.19974	3.22928	EPA&DHA
8002729	ENSG00000090863	GLG1	3.1343	3.15469	3.13236	3.14779	EPA&DHA
8002865	ENSG00000153774	CFDP1	2.64233	2.68098	2.64899	2.64821	EPA&DHA
8002969	ENSG00000178573	MAF	2.78626	2.8385	2.86285	2.8108	EPA&DHA
8003171	ENSG00000103187	COTL1	2.71773	2.68877	2.73519	2.75529	EPA&DHA
8003210	ENSG00000154102	C16orf74	2.29474	2.25382	2.25946	2.29764	DHA
8003249	ENSG00000103264	FBXO31	2.93782	2.94657	2.9632	2.94351	DHA
8003322	ENSG00000051523	CYBA	2.36401	2.40829	2.44161	2.46822	EPA&DHA
8003448	ENSG00000167522	ANKRD11	2.74999	2.75927	2.77522	2.77508	EPA&DHA
8003627	ENSG00000177370	TIMM22	2.75267	2.7661	2.75155	2.74127	DHA
8003722	ENSG00000167720	SRR	2.5244	2.53244	2.50461	2.55488	EPA&DHA
8004184	ENSG00000132530	XAF1	2.95389	3.00197	3.05752	2.9549	EPA&DHA
8004804	ENSG00000178921	PFAS	2.49226	2.49526	2.51915	2.51292	DHA
8005029	ENSG00000065559	MAP2K4	2.80821	2.79411	2.77342	2.78077	DHA
8005313	ENSG00000108591	DRG2	2.91887	2.90643	2.89781	2.89599	EPA&DHA
8005661	ENSG00000128487	SPECC1	2.36544	2.37002	2.37206	2.43108	EPA&DHA
8005903	ENSG00000109111	SUPT6H	3.10841	3.1122	3.12187	3.12092	EPA&DHA
8005978	ENSG00000076604	TRAF4	2.79328	2.74366	2.7851	2.75998	DHA
8006030	ENSG00000160551	TAOK1	2.8956	2.90807	2.88896	2.92422	EPA&DHA
8006214	ENSG00000184060	ADAP2	2.81784	2.85251	2.8766	2.86169	EPA&DHA
8006409	ENSG00000176749	CDK5R1	2.18084	2.18566	2.16722	2.17867	EPA
8006479	ENSG00000005156	LIG3	2.74323	2.75077	2.73321	2.72178	EPA&DHA
8006984	ENSG00000108344	PSMD3	2.98605	2.95239	2.98183	2.96339	EPA&DHA
8007058	ENSG00000171475	WIPF2	2.60518	2.61459	2.59627	2.62415	DHA
8007100	ENSG00000141753	IGFBP4	3.53354	3.54717	3.55243	3.54802	EPA&DHA
8007302	ENSG00000131462	TUBG1	3.05481	3.03974	3.05315	3.10782	DHA
8007471	ENSG00000188554	NBR1	3.09381	3.1187	3.08738	3.09819	EPA&DHA
8007483	ENSG00000184988	TMEM106A	2.64144	2.62973	2.67018	2.64303	DHA
8007550	ENSG00000161653	NAGS	2.82134	2.85283	2.8746	2.79764	DHA
8007885	ENSG00000073969	NSF	2.74473	2.74264	2.71908	2.77222	DHA
8007904	ENSG00000108433	GOSR2	2.8953	2.90164	2.91875	2.94268	DHA
8008096	ENSG00000002919	SNX11	2.51505	2.52421	2.52005	2.49937	EPA&DHA
8008139	ENSG00000159202	UBE2Z	3.0662	3.0478	3.04684	3.06864	DHA
8008201	ENSG00000064300	NGFR	2.82212	2.85381	2.83902	2.8529	EPA&DHA
8008297	ENSG00000015532	XYLT2	2.64141	2.6725	2.66954	2.66347	EPA&DHA
8008530	ENSG00000011260	UTP18	2.77814	2.79135	2.75862	2.75872	DHA
8008646	ENSG00000121064	SCPEP1	2.78835	2.79939	2.79051	2.8455	DHA
8008706	ENSG00000264364	DYNLL2	3.19013	3.20502	3.22549	3.21523	EPA&DHA
8008802	ENSG00000153982	GDPD1	1.82154	1.86581	1.79697	1.81996	EPA
8009014	ENSG00000146872	TLK2	2.8518	2.87011	2.88124	2.86719	EPA&DHA
8009366	ENSG00000130935	NOL11	2.8129	2.81475	2.77089	2.78644	EPA&DHA
8009382	ENSG00000171634	BPTF	2.89755	2.93245	2.90412	2.91902	EPA&DHA
8010426	ENSG00000173821	RNF213	2.96734	2.98918	3.04109	3.02265	EPA&DHA
8010454	ENSG00000173821	RNF213	3.09623	3.10436	3.14933	3.14652	EPA&DHA
8010778	ENSG00000141551	CSNK1D	1.98935	1.97789	1.94878	1.99476	EPA&DHA
8010804	ENSG00000141562	NARF	2.83958	2.8212	2.84163	2.83983	EPA&DHA
8010949	ENSG00000167699	GLOD4	2.76789	2.78403	2.80193	2.7803	EPA&DHA
8011018	ENSG00000167193	CRK	3.09123	3.06373	3.06032	3.06338	EPA&DHA
8011141	ENSG00000174231	PRPF8	3.25161	3.25921	3.25619	3.26357	EPA&DHA
8011222	ENSG00000070366	SMG6	2.67341	2.69278	2.71595	2.70209	DHA
8011692	ENSG00000141456	PELP1	2.61263	2.60797	2.62568	2.61283	EPA&DHA
8011713	ENSG00000161921	CXCL16	2.78414	2.77771	2.7862	2.80883	EPA
8011747	ENSG00000108528	SLC25A11	3.12074	3.1261	3.13625	3.14456	EPA&DHA
8011765	ENSG00000091640	SPAG7	2.72126	2.73301	2.70925	2.71469	EPA
8011832	ENSG00000108559	NUP88	3.16994	3.18214	3.16487	3.15049	DHA
8011875	ENSG00000072849	DERL2	2.96772	2.95765	2.94539	2.94822	DHA
8012212	ENSG00000174282	ZBTB4	2.60027	2.62438	2.62929	2.63889	DHA
8012226	ENSG00000129245	FXR2	2.77421	2.77773	2.76165	2.76334	EPA&DHA
8012349	ENSG00000179094	PER1	2.8731	2.8046	2.87665	2.81597	EPA&DHA
8012475	ENSG00000133026	MYH10	2.95918	2.95864	2.91465	2.93631	EPA&DHA
8012958	ENSG00000108106	UBE2S	2.35544	2.28996	2.35483	2.3357	DHA
8012961	ENSG00000141027	NCOR1	3.05923	3.08646	3.07823	3.079	EPA&DHA
8013068	ENSG00000179598	PLD6	2.51372	2.48945	2.51287	2.48807	DHA
8013179	ENSG00000171953	ATPAF2	2.81096	2.81847	2.81601	2.81471	EPA&DHA
8013243	ENSG00000176974	SHMT1	3.26529	3.29239	3.3001	3.28612	DHA
8013431	ENSG00000108599	AKAP10	2.63595	2.65944	2.62353	2.63665	EPA&DHA
8013486	ENSG00000124422	USP22	3.1247	3.10937	3.12213	3.15343	EPA&DHA
8013860	ENSG00000196535	MYO18A	2.977	2.96403	2.98911	2.95905	EPA&DHA
8013906	ENSG00000151239	TWF1	2.99022	2.98158	2.92925	2.97806	EPA&DHA
8013908	ENSG00000108256	NUFIP2	3.04597	3.04349	3.01611	3.04913	EPA
8013919	ENSG00000168792	ABHD15	2.87409	2.9007	2.94303	2.89254	EPA&DHA
8014100	ENSG00000108666	C17orf75	2.68708	2.68941	2.65236	2.70582	EPA&DHA
8014574	ENSG00000278053	DDX52	2.79766	2.78236	2.71755	2.78071	EPA&DHA
8014974	ENSG00000131747	TOP2A	1.90091	1.80011	1.79509	1.93941	EPA&DHA
8015759	ENSG00000108828	VAT1	2.86731	2.86003	2.8662	2.88568	DHA
8015908	ENSG00000161654	LSM12	3.25458	3.25364	3.24617	3.26478	EPA&DHA
8016099	ENSG00000108883	EFTUD2	2.97031	2.94375	2.95596	2.96135	DHA
8016324	ENSG00000004897	CDC27	2.84765	2.82892	2.81106	2.84057	EPA&DHA
8016366	ENSG00000159111	MRPL10	2.53559	2.48493	2.51194	2.50688	EPA&DHA
8016532	ENSG00000167083	GNGT2	1.55299	1.56257	1.50438	1.53696	EPA&DHA
8016578	ENSG00000121073	SLC35B1	3.11111	3.10702	3.12406	3.12034	DHA
8016909	ENSG00000011143	MKS1	2.43462	2.44996	2.46484	2.44272	EPA&DHA
8017019	ENSG00000108389	MTMR4	3.12733	3.17908	3.19459	3.15925	EPA&DHA
8017143	ENSG00000141378	PTRH2	2.47414	2.42922	2.42237	2.4504	EPA&DHA
8017150	ENSG00000108423	TUBD1	2.32266	2.34014	2.26386	2.26842	DHA
8017312	ENSG00000108510	MED13	3.19547	3.21475	3.20187	3.1979	EPA&DHA
8017460	ENSG00000108604	SMARCD2	2.68861	2.70292	2.69311	2.69672	EPA&DHA
8017634	ENSG00000108654	DDX5	3.1962	3.17057	3.18514	3.19546	EPA&DHA
8017711	ENSG00000120063	GNA13	2.95472	2.94912	2.91665	2.97467	EPA&DHA
8017776	ENSG00000198265	HELZ	3.06678	3.10878	3.09536	3.088	DHA
8018196	ENSG00000186074	CD300LF	2.19454	2.16069	2.21227	2.17928	DHA
8018343	ENSG00000125457	MIF4GD	2.55691	2.52449	2.56992	2.56264	DHA
8018364	ENSG00000177885	GRB2	2.891	2.89123	2.88235	2.88793	EPA&DHA
8018379	ENSG00000177303	CASKIN2	2.58873	2.60947	2.60716	2.64329	EPA
8018482	ENSG00000132471	WBP2	3.08303	3.06879	3.07645	3.06706	EPA&DHA
8018600	ENSG00000167881	SRP68	3.04375	3.0429	3.03157	3.04408	EPA
8018694	ENSG00000161542	PRPSAP1	2.95524	2.99185	3.01268	2.96147	DHA
8018849	ENSG00000167900	TK1	2.39082	2.33508	2.37839	2.44762	EPA&DHA
8018922	ENSG00000108669	CYTH1	3.00339	3.03742	3.02544	3.00834	DHA
8018966	ENSG00000035862	TIMP2	3.00114	3.01441	3.02652	3.05219	EPA&DHA
8018972	ENSG00000035862	TIMP2	2.22563	2.27316	2.3018	2.29319	EPA&DHA
8018975	ENSG00000108679	LGALS3BP	3.08654	3.0912	3.15486	3.16047	DHA
8019071	ENSG00000173821	RNF213	2.2233	2.2177	2.22547	2.23691	EPA&DHA
8019211	ENSG00000182446	NPLOC4	3.11951	3.12097	3.12994	3.15058	DHA
8019263	ENSG00000141522	ARHGDIA	3.04488	3.02741	3.03037	3.03998	EPA
8019463	ENSG00000141551	CSNK1D	3.02131	3.00163	3.03323	3.03902	EPA&DHA
8019622	ENSG00000184988	TMEM106A	2.63704	2.62356	2.65884	2.63976	DHA
8019765	ENSG00000141522	ARHGDIA	3.09461	3.09344	3.08203	3.10429	EPA
8020068	ENSG00000101745	ANKRD12	2.97872	3.00829	2.96661	2.98027	EPA&DHA
8020149	ENSG00000134265	NAPG	2.83394	2.84409	2.79079	2.85223	EPA&DHA
8020220	ENSG00000176014	TUBB6	2.67588	2.62988	2.59558	2.63915	DHA
8020423	ENSG00000101752	MIB1	2.68876	2.72133	2.68599	2.71211	EPA&DHA
8020930	ENSG00000134759	ELP2	2.88947	2.88892	2.86177	2.87679	DHA
8021015	ENSG00000078142	PIK3C3	2.96836	2.98016	2.94903	2.98451	DHA
8021147	ENSG00000134049	IER3IP1	1.67786	1.6822	1.62801	1.69168	EPA&DHA
8021150	ENSG00000134049	IER3IP1	2.28909	2.28147	2.23179	2.22912	EPA&DHA
8021222	ENSG00000141642	ELAC1	2.58719	2.62534	2.58435	2.58496	EPA
8021542	ENSG00000141664	ZCCHC2	2.69297	2.69969	2.74492	2.69775	EPA&DHA
8021546	ENSG00000141664	ZCCHC2	2.75348	2.76749	2.7628	2.74473	EPA&DHA
8021984	ENSG00000176105	YES1	2.95299	2.96104	2.92828	2.95036	EPA&DHA
8022022	ENSG00000101577	LPIN2	3.05972	3.04788	3.06626	3.04947	EPA&DHA
8022393	ENSG00000175354	PTPN2	2.72363	2.73644	2.69083	2.72321	DHA
8022441	ENSG00000067900	ROCK1	2.9022	2.94047	2.87401	2.91686	EPA&DHA
8022473	ENSG00000141446	ESCO1	2.52878	2.53066	2.4387	2.48228	EPA&DHA
8022747	ENSG00000118276	B4GALT6	2.31374	2.35715	2.2626	2.34352	EPA&DHA
8023133	ENSG00000078043	PIAS2	2.7648	2.7543	2.74144	2.77255	DHA
8023175	ENSG00000134049	IER3IP1	2.77662	2.78434	2.74062	2.73936	EPA&DHA
8023220	ENSG00000101665	SMAD7	2.54563	2.57447	2.57904	2.58397	DHA
8023261	ENSG00000167315	ACAA2	3.18972	3.20889	3.19944	3.17427	DHA
8023377	ENSG00000176624	MEX3C	2.79632	2.79867	2.77915	2.80755	EPA
8023415	ENSG00000196628	TCF4	2.81776	2.84908	2.85572	2.86284	EPA&DHA
8023481	ENSG00000134440	NARS	3.11486	3.10155	3.09494	3.11141	EPA&DHA
8023561	ENSG00000074695	LMAN1	3.38933	3.42331	3.39542	3.39035	EPA&DHA
8023605	ENSG00000197563	PIGN	2.62261	2.66798	2.58557	2.61904	EPA&DHA
8023646	ENSG00000171791	BCL2	2.45956	2.4574	2.45825	2.49973	EPA&DHA
8023672	ENSG00000119541	VPS4B	2.90134	2.91792	2.89384	2.90576	EPA&DHA
8024204	ENSG00000118046	STK11	2.70796	2.72136	2.7424	2.7248	DHA
8024373	ENSG00000099840	IZUMO4	2.26397	2.26595	2.25299	2.2213	EPA&DHA
8024420	ENSG00000104897	SF3A2	2.89569	2.90985	2.9107	2.92177	DHA
8024909	ENSG00000127663	KDM4B	2.6949	2.66796	2.726	2.68216	DHA
8025000	ENSG00000187650	VMAC	2.29915	2.32178	2.34886	2.3186	DHA
8025076	ENSG00000141968	VAV1	2.47288	2.52231	2.53556	2.53384	EPA&DHA
8025351	ENSG00000076984	MAP2K7	2.55065	2.54053	2.52634	2.52943	EPA&DHA
8025368	ENSG00000104976	SNAPC2	2.55233	2.52528	2.52676	2.55726	DHA
8025402	ENSG00000167772	ANGPTL4	3.0404	3.02185	3.05136	2.92714	EPA&DHA
8025414	ENSG00000185236	RAB11B	3.18069	3.17839	3.17741	3.18015	DHA
8025672	ENSG00000129353	SLC44A2	3.0156	3.04119	3.08346	3.05549	DHA
8025741	ENSG00000079805	DNM2	3.03074	3.03226	3.04227	3.06284	DHA
8026106	ENSG00000179218	CALR	3.4527	3.44934	3.46119	3.47069	EPA&DHA
8026182	ENSG00000037757	MRI1	2.77915	2.79084	2.82009	2.77057	DHA
8026638	ENSG00000099331	MYO9B	2.90432	2.92161	2.95198	2.95347	EPA
8026724	ENSG00000130312	MRPL34	2.94645	2.95202	2.94754	2.94765	EPA&DHA
8026763	ENSG00000130304	SLC27A1	2.48054	2.4703	2.49195	2.49177	DHA
8027002	ENSG00000130513	GDF15	2.72331	2.47284	2.50369	2.72348	DHA
8027074	ENSG00000005007	UPF1	2.97052	3.01054	3.01487	3.00393	EPA&DHA
8027566	ENSG00000153879	CEBPG	2.85492	2.82741	2.82781	2.83748	EPA&DHA
8027604	ENSG00000166398	KIAA0355	2.68606	2.69841	2.71501	2.71875	EPA&DHA
8027650	ENSG00000126261	UBA2	3.08429	3.06056	3.02628	3.04861	EPA&DHA
8027932	ENSG00000126267	COX6B1	3.12329	3.11731	3.12274	3.13591	EPA&DHA
8027996	ENSG00000205155	PSENEN	3.16574	3.147	3.17522	3.15789	DHA
8028791	ENSG00000105223	PLD3	3.17839	3.19196	3.21398	3.21162	DHA
8029006	ENSG00000167601	AXL	2.90319	2.94981	2.99673	2.9392	DHA
8029580	ENSG00000104856	RELB	2.44496	2.38904	2.43317	2.47659	EPA
8029592	ENSG00000104859	CLASRP	2.59229	2.59171	2.64314	2.60317	EPA&DHA
8029759	ENSG00000104983	CCDC61	2.47424	2.42314	2.4748	2.44445	DHA
8030171	ENSG00000087086	FTL	3.46104	3.46306	3.47278	3.47512	DHA
8031097	ENSG00000170906	NDUFA3	3.09477	3.05148	3.08572	3.0624	EPA&DHA
8031949	ENSG00000249471	ZNF324B	2.41261	2.39284	2.37863	2.35795	EPA
8032149	ENSG00000099817	POLR2E	3.20364	3.23438	3.22602	3.24324	EPA&DHA
8032275	ENSG00000071655	MBD3	2.68493	2.69556	2.73535	2.69881	DHA
8032347	ENSG00000079313	REXO1	2.64657	2.65282	2.69228	2.64176	EPA&DHA
8032365	ENSG00000129911	KLF16	2.71614	2.67404	2.68435	2.69464	EPA&DHA
8032418	ENSG00000065000	AP3D1	3.13652	3.14028	3.15443	3.1562	EPA&DHA
8032455	ENSG00000104886	PLEKHJ1	2.75173	2.74851	2.76122	2.74495	DHA
8032525	ENSG00000141873	SLC39A3	2.50489	2.4718	2.49902	2.49682	EPA
8032576	ENSG00000104964	AES	3.12137	3.11738	3.13017	3.13002	EPA&DHA
8032595	ENSG00000129932	DOHH	2.63559	2.6132	2.61972	2.59752	DHA
8032834	ENSG00000171236	LRG1	3.17435	3.16824	3.17034	3.0873	EPA
8032996	ENSG00000174917	C19orf70	2.53197	2.50795	2.56522	2.48696	DHA
8033118	ENSG00000130382	MLLT1	2.82245	2.79292	2.82779	2.83331	EPA
8033300	ENSG00000125734	GPR108	3.02235	3.00217	3.01054	3.00533	EPA&DHA
8033362	ENSG00000171105	INSR	3.14444	3.12608	3.14346	3.10844	EPA&DHA
8033465	ENSG00000104980	TIMM44	2.80382	2.76934	2.78922	2.78046	DHA
8034122	ENSG00000161888	SPC24	1.84599	1.82027	1.80801	1.84503	EPA&DHA
8034286	ENSG00000130159	ECSIT	2.80946	2.79885	2.78771	2.7761	EPA&DHA
8034920	ENSG00000105135	ILVBL	2.8558	2.89877	2.9355	2.89267	EPA&DHA
8034983	ENSG00000141867	BRD4	2.83076	2.82715	2.84261	2.82537	EPA&DHA
8035040	ENSG00000011451	WIZ	2.49341	2.47807	2.49401	2.47693	EPA&DHA
8035236	ENSG00000131351	HAUS8	2.13322	2.15726	2.15624	2.15167	EPA&DHA
8035445	ENSG00000130522	JUND	2.96421	2.86847	2.91984	2.95457	EPA&DHA
8035553	ENSG00000105669	COPE	2.88978	2.86599	2.89371	2.8932	DHA
8035628	ENSG00000184162	NR2C2AP	2.41742	2.37537	2.39157	2.38131	DHA
8035737	ENSG00000105726	ATP13A1	2.7947	2.77278	2.8306	2.79556	DHA
8036224	ENSG00000011600	TYROBP	3.06972	3.06963	3.12173	3.12414	EPA&DHA
8036923	ENSG00000105245	NUMBL	2.56962	2.56274	2.59811	2.59468	EPA&DHA
8036956	ENSG00000188493	C19orf54	2.53913	2.54073	2.63362	2.55612	EPA&DHA
8037023	ENSG00000077348	EXOSC5	2.72173	2.68529	2.71082	2.6888	EPA&DHA
8037071	ENSG00000105404	RABAC1	2.97144	2.95303	3.00325	2.98452	EPA&DHA
8037166	ENSG00000105722	ERF	2.59626	2.58374	2.56496	2.5646	DHA
8037322	ENSG00000105755	ETHE1	2.94074	2.89987	2.91183	2.92392	DHA
8037474	ENSG00000167384	ZNF180	2.50414	2.49277	2.46014	2.46422	EPA
8037537	ENSG00000104884	ERCC2	2.75362	2.76498	2.77322	2.76545	DHA
8037679	ENSG00000185800	DMWD	2.51022	2.50985	2.54272	2.52406	EPA&DHA
8037853	ENSG00000130748	TMEM160	2.95687	2.97647	2.95874	2.98176	DHA
8039491	ENSG00000108106	UBE2S	2.41913	2.34982	2.39464	2.39013	DHA
8039526	ENSG00000179943	FIZ1	2.45898	2.41823	2.47034	2.42108	EPA
8039569	ENSG00000142409	ZNF787	2.66183	2.63008	2.64284	2.62379	DHA
8040080	ENSG00000134321	RSAD2	2.33468	2.40981	2.4822	2.34547	EPA&DHA
8040103	ENSG00000115738	ID2	3.29551	3.27138	3.28153	3.27623	EPA&DHA
8040142	ENSG00000119203	CPSF3	2.73563	2.73602	2.69662	2.7337	EPA&DHA
8040503	ENSG00000173960	UBXN2A	2.44772	2.45963	2.38791	2.4524	EPA&DHA
8040618	ENSG00000084733	RAB10	3.13768	3.15047	3.11449	3.14796	EPA&DHA
8040843	ENSG00000084774	CAD	2.62877	2.60836	2.64552	2.63228	DHA
8041206	ENSG00000213626	LBH	2.52676	2.50973	2.51083	2.57676	EPA&DHA
8041422	ENSG00000152689	RASGRP3	2.4675	2.53013	2.54717	2.52787	EPA
8041592	ENSG00000143924	EML4	3.23892	3.2463	3.23148	3.24687	EPA&DHA
8041617	ENSG00000057935	MTA3	2.53924	2.5472	2.49912	2.5221	EPA
8041995	ENSG00000115306	SPTBN1	3.40402	3.39887	3.41121	3.43293	EPA&DHA
8042223	ENSG00000115504	EHBP1	3.14226	3.17763	3.13774	3.16746	DHA
8042270	ENSG00000169764	UGP2	3.35246	3.35796	3.33009	3.35366	DHA
8042391	ENSG00000115956	PLEK	2.6583	2.69408	2.72508	2.72861	EPA&DHA
8042416	ENSG00000163219	ARHGAP25	2.45646	2.49254	2.51147	2.50415	EPA&DHA
8042468	ENSG00000196975	ANXA4	3.24345	3.25157	3.23974	3.29093	DHA
8042566	ENSG00000144043	TEX261	1.69165	1.69274	1.66946	1.68388	EPA&DHA
8042588	ENSG00000124383	MPHOSPH10	2.67836	2.68661	2.62528	2.64277	DHA
8042705	ENSG00000135632	SMYD5	2.5758	2.58033	2.58009	2.57764	DHA
8042942	ENSG00000159399	HK2	2.47993	2.47679	2.44237	2.48582	EPA&DHA
8043131	ENSG00000115459	ELMOD3	2.46168	2.48813	2.51218	2.47649	EPA&DHA
8043218	ENSG00000168883	USP39	2.79135	2.78293	2.77298	2.78552	DHA
8043283	ENSG00000115548	KDM3A	2.6126	2.61006	2.58304	2.57937	EPA&DHA
8043718	ENSG00000135940	COX5B	3.34286	3.32219	3.2931	3.30209	EPA&DHA
8043840	ENSG00000144182	LIPT1	2.4893	2.4858	2.44503	2.4102	EPA&DHA
8043945	ENSG00000071054	MAP4K4	2.96355	2.98265	2.97722	2.99228	EPA&DHA
8043995	ENSG00000115594	IL1R1	3.14142	3.15167	3.1127	3.131	EPA&DHA
8044111	ENSG00000135972	MRPS9	2.53056	2.55034	2.51312	2.49122	EPA&DHA
8044236	ENSG00000135968	GCC2	2.92687	2.94417	2.88076	2.92347	EPA&DHA
8044263	ENSG00000153201	RANBP2	2.83636	2.83394	2.76556	2.78569	EPA&DHA
8044375	ENSG00000153094	BCL2L11	2.60551	2.65432	2.64883	2.61246	EPA&DHA
8044491	ENSG00000125611	CHCHD5	2.43581	2.45045	2.49234	2.4222	DHA
8044499	ENSG00000144136	SLC20A1	2.88109	2.83876	2.87857	2.86756	DHA
8044574	ENSG00000136689	IL1RN	2.93833	2.84055	2.82834	2.82019	DHA
8044849	ENSG00000088179	PTPN4	2.57299	2.61082	2.56092	2.55496	EPA&DHA
8044919	ENSG00000144118	RALB	2.70181	2.71885	2.69403	2.73215	DHA
8044961	ENSG00000264229	RNU4ATAC	3.1022	3.04178	3.12849	3.10294	EPA&DHA
8045009	ENSG00000136732	GYPC	2.56624	2.56318	2.53739	2.58496	EPA&DHA
8045142	ENSG00000152082	MZT2B	3.30228	3.30916	3.30152	3.30763	EPA&DHA
8045146	ENSG00000152082	MZT2B	2.41599	2.38741	2.42537	2.38371	EPA&DHA
8045171	ENSG00000136718	IMP4	2.91938	2.91261	2.93504	2.91167	DHA
8045425	ENSG00000048991	R3HDM1	2.71541	2.72858	2.71136	2.73531	DHA
8045619	ENSG00000135999	EPC2	2.78575	2.79067	2.72835	2.75697	EPA&DHA
8045889	ENSG00000115183	TANC1	2.73048	2.76102	2.72854	2.76147	EPA
8046201	ENSG00000138385	SSB	3.12964	3.14507	3.09396	3.14082	EPA&DHA
8046408	ENSG00000152256	PDK1	2.72724	2.72074	2.68478	2.73294	EPA&DHA
8046590	ENSG00000170144	HNRNPA3	3.01146	3.05048	3.02519	3.02295	EPA&DHA
8046685	ENSG00000170035	UBE2E3	2.93821	2.9448	2.91593	2.93408	DHA
8047038	ENSG00000064933	PMS1	2.73701	2.7601	2.71094	2.75047	EPA&DHA
8047339	ENSG00000082153	BZW1	3.15073	3.13371	3.12137	3.13908	EPA&DHA
8047443	ENSG00000082146	STRADB	3.21635	3.23527	3.22132	3.23532	EPA&DHA
8047538	ENSG00000204217	BMPR2	3.08792	3.08017	3.03781	3.07287	DHA
8047596	ENSG00000144426	NBEAL1	2.79553	2.82584	2.75365	2.81858	EPA&DHA
8047606	ENSG00000144426	NBEAL1	2.9529	2.97311	2.92415	2.9615	EPA&DHA
8048489	ENSG00000163516	ANKZF1	2.42965	2.4427	2.5147	2.43567	EPA&DHA
8048703	ENSG00000139233	LLPH	2.85696	2.85284	2.80847	2.83591	DHA
8048772	ENSG00000144468	RHBDD1	3.06721	3.06124	3.04695	3.06123	DHA
8048835	ENSG00000168958	MFF	3.07858	3.07836	3.05417	3.07275	EPA
8048898	ENSG00000079263	SP140	1.99889	2.01379	1.98097	2.04691	DHA
8049083	ENSG00000187514	PTMA	2.23241	2.21821	2.24471	2.21118	EPA&DHA
8049271	ENSG00000085978	ATG16L1	2.50938	2.52118	2.52459	2.52408	EPA
8049317	ENSG00000077044	DGKD	2.84495	2.86778	2.86651	2.85025	DHA
8049478	ENSG00000198612	COPS8	2.48978	2.48262	2.41815	2.47422	EPA&DHA
8049512	ENSG00000124831	LRRFIP1	2.93535	2.91648	2.91435	2.90666	EPA&DHA
8049528	ENSG00000124831	LRRFIP1	2.97716	2.99859	2.96317	3.02078	EPA&DHA
8049530	ENSG00000124831	LRRFIP1	2.555	2.54839	2.57721	2.49079	EPA&DHA
8049532	ENSG00000124831	LRRFIP1	2.25129	2.27385	2.19842	2.28053	EPA&DHA
8049534	ENSG00000124831	LRRFIP1	2.57807	2.57066	2.54616	2.62714	EPA&DHA
8049536	ENSG00000124831	LRRFIP1	2.84233	2.83981	2.86162	2.85316	EPA&DHA
8049538	ENSG00000124831	LRRFIP1	2.65619	2.62889	2.67845	2.64038	EPA&DHA
8049540	ENSG00000124831	LRRFIP1	2.45341	2.48532	2.44844	2.49774	EPA&DHA
8049542	ENSG00000124831	LRRFIP1	1.71545	1.79249	1.65557	1.76245	EPA&DHA
8049544	ENSG00000124831	LRRFIP1	2.33018	2.37657	2.3656	2.37535	EPA&DHA
8049702	ENSG00000142330	CAPN10	2.15139	2.15777	2.17827	2.15495	DHA
8049919	ENSG00000180902	D2HGDH	2.61749	2.62942	2.70322	2.66381	EPA&DHA
8049963	ENSG00000203880	PCMTD2	2.92872	2.98331	2.92297	2.94521	DHA
8050071	ENSG00000182551	ADI1	3.46281	3.48308	3.46257	3.45529	EPA&DHA
8050102	ENSG00000134326	CMPK2	2.51075	2.55739	2.59687	2.52362	EPA&DHA
8050215	ENSG00000134308	YWHAQ	3.35373	3.35972	3.3392	3.3643	EPA
8050302	ENSG00000134318	ROCK2	2.94174	2.97409	2.90644	2.94225	EPA&DHA
8050427	ENSG00000197872	FAM49A	2.63262	2.67702	2.67529	2.66355	DHA
8050474	ENSG00000240857	RDH14	2.70646	2.6967	2.68161	2.66718	EPA&DHA
8050503	ENSG00000183891	TTC32	1.96276	1.98701	1.91283	1.95371	DHA
8050591	ENSG00000164182	NDUFAF2	2.39148	2.42759	2.38593	2.39549	EPA&DHA
8050719	ENSG00000198399	ITSN2	2.85071	2.86934	2.87681	2.86317	EPA&DHA
8050813	ENSG00000119772	DNMT3A	2.52084	2.53317	2.54927	2.54876	EPA&DHA
8050875	ENSG00000143970	ASXL2	2.87641	2.89652	2.89708	2.90258	EPA
8051464	ENSG00000008869	HEATR5B	2.84741	2.87551	2.87855	2.87764	DHA
8051528	ENSG00000115816	CEBPZ	2.66337	2.65146	2.57878	2.60416	EPA&DHA
8051589	ENSG00000119787	ATL2	2.89341	2.90769	2.87431	2.88156	EPA&DHA
8051622	ENSG00000115875	SRSF7	2.95585	2.96898	2.96064	2.95391	EPA&DHA
8051637	ENSG00000163214	DHX57	2.41461	2.41152	2.37605	2.40536	EPA&DHA
8051799	ENSG00000162882	HAAO	3.34976	3.37295	3.36118	3.3365	DHA
8051820	ENSG00000115970	THADA	2.83153	2.83243	2.81317	2.82631	EPA&DHA
8051963	ENSG00000068784	SRBD1	2.84581	2.86479	2.82142	2.86012	DHA
8052010	ENSG00000143933	CALM2	3.01504	3.0002	2.9736	3.00648	EPA&DHA
8052024	ENSG00000138081	FBXO11	2.89917	2.92831	2.88559	2.90552	DHA
8052125	ENSG00000115239	ASB3	2.84128	2.84846	2.82785	2.82151	DHA
8052269	ENSG00000115355	CCDC88A	2.71622	2.72824	2.69858	2.74871	EPA&DHA
8052399	ENSG00000119866	BCL11A	1.77445	1.82462	1.78449	1.83874	DHA
8052624	ENSG00000169764	UGP2	2.25451	2.21498	2.25328	2.21561	DHA
8052925	ENSG00000144043	TEX261	3.05529	3.05416	3.05527	3.05586	EPA&DHA
8052934	ENSG00000124370	MCEE	2.63673	2.63228	2.56344	2.56026	EPA&DHA
8053036	ENSG00000144034	TPRKB	2.1504	2.12615	2.05237	2.06372	DHA
8053417	ENSG00000042493	CAPG	2.31479	2.24097	2.24918	2.40413	EPA&DHA
8053484	ENSG00000115525	ST3GAL5	2.70098	2.75527	2.73074	2.70999	DHA
8053533	ENSG00000132305	IMMT	3.09358	3.08937	3.08546	3.11008	DHA
8054077	ENSG00000115073	ACTR1B	2.86305	2.85455	2.87047	2.86314	EPA&DHA
8055021	ENSG00000163166	IWS1	2.7267	2.73126	2.73299	2.7225	EPA&DHA
8055445	ENSG00000115866	DARS	3.03496	3.01865	2.98656	3.00586	EPA&DHA
8055624	ENSG00000169554	ZEB2	2.97209	3.01266	2.99886	3.01291	EPA&DHA
8055862	ENSG00000162980	ARL5A	2.69283	2.69426	2.58518	2.65108	DHA
8055913	ENSG00000196504	PRPF40A	2.9666	2.97206	2.93181	2.96364	EPA&DHA
8055978	ENSG00000234545	FAM133B	2.83115	2.8675	2.81721	2.85704	EPA&DHA
8056060	ENSG00000123636	BAZ2B	2.85809	2.91276	2.90182	2.89075	EPA&DHA
8056693	ENSG00000138399	FASTKD1	2.64521	2.61864	2.58084	2.57036	DHA
8056734	ENSG00000198586	TLK1	3.12993	3.15094	3.12321	3.13538	EPA&DHA
8056753	ENSG00000123600	METTL8	2.29816	2.30818	2.30423	2.31859	DHA
8056798	ENSG00000172845	SP3	2.81642	2.81691	2.82385	2.81678	EPA&DHA
8056837	ENSG00000163328	GPR155	2.80333	2.83929	2.82406	2.80433	EPA&DHA
8056977	ENSG00000116044	NFE2L2	3.20467	3.20947	3.16314	3.18583	EPA&DHA
8057034	ENSG00000180228	PRKRA	2.76882	2.74215	2.72928	2.73297	DHA
8057689	ENSG00000128694	OSGEPL1	2.44771	2.50275	2.43256	2.43995	EPA&DHA
8057744	ENSG00000115415	STAT1	3.19732	3.18687	3.21641	3.22689	EPA&DHA
8057933	ENSG00000119041	GTF3C3	2.72645	2.74717	2.71973	2.71683	DHA
8058127	ENSG00000013441	CLK1	3.01838	3.05325	3.04178	3.0478	EPA&DHA
8058415	ENSG00000114933	INO80D	2.86742	2.90966	2.92635	2.9094	EPA&DHA
8058428	ENSG00000023228	NDUFS1	3.18575	3.2081	3.1832	3.1907	EPA&DHA
8058837	ENSG00000115425	PECR	3.22798	3.25063	3.23991	3.22698	EPA&DHA
8058927	ENSG00000135926	TMBIM1	3.37531	3.36145	3.37754	3.39809	EPA
8059854	ENSG00000188042	ARL4C	2.50132	2.53312	2.50102	2.55512	EPA&DHA
8060334	ENSG00000177732	SOX12	2.38297	2.33777	2.34982	2.35634	DHA
8060427	ENSG00000125834	STK35	2.85538	2.84531	2.86965	2.85234	EPA&DHA
8060484	ENSG00000101361	NOP56	2.54601	2.48657	2.52294	2.51904	DHA
8060758	ENSG00000171867	PRNP	3.24301	3.24418	3.20766	3.23679	DHA
8060772	ENSG00000101290	CDS2	3.19048	3.18809	3.17962	3.17167	EPA&DHA
8060854	ENSG00000182621	PLCB1	2.61263	2.66987	2.66039	2.62334	DHA
8060988	ENSG00000132640	BTBD3	2.67007	2.67841	2.68238	2.67575	DHA
8061075	ENSG00000125870	SNRPB2	2.8327	2.83285	2.81158	2.8212	DHA
8061114	ENSG00000125868	DSTN	2.84631	2.85922	2.81935	2.82419	EPA&DHA
8061136	ENSG00000187514	PTMA	3.61179	3.61474	3.6093	3.63258	EPA&DHA
8061368	ENSG00000132661	NXT1	2.51659	2.48748	2.48207	2.48155	EPA&DHA
8061668	ENSG00000101336	HCK	2.63278	2.65816	2.71684	2.70417	EPA&DHA
8061986	ENSG00000078747	ITCH	3.17079	3.20435	3.17302	3.16297	EPA&DHA
8062023	ENSG00000101460	MAP1LC3A	2.62358	2.59392	2.66641	2.68838	EPA&DHA
8062034	ENSG00000078804	TP53INP2	2.86854	2.86123	2.88662	2.89822	EPA&DHA
8062137	ENSG00000126001	CEP250	2.09829	2.12112	2.1202	2.13753	EPA&DHA
8062347	ENSG00000080839	RBL1	1.71246	1.70712	1.78714	1.75354	DHA
8062377	ENSG00000197122	SRC	2.3597	2.35081	2.38312	2.43714	DHA
8062603	ENSG00000198900	TOP1	3.16013	3.17727	3.12883	3.15389	EPA&DHA
8062695	ENSG00000124193	SRSF6	3.06217	3.03238	3.05097	3.01824	EPA&DHA
8062748	ENSG00000101052	IFT52	2.43929	2.42317	2.42196	2.47076	DHA
8062782	ENSG00000124191	TOX2	2.2168	2.18179	2.18282	2.1554	EPA&DHA
8063283	ENSG00000124207	CSE1L	2.92888	2.92818	2.89825	2.93117	EPA
8063394	ENSG00000196396	PTPN1	2.84314	2.83205	2.83886	2.84776	EPA&DHA
8063607	ENSG00000124209	RAB22A	2.87976	2.87733	2.86465	2.88019	DHA
8063814	ENSG00000149657	LSM14B	2.68735	2.69706	2.69117	2.67334	DHA
8063835	ENSG00000149657	LSM14B	2.69083	2.71047	2.66294	2.65695	DHA
8064302	ENSG00000203880	PCMTD2	2.97546	2.99645	2.98794	2.96372	DHA
8064351	ENSG00000101266	CSNK2A1	3.00402	3.00325	3.00354	3.01067	EPA&DHA
8064502	ENSG00000125835	SNRPB	2.85305	2.77837	2.79194	2.81015	DHA
8064844	ENSG00000132646	PCNA	2.68747	2.64084	2.64687	2.74204	EPA&DHA
8065032	ENSG00000089048	ESF1	2.57012	2.61107	2.5131	2.57889	EPA
8065089	ENSG00000089177	KIF16B	2.60826	2.66726	2.60692	2.64178	EPA&DHA
8065136	ENSG00000125844	RRBP1	3.09623	3.07122	3.09517	3.09	EPA&DHA
8065230	ENSG00000089050	RBBP9	2.85143	2.87968	2.86659	2.9038	DHA
8065256	ENSG00000101343	CRNKL1	2.62639	2.62792	2.56506	2.59431	EPA&DHA
8065280	ENSG00000188559	RALGAPA2	3.17615	3.18781	3.18022	3.1797	DHA
8065485	ENSG00000101004	NINL	2.53967	2.59411	2.59632	2.58381	EPA&DHA
8065510	ENSG00000170191	NANP	2.38873	2.35842	2.30519	2.33311	EPA&DHA
8065719	ENSG00000101417	PXMP4	2.75534	2.73525	2.76404	2.77608	DHA
8065738	ENSG00000101444	AHCY	3.28414	3.26448	3.26858	3.23851	EPA&DHA
8066009	ENSG00000131051	RBM39	3.19766	3.2085	3.2073	3.20894	EPA&DHA
8066051	ENSG00000101079	NDRG3	2.82342	2.83863	2.81867	2.8321	DHA
8066136	ENSG00000080839	RBL1	2.36049	2.37632	2.35174	2.40049	DHA
8066214	ENSG00000198959	TGM2	3.28547	3.2772	3.28487	3.28006	EPA&DHA
8066493	ENSG00000124107	SLPI	3.18014	3.12727	3.14469	3.15943	DHA
8066905	ENSG00000124201	ZNFX1	2.81837	2.81592	2.85607	2.84751	EPA&DHA
8067017	ENSG00000000419	DPM1	3.12113	3.11691	3.0253	3.09203	EPA&DHA
8067233	ENSG00000124225	PMEPA1	2.33712	2.28231	2.29414	2.35722	EPA&DHA
8067279	ENSG00000101160	CTSZ	3.2801	3.30191	3.3087	3.31819	EPA
8067380	ENSG00000149657	LSM14B	1.77432	1.74193	1.6977	1.74693	DHA
8067382	ENSG00000101182	PSMA7	3.00953	2.99758	3.01728	3.02371	DHA
8067495	ENSG00000149679	CABLES2	2.36562	2.34171	2.41248	2.39898	EPA&DHA
8067903	ENSG00000155313	USP25	3.02362	3.02945	2.99474	3.01283	EPA&DHA
8068062	ENSG00000156256	USP16	2.91721	2.89272	2.84898	2.87998	EPA&DHA
8068353	ENSG00000198743	SLC5A3	2.91787	2.9546	2.94664	2.96237	EPA&DHA
8068361	ENSG00000198743	SLC5A3	2.95286	3.0062	2.9939	3.00621	EPA&DHA
8068422	ENSG00000142197	DOPEY2	2.77601	2.77543	2.71839	2.7651	EPA&DHA
8068460	ENSG00000159256	MORC3	2.85498	2.86242	2.83634	2.82558	EPA&DHA
8068761	ENSG00000160179	ABCG1	2.50591	2.52565	2.53366	2.49851	DHA
8068857	ENSG00000160194	NDUFV3	2.92638	2.9211	2.94008	2.9216	DHA
8069553	ENSG00000180530	NRIP1	3.10745	3.11263	3.09726	3.09713	EPA&DHA
8069561	ENSG00000134717	BTF3L4	2.88956	2.86707	2.8242	2.86554	EPA&DHA
8069700	ENSG00000156239	N6AMT1	2.31873	2.36502	2.34323	2.33015	EPA
8069711	ENSG00000198862	LTN1	2.82082	2.82231	2.77268	2.81311	DHA
8069753	ENSG00000156261	CCT8	2.68304	2.68597	2.66499	2.68369	DHA
8070010	ENSG00000159082	SYNJ1	2.54051	2.55953	2.51916	2.54608	EPA&DHA
8070341	ENSG00000185658	BRWD1	2.90457	2.93277	2.89108	2.91091	EPA&DHA
8070389	ENSG00000205581	HMGN1	2.62686	2.62459	2.59987	2.63256	EPA&DHA
8071155	ENSG00000184979	USP18	2.78756	2.7816	2.81035	2.83888	DHA
8071289	ENSG00000093010	COMT	3.18132	3.17367	3.19055	3.21778	EPA&DHA
8071314	ENSG00000128191	DGCR8	2.61647	2.63047	2.6325	2.62129	EPA&DHA
8071671	ENSG00000128266	GNAZ	2.3739	2.32044	2.33419	2.35186	EPA&DHA
8072279	ENSG00000100330	MTMR3	2.87598	2.88976	2.8991	2.89506	EPA
8072302	ENSG00000100330	MTMR3	2.44807	2.4825	2.46479	2.48189	EPA
8072610	ENSG00000100225	FBXO7	3.2149	3.20993	3.20448	3.20679	EPA&DHA
8072626	ENSG00000100234	TIMP3	3.13757	3.15645	3.15183	3.18394	DHA
8072757	ENSG00000100368	CSF2RB	2.42289	2.41501	2.46635	2.47059	EPA&DHA
8072798	ENSG00000100055	CYTH4	2.56952	2.57295	2.60453	2.61841	EPA&DHA
8073104	ENSG00000100321	SYNGR1	2.56179	2.54725	2.50767	2.5264	EPA
8073242	ENSG00000239900	ADSL	2.84852	2.82107	2.82277	2.84365	DHA
8073311	ENSG00000196236	XPNPEP3	2.89799	2.92175	2.90231	2.88911	DHA
8073682	ENSG00000138964	PARVG	2.55932	2.59237	2.67187	2.64349	DHA
8073733	ENSG00000093000	NUP50	2.44554	2.46134	2.38363	2.41733	DHA
8073826	ENSG00000186951	PPARA	3.15926	3.1811	3.17643	3.13435	DHA
8073875	ENSG00000100416	TRMU	2.51176	2.49835	2.55394	2.51036	DHA
8074432	ENSG00000100084	HIRA	2.86862	2.85228	2.88043	2.87978	DHA
8074498	ENSG00000184470	TXNRD2	2.85899	2.86713	2.86487	2.83766	EPA&DHA
8074606	ENSG00000184979	USP18	2.86002	2.86793	2.8987	2.90702	DHA
8074632	ENSG00000099910	KLHL22	2.44307	2.45921	2.49868	2.47706	EPA&DHA
8074688	ENSG00000184436	THAP7	2.67114	2.63024	2.64805	2.61081	DHA
8075263	ENSG00000184117	NIPSNAP1	3.21218	3.21423	3.22005	3.21179	DHA
8075365	ENSG00000099999	RNF215	2.40581	2.40665	2.44627	2.40853	EPA&DHA
8075635	ENSG00000100234	TIMP3	2.7506	2.74842	2.6913	2.73651	DHA
8075728	ENSG00000100345	MYH9	3.23436	3.24318	3.23877	3.26233	EPA&DHA
8075910	ENSG00000128340	RAC2	2.7092	2.71989	2.7904	2.7889	EPA&DHA
8075934	ENSG00000100065	CARD10	2.53409	2.47594	2.53153	2.4885	DHA
8076128	ENSG00000100221	JOSD1	2.89959	2.87829	2.8572	2.86729	EPA&DHA
8076209	ENSG00000100316	RPL3	3.57152	3.57528	3.55505	3.56901	DHA
8076417	ENSG00000184983	NDUFA6	3.13028	3.14734	3.1068	3.13579	EPA&DHA
8076436	ENSG00000100207	TCF20	2.7718	2.77921	2.80577	2.79432	DHA
8076563	ENSG00000100294	MCAT	2.67389	2.66512	2.65875	2.65083	EPA&DHA
8076792	ENSG00000100422	CERK	3.01043	2.98481	3.00278	3.01453	EPA&DHA
8077042	ENSG00000100241	SBF1	2.71526	2.7392	2.78642	2.75019	EPA&DHA
8077238	ENSG00000180902	D2HGDH	2.6554	2.66305	2.73951	2.7022	EPA&DHA
8077353	ENSG00000072756	TRNT1	2.51226	2.52153	2.44433	2.49577	DHA
8077376	ENSG00000150995	ITPR1	2.46466	2.4754	2.44965	2.47543	DHA
8077931	ENSG00000075975	MKRN2	2.8122	2.82706	2.81047	2.8029	EPA&DHA
8078091	ENSG00000177463	NR2C2	2.91992	2.9428	2.94303	2.94017	EPA&DHA
8078173	ENSG00000154814	OXNAD1	2.96214	2.98444	2.91256	2.95386	EPA&DHA
8078270	ENSG00000174748	RPL15	3.30994	3.29503	3.28137	3.27941	DHA
8078386	ENSG00000152642	GPD1L	2.16237	2.18319	2.1838	2.17346	EPA&DHA
8078569	ENSG00000144674	GOLGA4	2.95566	2.9721	2.93261	2.93874	EPA&DHA
8078600	ENSG00000187735	TCEA1	3.11728	3.14995	3.11601	3.13119	EPA&DHA
8078962	ENSG00000114784	EIF1B	2.63957	2.59735	2.5773	2.59313	DHA
8078984	ENSG00000188846	RPL14	2.8124	2.78397	2.785	2.77352	EPA&DHA
8079019	ENSG00000177954	RPS27	3.50456	3.48976	3.47551	3.48382	DHA
8079037	ENSG00000182606	TRAK1	2.75795	2.77337	2.80134	2.78864	EPA&DHA
8079346	ENSG00000211456	SACM1L	2.99403	3.01695	2.99897	3.0113	EPA&DHA
8079563	ENSG00000132153	DHX30	2.92189	2.91304	2.92009	2.93061	EPA&DHA
8079753	ENSG00000173402	DAG1	2.93616	2.90129	2.90643	2.94662	EPA&DHA
8079950	ENSG00000114353	GNAI2	3.19158	3.21422	3.21726	3.22666	EPA&DHA
8080144	ENSG00000041880	PARP3	2.82653	2.82916	2.86013	2.853	EPA&DHA
8080162	ENSG00000248487	ABHD14A	2.88289	2.88352	2.89373	2.89046	EPA
8080419	ENSG00000163938	GNL3	2.79848	2.75227	2.74171	2.73308	EPA&DHA
8080438	ENSG00000114902	SPCS1	3.2486	3.25061	3.25372	3.26251	EPA&DHA
8080621	ENSG00000180376	CCDC66	2.40914	2.41875	2.33501	2.35016	EPA&DHA
8080676	ENSG00000174840	PDE12	2.58007	2.56143	2.52285	2.56205	DHA
8080773	ENSG00000163684	RPP14	2.9865	2.98527	2.96734	2.97821	EPA&DHA
8080923	ENSG00000100764	PSMC1	3.02546	3.02261	3.00764	3.02381	EPA&DHA
8080991	ENSG00000170144	HNRNPA3	3.09153	3.12904	3.10687	3.10499	EPA&DHA
8081115	ENSG00000169379	ARL13B	2.44942	2.42477	2.37937	2.45284	EPA&DHA
8081128	ENSG00000178694	NSUN3	2.71582	2.71936	2.67028	2.70011	EPA&DHA
8081348	ENSG00000081154	PCNP	3.1954	3.227	3.17497	3.20919	DHA
8081431	ENSG00000170017	ALCAM	3.19451	3.18811	3.15525	3.19305	EPA&DHA
8081676	ENSG00000163607	GTPBP8	2.68515	2.6558	2.598	2.63327	EPA&DHA
8082066	ENSG00000114023	FAM162A	2.86214	2.90687	2.87599	2.87844	EPA&DHA
8082100	ENSG00000173193	PARP14	3.06835	3.10098	3.08086	3.07415	EPA&DHA
8082133	ENSG00000065485	PDIA5	3.16285	3.18446	3.16242	3.1264	EPA&DHA
8082380	ENSG00000114626	ABTB1	2.50666	2.50452	2.54766	2.5321	DHA
8082816	ENSG00000144867	SRPRB	3.02365	3.02001	3.02471	3.02837	DHA
8083221	ENSG00000204304	PBX2	2.93358	2.9389	2.95635	2.9574	EPA&DHA
8083569	ENSG00000163659	TIPARP	2.93992	2.88211	2.84798	2.88138	EPA&DHA
8084128	ENSG00000163728	TTC14	2.69783	2.71614	2.69126	2.69867	EPA&DHA
8084146	ENSG00000114416	FXR1	3.00623	3.03669	2.99651	3.00699	EPA&DHA
8084323	ENSG00000161202	DVL3	2.7585	2.74844	2.78663	2.77054	EPA
8084439	ENSG00000114867	EIF4G1	3.12413	3.11542	3.13095	3.13643	EPA&DHA
8084732	ENSG00000136514	RTP4	2.52977	2.5254	2.50395	2.5041	DHA
8084818	ENSG00000152492	CCDC50	3.03454	3.04883	3.04649	3.07341	EPA&DHA
8085026	ENSG00000182899	RPL35A	3.47563	3.48266	3.46086	3.47815	DHA
8085081	ENSG00000113851	CRBN	3.03559	3.05023	3.01628	3.03198	EPA&DHA
8085094	ENSG00000144455	SUMF1	2.63979	2.66867	2.67132	2.68251	DHA
8085206	ENSG00000134072	CAMK1	2.76197	2.79406	2.80518	2.76456	EPA
8085233	ENSG00000156990	RPUSD3	2.6779	2.67265	2.66988	2.66747	DHA
8085431	ENSG00000132182	NUP210	2.88112	2.89666	2.9514	2.91119	DHA
8085556	ENSG00000131370	SH3BP5	2.7311	2.74875	2.73218	2.7312	EPA&DHA
8085628	ENSG00000206560	ANKRD28	2.96473	2.9834	2.95509	2.96531	EPA&DHA
8085914	ENSG00000033867	SLC4A7	2.32574	2.28655	2.25692	2.2984	EPA&DHA
8085954	ENSG00000163512	AZI2	2.90261	2.90559	2.85058	2.88423	EPA&DHA
8086057	ENSG00000153560	UBP1	3.01973	3.01659	3.02085	3.06109	EPA&DHA
8086183	ENSG00000144674	GOLGA4	2.43807	2.45138	2.43524	2.43413	EPA&DHA
8086344	ENSG00000168329	CX3CR1	2.03363	2.08712	2.06523	2.09641	EPA&DHA
8086627	ENSG00000178038	ALS2CL	2.43111	2.45369	2.52731	2.49177	DHA
8086706	ENSG00000181555	SETD2	3.11483	3.13096	3.11742	3.11077	EPA&DHA
8086842	ENSG00000047849	MAP4	2.6419	2.62389	2.65215	2.68214	DHA
8086880	ENSG00000164045	CDC25A	1.88585	1.82209	1.82654	1.87855	EPA&DHA
8086953	ENSG00000164054	SHISA5	3.11635	3.11274	3.14295	3.12772	DHA
8087100	ENSG00000010256	UQCRC1	2.99605	2.99658	2.99983	3.00023	EPA&DHA
8087271	ENSG00000198218	QRICH1	3.03428	3.03442	3.03744	3.0537	DHA
8087283	ENSG00000172053	QARS	3.22712	3.23608	3.23368	3.2369	DHA
8087473	ENSG00000176095	IP6K1	2.71005	2.70802	2.6893	2.69274	DHA
8087634	ENSG00000114383	TUSC2	2.70959	2.69255	2.68802	2.67401	EPA&DHA
8087833	ENSG00000164086	DUSP7	2.94173	2.93169	2.94456	2.95491	DHA
8087874	ENSG00000164091	WDR82	2.8735	2.8746	2.85377	2.87241	EPA&DHA
8087885	ENSG00000163930	BAP1	2.93501	2.93878	2.94959	2.94378	EPA&DHA
8088020	ENSG00000055955	ITIH4	3.61046	3.61072	3.6184	3.59103	EPA&DHA
8088151	ENSG00000113812	ACTR8	2.69271	2.7205	2.67731	2.6997	EPA&DHA
8088526	ENSG00000163634	THOC7	2.84082	2.83781	2.75639	2.79698	EPA&DHA
8088718	ENSG00000144744	UBA3	2.85449	2.83926	2.82076	2.83975	EPA&DHA
8088803	ENSG00000163412	EIF4E3	2.80121	2.86495	2.84296	2.8618	DHA
8088813	ENSG00000163421	PROK2	2.16679	2.14661	2.21195	2.22444	DHA
8088919	ENSG00000169855	ROBO1	2.66417	2.69281	2.68194	2.76539	DHA
8089112	ENSG00000168386	FILIP1L	2.46443	2.37945	2.33347	2.40633	EPA&DHA
8089459	ENSG00000120837	NFYB	1.4136	1.43172	1.3881	1.41679	EPA&DHA
8089701	ENSG00000181722	ZBTB20	3.10607	3.13476	3.11342	3.11378	EPA
8089801	ENSG00000082701	GSK3B	2.90302	2.90733	2.87867	2.91527	EPA&DHA
8089830	ENSG00000163428	LRRC58	2.93652	2.93757	2.90262	2.90762	EPA&DHA
8089911	ENSG00000180353	HCLS1	2.69584	2.72733	2.72201	2.7317	DHA
8089930	ENSG00000173230	GOLGB1	2.99323	3.00298	2.99769	3.00798	EPA&DHA
8090490	ENSG00000163902	RPN1	3.26907	3.26744	3.26707	3.2741	DHA
8090546	ENSG00000169714	CNBP	3.19395	3.20862	3.1746	3.18303	EPA&DHA
8090577	ENSG00000129071	MBD4	2.86847	2.85716	2.84862	2.85017	DHA
8090591	ENSG00000004399	PLXND1	2.80107	2.80237	2.85599	2.84007	EPA&DHA
8090639	ENSG00000196455	PIK3R4	3.03119	3.03531	3.00501	3.00436	EPA&DHA
8090772	ENSG00000163781	TOPBP1	2.82172	2.81973	2.80356	2.85532	EPA
8090960	ENSG00000138231	DBR1	2.11691	2.12651	2.06037	2.08807	DHA
8091078	ENSG00000114115	RBP1	2.9676	2.9747	2.96344	2.98421	DHA
8091354	ENSG00000071794	HLTF	2.91474	2.94599	2.90789	2.92323	EPA&DHA
8091458	ENSG00000120742	SERP1	3.21596	3.22266	3.20254	3.19896	DHA
8091485	ENSG00000181788	SIAH2	2.84788	2.80693	2.85197	2.81776	DHA
8091648	ENSG00000114850	SSR3	3.12093	3.09742	3.08969	3.1048	EPA&DHA
8091658	ENSG00000163660	CCNL1	2.98911	2.99065	3.00232	3.00016	EPA&DHA
8091954	ENSG00000173905	GOLIM4	3.23864	3.26906	3.24687	3.2452	EPA&DHA
8092067	ENSG00000163584	RPL22L1	2.15722	2.111	2.02365	2.12069	DHA
8092177	ENSG00000144959	NCEH1	2.60162	2.61428	2.62681	2.68408	EPA&DHA
8092321	ENSG00000043093	DCUN1D1	3.09687	3.11718	3.03954	3.11206	EPA&DHA
8092409	ENSG00000175193	PARL	2.70334	2.69023	2.69016	2.68204	EPA&DHA
8092418	ENSG00000114770	ABCC5	2.34083	2.39031	2.44977	2.42131	EPA&DHA
8092564	ENSG00000136527	TRA2B	3.14255	3.13067	3.11336	3.13734	EPA&DHA
8092933	ENSG00000114331	ACAP2	2.88023	2.91181	2.85611	2.89138	DHA
8093013	ENSG00000061938	TNK2	2.50523	2.52739	2.57815	2.57485	DHA
8093141	ENSG00000185798	WDR53	2.36007	2.37186	2.31392	2.34114	EPA&DHA
8093440	ENSG00000127418	FGFRL1	2.90238	2.91568	2.92388	2.90008	EPA&DHA
8093462	ENSG00000090316	MAEA	2.89945	2.88012	2.88775	2.91173	DHA
8093665	ENSG00000125388	GRK4	2.21837	2.232	2.18598	2.20816	EPA&DHA
8093961	ENSG00000170871	KIAA0232	2.78797	2.78583	2.76975	2.79149	DHA
8094169	ENSG00000137449	CPEB2	2.86713	2.90173	2.89377	2.89282	EPA&DHA
8094259	ENSG00000002549	LAP3	3.08978	3.10145	3.08963	3.08653	EPA&DHA
8094501	ENSG00000109689	STIM2	2.63993	2.63046	2.62279	2.63156	EPA&DHA
8094599	ENSG00000109787	KLF3	3.13017	3.11405	3.13282	3.11989	EPA&DHA
8094609	ENSG00000197712	FAM114A1	3.11398	3.13828	3.1454	3.1327	EPA
8095230	ENSG00000174780	SRP72	3.1909	3.19356	3.16791	3.19283	EPA&DHA
8095262	ENSG00000084093	REST	2.80173	2.82477	2.77191	2.81526	EPA&DHA
8095269	ENSG00000047315	POLR2B	2.98088	2.96997	2.9587	2.97321	DHA
8095773	ENSG00000138768	USO1	3.24604	3.26357	3.21956	3.25588	DHA
8096004	ENSG00000138756	BMP2K	2.73185	2.77155	2.74461	2.76089	DHA
8096224	ENSG00000172493	AFF1	3.16143	3.16856	3.17421	3.17525	EPA&DHA
8096335	ENSG00000138642	HERC6	2.49747	2.5413	2.53649	2.48952	DHA
8096489	ENSG00000163110	PDLIM5	3.23485	3.22974	3.19526	3.19995	DHA
8096669	ENSG00000168769	TET2	2.77186	2.84163	2.84654	2.82703	EPA&DHA
8096675	ENSG00000168769	TET2	2.80634	2.82589	2.8644	2.84818	EPA&DHA
8096718	ENSG00000164022	AIMP1	2.65108	2.63911	2.59911	2.62398	EPA&DHA
8097128	ENSG00000123737	EXOSC9	2.67012	2.64337	2.642	2.6485	EPA&DHA
8097148	ENSG00000138688	KIAA1109	3.00993	3.04261	3.01929	3.04354	EPA&DHA
8097262	ENSG00000145375	SPATA5	2.59529	2.65464	2.61237	2.62489	DHA
8097335	ENSG00000164070	HSPA4L	2.75031	2.76144	2.68843	2.82412	EPA&DHA
8097586	ENSG00000109458	GAB1	3.00207	3.04199	3.02835	3.03048	EPA&DHA
8097600	ENSG00000153147	SMARCA5	3.00646	2.99916	2.95942	2.98431	EPA&DHA
8098121	ENSG00000109756	RAPGEF2	2.97317	3.01795	3.00222	3.00066	EPA&DHA
8098263	ENSG00000129116	PALLD	2.25134	2.26074	2.21784	2.29318	EPA&DHA
8098328	ENSG00000109586	GALNT7	2.21906	2.21981	2.18496	2.20248	EPA&DHA
8098470	ENSG00000151718	WWC2	2.98829	3.02522	2.99959	3.00607	DHA
8098581	ENSG00000109762	SNX25	2.71648	2.74382	2.73395	2.72815	EPA
8098637	ENSG00000145476	CYP4V2	3.35133	3.36254	3.36977	3.35433	DHA
8098916	ENSG00000168936	TMEM129	2.91609	2.89916	2.93872	2.91555	EPA&DHA
8098924	ENSG00000168924	LETM1	2.74612	2.72636	2.74374	2.74085	EPA&DHA
8099037	ENSG00000109736	MFSD10	2.64034	2.60837	2.66704	2.64004	EPA
8099051	ENSG00000087269	NOP14	2.86504	2.86622	2.84841	2.83828	EPA&DHA
8099506	ENSG00000169762	TAPT1	3.063	3.07712	3.04197	3.05624	EPA&DHA
8099860	ENSG00000035928	RFC1	2.95469	2.99043	2.97351	2.98916	EPA&DHA
8100318	ENSG00000163069	SGCB	2.78816	2.87512	2.87282	2.91964	EPA&DHA
8100615	ENSG00000033178	UBA6	2.81691	2.83425	2.80006	2.86	DHA
8101158	ENSG00000138760	SCARB2	3.2368	3.24639	3.22256	3.2378	DHA
8101228	ENSG00000138767	CNOT6L	2.63533	2.66434	2.61477	2.63473	DHA
8101324	ENSG00000138668	HNRNPD	3.22366	3.23924	3.21755	3.22769	EPA
8101437	ENSG00000173085	COQ2	2.7218	2.70601	2.73288	2.73647	EPA&DHA
8101839	ENSG00000151247	EIF4E	1.92914	1.96283	1.905	1.95233	DHA
8101934	ENSG00000164031	DNAJB14	2.76736	2.80283	2.71829	2.79348	EPA&DHA
8101971	ENSG00000138814	PPP3CA	2.92982	2.95811	2.91044	2.94042	EPA&DHA
8102214	ENSG00000138801	PAPSS1	2.45603	2.45914	2.41842	2.47476	DHA
8102619	ENSG00000164111	ANXA5	3.15012	3.17847	3.16627	3.22933	EPA&DHA
8102713	ENSG00000170917	NUDT6	2.70305	2.7265	2.6891	2.70884	EPA&DHA
8102751	ENSG00000151466	SCLT1	2.46647	2.48025	2.4692	2.4704	EPA&DHA
8102848	ENSG00000145391	SETD7	3.15635	3.17764	3.16272	3.16138	EPA&DHA
8102862	ENSG00000196782	MAML3	2.72251	2.76062	2.75319	2.74793	EPA&DHA
8102938	ENSG00000170153	RNF150	2.42136	2.45383	2.44707	2.45093	EPA&DHA
8102982	ENSG00000109458	GAB1	2.39143	2.37924	2.35845	2.37943	EPA&DHA
8103011	ENSG00000164164	OTUD4	2.71611	2.71177	2.62976	2.67297	EPA&DHA
8103206	ENSG00000109670	FBXW7	2.64162	2.6943	2.62329	2.62875	EPA&DHA
8103524	ENSG00000170088	TMEM192	3.0294	3.02553	3.00521	2.99357	EPA&DHA
8103563	ENSG00000137628	DDX60	2.63781	2.68323	2.65427	2.6449	EPA&DHA
8103622	ENSG00000145439	CBR4	2.88246	2.94606	2.90542	2.88606	EPA&DHA
8103728	ENSG00000164104	HMGB2	2.43857	2.43829	2.39208	2.4406	EPA&DHA
8103881	ENSG00000182552	RWDD4	2.73775	2.7253	2.69411	2.69735	DHA
8104201	ENSG00000180104	EXOC3	2.78517	2.79683	2.83961	2.80154	DHA
8104298	ENSG00000145494	NDUFS6	2.86452	2.8863	2.90296	2.89013	DHA
8104506	ENSG00000038382	TRIO	2.89292	2.91998	2.93077	2.94366	DHA
8104601	ENSG00000176788	BASP1	2.79536	2.81407	2.84537	2.82844	EPA&DHA
8104838	ENSG00000168724	DNAJC21	2.91776	2.94761	2.91571	2.92244	EPA&DHA
8104912	ENSG00000145604	SKP2	2.99044	3.02602	3.02583	3.01787	DHA
8105436	ENSG00000095015	MAP3K1	2.89622	2.9252	2.89862	2.94138	EPA&DHA
8105499	ENSG00000164182	NDUFAF2	2.24993	2.22506	2.20342	2.21607	EPA&DHA
8105504	ENSG00000234545	FAM133B	2.81895	2.83985	2.78764	2.83277	EPA&DHA
8105778	ENSG00000145675	PIK3R1	3.31566	3.35269	3.33942	3.33397	EPA&DHA
8105842	ENSG00000153044	CENPH	1.49177	1.52348	1.41266	1.58389	EPA
8106068	ENSG00000131844	MCCC2	3.13897	3.15465	3.12605	3.12538	EPA&DHA
8106141	ENSG00000157107	FCHO2	2.86038	2.8656	2.8327	2.87333	DHA
8106181	ENSG00000145741	BTF3	3.07382	3.06801	3.03239	3.04415	EPA&DHA
8106429	ENSG00000164252	AGGF1	2.8509	2.8498	2.82287	2.83431	DHA
8106479	ENSG00000085365	SCAMP1	2.91306	2.90167	2.86527	2.90089	DHA
8106534	ENSG00000164329	PAPD4	2.98543	2.99335	2.96617	2.98496	EPA&DHA
8106709	ENSG00000152348	ATG10	2.5336	2.56745	2.5076	2.57882	EPA&DHA
8107133	ENSG00000145730	PAM	2.57988	2.59559	2.56438	2.59991	DHA
8107421	ENSG00000177879	AP3S1	2.97765	2.98371	2.91763	2.9546	EPA
8107470	ENSG00000187514	PTMA	3.60853	3.61036	3.59792	3.62439	EPA&DHA
8107814	ENSG00000066583	ISOC1	3.17139	3.17093	3.16079	3.16452	EPA&DHA
8107942	ENSG00000113522	RAD50	3.01689	3.04067	3.0094	3.03112	EPA&DHA
8108006	ENSG00000164406	LEAP2	3.38583	3.38535	3.38446	3.42605	EPA&DHA
8108163	ENSG00000181904	C5orf24	3.12696	3.13347	3.13111	3.15435	EPA&DHA
8108166	ENSG00000113621	TXNDC15	2.84759	2.84868	2.80497	2.81883	DHA
8108174	ENSG00000132570	PCBD2	2.56847	2.58397	2.56861	2.54029	EPA&DHA
8108370	ENSG00000120738	EGR1	3.16464	3.03152	3.14567	3.13746	EPA&DHA
8108472	ENSG00000185129	PURA	3.05718	3.08048	3.07782	3.07173	EPA
8108927	ENSG00000091009	RBM27	2.85046	2.85308	2.82061	2.84781	DHA
8109062	ENSG00000145868	FBXO38	2.90308	2.92148	2.89123	2.88981	EPA&DHA
8109283	ENSG00000070614	NDST1	3.23914	3.23152	3.25147	3.22694	EPA&DHA
8109612	ENSG00000170214	ADRA1B	2.78821	2.79951	2.80381	2.75791	EPA&DHA
8109999	ENSG00000113719	ERGIC1	3.2306	3.22884	3.24549	3.26313	EPA
8110090	ENSG00000164466	SFXN1	3.29749	3.2992	3.30849	3.29975	EPA&DHA
8110289	ENSG00000165671	NSD1	2.79294	2.80537	2.80431	2.81502	EPA&DHA
8110392	ENSG00000184840	TMED9	3.08355	3.07147	3.10621	3.0902	DHA
8110522	ENSG00000127022	CANX	3.52164	3.52136	3.51287	3.52251	EPA&DHA
8110569	ENSG00000161011	SQSTM1	3.05881	3.02077	3.03804	3.07455	EPA&DHA
8110678	ENSG00000164366	CCDC127	2.65604	2.66519	2.6565	2.6495	DHA
8110841	ENSG00000153395	LPCAT1	2.68091	2.69245	2.70646	2.70694	EPA&DHA
8110861	ENSG00000171421	MRPL36	3.0499	3.03771	3.04834	3.03583	DHA
8111153	ENSG00000145555	MYO10	2.8225	2.84811	2.84391	2.84053	EPA&DHA
8111331	ENSG00000113384	GOLPH3	3.16195	3.1459	3.12667	3.1431	DHA
8112182	ENSG00000155545	MIER3	2.72653	2.73725	2.68159	2.71328	EPA&DHA
8112376	ENSG00000123219	CENPK	1.77374	1.69907	1.62511	1.93479	EPA&DHA
8112857	ENSG00000177034	MTX3	2.66848	2.65565	2.64367	2.64268	EPA&DHA
8113023	ENSG00000164180	TMEM161B	2.99278	3.00257	2.97881	2.98034	EPA&DHA
8113083	ENSG00000113391	FAM172A	2.77414	2.79851	2.70832	2.75425	EPA&DHA
8113214	ENSG00000173221	GLRX	3.08587	3.08323	3.06835	3.05876	EPA&DHA
8113220	ENSG00000118985	ELL2	3.11537	3.10438	3.09453	3.07352	DHA
8113403	ENSG00000145723	GIN1	2.40389	2.41865	2.28029	2.34829	EPA&DHA
8113413	ENSG00000112874	NUDT12	2.82941	2.83252	2.79069	2.79373	EPA&DHA
8113445	ENSG00000145743	FBXL17	2.64018	2.65112	2.66393	2.65355	EPA&DHA
8113469	ENSG00000198961	PJA2	3.1197	3.11845	3.08236	3.10638	EPA&DHA
8113591	ENSG00000164219	PGGT1B	2.83604	2.85708	2.82168	2.84784	DHA
8113651	ENSG00000145782	ATG12	2.57557	2.5868	2.52389	2.59426	EPA&DHA
8114145	ENSG00000213585	VDAC1	2.9287	2.89496	2.88998	2.89827	DHA
8114193	ENSG00000152700	SAR1B	3.33026	3.33615	3.29168	3.33588	EPA&DHA
8114249	ENSG00000145824	CXCL14	3.06353	3.12084	3.13749	3.14814	EPA
8114476	ENSG00000120725	SIL1	2.90565	2.90091	2.9378	2.91049	DHA
8114628	ENSG00000170445	HARS	2.8945	2.88385	2.85117	2.88104	DHA
8114653	ENSG00000178913	TAF7	2.63562	2.63146	2.5878	2.5625	EPA&DHA
8114658	ENSG00000131504	DIAPH1	3.07511	3.08133	3.08226	3.07158	EPA&DHA
8114787	ENSG00000113552	GNPDA1	2.51775	2.51981	2.51838	2.52339	EPA&DHA
8114814	ENSG00000113580	NR3C1	2.98076	3.00292	2.99051	2.99973	EPA&DHA
8115168	ENSG00000086589	RBM22	2.85657	2.85844	2.82292	2.85151	DHA
8115464	ENSG00000135077	HAVCR2	2.32331	2.35845	2.34985	2.37793	EPA&DHA
8115783	ENSG00000072786	STK10	2.60218	2.60983	2.63827	2.67077	EPA&DHA
8115865	ENSG00000145919	BOD1	2.8728	2.86944	2.8818	2.8541	EPA&DHA
8115918	ENSG00000175416	CLTB	2.86064	2.84282	2.86803	2.87051	DHA
8115927	ENSG00000146083	RNF44	2.57017	2.5886	2.59856	2.61063	EPA&DHA
8115978	ENSG00000087206	UIMC1	2.47799	2.51395	2.4432	2.48508	EPA&DHA
8116113	ENSG00000146067	FAM193B	2.61461	2.62471	2.68736	2.63711	DHA
8116402	ENSG00000050748	MAPK9	2.90987	2.91067	2.90071	2.92009	EPA&DHA
8116622	ENSG00000137275	RIPK1	2.89849	2.8989	2.87362	2.90036	DHA
8116664	ENSG00000112739	PRPF4B	2.78717	2.80348	2.79432	2.80109	EPA&DHA
8116710	ENSG00000153046	CDYL	2.63004	2.64755	2.61608	2.62143	EPA
8116724	ENSG00000145982	FARS2	2.83327	2.83721	2.83439	2.82786	DHA
8116929	ENSG00000174748	RPL15	3.48473	3.49173	3.4641	3.48446	DHA
8116932	ENSG00000112137	PHACTR1	2.081	2.09579	2.09827	2.10117	DHA
8116969	ENSG00000225921	NOL7	2.88753	2.90477	2.84908	2.87429	DHA
8117020	ENSG00000007944	MYLIP	2.52162	2.56375	2.51885	2.53494	EPA&DHA
8117987	ENSG00000204564	C6orf136	2.52953	2.50607	2.54751	2.50505	EPA&DHA
8118158	ENSG00000204472	AIF1	2.61657	2.65037	2.67399	2.63373	EPA&DHA
8118324	ENSG00000166278	C2	3.37972	3.378	3.39192	3.3594	EPA&DHA
8118915	ENSG00000065029	ZNF76	2.80044	2.79611	2.83763	2.818	DHA
8119088	ENSG00000124762	CDKN1A	2.74084	2.64397	2.62277	2.82117	EPA&DHA
8119109	ENSG00000198663	C6orf89	2.99711	2.99932	2.9988	2.99428	DHA
8119153	ENSG00000111775	COX6A1	3.37348	3.37539	3.3788	3.37459	EPA&DHA
8119503	ENSG00000137413	TAF8	2.77799	2.77262	2.75905	2.76686	DHA
8119661	ENSG00000124541	RRP36	2.60717	2.58386	2.5438	2.58149	DHA
8119801	ENSG00000124574	ABCC10	2.49516	2.48225	2.53807	2.52686	EPA
8119829	ENSG00000137221	TJAP1	2.60589	2.59826	2.6373	2.59944	DHA
8119874	ENSG00000124688	MAD2L1BP	2.81913	2.7792	2.75738	2.75895	EPA&DHA
8120061	ENSG00000001561	ENPP4	2.53413	2.5254	2.47569	2.52187	EPA&DHA
8120992	ENSG00000188994	ZNF292	2.86292	2.88517	2.83506	2.85983	EPA&DHA
8121031	ENSG00000164414	SLC35A1	2.69628	2.70895	2.68044	2.65658	EPA&DHA
8121257	ENSG00000057657	PRDM1	2.3129	2.39331	2.41164	2.4373	DHA
8121365	ENSG00000118689	FOXO3	2.48558	2.48785	2.49427	2.49192	EPA&DHA
8121461	ENSG00000168438	CDC40	2.84259	2.87256	2.83264	2.84637	EPA&DHA
8121502	ENSG00000155115	GTF3C6	2.88742	2.85198	2.76685	2.85008	EPA&DHA
8121563	ENSG00000277443	MARCKS	2.82411	2.80742	2.82437	2.85394	DHA
8121734	ENSG00000111875	ASF1A	2.78647	2.79983	2.71208	2.769	EPA&DHA
8121838	ENSG00000111907	TPD52L1	2.93754	2.94542	2.93701	2.95856	EPA&DHA
8121886	ENSG00000111911	HINT3	2.75299	2.76141	2.70011	2.7445	EPA&DHA
8121911	ENSG00000203760	CENPW	1.528	1.49065	1.57555	1.62536	EPA&DHA
8122045	ENSG00000118507	AKAP7	2.53118	2.50161	2.458	2.49786	EPA
8122409	ENSG00000034693	PEX3	2.78504	2.80015	2.78023	2.79188	DHA
8122672	ENSG00000055208	TAB2	3.05122	3.0655	3.04787	3.05187	EPA&DHA
8123044	ENSG00000130338	TULP4	2.73221	2.73586	2.76347	2.75491	DHA
8123129	ENSG00000146457	WTAP	2.91059	2.90522	2.8583	2.87885	EPA&DHA
8123137	ENSG00000120437	ACAT2	3.08662	3.09741	3.10995	3.11179	EPA&DHA
8123148	ENSG00000112110	MRPL18	2.94386	2.97061	2.93625	2.96472	EPA&DHA
8123274	ENSG00000085511	MAP3K4	2.81048	2.83585	2.83338	2.83016	DHA
8123598	ENSG00000021355	SERPINB1	2.90544	2.82692	2.81401	2.88794	EPA&DHA
8123609	ENSG00000170542	SERPINB9	2.63497	2.61806	2.58901	2.63753	EPA
8123717	ENSG00000124787	RPP40	2.46212	2.41017	2.38944	2.43147	EPA&DHA
8123739	ENSG00000124785	NRN1	2.67717	2.73663	2.72054	2.65969	EPA&DHA
8123819	ENSG00000124802	EEF1E1	2.2356	2.15891	2.12118	2.18772	DHA
8123825	ENSG00000124786	SLC35B3	2.76288	2.77675	2.73819	2.76226	EPA&DHA
8123985	ENSG00000225921	NOL7	1.88288	1.89528	1.7656	1.77836	DHA
8124022	ENSG00000047579	DTNBP1	2.22498	2.24693	2.28212	2.25213	EPA
8124088	ENSG00000137177	KIF13A	2.79761	2.8065	2.80974	2.80121	DHA
8124553	ENSG00000187626	ZKSCAN4	2.08148	2.15187	2.10084	2.09598	EPA&DHA
8125360	ENSG00000204304	PBX2	2.88847	2.89516	2.91445	2.91406	EPA&DHA
8125512	ENSG00000168394	TAP1	2.84054	2.83908	2.89909	2.88891	DHA
8125649	ENSG00000223501	VPS52	2.98365	2.98744	3.03033	3.01001	EPA&DHA
8125919	ENSG00000096060	FKBP5	3.10953	3.0431	3.04307	3.04784	DHA
8126153	ENSG00000164626	KCNK5	2.60451	2.61816	2.58424	2.56323	EPA&DHA
8126279	ENSG00000095970	TREM2	1.88293	1.83722	1.85937	2.06871	EPA&DHA
8126452	ENSG00000124587	PEX6	2.62159	2.61278	2.6429	2.63182	DHA
8126512	ENSG00000112651	MRPL2	2.91534	2.90269	2.9232	2.90099	EPA&DHA
8126666	ENSG00000146232	NFKBIE	2.47499	2.44299	2.47017	2.50666	DHA
8126952	ENSG00000146457	WTAP	3.24955	3.24316	3.21272	3.24985	EPA&DHA
8127109	ENSG00000112144	ICK	2.85169	2.84763	2.82495	2.81894	EPA&DHA
8127145	ENSG00000012660	ELOVL5	3.335	3.33182	3.34601	3.38258	DHA
8127158	ENSG00000001084	GCLC	3.16996	3.19524	3.16806	3.18525	EPA&DHA
8127234	ENSG00000151914	DST	3.10486	3.1409	3.13356	3.12861	EPA&DHA
8127549	ENSG00000119899	SLC17A5	2.90275	2.91964	2.89686	2.93345	EPA&DHA
8127787	ENSG00000005700	IBTK	3.12252	3.12911	3.09206	3.12702	EPA&DHA
8127841	ENSG00000013375	PGM3	2.87366	2.8869	2.83739	2.89115	EPA
8127977	ENSG00000135316	SYNCRIP	2.95175	2.96021	2.92979	2.95819	EPA&DHA
8128123	ENSG00000025039	RRAGD	2.72271	2.74336	2.63586	2.67472	DHA
8128133	ENSG00000083099	LYRM2	2.78459	2.77792	2.76196	2.76424	EPA&DHA
8128138	ENSG00000112159	MDN1	2.85284	2.93682	2.90776	2.87704	DHA
8128247	ENSG00000112182	BACH2	2.53936	2.491	2.52571	2.43161	EPA&DHA
8128592	ENSG00000057663	ATG5	2.83021	2.85581	2.81858	2.84339	EPA
8128606	ENSG00000130347	RTN4IP1	2.29772	2.29903	2.29659	2.34127	EPA&DHA
8129181	ENSG00000047932	GOPC	2.90932	2.94444	2.90824	2.93002	EPA&DHA
8129773	ENSG00000029363	BCLAF1	3.03113	3.03484	3.01799	3.01904	EPA&DHA
8129880	ENSG00000112378	PERP	3.16641	3.11733	3.12749	3.17127	EPA&DHA
8130013	ENSG00000112425	EPM2A	2.41817	2.39608	2.3865	2.38129	EPA&DHA
8130087	ENSG00000131013	PPIL4	2.64528	2.66553	2.59172	2.61188	EPA&DHA
8130102	ENSG00000186625	KATNA1	2.39369	2.37909	2.34393	2.34078	EPA&DHA
8130191	ENSG00000155906	RMND1	2.49801	2.53279	2.48919	2.47596	EPA&DHA
8130624	ENSG00000085511	MAP3K4	2.34488	2.33807	2.36183	2.33344	DHA
8130997	ENSG00000197461	PDGFA	1.65366	1.68193	1.68846	1.66398	DHA
8131195	ENSG00000174945	AMZ1	2.20507	2.18538	2.16075	2.22909	EPA&DHA
8131356	ENSG00000122674	CCZ1	2.90373	2.8894	2.87744	2.89498	EPA&DHA
8131414	ENSG00000136247	ZDHHC4	2.98433	2.96974	2.99003	2.96659	EPA&DHA
8131519	ENSG00000106443	PHF14	2.8373	2.86188	2.82777	2.85295	EPA&DHA
8131573	ENSG00000122644	ARL4A	2.16428	2.0873	2.12903	2.09541	EPA&DHA
8131844	ENSG00000136235	GPNMB	2.92421	2.9417	2.97589	3.05659	EPA&DHA
8131927	ENSG00000105926	MPP6	2.91343	2.95268	2.8516	2.93361	EPA&DHA
8131975	ENSG00000106052	TAX1BP1	3.01225	3.00194	2.96654	3.0005	EPA&DHA
8132062	ENSG00000180233	ZNRF2	2.82691	2.79381	2.79713	2.78689	EPA&DHA
8132417	ENSG00000065883	CDK13	2.99846	3.02628	3.01323	3.01874	EPA&DHA
8132897	ENSG00000132434	LANCL2	2.92262	2.88728	2.89183	2.91582	EPA&DHA
8132980	ENSG00000182095	TNRC18	2.711	2.70432	2.73892	2.70748	EPA&DHA
8133114	ENSG00000196715	VKORC1L1	3.0178	3.02128	2.99376	2.99332	DHA
8133119	ENSG00000196715	VKORC1L1	2.16743	2.22717	2.16999	2.20326	DHA
8133145	ENSG00000241258	CRCP	2.88706	2.88342	2.84515	2.86316	DHA
8133788	ENSG00000127947	PTPN12	2.7868	2.77995	2.73711	2.78408	EPA&DHA
8133876	ENSG00000135218	CD36	2.89678	2.94113	2.97041	2.94978	DHA
8134122	ENSG00000127914	AKAP9	2.90161	2.95759	2.91606	2.90753	EPA&DHA
8134201	ENSG00000157259	GATAD1	2.77225	2.7781	2.78725	2.77094	DHA
8134257	ENSG00000127920	GNG11	2.99479	2.99117	2.96304	2.96205	EPA&DHA
8134552	ENSG00000130429	ARPC1B	3.11042	3.10819	3.1056	3.15443	EPA&DHA
8134599	ENSG00000160917	CPSF4	2.75308	2.75596	2.77958	2.73374	DHA
8134680	ENSG00000106261	ZKSCAN1	3.05594	3.11117	3.10169	3.05379	EPA&DHA
8134699	ENSG00000168090	COPS6	3.14656	3.15647	3.14322	3.13344	DHA
8135181	ENSG00000161036	LRWD1	2.60742	2.56015	2.61101	2.60737	DHA
8135410	ENSG00000105865	DUS4L	2.38279	2.39336	2.35926	2.3607	EPA
8135576	ENSG00000135269	TES	2.79768	2.76851	2.74433	2.8401	EPA&DHA
8135594	ENSG00000105974	CAV1	2.9569	2.98468	2.95109	2.95254	DHA
8136067	ENSG00000158457	TSPAN33	2.96686	3.00957	3.00844	2.97359	DHA
8136347	ENSG00000122786	CALD1	3.08771	3.12443	3.08643	3.11773	EPA&DHA
8136516	ENSG00000157741	UBN2	2.76737	2.81613	2.80338	2.79095	EPA
8136539	ENSG00000146963	LUC7L2	3.01069	3.03752	3.04536	3.02554	EPA&DHA
8136557	ENSG00000059377	TBXAS1	2.63744	2.64582	2.6895	2.64526	EPA&DHA
8136849	ENSG00000197448	GSTK1	3.29514	3.29179	3.3046	3.29293	EPA&DHA
8137232	ENSG00000171115	GIMAP8	2.61649	2.67724	2.6795	2.64251	DHA
8137404	ENSG00000033100	CHPF2	2.71059	2.69818	2.75249	2.72473	EPA&DHA
8137584	ENSG00000146909	NOM1	2.71544	2.72282	2.71651	2.72676	DHA
8137670	ENSG00000197461	PDGFA	2.543	2.49815	2.51143	2.6426	DHA
8137700	ENSG00000146540	C7orf50	2.6788	2.64612	2.64423	2.67235	EPA&DHA
8137798	ENSG00000157778	PSMG3	2.75393	2.72516	2.72254	2.73912	EPA&DHA
8137942	ENSG00000182095	TNRC18	2.77053	2.77241	2.80343	2.76869	EPA&DHA
8137953	ENSG00000182095	TNRC18	2.79986	2.80269	2.80988	2.80576	EPA&DHA
8137959	ENSG00000182095	TNRC18	2.51237	2.521	2.53829	2.5161	EPA&DHA
8137979	ENSG00000075624	ACTB	3.612	3.60793	3.60556	3.62655	EPA
8138067	ENSG00000008256	CYTH3	2.5347	2.53247	2.52269	2.54485	EPA&DHA
8138128	ENSG00000122674	CCZ1	2.93751	2.9228	2.90685	2.93297	EPA&DHA
8138370	ENSG00000106524	ANKMY2	2.60919	2.63684	2.58675	2.59829	DHA
8139003	ENSG00000122557	HERPUD2	3.06407	3.06974	3.07784	3.06729	EPA&DHA
8139198	ENSG00000182552	RWDD4	2.87712	2.85851	2.84597	2.84294	DHA
8139207	ENSG00000122641	INHBA	2.70765	2.7116	2.71911	2.74893	EPA&DHA
8139232	ENSG00000106588	PSMA2	3.27228	3.29434	3.25814	3.27965	DHA
8139392	ENSG00000136271	DDX56	2.95301	2.95246	2.95228	2.96289	DHA
8139421	ENSG00000105968	H2AFV	2.88105	2.90496	2.85379	2.8702	EPA&DHA
8139500	ENSG00000136205	TNS3	3.09716	3.06916	3.09952	3.1013	EPA&DHA
8139706	ENSG00000132432	SEC61G	2.64754	2.76119	2.66381	2.69774	DHA
8139758	ENSG00000106153	CHCHD2	3.07764	3.03723	3.04205	3.02634	EPA&DHA
8139859	ENSG00000169919	GUSB	3.12817	3.12808	3.1138	3.13287	EPA&DHA
8139891	ENSG00000126524	SBDS	3.25907	3.24515	3.25535	3.24499	EPA&DHA
8139921	ENSG00000183166	CALN1	1.70462	1.81184	1.7949	1.8043	DHA
8140070	ENSG00000106638	TBL2	2.70527	2.70984	2.72175	2.69904	DHA
8140463	ENSG00000127951	FGL2	2.9644	3.01564	3.01437	3.01748	DHA
8140500	ENSG00000135211	TMEM60	2.69583	2.70034	2.6647	2.64953	EPA
8140814	ENSG00000075303	SLC25A40	2.81784	2.82003	2.74413	2.81465	DHA
8140942	ENSG00000234545	FAM133B	2.81982	2.84129	2.78497	2.83286	EPA&DHA
8141526	ENSG00000166925	TSC22D4	2.41001	2.38743	2.42367	2.42601	DHA
8141560	ENSG00000106327	TFR2	3.44139	3.4672	3.48785	3.44389	DHA
8141898	ENSG00000105821	DNAJC2	2.66078	2.66049	2.59286	2.63757	EPA&DHA
8142332	ENSG00000184903	IMMP2L	2.39216	2.436	2.37963	2.42027	EPA&DHA
8142345	ENSG00000128512	DOCK4	2.93841	2.9722	2.97363	2.95904	EPA&DHA
8142945	ENSG00000158623	COPG2	2.18506	2.18608	2.14987	2.21512	DHA
8143088	ENSG00000080802	CNOT4	2.87071	2.86749	2.86261	2.86439	EPA&DHA
8143188	ENSG00000182158	CREB3L2	2.94393	2.9533	2.97581	2.97349	EPA
8143247	ENSG00000122778	KIAA1549	2.29674	2.27061	2.29743	2.32202	EPA
8143279	ENSG00000105939	ZC3HAV1	3.01309	3.01425	2.98879	3.01523	EPA&DHA
8143307	ENSG00000064393	HIPK2	3.23381	3.23634	3.24245	3.22694	DHA
8143663	ENSG00000106462	EZH2	2.31266	2.22965	2.25255	2.3332	EPA&DHA
8143714	ENSG00000196453	ZNF777	2.60201	2.63373	2.60175	2.60489	EPA&DHA
8143863	ENSG00000164896	FASTK	2.65105	2.61834	2.67682	2.64142	EPA
8143961	ENSG00000106617	PRKAG2	2.8872	2.89687	2.92869	2.87451	EPA&DHA
8144036	ENSG00000196584	XRCC2	1.82641	1.75007	1.78781	1.97181	DHA
8144528	ENSG00000173273	TNKS	2.90079	2.93529	2.91917	2.93689	EPA&DHA
8144669	ENSG00000079459	FDFT1	3.25977	3.29337	3.30295	3.34076	DHA
8144917	ENSG00000175445	LPL	2.01621	2.02115	2.05198	2.22219	EPA&DHA
8145122	ENSG00000104635	SLC39A14	3.40029	3.40876	3.40718	3.38974	EPA&DHA
8145365	ENSG00000147459	DOCK5	2.84834	2.88199	2.92066	2.93535	EPA&DHA
8145555	ENSG00000168077	SCARA3	2.39174	2.40195	2.38754	2.40162	EPA&DHA
8145702	ENSG00000165392	WRN	2.64948	2.65959	2.59013	2.64346	EPA&DHA
8145889	ENSG00000187840	EIF4EBP1	2.73645	2.74523	2.79819	2.73618	DHA
8145894	ENSG00000129691	ASH2L	3.08313	3.11272	3.08024	3.09596	DHA
8145914	ENSG00000156735	BAG4	2.77866	2.80429	2.78824	2.81246	EPA&DHA
8146130	ENSG00000147536	GINS4	1.91999	1.92588	1.96469	2.05831	EPA&DHA
8146198	ENSG00000070501	POLB	2.80702	2.84161	2.79864	2.8465	EPA&DHA
8146427	ENSG00000168300	PCMTD1	2.3443	2.32329	2.20655	2.29749	EPA&DHA
8146637	ENSG00000185728	YTHDF3	3.04262	3.04578	2.9918	3.0324	EPA&DHA
8146649	ENSG00000066855	MTFR1	3.07774	3.09566	3.07648	3.08251	EPA&DHA
8146921	ENSG00000121039	RDH10	3.26099	3.25982	3.24311	3.22971	EPA&DHA
8147040	ENSG00000205189	ZBTB10	2.60563	2.62474	2.60335	2.59874	DHA
8147049	ENSG00000164687	FABP5	2.27397	2.26474	2.31896	2.45916	EPA&DHA
8147156	ENSG00000123124	WWP1	3.32974	3.35423	3.33789	3.33043	EPA&DHA
8147262	ENSG00000155100	OTUD6B	2.78102	2.78722	2.74281	2.77383	DHA
8147580	ENSG00000132549	VPS13B	2.78028	2.81716	2.80801	2.81872	EPA&DHA
8147724	ENSG00000155097	ATP6V1C1	2.79902	2.78624	2.73459	2.77725	DHA
8147785	ENSG00000164934	DCAF13	2.5658	2.54129	2.50538	2.54128	EPA&DHA
8148208	ENSG00000176853	FAM91A1	3.06862	3.07454	3.03582	3.05572	EPA&DHA
8148270	ENSG00000147684	NDUFB9	3.19019	3.18581	3.18418	3.17908	EPA&DHA
8148333	ENSG00000132294	EFR3A	3.1756	3.18497	3.16396	3.19619	DHA
8148572	ENSG00000160932	LY6E	3.26512	3.29358	3.30361	3.29682	EPA&DHA
8148710	ENSG00000178896	EXOSC4	2.79556	2.75028	2.74524	2.75772	DHA
8148824	ENSG00000185122	HSF1	2.81085	2.79339	2.8001	2.79001	EPA
8148850	ENSG00000173137	ADCK5	2.47056	2.4853	2.53761	2.49393	DHA
8149258	ENSG00000147324	MFHAS1	2.6395	2.62894	2.63574	2.65735	EPA&DHA
8149264	ENSG00000173281	PPP1R3B	2.9612	2.97668	2.99169	2.99416	EPA&DHA
8149296	ENSG00000254093	PINX1	2.12371	2.10066	2.10464	2.11999	EPA&DHA
8149330	ENSG00000164733	CTSB	3.49445	3.48343	3.47468	3.4784	EPA&DHA
8149345	ENSG00000164733	CTSB	2.13049	2.10002	2.16654	2.09609	EPA&DHA
8149413	ENSG00000164741	DLC1	2.50074	2.53292	2.49862	2.50847	DHA
8149448	ENSG00000038945	MSR1	2.55783	2.56326	2.59137	2.61727	EPA&DHA
8149475	ENSG00000198791	CNOT7	3.09498	3.07948	3.04425	3.05798	EPA&DHA
8149857	ENSG00000104756	KCTD9	2.68326	2.70194	2.69901	2.675	DHA
8149927	ENSG00000120885	CLU	3.618	3.62578	3.62383	3.6231	EPA&DHA
8150103	ENSG00000197265	GTF2E2	2.77798	2.76485	2.72072	2.727	EPA&DHA
8150206	ENSG00000161654	LSM12	3.23851	3.23763	3.23008	3.24887	EPA&DHA
8150592	ENSG00000221869	CEBPD	3.24832	3.23106	3.23873	3.19223	EPA&DHA
8150714	ENSG00000168300	PCMTD1	3.01964	3.04648	2.97196	3.01406	EPA&DHA
8150757	ENSG00000023287	RB1CC1	2.84019	2.84551	2.78626	2.8099	EPA&DHA
8150818	ENSG00000187735	TCEA1	3.12244	3.14832	3.12574	3.13075	EPA&DHA
8151056	ENSG00000172817	CYP7B1	3.05805	3.05852	3.02695	3.01366	DHA
8151066	ENSG00000104442	ARMC1	2.77539	2.7551	2.71776	2.74778	EPA&DHA
8151074	ENSG00000205268	PDE7A	2.32613	2.32254	2.27031	2.36294	DHA
8151118	ENSG00000175073	VCPIP1	2.92056	2.92053	2.88769	2.91823	EPA&DHA
8151935	ENSG00000156482	RPL30	3.55608	3.56076	3.52925	3.55035	DHA
8152111	ENSG00000120963	ZNF706	2.79644	2.82416	2.77504	2.81079	DHA
8152215	ENSG00000155090	KLF10	3.04363	3.01058	3.00836	3.04778	DHA
8152477	ENSG00000164754	RAD21	2.86836	2.87863	2.84671	2.87734	EPA&DHA
8152597	ENSG00000172172	MRPL13	2.39014	2.33714	2.29958	2.34245	EPA&DHA
8152656	ENSG00000165156	ZHX1	3.04435	3.0736	3.02863	3.04186	DHA
8152759	ENSG00000147687	TATDN1	2.4228	2.46948	2.39505	2.40636	DHA
8152867	ENSG00000153317	ASAP1	2.85965	2.8841	2.87157	2.89981	EPA&DHA
8153497	ENSG00000180900	SCRIB	2.42577	2.40665	2.45595	2.4317	DHA
8153550	ENSG00000185189	NRBP2	2.9569	2.94159	3.02577	2.95387	DHA
8153568	ENSG00000178209	PLEC	2.89238	2.9048	2.93664	2.92019	EPA&DHA
8153664	ENSG00000261236	BOP1	2.65295	2.60122	2.65961	2.65696	DHA
8153678	ENSG00000261236	BOP1	2.61917	2.61108	2.55512	2.611	DHA
8153684	ENSG00000185000	DGAT1	3.05076	3.08203	3.10869	3.11523	EPA&DHA
8153896	ENSG00000196378	ZNF34	2.25994	2.23492	2.25908	2.25805	EPA
8153939	ENSG00000185000	DGAT1	3.05076	3.08203	3.10869	3.11523	EPA&DHA
8154059	ENSG00000080503	SMARCA2	3.00244	3.04712	3.03505	3.03718	EPA&DHA
8154153	ENSG00000106993	CDC37L1	2.97597	2.96096	2.90416	2.94302	DHA
8154725	ENSG00000111057	KRT18	3.23745	3.17414	3.17157	3.24206	EPA&DHA
8154733	ENSG00000122729	ACO1	3.37349	3.38457	3.37089	3.37735	EPA&DHA
8154760	ENSG00000188133	TMEM215	1.98304	1.95792	1.94911	1.90991	DHA
8154951	ENSG00000135821	GLUL	3.42922	3.42387	3.42815	3.43792	DHA
8155073	ENSG00000159884	CCDC107	2.67084	2.64105	2.65706	2.67332	EPA&DHA
8155234	ENSG00000147905	ZCCHC7	2.64963	2.63843	2.61102	2.61997	EPA&DHA
8155699	ENSG00000165060	FXN	3.11979	3.12379	3.11816	3.10338	EPA&DHA
8155946	ENSG00000197969	VPS13A	2.77896	2.8008	2.76263	2.79928	EPA&DHA
8156309	ENSG00000130222	GADD45G	3.0658	2.9914	2.99003	2.92584	DHA
8156321	ENSG00000165025	SYK	2.49973	2.541	2.54008	2.59811	EPA&DHA
8156452	ENSG00000048828	FAM120A	2.9811	2.99506	3.00067	2.99155	EPA&DHA
8156575	ENSG00000166454	ATMIN	2.83172	2.84326	2.83099	2.80266	DHA
8156750	ENSG00000136938	ANP32B	3.01462	3.01853	2.98305	3.0095	EPA&DHA
8156945	ENSG00000155827	RNF20	2.73889	2.76858	2.74294	2.76023	EPA&DHA
8156982	ENSG00000136824	SMC2	2.48873	2.5199	2.46083	2.55134	DHA
8157038	ENSG00000070214	SLC44A1	3.0213	3.03524	2.9689	3.00403	DHA
8157074	ENSG00000106692	FKTN	2.49015	2.48194	2.40647	2.45605	EPA&DHA
8157203	ENSG00000059769	DNAJC25	2.87137	2.9024	2.87481	2.85823	EPA&DHA
8157246	ENSG00000165185	KIAA1958	2.63658	2.66915	2.65049	2.6024	DHA
8157253	ENSG00000148158	SNX30	2.78975	2.79106	2.81026	2.8018	EPA
8157270	ENSG00000136868	SLC31A1	3.3595	3.38467	3.37224	3.36074	EPA&DHA
8157383	ENSG00000196739	COL27A1	2.60427	2.62571	2.69553	2.6671	EPA&DHA
8158298	ENSG00000119392	GLE1	2.78882	2.78043	2.79974	2.76394	EPA&DHA
8158317	ENSG00000197694	SPTAN1	3.05017	3.06144	3.07053	3.10629	EPA&DHA
8158424	ENSG00000136802	LRRC8A	2.88925	2.87515	2.89376	2.92246	DHA
8158918	ENSG00000125484	GTF3C4	2.53132	2.52482	2.52155	2.51144	EPA&DHA
8159249	ENSG00000122140	MRPS2	3.03985	3.04124	3.02868	3.03957	EPA&DHA
8159337	ENSG00000165688	PMPCA	2.97531	2.94872	2.96133	2.96924	DHA
8159616	ENSG00000188566	NDOR1	2.31444	2.26782	2.31057	2.32139	DHA
8160151	ENSG00000175893	ZDHHC21	2.66882	2.69148	2.60588	2.67578	EPA&DHA
8160213	ENSG00000155158	TTC39B	2.44023	2.42473	2.38546	2.33826	DHA
8160953	ENSG00000165282	PIGO	2.8576	2.84769	2.86462	2.84774	EPA
8161056	ENSG00000137076	TLN1	3.10775	3.10256	3.12121	3.13108	EPA&DHA
8161224	ENSG00000168795	ZBTB5	2.50183	2.51739	2.49493	2.48589	DHA
8161648	ENSG00000119138	KLF9	3.05802	3.03553	3.05259	3.00459	EPA
8161857	ENSG00000135002	RFK	2.83815	2.83004	2.80913	2.83198	EPA
8162006	ENSG00000165113	GKAP1	2.27587	2.33134	2.22924	2.24637	DHA
8162147	ENSG00000083223	ZCCHC6	3.10008	3.11624	3.07953	3.08265	EPA&DHA
8162264	ENSG00000148090	AUH	2.94588	2.95307	2.92772	2.9207	EPA&DHA
8162313	ENSG00000196305	IARS	2.99199	2.97728	2.98594	3.0062	EPA&DHA
8162352	ENSG00000198000	NOL8	2.74127	2.75621	2.72139	2.74212	EPA&DHA
8162421	ENSG00000127080	IPPK	2.64568	2.6339	2.61253	2.6397	EPA
8162462	ENSG00000048828	FAM120A	3.23222	3.22551	3.25603	3.24273	EPA&DHA
8162696	ENSG00000136936	XPA	2.78581	2.81999	2.76737	2.78114	EPA&DHA
8162729	ENSG00000106785	TRIM14	2.91352	2.93241	2.98019	2.9719	DHA
8162833	ENSG00000023318	ERP44	3.12457	3.12526	3.10126	3.12242	EPA&DHA
8162940	ENSG00000165029	ABCA1	3.19316	3.20049	3.18925	3.17345	EPA&DHA
8163733	ENSG00000136861	CDK5RAP2	2.72547	2.7521	2.76075	2.79693	DHA
8163775	ENSG00000106780	MEGF9	3.20374	3.24019	3.20885	3.23267	EPA&DHA
8163882	ENSG00000119396	RAB14	3.26469	3.28533	3.2513	3.27297	DHA
8163999	ENSG00000186130	ZBTB6	2.31388	2.28619	2.22245	2.25486	EPA&DHA
8164034	ENSG00000119522	DENND1A	2.78404	2.80183	2.812	2.78941	DHA
8164607	ENSG00000187239	FNBP1	2.87287	2.87972	2.87567	2.87987	DHA
8164701	ENSG00000107290	SETX	2.99415	2.9992	2.99103	3.00132	EPA&DHA
8164729	ENSG00000125482	TTF1	1.75848	1.7783	1.73208	1.7299	EPA&DHA
8164872	ENSG00000148297	MED22	2.51051	2.52394	2.51437	2.56289	DHA
8164995	ENSG00000169925	BRD3	2.652	2.64647	2.66683	2.6773	EPA&DHA
8165309	ENSG00000107223	EDF1	3.45894	3.47371	3.46724	3.48652	DHA
8165575	ENSG00000130653	PNPLA7	2.71757	2.7478	2.8182	2.76201	EPA&DHA
8165622	ENSG00000165724	ZMYND19	2.65065	2.64608	2.66513	2.66079	DHA
8165653	ENSG00000198888	ND1	3.68412	3.67974	3.67796	3.68063	EPA
8165658	ENSG00000198763	ND2	2.40025	2.35483	2.42775	2.34515	DHA
8165672	ENSG00000035928	RFC1	2.31948	2.08173	2.10148	1.91532	EPA&DHA
8165676	ENSG00000198886	ND4	3.65558	3.65869	3.65568	3.65704	EPA&DHA
8165686	ENSG00000198786	ND5	3.66794	3.66776	3.66594	3.67041	DHA
8165703	ENSG00000087206	UIMC1	2.82212	2.80403	2.82248	2.77551	EPA&DHA
8165705	ENSG00000198695	ND6	2.81319	2.7454	2.79428	2.73982	DHA
8166098	ENSG00000123595	RAB9A	2.77184	2.75889	2.73982	2.74275	EPA&DHA
8166104	ENSG00000046651	OFD1	2.57141	2.58187	2.56464	2.5808	DHA
8166124	ENSG00000170035	UBE2E3	2.16445	2.14046	2.08742	2.12195	DHA
8166219	ENSG00000169895	SYAP1	3.01663	3.01839	2.99041	2.97518	EPA&DHA
8166230	ENSG00000086712	TXLNG	2.78822	2.79837	2.75416	2.73546	DHA
8166455	ENSG00000123131	PRDX4	3.10373	3.09451	3.08738	3.07558	DHA
8166469	ENSG00000130066	SAT1	3.41292	3.40861	3.40908	3.40874	DHA
8166723	ENSG00000047597	XK	2.22328	2.17447	2.23515	2.23293	EPA&DHA
8166826	ENSG00000124486	USP9X	3.16442	3.18456	3.16817	3.18225	EPA&DHA
8167443	ENSG00000269313	MAGIX	2.32376	2.35481	2.38196	2.31292	EPA
8167603	ENSG00000171365	CLCN5	2.77402	2.82323	2.81139	2.79964	EPA
8167965	ENSG00000147065	MSN	3.08818	3.11157	3.14476	3.19189	EPA&DHA
8168179	ENSG00000082458	DLG3	1.89052	1.89825	1.83854	1.88323	DHA
8168424	ENSG00000147100	SLC16A2	3.11837	3.13999	3.14621	3.13497	DHA
8168472	ENSG00000165240	ATP7A	2.59306	2.61494	2.55663	2.59499	EPA&DHA
8168691	ENSG00000147202	DIAPH2	2.94628	2.98392	2.93316	2.96555	EPA&DHA
8168875	ENSG00000102401	ARMCX3	2.52274	2.58817	2.55605	2.58594	EPA&DHA
8169352	ENSG00000101888	NXT2	2.58601	2.55467	2.47884	2.51465	EPA&DHA
8169701	ENSG00000232119	MCTS1	2.614	2.59591	2.5423	2.58653	EPA&DHA
8169750	ENSG00000101972	STAG2	2.94809	2.96166	2.89046	2.93073	EPA&DHA
8169868	ENSG00000156697	UTP14A	2.55232	2.5228	2.47338	2.49898	EPA&DHA
8169984	ENSG00000165704	HPRT1	2.84274	2.81804	2.75437	2.71526	EPA&DHA
8170097	ENSG00000198689	SLC9A6	2.77371	2.77118	2.75578	2.79605	EPA&DHA
8170166	ENSG00000102241	HTATSF1	2.57048	2.5709	2.5213	2.56102	DHA
8170326	ENSG00000102081	FMR1	2.89125	2.91719	2.88355	2.89112	EPA&DHA
8170479	ENSG00000160131	VMA21	2.5986	2.59168	2.54907	2.58295	EPA&DHA
8170662	ENSG00000130821	SLC6A8	2.46781	2.41494	2.49829	2.41868	EPA&DHA
8170775	ENSG00000180879	SSR4	2.73451	2.73464	2.74806	2.71805	DHA
8170850	ENSG00000102119	EMD	2.84739	2.84145	2.84254	2.82271	EPA&DHA
8170971	ENSG00000130826	DKC1	2.66147	2.63127	2.61162	2.6409	EPA
8171921	ENSG00000198947	DMD	2.61614	2.64205	2.61648	2.58575	DHA
8172296	ENSG00000147123	NDUFB11	3.22003	3.20937	3.21995	3.20633	EPA&DHA
8172905	ENSG00000072506	HSD17B10	3.20206	3.21098	3.23738	3.20104	EPA&DHA
8172914	ENSG00000086758	HUWE1	3.12812	3.13305	3.14363	3.14776	EPA&DHA
8173148	ENSG00000182518	FAM104B	2.53149	2.49914	2.51084	2.48932	EPA
8173373	ENSG00000120509	PDZD11	2.2267	2.21072	2.19834	2.22244	DHA
8173766	ENSG00000165288	BRWD3	2.76462	2.78494	2.72582	2.7317	EPA&DHA
8174361	ENSG00000157514	TSC22D3	2.98091	2.92282	2.89772	2.8966	EPA&DHA
8174509	ENSG00000174021	GNG5	3.24002	3.22042	3.20989	3.22521	EPA&DHA
8174794	ENSG00000158290	CUL4B	2.74302	2.74276	2.7111	2.70275	DHA
8174893	ENSG00000125676	THOC2	2.93041	2.93833	2.90059	2.93328	EPA&DHA
8175052	ENSG00000156709	AIFM1	3.1334	3.15103	3.13274	3.14997	DHA
8175102	ENSG00000165675	ENOX2	2.61802	2.61732	2.60928	2.60563	EPA
8175177	ENSG00000076770	MBNL3	3.23422	3.2323	3.20901	3.19006	EPA&DHA
8175393	ENSG00000129675	ARHGEF6	2.61277	2.64744	2.6702	2.66588	DHA
8175492	ENSG00000101974	ATP11C	3.11632	3.17194	3.1643	3.15853	EPA&DHA
8175585	ENSG00000167522	ANKRD11	2.43257	2.4654	2.51407	2.47089	EPA&DHA
8175933	ENSG00000102032	RENBP	2.23071	2.19038	2.22277	2.21242	EPA
8176026	ENSG00000196924	FLNA	2.91675	2.94392	2.9289	2.99278	EPA
8176093	ENSG00000196976	LAGE3	2.48518	2.47992	2.51589	2.49063	EPA&DHA
8176117	ENSG00000071889	FAM3A	2.89507	2.89978	2.92824	2.90607	DHA
8176191	ENSG00000205581	HMGN1	3.14323	3.16221	3.1687	3.18008	EPA&DHA
8176384	ENSG00000067646	ZFY	1.68347	1.45668	1.56403	1.59767	EPA
8177137	ENSG00000183878	UTY	1.64404	1.26848	1.4143	1.56781	EPA&DHA
8177601	ENSG00000131844	MCCC2	3.13897	3.15465	3.12605	3.12538	EPA&DHA
8177851	ENSG00000204564	C6orf136	2.5013	2.48082	2.52115	2.47935	EPA&DHA
8177996	ENSG00000204472	AIF1	2.61657	2.65037	2.67399	2.63373	EPA&DHA
8178095	ENSG00000166278	C2	3.39196	3.39117	3.40409	3.37599	EPA&DHA
8178867	ENSG00000168394	TAP1	2.84054	2.83908	2.89909	2.88891	DHA
8178917	ENSG00000223501	VPS52	2.98365	2.98744	3.03033	3.01001	EPA&DHA
8179167	ENSG00000204564	C6orf136	2.5013	2.48082	2.52115	2.47935	EPA&DHA
8179276	ENSG00000204472	AIF1	2.61657	2.65037	2.67399	2.63373	EPA&DHA
8179331	ENSG00000166278	C2	3.39196	3.39117	3.40409	3.37599	EPA&DHA
8180061	ENSG00000168394	TAP1	2.84054	2.83908	2.89909	2.88891	DHA
8180123	ENSG00000223501	VPS52	3.00044	3.00316	3.04572	3.02708	EPA&DHA
