# Supplementary material for: Multi‐omic network analysis identified betacellulin as a novel target of omega‐3 fatty acid attenuation of western diet‐induced nonalcoholic steatohepatitis
Source: EMBO Mol Med. 2023 Oct 20;15(11):e18367. doi: 10.15252/emmm.202318367 (PMC10630881; doi:10.15252/emmm.202318367)
Supplement: Supplementary file 7 — Dataset EV5 [file EMMM-15-e18367-s012.xlsx]

## Sheet: Dataset EV5
Dataset EV5	Gene expression from LX2 cells with or without BTC treatment mapped on to the NASH network genes
UniqueID (human Ensembl)	human Symbol	Geom mean Veh_BTC	Geom mean Veh_Veh	Fold-change (Veh_BTC vs Veh_Veh)	Fold-change (OLA_BTC vs OLA_Veh)	Veh_BTC vs Veh_Veh (paired, two sided t-test)	FDR (Veh_BTC vs Veh_Veh)
ENSG00000162384	C1orf123	48.19	41.24	1.17	0.97	0.2761
ENSG00000110696	C11orf58	33.96	38.22	0.89	1.3	0.678942
ENSG00000171159	C9orf16	11.65	9.91	1.18	0.95	0.138679
ENSG00000137720	C11orf1	2.23	2.42	0.92	0.95	0.798874
ENSG00000182307	C8orf33	25.73	21.49	1.2	1.12	0.169249
ENSG00000155621	C9orf85	6.31	5.18	1.22	0.77	0.219426
ENSG00000181744	C3orf58	3.48	4.42	0.79	0.5	0.503488
ENSG00000154102	C16orf74	41.06	52.42	0.78	1.08	0.101525
ENSG00000204954	C12orf73	6.68	7.22	0.93	1.01	0.84092
ENSG00000228300	C19orf24	70	47.07	1.49	0.93	0.145301
ENSG00000185127	C6orf120	6.55	6.95	0.94	1.09	0.815956
ENSG00000167173	C15orf39	16.4	8.34	1.97	0.97	0.082486
ENSG00000116667	C1orf21	41.59	44.28	0.94	0.87	0.656852
ENSG00000178074	C2orf69	22.82	19.35	1.18	0.86	0.558304
ENSG00000179933	C14orf119	70.75	69.03	1.02	0.92	0.917272
ENSG00000186665	C17orf58	12.56	10.21	1.23	1.11	0.166611
ENSG00000182831	C16orf72	19.07	18.52	1.03	0.98	0.821229
ENSG00000176731	C8orf59	39.79	35.85	1.11	1.09	0.505413
ENSG00000185753	CXorf38	4.28	5.53	0.77	1.93	0.705162
ENSG00000243317	STMP1	42.52	54.07	0.79	1.09
ENSG00000148120	C9orf3	25.15	35.78	0.7	1.13	0.186061
ENSG00000157895	C12orf43	32.92	24.78	1.33	0.92	0.262036
ENSG00000189227	C15orf61	29.47	41.71	0.71	1.2	0.172958
ENSG00000119280	C1orf198	15.59	21.67	0.72	1.02	0.273095
ENSG00000119965	C10orf88	5.31	4.79	1.11	1.39	0.514766
ENSG00000204564	C6orf136	13.75	11.2	1.23	1.05	0.0343221
ENSG00000162642	C1orf52	17.9	16.12	1.11	0.95	0.731284
ENSG00000111412	C12orf49	63.27	65.59	0.96	1.07	0.605238
ENSG00000242259	C22orf39	31.39	41.44	0.76	0.88	0.147358
ENSG00000116685	KIAA2013	162.22	224.76	0.72	1.11	0.232652
ENSG00000100578	KIAA0586	12.58	6.9	1.82	0.97	0.171211
ENSG00000141428	C18orf21	3.73	7.97	0.47	0.86	0.116967
ENSG00000130921	C12orf65	18.05	29.64	0.61	0.92	0.383806
ENSG00000204128	C2orf72	1.5	2.11	0.71	1.26
ENSG00000197077	KIAA1671	13.02	9.82	1.33	0.97
ENSG00000169609	C15orf40	11.46	11.92	0.96	0.94	0.783837
ENSG00000146540	C7orf50	291.65	256.14	1.14	0.97	0.184479
ENSG00000172244	C5orf34	1.86	1.86
ENSG00000155330	C16orf87	3.25	5.59	0.58	1.48	0.152752
ENSG00000133641	C12orf29	3.02	2.97	1.02	0.55	0.764888
ENSG00000179021	C3orf38	18.74	16.88	1.11	0.88	0.220325
ENSG00000205208	C4orf46	29.75	23.59	1.26	1.14	0.115939
ENSG00000182919	C11orf54	2.78	4.86	0.57	1.4	0.258872
ENSG00000166398	KIAA0355	21	26.02	0.81	1.02	0.344464
ENSG00000138688	KIAA1109	12.87	6.75	1.91	0.47	0.0898496	0.0998612
ENSG00000108666	C17orf75	6.92	12.43	0.56	0.79	0.195325
ENSG00000163138	PACRGL	2.8	2.32	1.21	1.17	0.668516
ENSG00000082213	C5orf22	51.02	51.25	1	0.93	0.960031
ENSG00000135709	KIAA0513	11.51	11.92	0.97	1.26
ENSG00000088543	C3orf18	20.12	21.05	0.96	1.07
ENSG00000183354	KIAA2026	11.39	10.04	1.13	0.81	0.638514
ENSG00000130813	C19orf66	23.53	15.38	1.53	0.96	0.104668
ENSG00000094914	AAAS	14.82	12.3	1.21	0.99	0.256658
ENSG00000158122	AAED1	9.61	12.58	0.76	0.94	0.29802
ENSG00000087884	AAMDC	254.62	202.51	1.26	0.92	0.174096
ENSG00000090861	AARS	147.98	116.83	1.27	1.07	0.190478
ENSG00000124608	AARS2	21.52	20.29	1.06	0.99	0.697575
ENSG00000266967	AARSD1	6.05	5.05	1.2	0.96	0.428873
ENSG00000157426	AASDH	9.07	6.01	1.51	1.15	0.507641
ENSG00000149313	AASDHPPT	10.94	7.94	1.38	0.74	0.441671
ENSG00000275700	AATF	72.17	62.12	1.16	1.09	0.503721
ENSG00000165029	ABCA1	5.24	6.79	0.77	1.17	0.514832
ENSG00000107331	ABCA2	23.42	16.75	1.4	0.8	0.100255
ENSG00000167972	ABCA3	8.67	7.71	1.12	1.26	0.47881
ENSG00000103222	ABCC1	6.94	9.1	0.76	1.61	0.605861
ENSG00000124574	ABCC10	5.78	12.63	0.46	1.32	0.174333
ENSG00000114770	ABCC5	19.61	21.83	0.9	0.92	0.47026
ENSG00000117528	ABCD3	7.31	9.08	0.81	1.05	0.590848
ENSG00000164163	ABCE1	19.64	16.8	1.17	0.81	0.623095
ENSG00000204574	ABCF1	172.82	142.74	1.21	0.86	0.227732
ENSG00000161204	ABCF3	17.53	17.47
ENSG00000144827	ABHD10	24.19	13.89	1.74	0.79	0.0622698
ENSG00000106077	ABHD11	31.15	23.79	1.31	0.98	0.162334
ENSG00000139826	ABHD13	11.94	10.24	1.17	1.12	0.36665
ENSG00000248487	ABHD14A	21.35	18.66	1.14	1.07	0.410735
ENSG00000168792	ABHD15	20.28	14.93	1.36	1.02	0.115324
ENSG00000129968	ABHD17A	16.53	25.19	0.66	1.44	0.0912993	0.0998612
ENSG00000107362	ABHD17B	6.13	5.76	1.06	1.31	0.886986
ENSG00000164074	ABHD18	5.81	5.5	1.06	0.65	0.869061
ENSG00000140526	ABHD2	55.45	69.43	0.8	1.03	0.265336
ENSG00000100439	ABHD4	25.89	37.45	0.69	0.92	0.107294
ENSG00000011198	ABHD5	18.24	17.6	1.04	0.93	0.879117
ENSG00000136754	ABI1	23.47	30.47	0.77	1.05	0.111932
ENSG00000138443	ABI2	65.32	75.48	0.87	0.89	0.324122
ENSG00000097007	ABL1	125.42	186.8	0.67	1.17	0.245203
ENSG00000099204	ABLIM1	17.63	17.11	1.03	0.71
ENSG00000173210	ABLIM3	99.69	70.64	1.41	0.94	0.0724814
ENSG00000159842	ABR	54.8	79.67	0.69	1.15	0.379101
ENSG00000165660	ABRAXAS2	3.73	7.18	0.52	1.42	0.107233
ENSG00000114626	ABTB1	22.86	24.25	0.94	0.81	0.744595
ENSG00000166016	ABTB2	12.04	13.21	0.91	0.95	0.619178
ENSG00000060971	ACAA1	57.56	57.35
ENSG00000167315	ACAA2	17.43	25.72	0.68	1.31	0.0554264	0.0993072
ENSG00000076555	ACACB	11.27	9.61	1.17	0.92	0.391713
ENSG00000111271	ACAD10	11.78	10.36	1.14	1.03	0.454532
ENSG00000151498	ACAD8	9.16	12.54	0.73	1.41	0.407347
ENSG00000117054	ACADM	13.39	11.42	1.17	1.24	0.624333
ENSG00000196177	ACADSB	4.31	4.53	0.95	0.82	0.902079
ENSG00000114331	ACAP2	7.15	4.24	1.69	0.91	0.360364
ENSG00000075239	ACAT1	14.06	15.3	0.92	1.19	0.822245
ENSG00000120437	ACAT2	1007.87	1060.19	0.95	1.03	0.142879
ENSG00000182827	ACBD3	54.47	41.3	1.32	1.01	0.012199	0.0993072
ENSG00000230124	ACBD6	14.37	9.74	1.47	0.94	0.0267783
ENSG00000102977	ACD	47.93	35.42	1.35	1.08	0.0724631
ENSG00000078124	ACER3	35.44	25.95	1.37	0.96	0.187361
ENSG00000100813	ACIN1	29.17	15.19	1.92	1.03	0.0600273	0.0993072
ENSG00000131473	ACLY	332.09	403.67	0.82	1.08	0.172307
ENSG00000122729	ACO1	160.12	139.73	1.15	0.92	0.526766
ENSG00000112304	ACOT13	6.69	4.73	1.41	0.9	0.579142
ENSG00000097021	ACOT7	85.17	72.6	1.17	0.86	0.395231
ENSG00000123130	ACOT9	139.42	136.39	1.02		0.920292
ENSG00000161533	ACOX1	53.13	52.22	1.02	0.99	0.917852
ENSG00000162836	ACP6	18.42	16.29	1.13	1.54
ENSG00000197142	ACSL5	2.48	2.36	1.05	1.56	0.947294
ENSG00000131069	ACSS2	23.48	19.03	1.23	1.08	0.157678
ENSG00000107796	ACTA2	56.96	74.7	0.76	0.89
ENSG00000075624	ACTB	495.33	478.64	1.03	1.27	0.813234
ENSG00000072110	ACTN1	1471.44	1709.37	0.86	0.91	0.0995928
ENSG00000138107	ACTR1A	99.76	75.46	1.32	1.08	0.11091
ENSG00000115073	ACTR1B	232.97	362.35	0.64	1.01	0.0820006	0.0993072
ENSG00000138071	ACTR2	108.5	105.12	1.03	0.95	0.828285
ENSG00000101442	ACTR5	10.19	14.8	0.69	0.8	0.525709
ENSG00000113812	ACTR8	41.79	41.78
ENSG00000135503	ACVR1B	19.99	17.1	1.17	1.11	0.503152
ENSG00000114739	ACVR2B	3.71	2.86	1.3	0.67	0.620234
ENSG00000139567	ACVRL1	18.69	8.86	2.11	1.08	0.0478862	0.0993072
ENSG00000243989	ACY1	5.5	4.72	1.17	0.69
ENSG00000119640	ACYP1	7.55	7.16	1.05	0.97	0.796595
ENSG00000137845	ADAM10	29.08	32.4	0.9	1.05	0.743295
ENSG00000073670	ADAM11	10.03	6.17	1.63	0.82	0.164448
ENSG00000154734	ADAMTS1	5.14	6.94	0.74	1.16	0.318147
ENSG00000166106	ADAMTS15	39.17	28.31	1.38	0.74	0.122319
ENSG00000087116	ADAMTS2	3.79	4.6	0.82	0.74	0.267998
ENSG00000154736	ADAMTS5	3.28	4.33	0.76	0.55
ENSG00000136378	ADAMTS7	2.28	0.92	2.48	0.97
ENSG00000105963	ADAP1	9.14	2.66	3.44	0.71	0.109706
ENSG00000160710	ADAR	117.75	176.75	0.67	1.02	0.251489
ENSG00000065457	ADAT1	29.9	19.93	1.5	0.8	0.0696502
ENSG00000189007	ADAT2	8.28	7.65	1.08	0.91	0.767466
ENSG00000063761	ADCK1	6.41	3.49	1.84	0.99	0.194461
ENSG00000173137	ADCK5	12.63	7.37	1.71	0.91	0.0883653
ENSG00000121281	ADCY7	8.84	16.15	0.55	1.07	0.125363
ENSG00000162104	ADCY9	6.51	7.66	0.85	1.21	0.765474
ENSG00000148700	ADD3	17.14	21.52	0.8	0.93	0.448142
ENSG00000123146	ADGRE5	204.04	183.44	1.11	1.17	0.296198
ENSG00000205336	ADGRG1	12.53	10.31	1.22	1.1	0.599151
ENSG00000182551	ADI1	136.12	143.5	0.95	1.09	0.735394
ENSG00000159346	ADIPOR1	13.52	15.52	0.87	1.03	0.76979
ENSG00000156110	ADK	17.23	19.49	0.88	1.29	0.521035
ENSG00000181915	ADO	13.2	15.72	0.84	1.08	0.520561
ENSG00000163485	ADORA1	12.29	12.28
ENSG00000159322	ADPGK	20.49	26.85	0.76	1.4	0.42126
ENSG00000170222	ADPRM	1.8	1.14	1.57	0.78
ENSG00000170214	ADRA1B	15.54	12.16	1.28	0.9	0.255785
ENSG00000239900	ADSL	38.04	29.81	1.28	0.95	0.306817
ENSG00000035687	ADSS	7.62	13.62	0.56	0.9	0.226912
ENSG00000106624	AEBP1	46.82	36.73	1.27	0.9	0.348833
ENSG00000104964	AES	634.31	415.91	1.53	0.88	0.109058
ENSG00000130396	AFDN	35.28	30.75	1.15	0.94	0.292502
ENSG00000172493	AFF1	3.07	7.01	0.44	1.36	0.189518
ENSG00000072364	AFF4	38.54	46.57	0.83	1.23	0.602038
ENSG00000135537	AFG1L	1.7	3.09	0.55	0.71	0.260599
ENSG00000183077	AFMID	12.09	14.73	0.82	0.96	0.596824
ENSG00000119844	AFTPH	16.59	14.55	1.14	1.1	0.611668
ENSG00000133612	AGAP3	363.13	288.48	1.26	0.95	0.2965
ENSG00000173744	AGFG1	30.5	29.64	1.03	1.15	0.903973
ENSG00000164252	AGGF1	11.37	14.14	0.8	0.95	0.457842
ENSG00000162688	AGL	16.84	14.09	1.19	0.99	0.418362
ENSG00000123908	AGO2	20.52	20.34	1.01	1.23	0.968876
ENSG00000169692	AGPAT2	210.48	141.09	1.49	0.88	0.0845214
ENSG00000026652	AGPAT4	28.33	26.7	1.06	0.87	0.710412
ENSG00000135744	AGT	2.96	4.12	0.72	1.65	0.289604
ENSG00000177674	AGTRAP	74.14	57.68	1.29	0.92	0.381468
ENSG00000153207	AHCTF1	6.82	7.73	0.88	1.16	0.81053
ENSG00000158467	AHCYL2	1.37	2.14	0.64	1.39	0.276716
ENSG00000135541	AHI1	35.15	32.83	1.07	0.88	0.630701
ENSG00000124942	AHNAK	470.73	500.81	0.94	1.05	0.57827
ENSG00000185567	AHNAK2	22.81	12.41	1.84	0.97	0.058677	0.0993072
ENSG00000188112	C6orf132	24.5	19.51	1.26	0.72
ENSG00000175573	C11orf68	104.6	75.71	1.38	0.84	0.0810146
ENSG00000156709	AIFM1	25.68	42.46	0.6	1.17	0.187183
ENSG00000042286	AIFM2	55.24	55.08
ENSG00000164022	AIMP1	18.1	17.51	1.03	0.9	0.912397
ENSG00000004455	AK2	331.86	289.14	1.15		0.311258
ENSG00000147853	AK3	29.85	19.08	1.56	1.15	0.0559162
ENSG00000108599	AKAP10	4.25	7.01	0.61	0.94	0.220519
ENSG00000131016	AKAP12	116.94	88.53	1.32	0.85	0.126662
ENSG00000170776	AKAP13	35.75	28.26	1.26	0.85	0.169784
ENSG00000118507	AKAP7	4.34	4.33
ENSG00000127914	AKAP9	40.25	29.11	1.38	0.66	0.317179
ENSG00000166452	AKIP1	26.29	22.42	1.17	0.88	0.50991
ENSG00000204673	AKT1S1	82.74	64.79	1.28	0.76	0.50375
ENSG00000117020	AKT3	24.01	27.59	0.87		0.471173
ENSG00000166971	AKTIP	3.17	2.9	1.09	1.2
ENSG00000023330	ALAS1	10.14	17.87	0.57	1.02	0.249263
ENSG00000170017	ALCAM	26.23	27.02	0.97	0.86	0.887969
ENSG00000161618	ALDH16A1	40.06	31.84	1.26	1	0.173387
ENSG00000137124	ALDH1B1	17.11	17.38	0.98	0.92	0.951598
ENSG00000072210	ALDH3A2	6.69	7.37	0.91	0.98	0.804592
ENSG00000006534	ALDH3B1	21.68	14.11	1.54	0.86	0.0268053	0.0993072
ENSG00000112294	ALDH5A1	8.84	6.11	1.45	1.18	0.290344
ENSG00000164904	ALDH7A1	58.3	71.27	0.82	0.99	0.24165
ENSG00000109107	ALDOC	54.41	38.66	1.41	1.26	0.159393
ENSG00000253710	ALG11	9.16	4.45	2.06	0.88	0.0513526
ENSG00000182858	ALG12	11.94	10.44	1.14	1.18	0.409165
ENSG00000172339	ALG14	6.57	9.86	0.67	1.19	0.341006
ENSG00000214160	ALG3	62.3	48.44	1.29	0.99	0.10172
ENSG00000120697	ALG5	82.11	84.88	0.97	0.98	0.75314
ENSG00000088035	ALG6	8.04	4.52	1.78	0.89	0.306551
ENSG00000159063	ALG8	38.71	30.05	1.29	1.04	0.156518
ENSG00000086848	ALG9	6.04	5.7	1.06	1.09
ENSG00000166199	ALKBH3	35.84	26.44	1.36	1.02	0.17874
ENSG00000091542	ALKBH5	102.13	115.06	0.89	1.2	0.773253
ENSG00000125652	ALKBH7	26.22	22.87	1.15	0.88	0.349931
ENSG00000162066	AMDHD2	153.29	143.66	1.07	0.89	0.756009
ENSG00000184675	AMER1	4.19	3.03	1.38	1.88	0.184233
ENSG00000181754	AMIGO1	1.95	2.04	0.96	1.07	0.841928
ENSG00000144233	AMMECR1L	29.62	27.12	1.09	0.94	0.49534
ENSG00000116337	AMPD2	52.32	53.2	0.98	1.28	0.911387
ENSG00000196704	AMZ2	38.1	44.46	0.86	1.27	0.507975
ENSG00000129055	ANAPC13	21.18	19.21	1.1	1.01	0.641021
ENSG00000053900	ANAPC4	7.39	4.56	1.62	0.87	0.322037
ENSG00000136859	ANGPTL2	114.93	161.1	0.71	0.93	0.073388
ENSG00000167772	ANGPTL4	7.09	4.42	1.61	1.11	0.0686513
ENSG00000185722	ANKFY1	88.48	124.18	0.71	1.28	0.182755
ENSG00000131503	ANKHD1	13.21	11.44	1.15	0.71
ENSG00000106524	ANKMY2	20.39	14.29	1.43	0.88	0.188021
ENSG00000164331	ANKRA2	14.54	8.35	1.74	0.68	0.00603364
ENSG00000148677	ANKRD1	15.51	23.8	0.65	0.67	0.0629375
ENSG00000167522	ANKRD11	111.15	117.02	0.95	0.88	0.68229
ENSG00000101745	ANKRD12	37.93	46.84	0.81	0.89	0.567812
ENSG00000076513	ANKRD13A	90.51	78.77	1.15	0.99	0.469468
ENSG00000198720	ANKRD13B	2.99	3.81	0.78	1.31
ENSG00000134461	ANKRD16	1.85	0.9	2.05	1.34	0.0641375	0.0993072
ENSG00000206560	ANKRD28	37.82	41.82	0.9	0.97	0.619495
ENSG00000154065	ANKRD29	3.14	1.53	2.05	1.12
ENSG00000164236	ANKRD33B	30.05	25.49	1.18	0.82	0.347067
ENSG00000213337	ANKRD39	50.42	64.7	0.78	1.07	0.0657362	0.0993072
ENSG00000168876	ANKRD49	10.3	9.46	1.09	0.98	0.790989
ENSG00000151458	ANKRD50	7.33	6.58	1.11	1.07	0.738694
ENSG00000139645	ANKRD52	68.21	49.23	1.39	0.81	0.119321
ENSG00000135299	ANKRD6	4.07	1.29	3.14	1.46	0.139199
ENSG00000156381	ANKRD9	190.97	161.43	1.18	0.91	0.218407
ENSG00000168096	ANKS3	14.37	14.18	1.01	0.7	0.936474
ENSG00000163516	ANKZF1	90.09	67.73	1.33	0.95	0.22534
ENSG00000177119	ANO6	17.61	19.43	0.91	1.12	0.804568
ENSG00000140350	ANP32A	34.26	42.89	0.8	1.07	0.320227
ENSG00000136938	ANP32B	271.08	333.28	0.81	1.02	0.409164
ENSG00000138772	ANXA3	4.77	5.1	0.93	0.65
ENSG00000196975	ANXA4	16.61	16.97	0.98	1.19	0.940179
ENSG00000164111	ANXA5	196.4	242.14	0.81	1.11	0.327707
ENSG00000138660	AP1AR	17.76	12.23	1.45	0.82	0.45035
ENSG00000106367	AP1S1	253.12	161.84	1.56	0.66	0.214564
ENSG00000152056	AP1S3	17.07	9.93	1.72	0.89	0.225618
ENSG00000183020	AP2A2	71.76	76.95	0.93	0.84	0.473224
ENSG00000006125	AP2B1	186.63	122.89	1.52	0.85	0.172669
ENSG00000161203	AP2M1	277.96	200.42	1.39	0.88	0.105469
ENSG00000132842	AP3B1	11.36	12.29	0.92	0.91	0.822584
ENSG00000065000	AP3D1	109.72	92.43	1.19	1.15	0.357346
ENSG00000185009	AP3M1	5.14	11.59	0.44	1.36	0.24201
ENSG00000177879	AP3S1	9.28	12.94	0.72	1.24	0.373181
ENSG00000134262	AP4B1	8.55	9.26	0.92	1.24	0.694151
ENSG00000100478	AP4S1	10.94	6.77	1.62	0.79	0.286574
ENSG00000053770	AP5M1	5.98	4.46	1.34	1.28	0.598332
ENSG00000125843	AP5S1	55.09	37.86	1.46	0.96	0.0901566
ENSG00000077420	APBB1IP	1.89	2.23	0.85	2.02	0.978722
ENSG00000164062	APEH	354.16	271.66	1.3	0.98	0.0774535
ENSG00000117362	APH1A	1068.96	1264.11	0.85	0.86	0.255727
ENSG00000101474	APMAP	399.35	501.52	0.8	1.08	0.295177
ENSG00000221963	APOL6	24.05	27.73	0.87	0.87	0.530173
ENSG00000204444	APOM	4.14	2.76	1.5	0.52	0.366424
ENSG00000184831	APOO	7.24	4.57	1.58	0.88	0.371965
ENSG00000256053	APOPT1	30.22	17.49	1.73	0.86	0.1379
ENSG00000142192	APP	383.95	481.36	0.8	1.04	0.209171
ENSG00000062725	APPBP2	24.57	18.44	1.33	0.91	0.30673
ENSG00000157500	APPL1	57.72	67.75	0.85	0.88	0.361203
ENSG00000198931	APRT	103.34	76.44	1.35	1.04	0.158226
ENSG00000178301	AQP11	2.16	2.75	0.79	1.4
ENSG00000021776	AQR	33	28.46	1.16	1.03	0.48367
ENSG00000186635	ARAP1	113.72	167	0.68	0.88	0.305311
ENSG00000134287	ARF3	394.05	343.9	1.15	1.14	0.310738
ENSG00000165527	ARF6	129.18	149.91	0.86	1.13	0.310614
ENSG00000101199	ARFGAP1	217.72	161.01	1.35	1.1	0.0911537
ENSG00000124198	ARFGEF2	10.02	8.01	1.25	0.92	0.454436
ENSG00000132254	ARFIP2	11.23	10.01	1.12	0.86	0.749723
ENSG00000101246	ARFRP1	107.61	83.18	1.29	1.04	0.357331
ENSG00000134884	ARGLU1	64.27	83	0.77	0.86	0.321325
ENSG00000071205	ARHGAP10	47.17	41.49	1.14	0.95	0.375309
ENSG00000198826	ARHGAP11A	30.28	41.91	0.72	0.94	0.0470949
ENSG00000165322	ARHGAP12	14.01	12.38	1.13	1.17	0.757173
ENSG00000137727	ARHGAP20	1.04	1.03	1.01	0.61	0.987427
ENSG00000275832	ARHGAP23	50.48	56.23	0.9	0.93	0.176919
ENSG00000163219	ARHGAP25	2.6	3.82	0.68	1.44	0.476482
ENSG00000137962	ARHGAP29	17.66	10.16	1.74	0.78
ENSG00000186517	ARHGAP30	1.65	1.54	1.07	1.02	0.926967
ENSG00000031081	ARHGAP31	17.97	13.54	1.33	1.25	0.316481
ENSG00000134909	ARHGAP32	6.16	3.52	1.75	0.8	0.0316042
ENSG00000165895	ARHGAP42	2.59	3.99	0.65	0.78	0.90999
ENSG00000006740	ARHGAP44	4.4	6.1	0.72	0.67
ENSG00000100852	ARHGAP5	17.79	13.87	1.28	0.75
ENSG00000123329	ARHGAP9	1.33	2.59	0.51	0.63	0.205497
ENSG00000141522	ARHGDIA	387.38	288.63	1.34	0.89	0.128816
ENSG00000111348	ARHGDIB	111.1	104.66	1.06	1	0.615519
ENSG00000076928	ARHGEF1	6.29	11.88	0.53	1.55	0.275705
ENSG00000132694	ARHGEF11	15.12	11.58	1.31	1.08	0.402768
ENSG00000196914	ARHGEF12	29.01	30.84	0.94	0.81	0.774325
ENSG00000104880	ARHGEF18	68.59	62.26	1.1	0.99
ENSG00000142632	ARHGEF19	56.23	45.96	1.22	0.8	0.446728
ENSG00000116584	ARHGEF2	29.59	47.89	0.62	1.28	0.3181
ENSG00000114790	ARHGEF26	4.87	4.94	0.99	0.89
ENSG00000137135	ARHGEF39	2.04	3.64	0.56	0.86	0.48639
ENSG00000129675	ARHGEF6	1.2	1.81	0.67	0.95	0.592444
ENSG00000131089	ARHGEF9	9.98	21.11	0.47	0.7	0.303477
ENSG00000179361	ARID3B	11.12	8	1.39	0.92	0.306505
ENSG00000032219	ARID4A	27.12	21.35	1.27	0.74	0.228639
ENSG00000054267	ARID4B	27.46	20.05	1.37	0.84	0.194587
ENSG00000150347	ARID5B	32.5	23.18	1.4	0.97	0.0977894	0.0998612
ENSG00000169379	ARL13B	11.55	6.79	1.7	0.62	0.363012
ENSG00000102931	ARL2BP	42.69	36.54	1.17	1.26	0.285928
ENSG00000138175	ARL3	49.6	47.36	1.05	0.99	0.815442
ENSG00000122644	ARL4A	5.37	5.1	1.05	1.48	0.867189
ENSG00000188042	ARL4C	209.09	211.21	0.99	0.99	0.959395
ENSG00000175906	ARL4D	36.05	35.69	1.01	0.98	0.933486
ENSG00000162980	ARL5A	1.8	1.43	1.26	1.3	0.763516
ENSG00000170540	ARL6IP1	41.62	57.24	0.73	1.21	0.47904
ENSG00000143862	ARL8A	157.45	251.16	0.63	1.05	0.152575
ENSG00000104442	ARMC1	27.31	17.34	1.58	1.07	0.124671
ENSG00000140691	ARMC5	28.92	27.81	1.04	1.06	0.846259
ENSG00000105676	ARMC6	34.6	31.56	1.1	0.97	0.288805
ENSG00000114098	ARMC8	14.29	16.21	0.88	1.15	0.690955
ENSG00000135931	ARMC9	34.29	43.67	0.79	1	0.216857
ENSG00000184867	ARMCX2	24.28	20.33	1.19	1.03
ENSG00000102401	ARMCX3	27.04	27.49	0.98	0.9	0.706398
ENSG00000133794	ARNTL	0.81	1.43	0.57	1.35	0.552723
ENSG00000130429	ARPC1B	67.96	60.69	1.12	1.03	0.733265
ENSG00000162704	ARPC5	104.72	111.89	0.94	1.07	0.694372
ENSG00000128989	ARPP19	41.07	45.45	0.9	0.97	0.668753
ENSG00000141480	ARRB2	73.8	64.66	1.14	1.02	0.286003
ENSG00000105643	ARRDC2	9.06	7.38	1.23	0.98	0.566067
ENSG00000140450	ARRDC4	1.32	1.16	1.14	0.97	0.48912
ENSG00000100299	ARSA	48.88	39.34	1.24	0.92	0.373751
ENSG00000164291	ARSK	8.54	10.54	0.81	1.1	0.792336
ENSG00000173409	ARV1	2.61	4.64	0.56	1.04	0.38949
ENSG00000099889	ARVCF	2.96	7.49	0.39	1.71
ENSG00000153317	ASAP1	81.65	71.99	1.13	0.84	0.637515
ENSG00000151693	ASAP2	15.15	20.44	0.74	1.22	0.682481
ENSG00000065802	ASB1	227.04	187.09	1.21	1.01	0.352026
ENSG00000196372	ASB13	1.97	1.88	1.05	1.28	0.867007
ENSG00000115239	ASB3	88.97	61.67	1.44	0.79	0.27363
ENSG00000177981	ASB8	17.37	16.31	1.07	0.84	0.710767
ENSG00000111875	ASF1A	3.19	2.26	1.41	1.36	0.534193
ENSG00000141505	ASGR1	4.94	2.45	2.02	0.52
ENSG00000116539	ASH1L	14.94	9.3	1.61	0.67	0.246101
ENSG00000129691	ASH2L	23.91	41.56	0.58	0.96	0.1956
ENSG00000126522	ASL	31.11	22.26	1.4	1.04
ENSG00000198356	ASNA1	126.43	93.86	1.35	0.96	0.12221
ENSG00000169696	ASPSCR1	36.42	27.51	1.32	0.91	0.214457
ENSG00000130707	ASS1	7.55	6.97	1.08	1.41	0.688098
ENSG00000143970	ASXL2	24.42	17.63	1.38	1.23	0.156332
ENSG00000138138	ATAD1	25.26	32.78	0.77	1.54	0.372699
ENSG00000119778	ATAD2B	2.86	4.54	0.63	1.47	0.223776
ENSG00000176208	ATAD5	5.22	4.54	1.15	0.67	0.731569
ENSG00000137343	ATAT1	7.64	9.1	0.84	1.12	0.331696
ENSG00000107669	ATE1	13.63	10.11	1.35	0.94	0.475771
ENSG00000115966	ATF2	5.83	3.97	1.47	1.09	0.138322
ENSG00000171681	ATF7IP	61.56	92.48	0.67	0.86	0.219138
ENSG00000152348	ATG10	9.93	5.83	1.7	0.72	0.137136
ENSG00000145782	ATG12	29.54	25.9	1.14	1	0.458369
ENSG00000175224	ATG13	27.3	22.34	1.22	1.13	0.169921
ENSG00000126775	ATG14	19.36	16.42	1.18	0.78	0.568252
ENSG00000085978	ATG16L1	19.49	21.63	0.9	1.05	0.681714
ENSG00000168010	ATG16L2	89.68	119.22	0.75	0.89	0.116169
ENSG00000110046	ATG2A	266.39	201.24	1.32	0.84	0.328005
ENSG00000168397	ATG4B	122.78	139.4	0.88	1.05	0.190191
ENSG00000125703	ATG4C	4.16	5.35	0.78	0.89	0.497606
ENSG00000057663	ATG5	12.07	11.81	1.02	1.05	0.933429
ENSG00000119787	ATL2	10.96	20.5	0.53	1.19	0.0785791	0.0993072
ENSG00000149311	ATM	13.6	8.07	1.69	1.17	0.265007
ENSG00000166454	ATMIN	42.57	35.61	1.2	1	0.319977
ENSG00000168874	ATOH8	46.26	47.41	0.98	0.88
ENSG00000068650	ATP11A	15.88	17.17	0.92	1.03	0.660649
ENSG00000101974	ATP11C	13.28	6.25	2.12	0.78	0.0496408	0.0993072
ENSG00000105726	ATP13A1	8.24	6.23	1.32	0.76	0.0667422
ENSG00000159363	ATP13A2	17.75	14.16	1.25	0.78	0.230086
ENSG00000174437	ATP2A2	99.37	128.28	0.77	1.06	0.341239
ENSG00000165629	ATP5F1C	46.87	89.44	0.52	1.19	0.238714
ENSG00000099624	ATP5F1D	53.5	42.86	1.25	0.9	0.306836
ENSG00000116459	ATP5PB	51.27	67.93	0.75	1.02	0.0657539	0.0993072
ENSG00000167863	ATP5PD	35.12	64.82	0.54	1.33	0.343306
ENSG00000241468	ATP5MF	128.55	115.58	1.11	0.91	0.668708
ENSG00000156411	ATP5MPL	509.4	416.55	1.22	1.03	0.205673
ENSG00000241837	ATP5PO	727.85	787.69	0.92	1.07
ENSG00000033627	ATP6V0A1	54.77	37.8	1.45	0.9	0.113335
ENSG00000159720	ATP6V0D1	75.4	56.46	1.34	0.94	0.153486
ENSG00000114573	ATP6V1A	19.87	17.66	1.12	1.07	0.794116
ENSG00000147416	ATP6V1B2	411.85	607.48	0.68	1.01	0.103814
ENSG00000155097	ATP6V1C1	14.37	10.09	1.42	0.88	0.540319
ENSG00000165240	ATP7A	3.82	6.43	0.59	0.76	0.0306884
ENSG00000081923	ATP8B1	10.61	18.02	0.59	0.97	0.414576
ENSG00000054793	ATP9A	35.98	44.87	0.8	1.2	0.395992
ENSG00000123472	ATPAF1	30.77	27.1	1.14	1.08	0.347667
ENSG00000171953	ATPAF2	22.47	17.63	1.27	0.94	0.203189
ENSG00000138085	ATRAID	58.6	55.51	1.06	1.12	0.49636
ENSG00000164053	ATRIP	7.69	6.95	1.11	0.75	0.828689
ENSG00000088812	ATRN	17.93	32.58	0.55	0.91	0.252715
ENSG00000107518	ATRNL1	1.63	1.66	0.98	1.16
ENSG00000124788	ATXN1	15.61	13.06	1.2	0.99	0.390696
ENSG00000224470	ATXN1L	5.53	5.62	0.98	1.73	0.96997
ENSG00000204842	ATXN2	32.05	21	1.53	1.05	0.0480881	0.0993072
ENSG00000168488	ATXN2L	16.49	10.68	1.54	0.75	0.141793
ENSG00000087152	ATXN7L3	222.22	223.02	1	1.09	0.988306
ENSG00000148090	AUH	2.44	3.66	0.67	0.62	0.592234
ENSG00000115307	AUP1	614.34	460.04	1.34	0.87	0.171991
ENSG00000175756	AURKAIP1	191.99	164.34	1.17	0.97	0.318698
ENSG00000169857	AVEN	13.27	10.65	1.25	0.99	0.339303
ENSG00000119986	AVPI1	6.78	4.5	1.51	1.3	0.378545
ENSG00000150477	KIAA1328	6.37	3.99	1.6	1.31	0.351994
ENSG00000167601	AXL	611.38	491.51	1.24	0.83	0.0778494	0.0993072
ENSG00000142920	AZIN2	23.03	28.58	0.81	0.89
ENSG00000166352	C11orf74	13.07	9.72	1.34	0.82	0.543774
ENSG00000149541	B3GAT3	36.72	27.34	1.34	0.91	0.227215
ENSG00000187676	B3GLCT	36.7	31.2	1.18	1.03	0.330143
ENSG00000086062	B4GALT1	233.14	267.54	0.87	1.06	0.362436
ENSG00000158470	B4GALT5	123.72	123.49
ENSG00000118276	B4GALT6	3.77	3.07	1.23		0.683734
ENSG00000027847	B4GALT7	113.55	107.61	1.06	0.98	0.5147
ENSG00000174684	B4GAT1	423.52	281.4	1.51	0.98	0.115705
ENSG00000123810	B9D2	54.15	38.66	1.4	1.03	0.161056
ENSG00000105393	BABAM1	171.62	180.03	0.95	1.1	0.670795
ENSG00000158019	BABAM2	17.61	13.36	1.32	1.12	0.0745948
ENSG00000182240	BACE2	34.55	33.24	1.04	0.97
ENSG00000156273	BACH1	9.29	6.97	1.33	0.92	0.456399
ENSG00000002330	BAD	93.58	79.64	1.18	0.81	0.266817
ENSG00000156735	BAG4	17.4	10.3	1.69	1.08	0.0442386
ENSG00000166170	BAG5	35.04	21.92	1.6	0.96	0.0477854	0.0993072
ENSG00000204463	BAG6	101.95	90.41	1.13	1.06	0.27603
ENSG00000175866	BAIAP2	20.83	20.17	1.03	0.93	0.886691
ENSG00000006453	BAIAP2L1	3.99	3.69	1.08	0.94
ENSG00000163930	BAP1	146.79	126.07	1.16	0.9	0.0575866
ENSG00000176788	BASP1	720.89	573.7	1.26	0.99	0.345736
ENSG00000168062	BATF2	11.73	7.48	1.57	0.93	0.0184349	0.0993072
ENSG00000198604	BAZ1A	17.45	14.74	1.18	0.84	0.643297
ENSG00000009954	BAZ1B	95.1	48.41	1.96	0.79	0.0876609	0.0995919
ENSG00000076108	BAZ2A	34.55	32.08	1.08	0.94	0.558664
ENSG00000123636	BAZ2B	22.5	16.73	1.34	0.75	0.283331
ENSG00000140463	BBS4	2.62	3.23	0.81	1.38	0.750505
ENSG00000114439	BBX	54.7	30.89	1.77	0.76	0.121939
ENSG00000174109	C16orf91	4.53	10.91	0.42	1.22	0.138771
ENSG00000198663	C6orf89	155.41	158.03	0.98	0.99	0.918972
ENSG00000140688	C16orf58	10.24	12.17	0.84	0.84	0.292805
ENSG00000188493	C19orf54	7.21	5.97	1.21	0.71	0.502555
ENSG00000174206	C12orf66	1.13	1.87	0.61	1.12	0.358365
ENSG00000185825	BCAP31	322.06	309.02	1.04	0.93	0.840683
ENSG00000137936	BCAR3	15.63	32.86	0.48	1.12	0.37096
ENSG00000116752	BCAS2	8.85	9.66	0.92	1.04	0.689653
ENSG00000141376	BCAS3	9.77	6.26	1.56	1.38	0.405998
ENSG00000107949	BCCIP	12.59	12.86	0.98	1.33	0.951572
ENSG00000186666	BCDIN3D	4.45	6.5	0.68	1.49	0.540405
ENSG00000114200	BCHE	0.73	1.61	0.45	0.88
ENSG00000142867	BCL10	4.27	6.67	0.64	1.02	0.558853
ENSG00000171791	BCL2	7.38	4.5	1.64	1.19	0.0579513	0.0993072
ENSG00000153094	BCL2L11	8.06	14.22	0.57	1.01	0.266471
ENSG00000099968	BCL2L13	11.04	14.96	0.74	1.07	0.46429
ENSG00000110987	BCL7A	13.49	7.21	1.87	0.68	0.175474
ENSG00000099385	BCL7C	25.84	18.42	1.4	0.88	0.187056
ENSG00000186174	BCL9L	77.27	53.78	1.44	0.99	0.306787
ENSG00000029363	BCLAF1	47.18	41.33	1.14	0.86	0.507907
ENSG00000173681	BCLAF3	4.66	5.17	0.9	1.09	0.807996
ENSG00000085185	BCORL1	34.61	21.39	1.62	0.83	0.078976	0.0993072
ENSG00000074582	BCS1L	10.65	10.33	1.03	0.9	0.902853
ENSG00000161267	BDH1	25.3	30.93	0.82	1.27	0.235323
ENSG00000164039	BDH2	2.39	4.57	0.52	1.77	0.598775
ENSG00000145734	BDP1	30.36	16.66	1.82	0.89	0.0904145	0.0998612
ENSG00000177951	BET1L	29.57	30.41	0.97	0.93	0.834704
ENSG00000166681	BEX3	495.48	608.52	0.81	1.16	0.416409
ENSG00000182492	BGN	7.92	6.45	1.23	0.89
ENSG00000122870	BICC1	2.96	3.89	0.76	0.88
ENSG00000023445	BIRC3	17.81	13.57	1.31	0.78	0.328715
ENSG00000089685	BIRC5	217	226.38	0.96	0.94	0.775595
ENSG00000115760	BIRC6	14.27	9.13	1.56	1.15	0.406549
ENSG00000166619	BLCAP	105.06	103.86	1.01	1.07	0.885753
ENSG00000197299	BLM	17.11	11.53	1.48	0.88	0.301166
ENSG00000186222	BLOC1S4	37.53	48.52	0.77	1.25	0.122618
ENSG00000117475	BLZF1	4	5.51	0.73	0.68	0.368404
ENSG00000138756	BMP2K	14.57	22.22	0.66	0.91	0.168017
ENSG00000125378	BMP4	25.28	17.56	1.44	0.76	0.155953
ENSG00000204217	BMPR2	26.16	24.16	1.08	1.06	0.621209
ENSG00000113734	BNIP1	23.66	24.13	0.98	0.96	0.863699
ENSG00000140299	BNIP2	45.74	45.31	1.01	1.04	0.944593
ENSG00000176171	BNIP3	35.35	30.76	1.15	1.14	0.612948
ENSG00000145919	BOD1	64.7	66.72	0.97	1.31	0.878652
ENSG00000038219	BOD1L1	40.2	39.22	1.02	0.83	0.917357
ENSG00000176720	BOK	82.18	62.52	1.31	0.76	0.216095
ENSG00000178096	BOLA1	11.43	13.58	0.84	1.24	0.458765
ENSG00000163170	BOLA3	7.01	13.22	0.53	0.92	0.337894
ENSG00000261236	BOP1	47.78	32.67	1.46	0.91	0.137262
ENSG00000165714	BORCS5	3.23	2.11	1.53	1.35	0.275009
ENSG00000196544	BORCS6	85.57	58.44	1.46	0.89	0.128586
ENSG00000166275	BORCS7	21.03	17.66	1.19	0.85
ENSG00000254901	BORCS8	94.39	74.35	1.27	1.05
ENSG00000172331	BPGM	10.66	11.71	0.91	1.02	0.411406
ENSG00000162813	BPNT1	4.63	6.1	0.76	1.78	0.495362
ENSG00000171634	BPTF	59.94	46.93	1.28	0.85	0.225418
ENSG00000157764	BRAF	9.2	7.84	1.17	1.17	0.661101
ENSG00000106009	BRAT1	20.93	19.07	1.1	1.07	0.292651
ENSG00000100425	BRD1	6.75	7.26	0.93	1.35	0.866998
ENSG00000169925	BRD3	298.72	206.62	1.45	0.87	0.168313
ENSG00000141867	BRD4	248.52	230.85	1.08	0.91	0.334673
ENSG00000166164	BRD7	60.05	37.37	1.61	0.68	0.0140024	0.0993072
ENSG00000112983	BRD8	68.32	83.23	0.82	1.01	0.233445
ENSG00000185024	BRF1	42.85	32.83	1.31	0.9	0.46069
ENSG00000104221	BRF2	20.29	36.4	0.56	1.2	0.142609
ENSG00000164713	BRI3	470.46	570.2	0.83	1.08	0.0550353
ENSG00000113460	BRIX1	37.84	36.79	1.03	0.92	0.927653
ENSG00000254999	BRK1	243.57	233.64	1.04	1.02	0.449117
ENSG00000100916	BRMS1L	3.38	3.4
ENSG00000096070	BRPF3	8.4	10.39	0.81	0.98	0.647424
ENSG00000185658	BRWD1	15.37	13.15	1.17	1.17	0.53473
ENSG00000165288	BRWD3	6.06	5.86	1.03	1.13	0.906088
ENSG00000095564	BTAF1	9.24	7.13	1.3	1.13	0.241256
ENSG00000064726	BTBD1	4.39	2.93	1.5	1.15	0.0624397
ENSG00000132640	BTBD3	6.85	7.37	0.93	1.06	0.80385
ENSG00000184887	BTBD6	61.36	73.75	0.83	1.05	0.137985
ENSG00000011114	BTBD7	28.1	17.73	1.58	0.85	0.0683833	0.0993072
ENSG00000169814	BTD	16.83	19.85	0.85	1.18	0.155182
ENSG00000145741	BTF3	224.11	218.61	1.03	1.08	0.882542
ENSG00000133639	BTG1	174.92	148.21	1.18	0.96	0.0905412
ENSG00000159388	BTG2	3.18	4.15	0.77	1.18	0.325927
ENSG00000166167	BTRC	18.15	16.69	1.09	1.07	0.671167
ENSG00000071462	BUD23	206.29	162.56	1.27	0.89	0.0902423
ENSG00000112578	BYSL	66.39	59.97	1.11	0.95	0.487733
ENSG00000082153	BZW1	28.88	27.12	1.06	0.98	0.761452
ENSG00000136261	BZW2	10.35	6.9	1.5	1.02	0.353495
ENSG00000162817	C1orf115	10.57	8.76	1.21	0.92	0.481491
ENSG00000106392	C1GALT1	3.48	3.84	0.91	0.79	0.970971
ENSG00000171155	C1GALT1C1	15.67	19.29	0.81	1.13	0.0765466	0.0993072
ENSG00000159403	C1R	252.68	316.27	0.8	1.06	0.464848
ENSG00000166278	C2	1.07	2.54	0.42	1.77	0.203582
ENSG00000172375	C2CD2L	55.79	44.96	1.24	0.93	0.240926
ENSG00000168014	C2CD3	18.09	21.65	0.84	0.9	0.482769
ENSG00000125730	C3	8.31	7.7	1.08	1.57	0.475591
ENSG00000134830	C5AR2	0.78	0.71	1.1	1.57	0.703952
ENSG00000102547	CAB39L	5.58	2.61	2.13	0.64	0.255633
ENSG00000134508	CABLES1	48.13	41.34	1.16	0.85	0.00312349
ENSG00000149679	CABLES2	53.47	43.25	1.24	1.03	0.351553
ENSG00000160325	CACFD1	64.49	46.87	1.38	1.1	0.359935
ENSG00000153956	CACNA2D1	1.87	2.41	0.77	0.87
ENSG00000105298	CACTIN	35.49	30.91	1.15	1.01	0.58946
ENSG00000116161	CACYBP	55.55	67.28	0.83	0.92	0.154908
ENSG00000084774	CAD	85.09	52.92	1.61	0.94	0.0290784
ENSG00000105767	CADM4	25.56	24.03	1.06	0.78	0.820142
ENSG00000012822	CALCOCO1	12.85	14.66	0.88	0.93	0.697707
ENSG00000122786	CALD1	217.1	194.69	1.12	0.79	0.622512
ENSG00000198668	CALM1	177.88	148.87	1.19	0.99	0.272004
ENSG00000143933	CALM2	182.64	388.3	0.47	1.29	0.319666
ENSG00000179218	CALR	1445.03	1585.69	0.91	0.9	0.704266
ENSG00000134072	CAMK1	73.66	63.9	1.15	1.05	0.388529
ENSG00000183049	CAMK1D	15.67	10.21	1.54	1.08	0.239503
ENSG00000148660	CAMK2G	11.81	11.41	1.04	1.23	0.944842
ENSG00000162545	CAMK2N1	13.74	10.94	1.26	1.06
ENSG00000164615	CAMLG	73.8	59.31	1.24	1.08	0.314438
ENSG00000171735	CAMTA1	45.26	46.48	0.97	1.16	0.876338
ENSG00000108509	CAMTA2	68.43	48.41	1.41	0.98	0.190793
ENSG00000111530	CAND1	70.48	62.79	1.12	0.97	0.410829
ENSG00000131236	CAP1	211.45	226	0.94	1.25	0.656377
ENSG00000042493	CAPG	32.3	25.38	1.27	1.01	0.231768
ENSG00000142330	CAPN10	28.67	23.08	1.24	1.03	0.109494
ENSG00000103326	CAPN15	24.96	27.39	0.91	1.05	0.549976
ENSG00000077549	CAPZB	132.84	227.58	0.58	1.48	0.42188
ENSG00000169239	CA5B	7.62	5.35	1.42	0.95	0.194657
ENSG00000100065	CARD10	23.33	18.58	1.26	0.78	0.142715
ENSG00000153048	CARHSP1	612.36	546.02	1.12	0.92	0.583295
ENSG00000166734	CASC4	4.61	2.91	1.58	0.8	0.384818
ENSG00000127995	CASD1	10.25	10.49	0.98	1.16	0.850946
ENSG00000147044	CASK	19.2	19.41	0.99	1.15
ENSG00000177303	CASKIN2	12.2	11.63	1.05	0.91	0.776323
ENSG00000137752	CASP1	24.7	30.97	0.8	1.1	0.308594
ENSG00000164305	CASP3	7.97	8.68	0.92	1.77	0.87926
ENSG00000165806	CASP7	7.09	11.06	0.64	1.19	0.159175
ENSG00000118412	CASP8AP2	9.75	6.6	1.48	0.89	0.433605
ENSG00000153113	CAST	95.2	101.42	0.94	0.91	0.751155
ENSG00000121691	CAT	4.29	1.63	2.63	1.14	0.185166
ENSG00000105974	CAV1	389.84	402.3	0.97	0.99	0.917359
ENSG00000105971	CAV2	67.23	53.34	1.26	0.83	0.469849
ENSG00000177469	CAVIN1	2508.06	1841.48	1.36	0.9	0.0685128	0.0993072
ENSG00000168497	CAVIN2	8.36	8.84	0.95	0.7
ENSG00000078699	CBFA2T2	22.75	18.96	1.2	1.1	0.623504
ENSG00000110395	CBL	29.06	21.68	1.34	0.92	0.358484
ENSG00000105879	CBLL1	16.09	17.14	0.94	1.03	0.780644
ENSG00000159228	CBR1	116.13	116.94	0.99	1.08	0.938719
ENSG00000145439	CBR4	10.29	9.2	1.12	0.92	0.79583
ENSG00000173894	CBX2	53.36	49.61	1.08	0.94	0.682973
ENSG00000122565	CBX3	215.51	187.45	1.15	0.92	0.308433
ENSG00000141582	CBX4	52.61	41.78	1.26	1.15	0.270067
ENSG00000094916	CBX5	77.84	68.58	1.14	0.99	0.509057
ENSG00000132024	CC2D1A	14.51	12.64	1.15	1.11	0.552752
ENSG00000048342	CC2D2A	9.1	8.12	1.12	0.94
ENSG00000060339	CCAR1	59.95	46.32	1.29	0.84	0.373209
ENSG00000159884	CCDC107	66.2	54.52	1.21	1.1	0.561349
ENSG00000159873	CCDC117	39.58	37.58	1.05	0.99	0.63884
ENSG00000164366	CCDC127	87.99	92.82	0.95	1.06	0.60744
ENSG00000104957	CCDC130	62.56	39.96	1.57	0.69	0.203997
ENSG00000100147	CCDC134	10.7	10.81	0.99	1.51	0.971122
ENSG00000198003	CCDC151	2.19	1.09	2.02	0.3
ENSG00000198865	CCDC152	2.11	1.64	1.29	1.14
ENSG00000154781	CCDC174	13.67	9.54	1.43	0.76	0.130726
ENSG00000122483	CCDC18	23.53	18.69	1.26	0.64	0.325815
ENSG00000165813	CCDC186	10.56	9.38	1.13	0.94	0.613606
ENSG00000196118	CCDC189	11.05	7.07	1.56	0.81	0.0429329
ENSG00000147419	CCDC25	113.79	112.67	1.01	0.9	0.944067
ENSG00000024862	CCDC28A	30.19	34.14	0.88	1.07	0.69211
ENSG00000109881	CCDC34	42.91	34.02	1.26	0.75	0.361725
ENSG00000108588	CCDC47	23.51	19.45	1.21	0.94	0.647672
ENSG00000152492	CCDC50	67.82	75.71	0.9	1.11	0.523789
ENSG00000164051	CCDC51	9.81	12.82	0.77	1.41	0.472681
ENSG00000133773	CCDC59	17.21	13.69	1.26	0.98	0.474195
ENSG00000104983	CCDC61	5.24	4.06	1.29	1.07	0.557436
ENSG00000180376	CCDC66	12.26	8.2	1.49	0.93	0.249864
ENSG00000177352	CCDC71	81.59	68.87	1.18	1.03	0.48548
ENSG00000091986	CCDC80	264.66	204.72	1.29	0.72	0.100456
ENSG00000115355	CCDC88A	32.69	30	1.09	0.9	0.72986
ENSG00000168071	CCDC88B	2.06	1.81	1.14	1.17	0.826686
ENSG00000137500	CCDC90B	24.99	27.72	0.9	1.13	0.741821
ENSG00000119242	CCDC92	27.31	29.17	0.94	1.29	0.739038
ENSG00000142039	CCDC97	28.55	24.53	1.16	1.03	0.503965
ENSG00000275302	CCL4	0.95	0.8	1.19	0.68	0.768125
ENSG00000142871	CYR61	206.22	1045.48	0.2	0.83	0.167855
ENSG00000110092	CCND1	319.48	425.2	0.75	1.03	0.237028
ENSG00000118971	CCND2	4.59	4.01	1.14	1.04
ENSG00000166946	CCNDBP1	37.87	32.72	1.16	1.22	0.223411
ENSG00000162063	CCNF	193.05	125.17	1.54	0.79	0.0476254
ENSG00000163660	CCNL1	22.84	25.36	0.9	1.21	0.70736
ENSG00000221978	CCNL2	59.08	64.98	0.91	1.11	0.245607
ENSG00000129315	CCNT1	14.69	12.78	1.15	1.2	0.811472
ENSG00000108100	CCNY	131.87	117.81	1.12	1.06	0.136059
ENSG00000121797	CCRL2	1.17	3.74	0.31	1.11	0.109873
ENSG00000173992	CCS	41.94	26.55	1.58	0.92	0.0138837
ENSG00000107771	CCSER2	9.83	8.16	1.2	0.85	0.593257
ENSG00000163468	CCT3	198.03	187.83	1.05	1.02	0.632963
ENSG00000115484	CCT4	76.75	95.94	0.8	1.19	0.227108
ENSG00000135624	CCT7	718.81	660.38	1.09	1.08	0.22288
ENSG00000156261	CCT8	181.24	200.23	0.91	1.03	0.237698
ENSG00000122674	CCZ1	16.63	22.1	0.75		0.393306
ENSG00000170458	CD14	16.5	18.76	0.88	1.15	0.330037
ENSG00000177697	CD151	170.74	145.48	1.17	0.95	0.492236
ENSG00000135535	CD164	37.05	48.57	0.76	1.08	0.173249
ENSG00000012124	CD22	2.16	1.93	1.12	1.56	0.723053
ENSG00000198087	CD2AP	17.07	11.79	1.45	1.04	0.0735229	0.0993072
ENSG00000167775	CD320	44.21	36.6	1.21	0.95	0.153547
ENSG00000174059	CD34	6.23	6.25
ENSG00000135218	CD36	5.09	3.51	1.45	1.94	0.39568
ENSG00000101017	CD40	61.4	94.53	0.65	1.18	0.192566
ENSG00000026508	CD44	288.44	313.3	0.92	1.15	0.670767
ENSG00000196776	CD47	59.17	66.42	0.89	1.13	0.674751
ENSG00000169442	CD52	10.42	12.45	0.84	1.24	0.737919
ENSG00000085063	CD59	521.66	587.91	0.89	1.04
ENSG00000135404	CD63	4786.7	5965.69	0.8	1.1	0.278932
ENSG00000110651	CD81	516.11	425.96	1.21	1.06	0.313311
ENSG00000085117	CD82	335.58	225.11	1.49	0.82	0.0671753
ENSG00000112149	CD83	12.22	12.58	0.97	1.02	0.628483
ENSG00000102181	CD99L2	104.46	72.53	1.44	0.91	0.142666
ENSG00000158825	CDA	3.47	2.21	1.57	1.53	0.435897
ENSG00000130177	CDC16	18.73	12.37	1.51	0.92	0.189157
ENSG00000164045	CDC25A	20.89	30.94	0.68	1.04	0.222629
ENSG00000004897	CDC27	60.51	58.88	1.03	1.06	0.885524
ENSG00000106993	CDC37L1	2.96	3.2	0.92	1.51	0.807956
ENSG00000168438	CDC40	9.28	12.04	0.77	0.98	0.314978
ENSG00000143776	CDC42BPA	13.14	6.82	1.93	1.41
ENSG00000198752	CDC42BPB	51.92	60.8	0.85	1.05	0.458484
ENSG00000179604	CDC42EP4	25.17	39.04	0.64	1.19	0.294783
ENSG00000197622	CDC42SE1	49.06	84.29	0.58	1.04	0.304181
ENSG00000158985	CDC42SE2	48.46	43.13	1.12	1.15	0.617879
ENSG00000096401	CDC5L	21.41	16.34	1.31	0.95	0.391173
ENSG00000134690	CDCA8	95.39	118.34	0.81	1.11	0.351542
ENSG00000089486	CDIP1	27.28	28.77	0.95	0.96	0.561097
ENSG00000103502	CDIPT	81.71	113.58	0.72	1.08	0.0437922	0.0993072
ENSG00000185324	CDK10	77.71	73.54	1.06	1.07	0.581931
ENSG00000248333	CDK11B	7.77	3.73	2.08	0.74	0.257958
ENSG00000167258	CDK12	28.05	23.76	1.18	0.71	0.3707
ENSG00000065883	CDK13	13.73	7.48	1.84	1.09	0.0918976	0.0998612
ENSG00000102225	CDK16	66.92	51.22	1.31	0.83	0.259423
ENSG00000117266	CDK18	4.76	2.86	1.66	1.65	0.368745
ENSG00000156345	CDK20	3.73	4.48	0.83	2.12	0.419615
ENSG00000111328	CDK2AP1	87.71	94.01	0.93	0.98	0.717618
ENSG00000167797	CDK2AP2	189.38	186	1.02	1.07	0.918039
ENSG00000135446	CDK4	175.97	154.48	1.14	1.01	0.321781
ENSG00000164885	CDK5	169.83	142.51	1.19	1.26	0.328281
ENSG00000176749	CDK5R1	23.7	20.23	1.17	1.08	0.399426
ENSG00000136861	CDK5RAP2	72.41	64.85	1.12	0.88	0.517428
ENSG00000134058	CDK7	5.5	8.93	0.62	1.29	0.476681
ENSG00000124762	CDKN1A	183.06	171.68	1.07	1.12	0.695716
ENSG00000129757	CDKN1C	5.45	3.58	1.52	0.95	0.326865
ENSG00000168564	CDKN2AIP	9.91	8.47	1.17	1.3	0.539683
ENSG00000237190	CDKN2AIPNL	15.6	16.05	0.97	1.18	0.912005
ENSG00000205643	CDPF1	7.04	8.23	0.86	0.83	0.543997
ENSG00000101290	CDS2	67.79	73.86	0.92	1.07	0.664888
ENSG00000167513	CDT1	131.76	105.64	1.25	0.86	0.133597
ENSG00000153046	CDYL	76.03	68.31	1.11	0.93	0.383187
ENSG00000221869	CEBPD	41.51	50.63	0.82	1.28	0.475933
ENSG00000153879	CEBPG	14.77	19.31	0.76	1.34	0.432157
ENSG00000115816	CEBPZ	21.59	13.67	1.58	0.96	0.149344
ENSG00000149187	CELF1	150.48	146.57	1.03		0.858733
ENSG00000048740	CELF2	36.34	27.02	1.34	0.9	0.11317
ENSG00000075275	CELSR1	1.64	1.19	1.38	1.3	0.220039
ENSG00000135048	CEMIP2	6.06	6.21	0.98	1.28	0.940296
ENSG00000145241	CENPC	5.47	2.67	2.05	0.78	0.0175212	0.0993072
ENSG00000153044	CENPH	38.51	48.07	0.8	0.76	0.422989
ENSG00000123219	CENPK	35.95	41.39	0.87	1.02	0.350606
ENSG00000120334	CENPL	11.88	8.85	1.34	0.87	0.262282
ENSG00000138092	CENPO	54.52	45.43	1.2	0.77	0.256123
ENSG00000031691	CENPQ	4.42	6.34	0.7	0.83	0.259737
ENSG00000102901	CENPT	8.61	7.76	1.11	0.75	0.797396
ENSG00000203760	CENPW	99.9	104.59	0.96	0.95	0.736466
ENSG00000116198	CEP104	14.85	12.3	1.21	0.88	0.293885
ENSG00000154240	CEP112	1.89	1.79	1.05	1.05
ENSG00000100629	CEP128	3.96	2.32	1.71	0.79	0.301304
ENSG00000103995	CEP152	36.84	29.55	1.25	0.94	0.0602476
ENSG00000135315	CEP162	4.66	5.54	0.84	1.16	0.577493
ENSG00000110274	CEP164	19.48	13.61	1.43	0.87	0.0764099	0.0993072
ENSG00000143702	CEP170	6.62	14.5	0.46	1.21	0.180202
ENSG00000099814	CEP170B	181.81	163.98	1.11	1.07	0.302102
ENSG00000126001	CEP250	29.78	33.93	0.88	1.1	0.390673
ENSG00000198707	CEP290	8.45	5.38	1.57	0.82	0.272935
ENSG00000166004	CEP295	8.69	3.75	2.32	0.76	0.110674
ENSG00000106477	CEP41	46.8	46.63	1	0.84	0.899098
ENSG00000164118	CEP44	3.75	5	0.75	1.17	0.583379
ENSG00000166037	CEP57	29.18	23.57	1.24	0.98	0.154687
ENSG00000182923	CEP63	7.57	5.06	1.49	0.88	0.374239
ENSG00000111860	CEP85L	4.44	2.96	1.5	0.92	0.307996
ENSG00000258890	CEP95	6.22	5.5	1.13	0.83	0.850072
ENSG00000100422	CERK	23.11	23.21	1	1.22	0.974298
ENSG00000147400	CETN2	67.34	69.38	0.97	0.92	0.8579
ENSG00000163001	CFAP36	5.44	8.99	0.61	0.88	0.512212
ENSG00000164323	CFAP97	11.71	7.41	1.58	1.3	0.110051
ENSG00000197766	CFD	5.71	4.41	1.3	1.11	0.525751
ENSG00000165410	CFL2	19.9	17.5	1.14	0.72	0.642602
ENSG00000163320	CGGBP1	36.38	44.31	0.82	1.21	0.512632
ENSG00000100532	CGRRF1	12.71	16.04	0.79	1.45	0.218793
ENSG00000172586	CHCHD1	67.01	69.86	0.96	1.21	0.825047
ENSG00000106153	CHCHD2	970.07	944.43	1.03	1.09	0.871849
ENSG00000106554	CHCHD3	19.38	39.23	0.49	1.98	0.342547
ENSG00000125611	CHCHD5	8.66	6.44	1.34	0.99	0.0794213
ENSG00000170791	CHCHD7	14.01	13.92	1.01	1.17	0.987791
ENSG00000153922	CHD1	15.62	19.17	0.81	0.79	0.511889
ENSG00000173575	CHD2	53.87	40.74	1.32	0.76	0.0786415	0.0993072
ENSG00000170004	CHD3	275.06	190.1	1.45	0.89	0.0553133	0.0993072
ENSG00000111642	CHD4	90.04	99.52	0.9	1.23	0.498909
ENSG00000124177	CHD6	32.06	23.04	1.39	0.77	0.0266431	0.0993072
ENSG00000171316	CHD7	6.87	4.34	1.58	0.66	0.391823
ENSG00000100888	CHD8	31.35	18.34	1.71	0.86	0.0119455	0.0993072
ENSG00000177200	CHD9	10.9	8.13	1.34	1.05	0.383529
ENSG00000072609	CHFR	5.55	4.36	1.27	0.66	0.0696233
ENSG00000204116	CHIC1	2.07	2.11	0.98	0.99
ENSG00000177830	CHID1	296.36	237.54	1.25	1.01	0.359617
ENSG00000115561	CHMP3	265.3	198.53	1.34	0.84
ENSG00000176108	CHMP6	50.33	34.4	1.46	0.97	0.062035
ENSG00000110172	CHORDC1	13.37	12.07	1.11	0.88	0.630649
ENSG00000033100	CHPF2	56.1	43.21	1.3	0.96	0.20106
ENSG00000111666	CHPT1	21.93	24.02	0.91	1.11	0.650993
ENSG00000182022	CHST15	3.41	2.05	1.67	1.23	0.152595
ENSG00000160679	CHTOP	128.25	119.88	1.07	1.01	0.198048
ENSG00000144021	CIAO1	113.09	107.59	1.05	0.9
ENSG00000166797	FAM96A	58.57	67.78	0.86	1.11	0.315744
ENSG00000166595	FAM96B	153.27	179.34	0.85	1.2	0.215398
ENSG00000185043	CIB1	138.4	108.54	1.28	0.96	0.211867
ENSG00000198894	CIPC	1.55	2.73	0.57	2.57	0.237636
ENSG00000099622	CIRBP	215.65	173.77	1.24	1.01	0.0480927
ENSG00000122966	CIT	32.01	25.79	1.24	0.87	0.480568
ENSG00000148337	CIZ1	190.6	156.99	1.21	1.07	0.412809
ENSG00000136026	CKAP4	441.22	417.93	1.06	1.1	0.392571
ENSG00000175216	CKAP5	19.94	15.07	1.32	0.99	0.111446
ENSG00000166165	CKB	18.11	18.7	0.97	1.13	0.897791
ENSG00000123975	CKS2	19.23	19.84	0.97	1.14	0.859698
ENSG00000074054	CLASP1	23.56	25.65	0.92	1.37	0.819975
ENSG00000104859	CLASRP	60.36	40.21	1.5	0.7	0.348063
ENSG00000121940	CLCC1	16.59	16.3	1.02	0.88	0.899386
ENSG00000109572	CLCN3	14.98	12.19	1.23	1.04	0.632167
ENSG00000171365	CLCN5	2.3	3.34	0.69	0.9	0.271886
ENSG00000163347	CLDN1	3.31	3.91	0.85	0.95
ENSG00000157224	CLDN12	5.6	7.19	0.78	1.1	0.54472
ENSG00000080822	CLDND1	4.42	7.11	0.62	1.3	0.431419
ENSG00000038532	CLEC16A	16.41	16.14	1.02	1.26	0.96042
ENSG00000069493	CLEC2D	6.69	4.67	1.43	0.84
ENSG00000213719	CLIC1	4.98	9.62	0.52	1.21	0.194061
ENSG00000169504	CLIC4	72.9	88.48	0.82	1.11
ENSG00000113282	CLINT1	11.72	9.16	1.28	0.89	0.26446
ENSG00000130779	CLIP1	27.58	19.32	1.43	0.73	0.0455068	0.0993072
ENSG00000013441	CLK1	11.33	8.49	1.33	0.84	0.426574
ENSG00000165959	CLMN	1.66	1.55	1.07	1.45
ENSG00000074201	CLNS1A	31.8	70.92	0.45	0.99	0.263802
ENSG00000172409	CLP1	6.27	9.81	0.64	1.17	0.30383
ENSG00000162129	CLPB	41.36	34.55	1.2	0.95	0.162195
ENSG00000125656	CLPP	68.28	56.33	1.21	0.92	0.280895
ENSG00000166855	CLPX	8.24	9.97	0.83	1.26	0.506319
ENSG00000175416	CLTB	66.85	60.1	1.11	1.06	0.449655
ENSG00000120885	CLU	294.39	247.27	1.19	0.97	0.349213
ENSG00000132361	CLUH	223.9	211.29	1.06	1.02	0.687902
ENSG00000125246	CLYBL	3.92	2.47	1.58	0.88	0.265675
ENSG00000164237	CMBL	7.85	9.74	0.81	1.37
ENSG00000103121	CMC2	19.77	29.34	0.67	0.97	0.248778
ENSG00000153815	CMIP	45.61	32.8	1.39	0.99	0.357423
ENSG00000174600	CMKLR1	6.41	10.05	0.64	1.58	0.524555
ENSG00000162368	CMPK1	35.48	29.21	1.21	1.2	0.537643
ENSG00000137200	CMTR1	46.52	42.31	1.1	1.09	0.553791
ENSG00000169714	CNBP	121.96	114.51	1.07	0.88	0.369014
ENSG00000100528	CNIH1	30.41	36.92	0.82	0.86	0.438021
ENSG00000153721	CNKSR3	8.71	9.93	0.88	0.66	0.623334
ENSG00000064666	CNN2	130.81	126.38	1.04	1.03	0.871548
ENSG00000117519	CNN3	88.64	122.46	0.72	1.87	0.498476
ENSG00000168763	CNNM3	92.08	83.99	1.1	0.96	0.386079
ENSG00000125107	CNOT1	96.33	79.76	1.21	1.1	0.0493703	0.0993072
ENSG00000182973	CNOT10	6.87	7.27	0.94	0.88	0.758767
ENSG00000158435	CNOT11	380.93	320.03	1.19	0.97	0.43444
ENSG00000111596	CNOT2	36.08	34.93	1.03	0.88	0.793362
ENSG00000080802	CNOT4	13.33	10.08	1.32	0.9	0.239387
ENSG00000113300	CNOT6	60.9	50.91	1.2	1.04	0.180226
ENSG00000138767	CNOT6L	11.75	9.52	1.23	1.25	0.139985
ENSG00000198791	CNOT7	116.03	119.97	0.97	0.82	0.881361
ENSG00000155508	CNOT8	8.4	18.47	0.45	1.16	0.123101
ENSG00000144580	CNOT9	86.47	87.66	0.99	0.91	0.877579
ENSG00000115649	CNPPD1	71.11	62.74	1.13	0.97	0.331595
ENSG00000257727	CNPY2	80.45	79.48	1.01	0.95
ENSG00000137161	CNPY3	53.67	41.53	1.29	0.83	0.283899
ENSG00000044459	CNTLN	19.48	10.36	1.88	0.86	0.164782
ENSG00000108797	CNTNAP1	39.37	24.19	1.63	1.03
ENSG00000119397	CNTRL	11.5	10.27	1.12	0.83	0.448388
ENSG00000135775	COG2	7.91	6.61	1.2	1.01	0.581107
ENSG00000168434	COG7	6.82	4.38	1.56	0.72	0.345893
ENSG00000121058	COIL	17.16	23.48	0.73	0.73	0.224315
ENSG00000197467	COL13A1	19.93	14.48	1.38	1.17
ENSG00000084636	COL16A1	11.97	13.29	0.9	0.94
ENSG00000182871	COL18A1	233.77	185.44	1.26	0.85	0.25609
ENSG00000108821	COL1A1	900.02	984.33	0.91	1.01	0.498435
ENSG00000164692	COL1A2	26.09	41.26	0.63	1.06
ENSG00000196739	COL27A1	21.17	19.88	1.06	0.95	0.590584
ENSG00000168542	COL3A1	150.69	185.04	0.81	0.99	0.53143
ENSG00000187498	COL4A1	20.7	28.37	0.73	0.92	0.270632
ENSG00000130635	COL5A1	169.76	162.15	1.05	0.99
ENSG00000163359	COL6A3	92.45	166.09	0.56	0.9	0.306224
ENSG00000130309	COLGALT1	331.79	422.28	0.79	0.9	0.148122
ENSG00000114744	COMMD2	16.47	12.54	1.31	1.22	0.403551
ENSG00000148444	COMMD3	26.46	28.78	0.92	1.13	0.617686
ENSG00000140365	COMMD4	119.59	112.73	1.06	1.01	0.597008
ENSG00000170619	COMMD5	40.94	41.82	0.98	1.09	0.855887
ENSG00000149600	COMMD7	156.83	149.58	1.05	1.13	0.659624
ENSG00000110442	COMMD9	40.59	28.29	1.43	1.1	0.0932478
ENSG00000093010	COMT	41.86	94.92	0.44	1.31	0.1851
ENSG00000129083	COPB1	8.87	11.83	0.75	1.42	0.414204
ENSG00000105669	COPE	42.1	31.99	1.32	0.86	0.228718
ENSG00000158623	COPG2	44.47	28.68	1.55	0.6	0.302351
ENSG00000172301	COPRS	384.79	326.67	1.18	1	0.425297
ENSG00000166200	COPS2	17.68	15.88	1.11	0.94	0.647298
ENSG00000138663	COPS4	14.09	11.43	1.23	0.92	0.33864
ENSG00000168090	COPS6	257.02	240.65	1.07	1.1	0.521846
ENSG00000198612	COPS8	65.2	60.98	1.07	1.06	0.590112
ENSG00000172428	COPS9	312.41	333.89	0.94	1.13	0.523262
ENSG00000111481	COPZ1	69.98	58.98	1.19	1.14	0.114061
ENSG00000005243	COPZ2	10.87	10.51	1.03	1.01	0.901788
ENSG00000173085	COQ2	50.36	71.19	0.71	1.03	0.198498
ENSG00000132423	COQ3	8.13	7.22	1.13	0.87	0.787781
ENSG00000119723	COQ6	11.14	15.16	0.73	0.99	0.316925
ENSG00000088682	COQ9	13.91	10.09	1.38	1.16	0.495885
ENSG00000110880	CORO1C	158.44	140.8	1.13	1.02	0.531546
ENSG00000103187	COTL1	417.6	563.45	0.74	0.95	0.290609
ENSG00000006695	COX10	11.95	14.36	0.83	1.04	0.0938475	0.0998612
ENSG00000178449	COX14	395.35	362.18	1.09		0.252202
ENSG00000163626	COX18	9.82	11.28	0.87	1.13	0.699454
ENSG00000135940	COX5B	366.82	354.36	1.04	0.98	0.645278
ENSG00000111775	COX6A1	106.61	108.33	0.98	0.87	0.870581
ENSG00000126267	COX6B1	209.57	208.2	1.01	0.99	0.948828
ENSG00000112695	COX7A2	396.08	448.38	0.88	1.16	0.367281
ENSG00000115944	COX7A2L	129.24	201.07	0.64	1.26	0.168441
ENSG00000176340	COX8A	509.13	480.15	1.06	0.89	0.455267
ENSG00000214575	CPEB1	4.19	1.72	2.44	1.27
ENSG00000137449	CPEB2	1.37	4.55	0.3	0.89	0.0312444
ENSG00000106034	CPED1	5.48	3.86	1.42	1.01
ENSG00000197603	CPLANE1	20.92	14.18	1.48	0.72	0.0937212	0.0998612
ENSG00000103381	CPPED1	8.97	7.86	1.14	1.23	0.673102
ENSG00000071894	CPSF1	28.06	28.67	0.98	0.79	0.905933
ENSG00000165934	CPSF2	24.24	17.36	1.4	0.93	0.304671
ENSG00000119203	CPSF3	36.58	38.7	0.95	0.9	0.677934
ENSG00000160917	CPSF4	155.62	148.86	1.05	0.9	0.818634
ENSG00000149532	CPSF7	113.91	103.39	1.1	0.97	0.619583
ENSG00000110090	CPT1A	235.01	264.13	0.89	1.06	0.389393
ENSG00000224051	CPTP	47.82	40.69	1.18	1.08	0.577328
ENSG00000169372	CRADD	1.95	2.13	0.91	0.64	0.841637
ENSG00000113851	CRBN	19.18	17.27	1.11	0.94	0.530602
ENSG00000241258	CRCP	30.05	37.55	0.8	1.06	0.329491
ENSG00000107175	CREB3	116	94.73	1.22	0.93	0.14756
ENSG00000157613	CREB3L1	125.61	135.03	0.93	1.15	0.244612
ENSG00000182158	CREB3L2	50.44	54.01	0.93	0.91	0.828811
ENSG00000005339	CREBBP	38.97	38.8	1	0.85	0.977468
ENSG00000111269	CREBL2	89.68	71.68	1.25	0.97	0.283065
ENSG00000164463	CREBRF	12.69	12.57	1.01	1.37	0.949252
ENSG00000143162	CREG1	4.64	4.24	1.09	1.28	0.865847
ENSG00000163703	CRELD1	2.13	1.65	1.29	0.58	0.696181
ENSG00000095794	CREM	8.11	6.33	1.28	0.81	0.665592
ENSG00000150938	CRIM1	49.55	63.74	0.78	1.09	0.335787
ENSG00000182809	CRIP2	86.12	75.1	1.15	0.97	0.559837
ENSG00000167193	CRK	37.11	26.34	1.41	0.79	0.144095
ENSG00000101343	CRNKL1	26.94	25.63	1.05	0.98	0.787848
ENSG00000005469	CROT	3.33	4.33	0.77	1.28	0.739552
ENSG00000140577	CRTC3	29.96	34.63	0.87	0.99	0.401973
ENSG00000008405	CRY1	21.77	19.33	1.13	0.9	0.507557
ENSG00000121671	CRY2	16.17	12.62	1.28	1.04	0.00273931
ENSG00000165475	CRYL1	24.37	23.53	1.04	1.17	0.76035
ENSG00000116791	CRYZ	28.24	38.86	0.73	1.07	0.340651
ENSG00000205758	CRYZL1	9.19	5.81	1.58	1.06	0.262201
ENSG00000009307	CSDE1	484.72	505.31	0.96		0.759315
ENSG00000124207	CSE1L	82.61	101.9	0.81	1.11	0.428486
ENSG00000184371	CSF1	10.19	20.63	0.49	1.24	0.249134
ENSG00000169826	CSGALNACT2	6.89	4.74	1.45	0.96	0.27423
ENSG00000103653	CSK	63.06	48.6	1.3	0.96	0.0910462
ENSG00000113712	CSNK1A1	56.63	39.24	1.44		0.0791153	0.0993072
ENSG00000141551	CSNK1D	136.15	134.23	1.01	1.1	0.764557
ENSG00000213923	CSNK1E	114.52	93.66	1.22	0.94	0.222531
ENSG00000169118	CSNK1G1	20.11	15.11	1.33	0.85	0.131974
ENSG00000101266	CSNK2A1	77.08	82.21	0.94	0.88	0.514755
ENSG00000070770	CSNK2A2	67.06	103.21	0.65	0.91	0.226166
ENSG00000104218	CSPP1	13.33	10.2	1.31	0.64	0.405191
ENSG00000144655	CSRNP1	37.64	27.4	1.37	1.01	0.146389
ENSG00000159176	CSRP1	58.61	44.42	1.32	0.88	0.19462
ENSG00000175183	CSRP2	3.8	3.22	1.18	1.89
ENSG00000101439	CST3	462.34	365.47	1.27	1.02	0.135274
ENSG00000101138	CSTF1	27.85	27.9
ENSG00000176102	CSTF3	22.85	33.79	0.68	1.14	0.181326
ENSG00000175029	CTBP2	52.34	44.75	1.17	0.98	0.171144
ENSG00000102974	CTCF	96.74	70.88	1.36	0.88	0.144656
ENSG00000060069	CTDP1	30.92	44.81	0.69	1.25	0.306828
ENSG00000144579	CTDSP1	352.88	286.35	1.23	0.91	0.105195
ENSG00000175215	CTDSP2	89.92	136.37	0.66	1.26	0.392605
ENSG00000134030	CTIF	22.83	25.42	0.9	1.27	0.312832
ENSG00000044115	CTNNA1	115.76	135.6	0.85	0.91	0.55988
ENSG00000168036	CTNNB1	230.74	299.82	0.77		0.344423
ENSG00000178585	CTNNBIP1	47	54.78	0.86	1.05	0.572844
ENSG00000132792	CTNNBL1	100.65	71.8	1.4	1.02	0.116717
ENSG00000198561	CTNND1	14.91	14.14	1.05	0.94	0.908138
ENSG00000040531	CTNS	81.18	73.19	1.11	1.04	0.644044
ENSG00000164733	CTSB	127.05	117.35	1.08	0.94	0.525634
ENSG00000117984	CTSD	1031.01	761.13	1.35	1.01	0.354112
ENSG00000174080	CTSF	109.14	116.12	0.94	0.85	0.663135
ENSG00000103811	CTSH	13.49	10.98	1.23	1.19	0.118498
ENSG00000163131	CTSS	9.27	4.8	1.93	1.61	0.31862
ENSG00000101160	CTSZ	342.58	209.79	1.63	0.66	0.223022
ENSG00000143079	CTTNBP2NL	14.39	12.78	1.13	0.69	0.768311
ENSG00000142544	CTU1	10.09	7.01	1.44	0.72	0.168782
ENSG00000174177	CTU2	22.78	25.03	0.91	0.75	0.631783
ENSG00000107874	CUEDC2	14.91	12.23	1.22	0.8	0.460677
ENSG00000055130	CUL1	34.05	34.43	0.99	0.87	0.959322
ENSG00000108094	CUL2	2.4	4.09	0.59	1.19	0.418648
ENSG00000139842	CUL4A	99.42	116.08	0.86	1.17	0.221252
ENSG00000158290	CUL4B	111.43	157.8	0.71	0.9	0.180296
ENSG00000166266	CUL5	18.86	18.91
ENSG00000112514	CUTA	305.61	292.35	1.05	0.91	0.542529
ENSG00000119929	CUTC	4.22	3.93	1.07	0.92	0.614753
ENSG00000257923	CUX1	91.6	87.52	1.05	0.93	0.641988
ENSG00000163510	CWC22	6.15	3.82	1.61	1.74	0.0224622	0.0993072
ENSG00000095485	CWF19L1	11.94	11.13	1.07	0.94	0.819345
ENSG00000152404	CWF19L2	50.38	58.37	0.86	0.79	0.197379
ENSG00000107562	CXCL12	151.89	157.47	0.96	1.03	0.647979
ENSG00000161921	CXCL16	10.11	8.16	1.24	1.13	0.337528
ENSG00000154832	CXXC1	127.79	113.27	1.13	0.9	0.210818
ENSG00000174151	CYB561D1	26.24	21.63	1.21	0.98	0.153689
ENSG00000114395	CYB561D2	21.9	30.69	0.71	1.04	0.408977
ENSG00000103018	CYB5B	73.26	77.98	0.94	1.04	0.837486
ENSG00000051523	CYBA	13.52	9.92	1.36	0.91	0.266205
ENSG00000165168	CYBB	1.8	1.78	1.01	1.17	0.955805
ENSG00000179091	CYC1	70.19	60.25	1.16	0.81	0.228518
ENSG00000273749	CYFIP1	31.06	24.81	1.25	1.02	0.162429
ENSG00000161544	CYGB	2.15	1.12	1.93	1.05
ENSG00000187954	CYHR1	89.83	78.59	1.14	0.84	0.26573
ENSG00000083799	CYLD	31.68	23.87	1.33	0.94	0.204912
ENSG00000003137	CYP26B1	3.98	2.67	1.49	0.62
ENSG00000186104	CYP2R1	5	3.16	1.58	1.36	0.363671
ENSG00000122783	CYREN	28.92	31.52	0.92	0.99	0.579422
ENSG00000108669	CYTH1	38.07	30.78	1.24	0.92	0.615161
ENSG00000105443	CYTH2	70.09	70.57	0.99	1.22	0.762667
ENSG00000008256	CYTH3	150.3	127.56	1.18	0.79	0.458277
ENSG00000100055	CYTH4	1.77	2.59	0.68	0.88	0.514539
ENSG00000135045	C9orf40	31.65	35.88	0.88	1.14	0.603206
ENSG00000151131	C12orf45	10.18	9.7	1.05	1.04	0.889685
ENSG00000141219	C17orf80	7.1	10.86	0.65	0.86	0.216797
ENSG00000125149	C16orf70	11.19	6.97	1.61	0.96	0.0491254	0.0993072
ENSG00000180902	D2HGDH	73.08	67.17	1.09	1.1	0.631628
ENSG00000047578	KIAA0556	2.56	6.35	0.4	1.16	0.432277
ENSG00000170871	KIAA0232	7.88	7.51	1.05	1.04	0.884588
ENSG00000122778	KIAA1549	6.28	3.45	1.82	0.54	0.0578099
ENSG00000047621	C12orf4	7.56	10.01	0.76		0.608619
ENSG00000104979	C19orf53	157.26	125.51	1.25	0.97	0.149869
ENSG00000100592	DAAM1	74.85	56.37	1.33	0.89	0.0362604	0.0993072
ENSG00000136848	DAB2IP	51.66	46.42	1.11	1.15	0.524675
ENSG00000197380	DACT3	5.73	3.43	1.67	0.87	0.408356
ENSG00000129562	DAD1	78.77	102.23	0.77	1.1	0.398687
ENSG00000173402	DAG1	142.24	186.46	0.76	1.03	0.3664
ENSG00000132676	DAP3	16.54	26.64	0.62	1.21	0.432536
ENSG00000115866	DARS	63.96	45.54	1.4	1.06	0.12462
ENSG00000117593	DARS2	4.99	4.47	1.12	0.93	0.792043
ENSG00000204209	DAXX	73.64	114.13	0.65	0.94	0.227395
ENSG00000071626	DAZAP1	455.21	483.35	0.94	1	0.642619
ENSG00000183283	DAZAP2	266.46	288.22	0.92	1.1	0.557298
ENSG00000138231	DBR1	6.87	3.64	1.89	1.1	0.071312	0.0993072
ENSG00000137992	DBT	4.38	4.07	1.08	1.14	0.846432
ENSG00000145041	DCAF1	9.61	15.04	0.64	1.82	0.548975
ENSG00000198876	DCAF12	25.22	29.72	0.85	0.99	0.314154
ENSG00000164934	DCAF13	12.89	11.8	1.09	1.23	0.758174
ENSG00000132017	DCAF15	9.72	6.1	1.59	1.17	0.298747
ENSG00000139990	DCAF5	34.2	46.86	0.73	1.44	0.344718
ENSG00000143164	DCAF6	28.91	39.01	0.74	1.17	0.302659
ENSG00000136485	DCAF7	202.43	152.78	1.33	0.9	0.104343
ENSG00000132716	DCAF8	103.88	87.34	1.19	0.92	0.447509
ENSG00000151065	DCP1B	10.32	8.92	1.16	0.81	0.283643
ENSG00000110063	DCPS	71.41	120.74	0.59	1.11	0.0717367	0.0993072
ENSG00000137100	DCTN3	64.9	58.53	1.11	0.99	0.344283
ENSG00000179958	DCTPP1	73.84	73.58
ENSG00000150401	DCUN1D2	6.78	4.84	1.4	1.15	0.181386
ENSG00000188215	DCUN1D3	10.47	6.04	1.73	1.1	0.195802
ENSG00000109184	DCUN1D4	14.15	14.9	0.95	0.92	0.751708
ENSG00000169738	DCXR	96.21	66.59	1.44	0.88	0.00670207
ENSG00000153904	DDAH1	46.43	38.48	1.21	0.81	0.392042
ENSG00000085788	DDHD2	16.25	20.3	0.8	1.15	0.468941
ENSG00000175197	DDIT3	34.06	32.57	1.05	1.07	0.712856
ENSG00000168209	DDIT4	29.73	31.13	0.96	1.89	0.85202
ENSG00000204580	DDR1	177.53	178.39	1	0.99	0.951572
ENSG00000162733	DDR2	55.36	40.16	1.38	0.99	0.0545137	0.0993072
ENSG00000079785	DDX1	23.67	16.8	1.41	0.79	0.269133
ENSG00000178105	DDX10	23.08	15.69	1.47	0.9	0.113903
ENSG00000088205	DDX18	78.61	64.97	1.21	0.87	0.0858977	0.0995919
ENSG00000168872	DDX19A	20.63	24.14	0.85	0.74	0.375145
ENSG00000165732	DDX21	107.5	80	1.34	1.01	0.0465984	0.0993072
ENSG00000174243	DDX23	102.13	96.18	1.06	1.05	0.610486
ENSG00000124228	DDX27	199.55	171.55	1.16	0.92	0.210714
ENSG00000125485	DDX31	9.87	10.85	0.91	0.83	0.636982
ENSG00000123136	DDX39A	96.68	86.83	1.11	1.1	0.525409
ENSG00000215301	DDX3X	94.99	88.82	1.07	0.93	0.391553
ENSG00000198231	DDX42	17.15	22.68	0.76	0.83	0.438306
ENSG00000145833	DDX46	100.28	112.64	0.89	0.91	0.734956
ENSG00000105671	DDX49	55.63	44.09	1.26	0.79	0.275774
ENSG00000108654	DDX5	195.86	195.14
ENSG00000185163	DDX51	46.92	35.04	1.34	0.92	0.165288
ENSG00000278053	DDX52	42.3	26.81	1.58	0.79	0.0550359	0.0993072
ENSG00000111364	DDX55	36.3	41.51	0.87	0.88	0.0824204
ENSG00000136271	DDX56	17.97	20.32	0.88	1.15	0.588879
ENSG00000110367	DDX6	182.15	205.49	0.89	0.96	0.150436
ENSG00000177030	DEAF1	60.37	68.44	0.88	1.01	0.0299233	0.0993072
ENSG00000124795	DEK	200.09	174.92	1.14	0.81	0.608337
ENSG00000119522	DENND1A	50.21	39.18	1.28	1.04	0.277986
ENSG00000146966	DENND2A	50.49	66.91	0.75	0.92
ENSG00000105339	DENND3	5.86	5.63	1.04	0.69	0.870138
ENSG00000205593	DENND6B	3.31	2.75	1.2	1.7	0.6944
ENSG00000023697	DERA	6.95	13.72	0.51	0.9	0.145601
ENSG00000072849	DERL2	37.14	25.6	1.45	1.09	0.0221239
ENSG00000100418	DESI1	38.82	24.81	1.56	0.82	0.0571632
ENSG00000182108	DEXI	45.31	69.68	0.65	1.14	0.064329	0.0993072
ENSG00000169598	DFFB	4	11.27	0.36	2.22	0.378226
ENSG00000185000	DGAT1	15.75	12.53	1.26	1.14	0.262159
ENSG00000183628	DGCR6	6.22	6.98	0.89	0.95
ENSG00000128191	DGCR8	28.49	19.78	1.44	0.9	0.0780496	0.0993072
ENSG00000077044	DGKD	21.1	15.61	1.35	1.22	0.0489273	0.0993072
ENSG00000133943	DGLUCY	4.73	5.56	0.85	1.05	0.734809
ENSG00000114956	DGUOK	112.28	105.43	1.06	1.15	0.61917
ENSG00000116133	DHCR24	2261.28	2631.08	0.86	0.91	0.270832
ENSG00000172893	DHCR7	199.01	187.3	1.06	1.07	0.434724
ENSG00000102967	DHODH	12.98	11.47	1.13	1.15	0.337517
ENSG00000167536	DHRS13	92.51	64.71	1.43	0.86	0.241229
ENSG00000162496	DHRS3	3.43	2.01	1.7	1.4	0.224313
ENSG00000181192	DHTKD1	40.09	18.54	2.16	0.72	0.0484157
ENSG00000204560	DHX16	9.99	17.61	0.57	1.31	0.419779
ENSG00000132153	DHX30	183.68	155.96	1.18	1.05	0.189243
ENSG00000005100	DHX33	20.96	19.18	1.09	1	0.622967
ENSG00000101452	DHX35	3.83	5.99	0.64	1.88	0.379823
ENSG00000174953	DHX36	32.58	21.66	1.5	0.79	0.0816364	0.0993072
ENSG00000140829	DHX38	72.25	105.41	0.69	1.07	0.391541
ENSG00000163214	DHX57	10.83	4.98	2.17	1.13	0.33923
ENSG00000108771	DHX58	4.9	6.89	0.71	1.24	0.333967
ENSG00000067596	DHX8	29.41	23.6	1.25	1.1	0.0866542	0.0995919
ENSG00000135829	DHX9	23.77	28.19	0.84	1.4	0.583864
ENSG00000131504	DIAPH1	109.55	98.39	1.11	1.07	0.184192
ENSG00000101191	DIDO1	37.38	35.46	1.05	1.04	0.658007
ENSG00000117597	DIEXF	11.29	10.41	1.08	1.11	0.804548
ENSG00000138463	DIRC2	9.55	7.33	1.3	1.18	0.460487
ENSG00000144535	DIS3L2	34.91	21.86	1.6	0.96	0.0593618
ENSG00000140323	DISP2	22.34	14.98	1.49	1.23	0.0823422
ENSG00000150764	DIXDC1	4.36	3	1.45	0.65	0.332601
ENSG00000130826	DKC1	111.55	77.91	1.43	0.89	0.0258647	0.0993072
ENSG00000164741	DLC1	133.66	126.94	1.05	0.84	0.688196
ENSG00000075711	DLG1	36.43	30.42	1.2	0.88	0.198803
ENSG00000082458	DLG3	9.86	9.42	1.05	1.15	0.803076
ENSG00000151208	DLG5	60.48	65.94	0.92	1.03	0.437992
ENSG00000080845	DLGAP4	97.21	84.67	1.15	0.96	0.40512
ENSG00000137038	DMAC1	53.95	44.43	1.21	0.99	0.388162
ENSG00000105341	DMAC2	47.33	49.98	0.95	1.03	0.539912
ENSG00000178028	DMAP1	34.15	40.79	0.84	1.03	0.178454
ENSG00000198947	DMD	4.47	3.6	1.24	1.01	0.458205
ENSG00000185800	DMWD	38.59	28.01	1.38	0.95	0.0461376
ENSG00000172869	DMXL1	4.97	4.03	1.23	0.78	0.514234
ENSG00000104093	DMXL2	9	10.83	0.83	0.9	0.228272
ENSG00000164818	DNAAF5	8.36	21.45	0.39	0.93	0.172518
ENSG00000103423	DNAJA3	22.3	24.64	0.9	1.27	0.469604
ENSG00000090520	DNAJB11	90.93	84.89	1.07	0.98	0.616304
ENSG00000164031	DNAJB14	8.24	6.13	1.34	1.01	0.366106
ENSG00000105993	DNAJB6	271.23	274.81	0.99	1.03	0.881969
ENSG00000136770	DNAJC1	25.43	15.83	1.61	1.16	0.14127
ENSG00000138246	DNAJC13	6.24	7.52	0.83	1.18	0.792937
ENSG00000120675	DNAJC15	25.45	26.37	0.97	1.1	0.853867
ENSG00000116138	DNAJC16	26.33	27.99	0.94	1.18	0.323594
ENSG00000104129	DNAJC17	2.13	2.37	0.9	0.63	0.833741
ENSG00000170464	DNAJC18	28.44	22.63	1.26	0.91	0.404067
ENSG00000205981	DNAJC19	18.65	20.22	0.92	1
ENSG00000168724	DNAJC21	53.98	47.51	1.14	0.97	0.595038
ENSG00000178401	DNAJC22	3.45	4.54	0.76	1.37
ENSG00000059769	DNAJC25	4.36	3.88	1.12	0.77	0.592541
ENSG00000102580	DNAJC3	24.32	24.66	0.99	1	0.961708
ENSG00000176410	DNAJC30	49.83	38.01	1.31	0.82	0.0772355
ENSG00000110011	DNAJC4	14.59	7.77	1.88	0.99	0.0331546
ENSG00000101152	DNAJC5	540.65	460.36	1.17	0.96	0.42119
ENSG00000126698	DNAJC8	116.43	107.56	1.08	0.95	0.651825
ENSG00000100246	DNAL4	44.03	54.58	0.81	0.98	0.278842
ENSG00000179532	DNHD1	1.8	1.8
ENSG00000079805	DNM2	75.18	68.17	1.1	1.08	0.152126
ENSG00000130816	DNMT1	137.48	293.19	0.47	1.02	0.296103
ENSG00000119772	DNMT3A	17.42	20.35	0.86	0.99	0.0484513
ENSG00000088305	DNMT3B	5.54	6.99	0.79	1.19	0.902064
ENSG00000123992	DNPEP	97.34	84.81	1.15	0.88	0.265817
ENSG00000112667	DNPH1	37.95	42.53	0.89	1.12	0.456529
ENSG00000101457	DNTTIP1	72.13	67.91	1.06	0.97	0.29976
ENSG00000067334	DNTTIP2	15.77	13.82	1.14		0.601632
ENSG00000150760	DOCK1	5.13	5.48	0.94	1.43
ENSG00000134516	DOCK2	0.61	0.62	0.98	0.91	0.807996
ENSG00000128512	DOCK4	6.43	6.67	0.96	0.91	0.910157
ENSG00000147459	DOCK5	25.06	31.42	0.8	0.93	0.331559
ENSG00000130158	DOCK6	13.82	10.27	1.35	1.11	0.22223
ENSG00000116641	DOCK7	6.78	4.66	1.46	0.88	0.195216
ENSG00000129932	DOHH	46.26	35.84	1.29	0.95	0.33393
ENSG00000115325	DOK1	103.04	114.64	0.9	0.97	0.384092
ENSG00000175283	DOLK	29.58	35.89	0.82	1.06	0.284442
ENSG00000142197	DOPEY2	10.53	11.28	0.93	1.14	0.595927
ENSG00000133884	DPF2	67.5	57.14	1.18	1.05	0.220593
ENSG00000132768	DPH2	31.92	28.23	1.13	1.21	0.362012
ENSG00000154813	DPH3	11.5	17.63	0.65	0.97	0.335714
ENSG00000117543	DPH5	19.22	17.96	1.07	1.28	0.818276
ENSG00000148399	DPH7	61.53	78.78	0.78	0.98	0.0269899	0.0993072
ENSG00000000419	DPM1	26.69	27.56	0.97	0.98	0.868663
ENSG00000179085	DPM3	57.97	54.12	1.07		0.545953
ENSG00000254986	DPP3	39.22	51.7	0.76	1.2	0.202781
ENSG00000074603	DPP8	18.51	18.41
ENSG00000143196	DPT	5.48	9.34	0.59	1.22
ENSG00000178904	DPY19L3	10.75	18.25	0.59	0.69	0.310264
ENSG00000188641	DPYD	3.4	4.21	0.81	0.98	0.661227
ENSG00000113657	DPYSL3	1251.46	1729.2	0.72	1.09	0.122372
ENSG00000117505	DR1	64.65	65.17	0.99	1.06	0.962915
ENSG00000175550	DRAP1	175.12	240.55	0.73	0.9	0.43227
ENSG00000108591	DRG2	9.08	9.88	0.92	0.88	0.521852
ENSG00000046604	DSG2	6.02	4.83	1.25	1.15
ENSG00000151914	DST	59.61	46.23	1.29	0.88	0.168855
ENSG00000125868	DSTN	474.16	452.09	1.05	0.96	0.599256
ENSG00000129480	DTD2	2.35	2.78	0.85	1.15	0.219978
ENSG00000047579	DTNBP1	54.79	57.22	0.96	0.97	0.790278
ENSG00000104047	DTWD1	6.87	7.92	0.87	1.05	0.552672
ENSG00000091073	DTX2	141.18	116.08	1.22	1.23	0.339481
ENSG00000163840	DTX3L	126.2	107.7	1.17	0.92	0.331608
ENSG00000110042	DTX4	12.9	9.13	1.41	1.47	0.258618
ENSG00000169718	DUS1L	55.3	42	1.32	0.94	0.180672
ENSG00000167264	DUS2	5.09	4.05	1.26	1.06	0.700206
ENSG00000141994	DUS3L	6.59	5.92	1.11	0.9	0.713394
ENSG00000105865	DUS4L	11.62	13.39	0.87	0.93	0.592727
ENSG00000120129	DUSP1	3.4	9.82	0.35	0.89	0.246677
ENSG00000081721	DUSP12	13.48	17.07	0.79	1.09	0.366093
ENSG00000111266	DUSP16	15.21	21.42	0.71	1.13	0.205746
ENSG00000162999	DUSP19	4.2	2.88	1.45	1.26	0.246069
ENSG00000188542	DUSP28	8.51	8.6	0.99	0.77	0.960042
ENSG00000164086	DUSP7	8.26	17.16	0.48	1.18	0.445517
ENSG00000107404	DVL1	90.83	84.16	1.08		0.572904
ENSG00000004975	DVL2	223.7	249.52	0.9	1.12	0.428302
ENSG00000161202	DVL3	64.19	56.2	1.14	0.94	0.217828
ENSG00000204348	DXO	14.67	11.26	1.3		0.263276
ENSG00000141627	DYM	24.03	29.24	0.82	0.94	0.300778
ENSG00000077380	DYNC1I2	97.74	70.04	1.4	0.81	0.141954
ENSG00000264364	DYNLL2	315.23	237.27	1.33	1	0.0615588	0.0993072
ENSG00000146425	DYNLT1	59.19	81.59	0.73	1.35	0.257547
ENSG00000165169	DYNLT3	10.32	8.04	1.28	1.59	0.618431
ENSG00000105204	DYRK1B	16.55	9.51	1.74	0.7	0.0896135
ENSG00000127334	DYRK2	13.78	15.84	0.87	1.14	0.478608
ENSG00000165185	KIAA1958	9.1	11.87	0.77	0.7	0.190283
ENSG00000146576	C7orf26	44.34	34.81	1.27	1.09	0.299955
ENSG00000169951	ZNF764	8.36	5.21	1.6	0.91
ENSG00000167967	E4F1	26.67	30.85	0.86	1.29	0.362828
ENSG00000129518	EAPP	26.48	17.89	1.48	1.08	0.272547
ENSG00000103356	EARS2	7.34	6.6	1.11	1.08	0.572252
ENSG00000147155	EBP	251.84	233.14	1.08	0.95
ENSG00000122882	ECD	3.18	5.63	0.56	1.54	0.414969
ENSG00000121310	ECHDC2	29.97	29.64	1.01	0.82	0.93465
ENSG00000127884	ECHS1	347.46	241.48	1.44	0.97	0.127547
ENSG00000167969	ECI1	63.28	57.2	1.11	0.83	0.500513
ENSG00000143369	ECM1	20.48	24.03	0.85	1.08	0.0659849	0.0993072
ENSG00000136813	ECPAS	54.11	98.2	0.55	0.97	0.155796
ENSG00000130159	ECSIT	43.26	37.35	1.16	0.96	0.0696246
ENSG00000158813	EDA	1.78	5.8	0.31	1.18
ENSG00000179151	EDC3	17.52	18.79	0.93	0.97	0.720129
ENSG00000134109	EDEM1	2.02	2.48	0.81	0.64	0.751637
ENSG00000088298	EDEM2	4.81	6.05	0.79	0.78	0.644831
ENSG00000107223	EDF1	236.52	211.84	1.12	0.89	0.0316949
ENSG00000102189	EEA1	10.16	12.11	0.84	0.9	0.465997
ENSG00000150456	EEF1AKMT1	37.8	41.46	0.91	0.94	0.535525
ENSG00000124802	EEF1E1	17.77	24.95	0.71	0.94	0.192131
ENSG00000103319	EEF2K	39.21	38	1.03	1.24	0.874476
ENSG00000118894	EEF2KMT	8.64	10.51	0.82	1.67	0.296328
ENSG00000132394	EEFSEC	9.08	5.78	1.57	0.85	0.0667896
ENSG00000122547	EEPD1	2.13	2.97	0.72	1.74	0.651867
ENSG00000159658	EFCAB14	32.26	48	0.67	1.07	0.353953
ENSG00000115380	EFEMP1	30.75	31.64	0.97	0.82
ENSG00000172638	EFEMP2	109.1	100.28	1.09	0.8	0.36333
ENSG00000142634	EFHD2	64.18	59.95	1.07	1.34	0.353939
ENSG00000169242	EFNA1	4.74	4.64	1.02	1.05
ENSG00000090776	EFNB1	10.33	9.75	1.06	1.64	0.849016
ENSG00000125266	EFNB2	3.62	2.75	1.32	0.92	0.350376
ENSG00000132294	EFR3A	18.22	11.91	1.53	1.14	0.28683
ENSG00000108883	EFTUD2	139.53	125.73	1.11	1.14	0.399262
ENSG00000120738	EGR1	33.79	49.19	0.69	0.99	0.297923
ENSG00000115504	EHBP1	7.75	7.3	1.06	0.82	0.866205
ENSG00000173442	EHBP1L1	53.47	34.19	1.56	0.86	0.110017
ENSG00000110047	EHD1	801.92	629.28	1.27	1.01	0.242948
ENSG00000103966	EHD4	9.64	12.89	0.75	1.02	0.515365
ENSG00000113790	EHHADH	1.14	1.55	0.73	0.28	0.689996
ENSG00000149547	EI24	329.76	266.52	1.24	0.96	0.0301396
ENSG00000175376	EIF1AD	7.51	13.28	0.57	2.11	0.478904
ENSG00000173674	EIF1AX	62.22	55.82	1.11	1.01	0.567782
ENSG00000114784	EIF1B	14.72	30.18	0.49	1.08	0.208161
ENSG00000111361	EIF2B1	6.71	10.26	0.65	0.96	0.296757
ENSG00000070785	EIF2B3	23.15	19.53	1.19	1.1	0.407911
ENSG00000115211	EIF2B4	42.55	31.91	1.33	0.94	0.164406
ENSG00000143486	EIF2D	19.54	30.57	0.64	1.16	0.445256
ENSG00000107581	EIF3A	56.95	25.18	2.26	0.72	0.0365138	0.0993072
ENSG00000100353	EIF3D	400.63	343.76	1.17	1.03	0.36901
ENSG00000130811	EIF3G	145.18	110.01	1.32	0.79	0.180233
ENSG00000149100	EIF3M	20.04	37.88	0.53	1.09	0.172546
ENSG00000151247	EIF4E	30.48	31.54	0.97	0.83	0.882349
ENSG00000135930	EIF4E2	169.73	154.02	1.1	0.92	0.229908
ENSG00000163412	EIF4E3	2.29	2.54	0.9	0.94	0.859846
ENSG00000187840	EIF4EBP1	55.24	41.01	1.35	0.73	0.0173012
ENSG00000148730	EIF4EBP2	46.88	61.14	0.77	1.05	0.0493721
ENSG00000114867	EIF4G1	201.58	165.16	1.22	0.88	0.38138
ENSG00000075151	EIF4G3	30	24.67	1.22	0.91	0.393534
ENSG00000106682	EIF4H	6.35	13.45	0.47	1.67	0.516114
ENSG00000100664	EIF5	78.97	69.62	1.13	1.03	0.374576
ENSG00000253626	EIF5AL1	45.85	42.9	1.07	0.92	0.898354
ENSG00000141642	ELAC1	6.29	5.35	1.18	0.79	0.573582
ENSG00000006744	ELAC2	48.44	51.97	0.93	1.07	0.710975
ENSG00000066044	ELAVL1	194.45	188.87	1.03	1.25	0.725081
ENSG00000120690	ELF1	1.77	2.19	0.81	1.87	0.701838
ENSG00000102034	ELF4	59.53	51.69	1.15	1.11	0.204353
ENSG00000118985	ELL2	19.27	16.98	1.14	0.9	0.580931
ENSG00000102890	ELMO3	2.7	1.27	2.13	0.48	0.212679
ENSG00000115459	ELMOD3	15.06	12.2	1.23	0.91	0.288597
ENSG00000011007	ELOA	18.32	45.93	0.4	0.96	0.271173
ENSG00000103363	ELOB	221.72	193.85	1.14		0.154199
ENSG00000119915	ELOVL3	1.7	2.88	0.59	1.33
ENSG00000012660	ELOVL5	78.02	76.11	1.03	1.05	0.864162
ENSG00000070061	ELP1	17.75	24.15	0.73	1.1	0.142587
ENSG00000134759	ELP2	70.04	61.6	1.14	0.98	0.443348
ENSG00000134014	ELP3	20.07	19.82	1.01	1	0.958147
ENSG00000170291	ELP5	16.04	30.68	0.52	1.06	0.197661
ENSG00000163832	ELP6	53.75	44.76	1.2	0.84	0.405964
ENSG00000161671	EMC10	254.71	196.77	1.29	0.98	0.205638
ENSG00000125037	EMC3	103.97	92.65	1.12	1.08	0.320971
ENSG00000127774	EMC6	382.15	487.71	0.78	1.02	0.0600385	0.0993072
ENSG00000134153	EMC7	35.26	60.1	0.59	1.03	0.214003
ENSG00000131148	EMC8	115.62	138.24	0.84	1.07	0.0563351	0.0993072
ENSG00000102119	EMD	406.67	385.87	1.05	0.91	0.601014
ENSG00000149499	EML3	21.44	16.8	1.28	1.1	0.311231
ENSG00000143924	EML4	54.34	113.79	0.48	0.96	0.244101
ENSG00000134531	EMP1	61.07	116.52	0.52	1.11	0.218131
ENSG00000213853	EMP2	73.05	61.59	1.19	0.92	0.205993
ENSG00000142227	EMP3	43.51	35.57	1.22	0.87	0.525073
ENSG00000158636	EMSY	8.25	13.17	0.63	1.11	0.1025
ENSG00000171617	ENC1	13.96	20.91	0.67	0.98	0.517689
ENSG00000149218	ENDOD1	11.2	5.12	2.19	1.57	0.159034
ENSG00000173818	ENDOV	45.63	43.41	1.05	0.94	0.771413
ENSG00000168913	ENHO	1.94	1.87	1.04	0.88
ENSG00000108515	ENO3	4.84	4.31	1.12	0.59	0.69487
ENSG00000145293	ENOPH1	19.72	19.08	1.03	1.01	0.894397
ENSG00000165675	ENOX2	10.39	20.66	0.5	0.93	0.154812
ENSG00000001561	ENPP4	3.14	2.95	1.06	0.87	0.834046
ENSG00000163378	EOGT	12.53	9.99	1.25	0.7	0.288495
ENSG00000183495	EP400	68.59	64.16	1.07	0.89	0.601511
ENSG00000079819	EPB41L2	64.31	80.41	0.8	1.17	0.668029
ENSG00000095203	EPB41L4B	1.17	2.15	0.55	1.71
ENSG00000115109	EPB41L5	6.55	5.9	1.11	0.86
ENSG00000135999	EPC2	17.69	17.25	1.03	1.07	0.886016
ENSG00000152223	EPG5	30.12	22.3	1.35	1.07	0.137595
ENSG00000133216	EPHB2	73.39	94.41	0.78	0.93	0.183634
ENSG00000196411	EPHB4	120.57	246.75	0.49	0.88	0.127593
ENSG00000143819	EPHX1	3.03	1.97	1.54	0.86	0.494804
ENSG00000112425	EPM2A	2.7	1.9	1.42	0.92	0.475571
ENSG00000178567	EPM2AIP1	155.46	109.16	1.42	0.81	0.208036
ENSG00000273604	EPOP	16.55	16.7	0.99	1.11	0.955949
ENSG00000136628	EPRS	14.47	9.18	1.58	1.05	0.34307
ENSG00000085832	EPS15	24.43	16.98	1.44	0.94	0.145334
ENSG00000151491	EPS8	10.47	6.38	1.64	1.33	0.17516
ENSG00000132591	ERAL1	17.42	14.82	1.18	0.86	0.40652
ENSG00000112851	ERBIN	35.07	32.18	1.09	0.9	0.769263
ENSG00000082805	ERC1	36.91	33.76	1.09	0.88	0.724457
ENSG00000104884	ERCC2	76.03	69.39	1.1	0.82	0.612263
ENSG00000163161	ERCC3	113.37	133.52	0.85	0.84	0.27367
ENSG00000186871	ERCC6L	3.19	3.16	1.01
ENSG00000049167	ERCC8	9.31	10.19	0.91	1.03	0.755479
ENSG00000105722	ERF	158.31	118.51	1.34	0.75	0.213436
ENSG00000133935	ERG28	59.57	75.78	0.79	1.22	0.435694
ENSG00000113719	ERGIC1	153.6	197.16	0.78	1.43	0.631604
ENSG00000125991	ERGIC3	198.27	193.88	1.02	0.87	0.843866
ENSG00000117419	ERI3	25.18	16.01	1.57	0.75	0.0543602
ENSG00000107566	ERLIN1	26.37	62.32	0.42	1.09	0.23062
ENSG00000147475	ERLIN2	23.25	23.22
ENSG00000178607	ERN1	15.68	15.15	1.04	1.31	0.892525
ENSG00000197930	ERO1A	51.86	51.06	1.02	1.04	0.897681
ENSG00000023318	ERP44	29.17	32.27	0.9	0.99	0.684382
ENSG00000116285	ERRFI1	7.2	7.93	0.91	0.78
ENSG00000141446	ESCO1	4.94	6.15	0.8	0.77	0.514454
ENSG00000089048	ESF1	42.98	30.26	1.42	0.74	0.188954
ENSG00000164283	ESM1	23.14	13.94	1.66	1.13
ENSG00000100056	ESS2	16.73	14.28	1.17	0.94	0.396599
ENSG00000171503	ETFDH	4.77	3.3	1.45	0.89	0.493822
ENSG00000205707	ETFRF1	5.5	3.45	1.59	0.48	0.323629
ENSG00000105755	ETHE1	47.65	43.62	1.09	0.88	0.627779
ENSG00000143845	ETNK2	36.26	26.39	1.37	1.13
ENSG00000134954	ETS1	64.29	85.14	0.76	0.99	0.455213
ENSG00000117036	ETV3	1.34	2.8	0.48	1.18	0.339145
ENSG00000126860	EVI2A	1.18	1.22	0.97	1.35
ENSG00000067208	EVI5	26.19	18.71	1.4	0.87	0.248444
ENSG00000081177	EXD2	7.13	6.4	1.11	1.18	0.602237
ENSG00000180104	EXOC3	98.95	74.37	1.33	0.87	0.113642
ENSG00000131558	EXOC4	108.66	86.06	1.26	0.85	0.0613943	0.0993072
ENSG00000138190	EXOC6	4.79	4.98	0.96	1.03	0.931081
ENSG00000171311	EXOSC1	21.92	20.03	1.09	1.19	0.349638
ENSG00000171824	EXOSC10	63.72	58.72	1.09	0.8	0.734113
ENSG00000130713	EXOSC2	42.66	31.66	1.35	1	0.288782
ENSG00000178896	EXOSC4	38.7	33.51	1.15	1.05	0.581864
ENSG00000077348	EXOSC5	18.42	16.31	1.13	0.99	0.538218
ENSG00000123737	EXOSC9	22.14	20.13	1.1	1.05	0.802962
ENSG00000151348	EXT2	34.03	40.99	0.83	0.98	0.40954
ENSG00000162694	EXTL2	11.12	7.28	1.53	0.83	0.0823398
ENSG00000108799	EZH1	33.65	34.5	0.98	0.87	0.901512
ENSG00000106462	EZH2	25.71	14.04	1.83	0.97	0.063914	0.0993072
ENSG00000158769	F11R	60.75	58.67	1.04	1.06	0.89673
ENSG00000185010	F8	3.02	2.54	1.19	1.47	0.685393
ENSG00000170323	FABP4	9.72	10.74	0.91	1.62	0.769631
ENSG00000164687	FABP5	2.15	2.17	0.99	1.43	0.990768
ENSG00000221968	FADS3	174.07	173.7
ENSG00000185104	FAF1	44.02	51.3	0.86	1.01	0.48162
ENSG00000115042	FAHD2A	38.63	27.62	1.4	0.92	0.11797
ENSG00000167106	FAM102A	70.94	84.51	0.84	1.04	0.0699314
ENSG00000182518	FAM104B	19.22	17.73	1.08	0.98	0.626764
ENSG00000166801	FAM111A	198.09	162.72	1.22	0.76	0.130832
ENSG00000197712	FAM114A1	55.91	35.57	1.57	0.9	0.104825
ENSG00000121104	FAM117A	7.33	9.29	0.79	1.65	0.721214
ENSG00000138439	FAM117B	1.48	3.02	0.49	0.82	0.440993
ENSG00000048828	FAM120A	43.17	39.26	1.1	0.98	0.618979
ENSG00000156504	FAM122B	46.63	40.6	1.15	0.9	0.435475
ENSG00000135842	FAM129A	35.05	39.31	0.89	0.96	0.471084
ENSG00000234545	FAM133B	28.86	18.15	1.59	0.74	0.326549
ENSG00000031003	FAM13B	9.31	8.99	1.04	1.24	0.918336
ENSG00000138286	FAM149B1	4.92	5.41	0.91	1.11	0.786866
ENSG00000164142	FAM160A1	2.21	5.23	0.42	0.72
ENSG00000051009	FAM160A2	29.51	29.54
ENSG00000151553	FAM160B1	5.77	8.11	0.71	1.03	0.00430598
ENSG00000158863	FAM160B2	55.01	40.54	1.36	0.98	0.304795
ENSG00000114023	FAM162A	56.61	72.68	0.78	1.06	0.387237
ENSG00000183615	FAM167B	10.85	9.88	1.1	0.78
ENSG00000054965	FAM168A	12.01	13.78	0.87	1.13	0.677398
ENSG00000113391	FAM172A	7.89	12.13	0.65	1.12	0.24428
ENSG00000185442	FAM174B	2.98	2.83	1.05	1.53	0.894367
ENSG00000172775	FAM192A	81.26	69.85	1.16	1.08	0.397686
ENSG00000125386	FAM193A	22.1	11.3	1.96	0.79	0.256492
ENSG00000146067	FAM193B	12.45	10.4	1.2	0.94	0.388663
ENSG00000144649	FAM198A	2.15	1.5	1.43	0.89
ENSG00000123575	FAM199X	21.07	20.04	1.05	1.09
ENSG00000165669	FAM204A	12.26	7.77	1.58	1.14	0.362139
ENSG00000163946	FAM208A	30.15	24.45	1.23	1.13	0.32954
ENSG00000108021	FAM208B	11.64	8.63	1.35	0.86	0.26279
ENSG00000116199	FAM20B	12.99	15.83	0.82	0.94	0.601363
ENSG00000177150	FAM210A	23.12	21.15	1.09	0.87	0.674375
ENSG00000124098	FAM210B	89.31	83.9	1.06		0.610557
ENSG00000122378	FAM213A	13.5	7.35	1.84	0.64	0.281246
ENSG00000157870	FAM213B	23.91	22.6	1.06	1.06	0.248289
ENSG00000047346	FAM214A	1.89	1.43	1.32	1.47	0.453008
ENSG00000178397	FAM220A	3.71	4.4	0.84	0.83	0.574882
ENSG00000139438	FAM222A	3.25	3.81	0.85	1.04	0.732411
ENSG00000167930	FAM234A	40.56	35.36	1.15	0.85	0.419414
ENSG00000084444	FAM234B	8.4	4.97	1.69	1.34	0.358714
ENSG00000174749	FAM241A	1.98	1.54	1.29	0.88	0.827764
ENSG00000105058	FAM32A	301.06	268.37	1.12	0.89	0.659541
ENSG00000071889	FAM3A	83.68	66.24	1.26	0.79	0.0811891
ENSG00000153310	FAM49B	68.57	62.83	1.09	1.05	0.183481
ENSG00000174137	FAM53A	1.42	1.33	1.07	1.48	0.880371
ENSG00000120709	FAM53C	140.85	128.73	1.09	1.02	0.54871
ENSG00000167695	FAM57A	23.65	25.27	0.94
ENSG00000154511	FAM69A	4.11	1.7	2.42	0.93
ENSG00000182118	FAM89A	1.13	1.02	1.11	2.34	0.934751
ENSG00000137414	FAM8A1	4.35	4.05	1.08	1.05	0.778983
ENSG00000176853	FAM91A1	17.63	14.65	1.2	1.16	0.611875
ENSG00000188343	FAM92A	5.86	4.43	1.32	1.14	0.681051
ENSG00000171262	FAM98B	18.94	15.36	1.23	1.11	0.590983
ENSG00000158169	FANCC	8.33	11.39	0.73	1.59	0.0602298	0.0993072
ENSG00000112039	FANCE	55.22	54.94	1.01	0.93	0.977337
ENSG00000183161	FANCF	6.76	8.45	0.8	1.13	0.288435
ENSG00000187790	FANCM	8.22	5.7	1.44	0.69	0.352863
ENSG00000197601	FAR1	15.9	30.54	0.52	0.96	0.169728
ENSG00000006607	FARP2	14.06	12.92	1.09	1.2	0.49251
ENSG00000145982	FARS2	30.8	37.91	0.81	1.13	0.0230943	0.0993072
ENSG00000116120	FARSB	61.44	51.76	1.19	1.07	0.148925
ENSG00000169710	FASN	439.18	418.78	1.05	1.23	0.409058
ENSG00000164896	FASTK	422.77	377.67	1.12	0.97	0.574718
ENSG00000138399	FASTKD1	13.09	8.94	1.46	1.26	0.383527
ENSG00000124279	FASTKD3	2.79	4.53	0.62	1.49	0.413873
ENSG00000215251	FASTKD5	35.01	35.92	0.97	1.02	0.721909
ENSG00000149806	FAU	2406.12	2923.03	0.82	1.08	0.204722
ENSG00000134452	FBH1	35.76	52.27	0.68	1.2	0.402502
ENSG00000162458	FBLIM1	84.81	74.7	1.14	1.04	0.0387237	0.0993072
ENSG00000144152	FBLN7	12.5	16.73	0.75	0.97
ENSG00000166147	FBN1	46.2	41.53	1.11	0.9	0.300835
ENSG00000156860	FBRS	34.96	23.71	1.47	1.03	0.0273199
ENSG00000112787	FBRSL1	38.65	42.51	0.91	0.97	0.47928
ENSG00000145743	FBXL17	41.15	34.59	1.19	0.98	0.273989
ENSG00000099364	FBXL19	15.23	11.32	1.35	0.72	0.132773
ENSG00000112234	FBXL4	6.42	12.93	0.5	0.95	0.0828743	0.0995919
ENSG00000138081	FBXO11	15.02	16.58	0.91	0.93	0.601505
ENSG00000269190	FBXO17	109.87	92.82	1.18	0.76
ENSG00000116661	FBXO2	11.16	7.47	1.49	1.21
ENSG00000135108	FBXO21	38.72	39.33	0.98	1.01	0.921372
ENSG00000167196	FBXO22	37.38	42.66	0.88	1.04	0.532038
ENSG00000143756	FBXO28	4.78	3.14	1.52	1.21	0.311868
ENSG00000110429	FBXO3	3.14	4.02	0.78	0.91	0.696263
ENSG00000118496	FBXO30	7.85	5.54	1.42	1.59	0.439736
ENSG00000103264	FBXO31	34.2	38.55	0.89	1.14	0.193399
ENSG00000156804	FBXO32	12.23	15.92	0.77	1.07	0.215298
ENSG00000178974	FBXO34	5.53	6.94	0.8	1.18	0.632942
ENSG00000145868	FBXO38	3.55	3.67	0.97	1.76	0.944622
ENSG00000177051	FBXO46	29.29	47.45	0.62	1.26	0.212974
ENSG00000100225	FBXO7	93.55	87.81	1.07	1.23	0.733332
ENSG00000072803	FBXW11	19.13	19.59	0.98	1.03	0.934638
ENSG00000119402	FBXW2	158.46	173.8	0.91	1.01	0.395266
ENSG00000159069	FBXW5	342.06	250.95	1.36	0.86	0.24212
ENSG00000109670	FBXW7	43.84	30.44	1.44	0.87	0.170433
ENSG00000158869	FCER1G	1.26	1.77	0.71	0.96	0.503956
ENSG00000119616	FCF1	34.14	29.51	1.16	0.84	0.139402
ENSG00000157107	FCHO2	1.7	1.67	1.02	1.56	0.484132
ENSG00000137478	FCHSD2	4.51	5.88	0.77	0.92	0.68734
ENSG00000079459	FDFT1	276.3	261.31	1.06	1.09	0.191565
ENSG00000160752	FDPS	618.54	467.36	1.32	0.86	0.291156
ENSG00000255561	FDXACB1	3.36	2.22	1.51	1.35	0.0686606
ENSG00000066926	FECH	25.25	27.44	0.92	1.02	0.534409
ENSG00000141965	FEM1A	35.16	27.13	1.3	1.01	0.11837
ENSG00000151422	FER	3.3	5.4	0.61	0.76	0.280518
ENSG00000171055	FEZ2	41.33	46.58	0.89	0.97	0.586627
ENSG00000139132	FGD4	8.11	7.06	1.15	0.9	0.182149
ENSG00000180263	FGD6	4.8	3.32	1.45	0.86	0.26882
ENSG00000113578	FGF1	15.11	13.56	1.11	0.75
ENSG00000077782	FGFR1	192.79	194.6	0.99	1.19	0.968129
ENSG00000213066	FGFR1OP	16.84	11.33	1.49	1.08	0.523332
ENSG00000111790	FGFR1OP2	41.6	51.29	0.81	0.9	0.116733
ENSG00000127418	FGFRL1	24.18	25.87	0.93	0.97	0.84338
ENSG00000000938	FGR	1.09	1.16	0.94	1.34	0.938021
ENSG00000183386	FHL3	38.32	27.38	1.4	1.18	0.0437169	0.0993072
ENSG00000172500	FIBP	334.57	302.2	1.11	0.95	0.657606
ENSG00000198855	FICD	5.58	6.04	0.92	0.87	0.846151
ENSG00000168386	FILIP1L	42.42	32.54	1.3	0.81	0.438014
ENSG00000179943	FIZ1	25.85	17.83	1.45	1.03	0.0724357
ENSG00000141756	FKBP10	196.5	136.03	1.44	0.83	0.189861
ENSG00000106080	FKBP14	10.23	5.13	1.99	0.93	0.127597
ENSG00000100442	FKBP3	47.62	43.57	1.09	0.99	0.642944
ENSG00000004478	FKBP4	81	69.84	1.16	0.86	0.287142
ENSG00000096060	FKBP5	12.72	19.74	0.64	1.24	0.119115
ENSG00000105701	FKBP8	5.59	4.24	1.32	0.89	0.586536
ENSG00000204315	FKBPL	40.28	30.68	1.31	0.82	0.183569
ENSG00000106692	FKTN	4.62	4.01	1.15	1.43	0.49317
ENSG00000160688	FLAD1	32.16	26.16	1.23	0.86	0.112721
ENSG00000151702	FLI1	16.99	16.05	1.06	1.03	0.596506
ENSG00000177731	FLII	51.21	45.16	1.13	1.09	0.180853
ENSG00000196924	FLNA	2894.21	1880.45	1.54	0.87	0.0568744	0.0993072
ENSG00000185070	FLRT2	9.18	5.35	1.72	0.86	0.0585881	0.0993072
ENSG00000102755	FLT1	7.11	12.07	0.59	0.75	0.199204
ENSG00000059122	FLYWCH1	20.39	13.54	1.51	0.98	0.00778617
ENSG00000164898	FMC1	34.77	53.34	0.65	0.93	0.267197
ENSG00000157827	FMNL2	29.27	20.17	1.45	1.11	0.386133
ENSG00000102081	FMR1	42.07	34.32	1.23	0.93	0.437112
ENSG00000115414	FN1	588.95	807.64	0.73	0.92	0.099788	0.0998631
ENSG00000141560	FN3KRP	41.98	41.1	1.02	1.04	0.817598
ENSG00000187239	FNBP1	37.78	43.43	0.87	0.93	0.618002
ENSG00000109920	FNBP4	12.91	9.42	1.37	0.85	0.150613
ENSG00000102531	FNDC3A	7.05	6.19	1.14	0.95	0.700924
ENSG00000115226	FNDC4	3	1.4	2.14	1.26
ENSG00000052795	FNIP2	17.3	15.5	1.12	0.7	0.425212
ENSG00000133393	FOPNL	18.75	29.42	0.64	1.15	0.348911
ENSG00000075426	FOSL2	157.92	152.15	1.04	0.97	0.714947
ENSG00000141568	FOXK2	39.01	44.1	0.88	1.27	0.633154
ENSG00000150907	FOXO1	4.86	2.56	1.89	0.85	0.141899
ENSG00000240445	FOXO3B	3.3	3.92	0.84	0.92	0.233077
ENSG00000184481	FOXO4	40.84	29.47	1.39	0.83	0.416484
ENSG00000137166	FOXP4	11.55	7.06	1.64	1.2	0.209913
ENSG00000136877	FPGS	192.52	147.91	1.3	0.9	0.143887
ENSG00000254685	FPGT	1.9	2.84	0.67	0.66	0.389293
ENSG00000148690	FRA10AC1	14.05	11.63	1.21	0.89	0.4751
ENSG00000181274	FRAT2	21.87	19.05	1.15	0.9	0.136773
ENSG00000109536	FRG1	48.66	45.45	1.07	0.82	0.593597
ENSG00000151474	FRMD4A	66.2	61.13	1.08	1	0.570198
ENSG00000171877	FRMD5	3.76	4.12	0.91	1.17
ENSG00000139926	FRMD6	29.54	35.92	0.82	1.05
ENSG00000075539	FRYL	42.68	41.76	1.02	0.75	0.928202
ENSG00000163430	FSTL1	363.45	426.48	0.85	0.9	0.312302
ENSG00000140718	FTO	20.12	22.16	0.91	0.9	0.709222
ENSG00000068438	FTSJ1	34.99	40.21	0.87	1.15	0.483117
ENSG00000162613	FUBP1	90.05	79.9	1.13	1.04	0.121833
ENSG00000107164	FUBP3	88.94	85.56	1.04	1.02	0.659445
ENSG00000179163	FUCA1	30.75	47.89	0.64	1.09	0.183058
ENSG00000157353	FUK	18.49	15.65	1.18	1.15	0.528734
ENSG00000069509	FUNDC1	17.91	11.51	1.56	0.96
ENSG00000165775	FUNDC2	9.43	10.63	0.89	0.79	0.555946
ENSG00000148803	FUOM	63	51.49	1.22	1.01	0.415309
ENSG00000140564	FURIN	316.02	336.37	0.94	1.12	0.655735
ENSG00000196968	FUT11	169.5	145.32	1.17	0.95	0.355437
ENSG00000165060	FXN	5.28	8.7	0.61	0.99	0.286334
ENSG00000114416	FXR1	35.46	21.9	1.62	0.85	0.0606876	0.0993072
ENSG00000129245	FXR2	325.04	341.28	0.95	0.96	0.556575
ENSG00000163820	FYCO1	5.54	5.04	1.1	1.13	0.842397
ENSG00000010810	FYN	36.88	43.46	0.85	0.96	0.564558
ENSG00000122068	FYTTD1	36.49	24.9	1.47	1.09	0.183934
ENSG00000163251	FZD5	5.38	6.05	0.89	0.87	0.626228
ENSG00000177283	FZD8	20.83	19.81	1.05	1.83
ENSG00000105325	FZR1	99.09	74.22	1.34	0.96	0.136226
ENSG00000171298	GAA	23.36	38.69	0.6	1.25	0.140892
ENSG00000109458	GAB1	7.27	9.51	0.77	0.74	0.325406
ENSG00000033327	GAB2	66.71	56.88	1.17	1.14	0.452965
ENSG00000139112	GABARAPL1	144.14	138.58	1.04	0.91	0.732402
ENSG00000104064	GABPB1	6.94	6.3	1.1	1.13	0.774106
ENSG00000116717	GADD45A	18.59	22.19	0.84	0.88	0.392434
ENSG00000130222	GADD45G	2.76	3.16	0.87	1.14	0.740995
ENSG00000179271	GADD45GIP1	152.68	129.41	1.18	1.04	0.322711
ENSG00000117308	GALE	14.94	14.19	1.05	0.89	0.874508
ENSG00000108479	GALK1	54	39.38	1.37	0.91	0.114929
ENSG00000143891	GALM	52.3	41.71	1.25	1.02	0.265066
ENSG00000141429	GALNT1	50.7	42.17	1.2	0.95	0.412926
ENSG00000110328	GALNT18	4.56	6.75	0.68	1.06
ENSG00000139629	GALNT6	100.47	61.91	1.62	0.85	0.0892985	0.0998612
ENSG00000109586	GALNT7	4.87	3.9	1.25	1.05	0.691294
ENSG00000261609	GAN	5.53	3.94	1.41		0.274139
ENSG00000089597	GANAB	1774.32	1877.79	0.94	0.89	0.74592
ENSG00000214013	GANC	7.64	8.75	0.87	1.09
ENSG00000106105	GARS	33.11	27.63	1.2	1.06	0.3663
ENSG00000159131	GART	28.53	47.37	0.6	1.1	0.205512
ENSG00000139354	GAS2L3	3.08	4.78	0.64	0.78	0.165191
ENSG00000136574	GATA4	7.04	6.16	1.14	1.28
ENSG00000157259	GATAD1	18.48	11.51	1.61	0.62	0.0650302	0.0993072
ENSG00000167491	GATAD2A	129.15	143.31	0.9	0.9	0.589357
ENSG00000143614	GATAD2B	70.1	86.45	0.81	1.11	0.0754342
ENSG00000177225	GATD1	144.76	120.89	1.2	0.98	0.164519
ENSG00000107862	GBF1	96	82.4	1.16	0.9	0.395567
ENSG00000162645	GBP2	16.58	14.15	1.17	1.01
ENSG00000115271	GCA	2.51	6.27	0.4	1.03	0.0969375	0.0998612
ENSG00000100116	GCAT	27.38	21.56	1.27	0.85	0.355061
ENSG00000135968	GCC2	13.88	10.41	1.33	1.05	0.327115
ENSG00000137880	GCHFR	11.05	8.29	1.33	0.99	0.173048
ENSG00000001084	GCLC	12.92	12	1.08	1.2	0.671363
ENSG00000023909	GCLM	24.23	17.79	1.36	1.13	0.156777
ENSG00000187210	GCNT1	7.35	7.29	1.01	1.06	0.981808
ENSG00000176928	GCNT4	1.11	4.3	0.26	0.47
ENSG00000196505	GDAP2	14.06	10.32	1.36	0.88	0.133964
ENSG00000130513	GDF15	31.83	31.79
ENSG00000057608	GDI2	183.71	208.97	0.88	1.02	0.0609938	0.0993072
ENSG00000153982	GDPD1	2.71	2.08	1.3	1.07	0.621797
ENSG00000092208	GEMIN2	1.63	2.7	0.6	1.79	0.548941
ENSG00000127554	GFER	39.33	25.33	1.55	1.03	0.0368074
ENSG00000164347	GFM2	9.25	12.09	0.76	1.25	0.481338
ENSG00000141098	GFOD2	48.69	43.08	1.13	0.98	0.435983
ENSG00000100083	GGA1	75.18	62.2	1.21	1.03	0.245182
ENSG00000006625	GGCT	49.55	60.33	0.82	0.92
ENSG00000115486	GGCX	90.08	93.57	0.96	1.04	0.686884
ENSG00000278311	GGNBP2	93.87	67.75	1.39	0.89	0.142095
ENSG00000141034	GID4	17.17	16.56	1.04	1.04	0.911218
ENSG00000204120	GIGYF2	64.4	57.89	1.11	0.87	0.486664
ENSG00000055211	GINM1	21.02	15.99	1.31	0.65	0.416509
ENSG00000147536	GINS4	19.53	16.01	1.22	1.01	0.372752
ENSG00000165113	GKAP1	29.37	16.59	1.77	0.8	0.08776	0.0995919
ENSG00000102393	GLA	19.01	18.74	1.01	1.1	0.932556
ENSG00000106415	GLCCI1	2.33	2.35	0.99	1.44	0.983385
ENSG00000138604	GLCE	5.8	7.73	0.75	1.43	0.394053
ENSG00000119392	GLE1	158.41	279.8	0.57	0.92	0.0731832	0.0993072
ENSG00000090863	GLG1	137.95	141.25	0.98	0.91	0.808919
ENSG00000174842	GLMN	1.25	1.32	0.94	2.03	0.532713
ENSG00000124767	GLO1	38.04	51.59	0.74	0.95	0.248441
ENSG00000167699	GLOD4	24.08	29.65	0.81	1.1	0.461154
ENSG00000173221	GLRX	8.2	20.29	0.4	1.17	0.0333202	0.0993072
ENSG00000108010	GLRX3	37.21	36.22	1.03	1.28	0.829289
ENSG00000115419	GLS	72.8	78.11	0.93	0.95	0.672817
ENSG00000016864	GLT8D1	37.48	39.05	0.96	0.97	0.576323
ENSG00000139433	GLTP	36.46	47.39	0.77	1.01	0.46015
ENSG00000135821	GLUL	48.47	51.26	0.95	1.11	0.564733
ENSG00000168237	GLYCTK	12.79	11.72	1.09	0.94	0.782075
ENSG00000106803	SEC61B	109.66	166.33	0.66	1.4
ENSG00000198252	STYX	10.19	7.18	1.42	1.15
ENSG00000166171	DPCD	35	24.06	1.45	0.97	0.0629997
ENSG00000196743	GM2A	26.18	25.65	1.02	1.07	0.926614
ENSG00000186642	PDE2A	50.04	33.9	1.48	1.11	0.227796
ENSG00000101444	AHCY	84.36	154.62	0.55	0.97
ENSG00000180425	C11orf71	7.84	7.17	1.09		0.808935
ENSG00000197045	GMFB	35.73	35.96	0.99	0.96	0.968556
ENSG00000089639	GMIP	20.74	12.82	1.62	0.93	0.102414
ENSG00000144591	GMPPA	44.49	31.51	1.41	0.79	0.106815
ENSG00000120063	GNA13	20.25	22.74	0.89	0.88	0.574025
ENSG00000127955	GNAI1	6	22.27	0.27	1.11
ENSG00000114353	GNAI2	312.03	278.89	1.12	0.97	0.320055
ENSG00000128266	GNAZ	14.76	12.91	1.14		0.387532
ENSG00000185838	GNB1L	19.98	14.43	1.38	0.93	0.0326753
ENSG00000127920	GNG11	154	135.04	1.14	1.04	0.165453
ENSG00000172380	GNG12	56.28	56.66	0.99	0.94	0.955047
ENSG00000186469	GNG2	27.29	11.8	2.31	1.13
ENSG00000176533	GNG7	4.21	5.21	0.81	1.23	0.676284
ENSG00000134697	GNL2	24.95	34.08	0.73	0.82	0.335338
ENSG00000163938	GNL3	6.5	3.43	1.89	0.86	0.361116
ENSG00000124713	GNMT	3.13	2.27	1.38	1.2	0.505959
ENSG00000116906	GNPAT	22.85	18.75	1.22	0.88	0.121991
ENSG00000113552	GNPDA1	417.7	422.25	0.99	1.07	0.92475
ENSG00000100522	GNPNAT1	54.72	60.28	0.91	0.95	0.510834
ENSG00000090581	GNPTG	14.52	30.34	0.48	1.42	0.254749
ENSG00000090615	GOLGA3	124.3	186.98	0.66	1.15	0.14049
ENSG00000144674	GOLGA4	43.39	30.23	1.44	0.71	0.305167
ENSG00000066455	GOLGA5	3.54	2.16	1.64	0.52	0.584838
ENSG00000155265	GOLGA7B	0.88	0.93	0.94	0.61	0.916844
ENSG00000173230	GOLGB1	47.21	36.35	1.3	0.78	0.346087
ENSG00000173905	GOLIM4	7.97	8.44	0.94	1.12	0.848958
ENSG00000113384	GOLPH3	40.69	60.07	0.68	1.08	0.152693
ENSG00000143457	GOLPH3L	19.75	21.18	0.93	0.91	0.711973
ENSG00000170270	GON7	1.8	5.32	0.34	1.44
ENSG00000047932	GOPC	48.61	38.51	1.26	0.98	0.0789519
ENSG00000114745	GORASP1	14.45	20.98	0.69	0.95	0.283185
ENSG00000115806	GORASP2	41.1	33.7	1.22	0.95	0.0852818
ENSG00000108433	GOSR2	81.03	67.83	1.19	1.05	0.0299443
ENSG00000120053	GOT1	78.79	76.17	1.03	1	0.732058
ENSG00000197858	GPAA1	65.63	56.81	1.16	1.04	0.59384
ENSG00000204438	GPANK1	54.29	42.51	1.28	0.98	0.163366
ENSG00000198746	GPATCH3	53.24	39.69	1.34	0.92	0.066696
ENSG00000186566	GPATCH8	25.01	21.21	1.18	0.72	0.534022
ENSG00000063660	GPC1	284.91	213.35	1.34	0.88	0.0840569	0.0995919
ENSG00000183098	GPC6	1.35	2.09	0.65	1.51
ENSG00000125772	GPCPD1	20.36	19.63	1.04	1.09	0.769038
ENSG00000152642	GPD1L	8.1	13.21	0.61	0.99	0.32526
ENSG00000115159	GPD2	23.58	29.24	0.81	1.04	0.254209
ENSG00000171723	GPHN	1.5	2.86	0.53	1.28	0.294745
ENSG00000125734	GPR108	19.15	16.32	1.17	0.71	0.230037
ENSG00000173264	GPR137	44.05	24.51	1.8	0.94	0.0582262
ENSG00000077585	GPR137B	4.87	3.41	1.43	1.36	0.457886
ENSG00000164849	GPR146	0.87	1.17	0.75	1.23
ENSG00000180758	GPR157	3.94	6.48	0.61	1.04	0.318416
ENSG00000152749	GPR180	15.41	12.08	1.28	1.15	0.520346
ENSG00000013588	GPRC5A	79.07	75.11	1.05	0.82
ENSG00000169727	GPS1	129.22	97.61	1.32	0.92	0.121812
ENSG00000213654	GPSM3	18.1	11.85	1.53	1.07	0.463017
ENSG00000167468	GPX4	146.65	127.73	1.15	0.99	0.395543
ENSG00000089351	GRAMD1A	89.96	77.23	1.16	0.93	0.268189
ENSG00000023171	GRAMD1B	1	1.66	0.6	0.89	0.549739
ENSG00000155324	GRAMD2B	26.66	22.73	1.17	0.96	0.506707
ENSG00000161835	GRASP	3.32	1.43	2.32	1.08	0.054794
ENSG00000177885	GRB2	76.92	79.07	0.97	1.27	0.923431
ENSG00000134317	GRHL1	1.41	2.34	0.6	1.08	0.575556
ENSG00000137106	GRHPR	114.73	140.69	0.82	1.02	0.0772986
ENSG00000100077	GRK3	3.54	2.56	1.38	1.81	0.633664
ENSG00000125388	GRK4	3.99	5.45	0.73	1.49	0.593252
ENSG00000109519	GRPEL1	61.84	50.74	1.22	1.09	0.0393596
ENSG00000186088	GSAP	4.15	3.4	1.22	1.06	0.760132
ENSG00000105723	GSK3A	98.6	75.14	1.31	1.02
ENSG00000082701	GSK3B	33.79	29.31	1.15	1.17	0.611167
ENSG00000148180	GSN	78.24	78.13
ENSG00000103342	GSPT1	100.44	72.73	1.38	0.86	0.057031	0.0993072
ENSG00000197448	GSTK1	65.9	55.81	1.18	1.02	0.125527
ENSG00000168765	GSTM4	22.71	19.36	1.17	1.12	0.0653483
ENSG00000148834	GSTO1	348.24	291.07	1.2	1.05	0.342149
ENSG00000084207	GSTP1	5110.47	3781.62	1.35	0.75
ENSG00000165417	GTF2A1	13.56	16.23	0.84	1.4	0.72517
ENSG00000137947	GTF2B	6.57	10.7	0.61	1.12	0.112937
ENSG00000153767	GTF2E1	16.35	9.44	1.73	1.04	0.113265
ENSG00000197265	GTF2E2	47.45	55.87	0.85	1.02	0.382455
ENSG00000110768	GTF2H1	7.31	8.88	0.82	1.36	0.605889
ENSG00000145736	GTF2H2	3.79	2.48	1.53	2.75
ENSG00000272047	GTF2H5	47.5	73.59	0.65	1.35	0.435937
ENSG00000077235	GTF3C1	40.11	65.54	0.61	1.08	0.304036
ENSG00000119041	GTF3C3	26.64	25.79	1.03	0.86	0.83802
ENSG00000125484	GTF3C4	52.15	60.58	0.86	0.9	0.450238
ENSG00000155115	GTF3C6	28.94	43.66	0.66	1.21	0.294886
ENSG00000100226	GTPBP1	38.92	36.27	1.07	0.93	0.0768242
ENSG00000172432	GTPBP2	3.46	6.14	0.56	2.32	0.590328
ENSG00000130299	GTPBP3	22.19	19.24	1.15	1.1	0.501416
ENSG00000107937	GTPBP4	24.81	22.87	1.08	0.83	0.715246
ENSG00000163607	GTPBP8	22.98	17.99	1.28	0.83	0.17622
ENSG00000138867	GUCD1	229.86	225.23	1.02	1.07	0.801346
ENSG00000143774	GUK1	157.32	128.18	1.23	1.03	0.245725
ENSG00000169919	GUSB	98.34	104.86	0.94	0.96	0.496651
ENSG00000136732	GYPC	844.68	865.32	0.98	1.17	0.879678
ENSG00000101294	HM13	713.29	521.02	1.37	0.98	0.179031
ENSG00000105968	H2AFV	557.38	497.96	1.12	0.91	0.540692
ENSG00000049239	H6PD	37.19	36.65	1.01	1.35	0.95108
ENSG00000165996	HACD1	22	27.64	0.8	1.12	0.222221
ENSG00000131373	HACL1	9.05	11.87	0.76	1.34	0.50287
ENSG00000138029	HADHB	29.39	32.5	0.9	1.09	0.715907
ENSG00000063854	HAGH	134.05	147.46	0.91	0.89	0.359181
ENSG00000180423	HARBI1	8.01	4.16	1.93	1.05	0.133955
ENSG00000170445	HARS	31.33	33.5	0.94	1.13	0.689585
ENSG00000112855	HARS2	21.09	27.93	0.75	1.17	0.120065
ENSG00000137814	HAUS2	28.76	26.87	1.07	0.88	0.762946
ENSG00000092036	HAUS4	5.95	3.61	1.65	0.87
ENSG00000249115	HAUS5	42.94	35.21	1.22	0.87	0.327454
ENSG00000213397	HAUS7	39.73	20.48	1.94	0.67	0.143111
ENSG00000131351	HAUS8	24.27	17.06	1.42	0.83	0.128814
ENSG00000143575	HAX1	52.41	52.21
ENSG00000112339	HBS1L	16.9	15.29	1.1	1.15	0.608304
ENSG00000103145	HCFC1R1	204.94	170.35	1.2	0.89	0.293352
ENSG00000111727	HCFC2	7.24	5.57	1.3	1.18	0.514496
ENSG00000180353	HCLS1	68.48	60.69	1.13	1.2	0.575019
ENSG00000126264	HCST	2.6	1.96	1.32	1.64	0.604847
ENSG00000100429	HDAC10	1.97	1.11	1.77	0.85	0.396938
ENSG00000196591	HDAC2	94.98	78.27	1.21	0.85	0.520508
ENSG00000108840	HDAC5	37.75	32.44	1.16	1.12	0.0197939
ENSG00000061273	HDAC7	797.56	1006.9	0.79	0.88
ENSG00000147099	HDAC8	46.63	46.14	1.01	0.81
ENSG00000143321	HDGF	490.88	464.36	1.06	1.08	0.560402
ENSG00000167674	HDGFL2	51.67	64.24	0.8	1.08	0.583321
ENSG00000166503	HDGFL3	63.21	51.91	1.22	0.84	0.525883
ENSG00000167220	HDHD2	24.95	19.44	1.28	0.97	0.178687
ENSG00000119431	HDHD3	7.42	6.64	1.12	0.87	0.715813
ENSG00000115677	HDLBP	319.36	337.83	0.95	0.93	0.749029
ENSG00000119285	HEATR1	12.56	9.05	1.39	0.98	0.141365
ENSG00000129493	HEATR5A	6.5	5.56	1.17	0.53	0.475715
ENSG00000008869	HEATR5B	8.34	10.04	0.83	1.04	0.689962
ENSG00000068097	HEATR6	32.28	29.18	1.11		0.524039
ENSG00000013583	HEBP1	89.7	101.31	0.89	0.98	0.527813
ENSG00000092148	HECTD1	35.41	33.63	1.05	0.81	0.78219
ENSG00000126107	HECTD3	14.65	13.71	1.07	1	0.799911
ENSG00000002746	HECW1	0.81	0.86	0.94	1.17
ENSG00000173706	HEG1	221.64	268.94	0.82	1	0.428917
ENSG00000119969	HELLS	40	37.61	1.06	1.05	0.71103
ENSG00000198265	HELZ	15.97	16.88	0.95	1.09	0.835737
ENSG00000114735	HEMK1	55.6	37.54	1.48	0.86	0.185708
ENSG00000103657	HERC1	9.53	9.37	1.02	0.96	0.968426
ENSG00000128731	HERC2	38.44	36.36	1.06	0.79	0.661315
ENSG00000148634	HERC4	17.53	13.86	1.26	1.21	0.0900941
ENSG00000138642	HERC6	8.01	4.07	1.97	0.94	0.0497201	0.0993072
ENSG00000122557	HERPUD2	4.98	6.01	0.83	1.05	0.690808
ENSG00000114315	HES1	6.12	7.55	0.81	0.84	0.785394
ENSG00000144485	HES6	109.62	114.3	0.96	1.12	0.789381
ENSG00000213614	HEXA	106.58	103.9	1.03	0.89	0.825054
ENSG00000010704	HFE	4.32	5.24	0.82	0.96
ENSG00000019991	HGF	4.22	2.51	1.68	1.18
ENSG00000235173	HGH1	7.52	7	1.07	1.12	0.27707
ENSG00000165102	HGSNAT	50.28	49.07	1.02	1.08	0.779279
ENSG00000054392	HHAT	8.39	7.89	1.06		0.792797
ENSG00000169635	HIC2	8.34	6.38	1.31	1.05	0.390825
ENSG00000167861	HID1	2.47	1.41	1.76	0.73
ENSG00000166135	HIF1AN	195.22	168.65	1.16	1	0.473044
ENSG00000181061	HIGD1A	25.48	36.04	0.71	0.94	0.0140067	0.0993072
ENSG00000146066	HIGD2A	27.6	37.52	0.74	1.03
ENSG00000149196	HIKESHI	19.65	37.25	0.53	1.17	0.309454
ENSG00000135245	HILPDA	152.73	182.53	0.84	0.98	0.159821
ENSG00000172273	HINFP	12.97	9.22	1.41	1.26	0.295079
ENSG00000111911	HINT3	7.79	9.16	0.85	0.93	0.484381
ENSG00000127946	HIP1	37.62	48.68	0.77	1.22	0.610445
ENSG00000163349	HIPK1	34.49	37.15	0.93	0.94	0.706883
ENSG00000064393	HIPK2	54.85	76.38	0.72	0.81	0.219057
ENSG00000110422	HIPK3	19.49	19.12	1.02	1.04	0.947605
ENSG00000100084	HIRA	9.25	5.63	1.64	0.71	0.349232
ENSG00000149929	HIRIP3	14.2	13.76	1.03	1.14	0.793927
ENSG00000095951	HIVEP1	7.93	8.78	0.9	0.8	0.800884
ENSG00000127124	HIVEP3	12.31	14.14	0.87	0.84	0.403195
ENSG00000159399	HK2	14.3	19.07	0.75	1.13	0.387225
ENSG00000071794	HLTF	11.87	9.15	1.3	0.78	0.295836
ENSG00000256269	HMBS	36.96	26.94	1.37	0.91	0.116043
ENSG00000140382	HMG20A	21.52	28.79	0.75	1.1	0.476497
ENSG00000064961	HMG20B	201.86	191.64	1.05	0.8	0.654181
ENSG00000164104	HMGB2	34.04	72.66	0.47	1.18	0.288981
ENSG00000113161	HMGCR	98.32	158.84	0.62	1.04	0.252254
ENSG00000205581	HMGN1	55.33	136.87	0.4	1.08	0.313752
ENSG00000198157	HMGN5	2.89	4.12	0.7	0.68	0.587783
ENSG00000100281	HMGXB4	24.35	16.25	1.5	0.81	0.0531249	0.0993072
ENSG00000100292	HMOX1	91.23	63.01	1.45	0.94	0.185998
ENSG00000170144	HNRNPA3	27.17	51.39	0.53	1.33	0.207372
ENSG00000197451	HNRNPAB	119.6	144.75	0.83	1.21	0.568073
ENSG00000138668	HNRNPD	187.24	173.86	1.08	1.12	0.61091
ENSG00000169045	HNRNPH1	252.98	309.43	0.82	0.96	0.248973
ENSG00000104824	HNRNPL	198.42	250.75	0.79	0.83
ENSG00000143889	HNRNPLL	14.9	20.23	0.74	1.14	0.049848	0.0993072
ENSG00000099783	HNRNPM	295.47	323.29	0.91	1.23	0.633563
ENSG00000125944	HNRNPR	64.09	67.44	0.95	1.05	0.803018
ENSG00000105323	HNRNPUL1	179.35	158.42	1.13	0.98	0.383247
ENSG00000095066	HOOK2	36.53	33.54	1.09	1.18	0.563128
ENSG00000168172	HOOK3	63.78	52.75	1.21	0.67	0.187967
ENSG00000127483	HP1BP3	68.78	109.81	0.63	1.04	0.2996
ENSG00000115756	HPCAL1	1126.92	1012.84	1.11	1.08	0.120517
ENSG00000165704	HPRT1	26.9	35.54	0.76	1.11	0.226005
ENSG00000163755	HPS3	13.73	10.63	1.29	1.13	0.364415
ENSG00000100099	HPS4	15.09	16.74	0.9	1.06	0.476156
ENSG00000166189	HPS6	31.31	41.6	0.75	1.12	0.196811
ENSG00000174775	HRAS	49.27	40.53	1.22	0.82	0.244495
ENSG00000153936	HS2ST1	21.21	26.24	0.81
ENSG00000072506	HSD17B10	144.92	131.51	1.1	1.13	0.549681
ENSG00000198189	HSD17B11	18.32	15.06	1.22	0.98	0.333931
ENSG00000149084	HSD17B12	5.35	6.67	0.8	0.95	0.607542
ENSG00000133835	HSD17B4	18.28	16.63	1.1	0.91	0.688317
ENSG00000099377	HSD3B7	5.41	4.58	1.18	1.3	0.511232
ENSG00000185122	HSF1	81.09	64.96	1.25	1.07	0.183185
ENSG00000025156	HSF2	159.03	175.45	0.91	0.97	0.624821
ENSG00000096384	HSP90AB1	873.38	771.22	1.13		0.28323
ENSG00000166598	HSP90B1	143.44	240.12	0.6	1.03	0.358598
ENSG00000155304	HSPA13	22.73	22.63	1	1.05	0.988302
ENSG00000170606	HSPA4	97.7	105.8	0.92	1.05	0.430827
ENSG00000164070	HSPA4L	5.38	5.63	0.96	1.35	0.914447
ENSG00000106211	HSPB1	318.5	301.69	1.06	0.98	0.713942
ENSG00000004776	HSPB6	2.22	1.23	1.8	1.03
ENSG00000169087	HSPBAP1	5.6	3.18	1.76	0.96	0.423998
ENSG00000133265	HSPBP1	49.27	31.63	1.56	0.86	0.100413
ENSG00000144381	HSPD1	105.78	101.44	1.04	1.07
ENSG00000109854	HTATIP2	21.44	22.11	0.97	1.26	0.904305
ENSG00000102241	HTATSF1	16.53	19.7	0.84	1.12	0.549905
ENSG00000166033	HTRA1	237.11	205.56	1.15	1.15	0.444245
ENSG00000086758	HUWE1	204.36	155.39	1.32	0.91	0.21794
ENSG00000068001	HYAL2	33.66	43.25	0.78	0.95	0.202329
ENSG00000178922	HYI	159.6	130.87	1.22	0.94	0.348836
ENSG00000149428	HYOU1	233.18	228.73	1.02	1.07	0.904581
ENSG00000196305	IARS	14.58	18.32	0.8	1.12	0.567559
ENSG00000067704	IARS2	7	15.4	0.45	2.42	0.327001
ENSG00000164151	ICE1	21.66	24.17	0.9	1.1	0.688583
ENSG00000128915	ICE2	12.48	7.98	1.56	0.83	0.182467
ENSG00000112144	ICK	4.23	3.63	1.16	0.76	0.723196
ENSG00000116237	ICMT	115.42	159.54	0.72	1.16	0.334018
ENSG00000115738	ID2	2.25	0.98	2.31	2.87	0.103337
ENSG00000119912	IDE	18.14	11.22	1.62	1.05	0.0965079
ENSG00000067064	IDI1	13.13	21.69	0.61	1.35	0.514639
ENSG00000148057	IDNK	1.57	1.22	1.29	1.66	0.596707
ENSG00000010404	IDS	9.17	8.85	1.04	1.2
ENSG00000137331	IER3	2571.91	2172.14	1.18	0.92	0.490821
ENSG00000134049	IER3IP1	69.76	70.81	0.99	0.99	0.961114
ENSG00000162783	IER5	899.75	986.09	0.91	1.02	0.238516
ENSG00000169991	IFFO2	19.83	22.42	0.88	0.99	0.397459
ENSG00000115267	IFIH1	1.86	4.33	0.43	1.09	0.412757
ENSG00000119917	IFIT3	17.42	14.44	1.21	0.94	0.462187
ENSG00000142166	IFNAR1	44.65	42.64	1.05	0.77	0.826384
ENSG00000159110	IFNAR2	73.72	67.94	1.08	1.14	0.516404
ENSG00000027697	IFNGR1	1.32	2.65	0.5	1.12	0.426746
ENSG00000159128	IFNGR2	47.69	85.92	0.56	1.24	0.200831
ENSG00000138002	IFT172	7.08	6.93	1.02	0.84	0.962863
ENSG00000109083	IFT20	19.66	22.66	0.87	1.02	0.458626
ENSG00000100360	IFT27	26.65	31.94	0.83	1.08	0.012099	0.0993072
ENSG00000119650	IFT43	7.01	10.25	0.68	1.26	0.436353
ENSG00000118096	IFT46	24.88	21.65	1.15	0.91	0.494155
ENSG00000101052	IFT52	11.53	15.9	0.72	1.17	0.280612
ENSG00000122970	IFT81	1.82	1.63	1.11	0.52	0.848497
ENSG00000032742	IFT88	3.87	2.12	1.82	0.44	0.360096
ENSG00000136231	IGF2BP3	6.87	3.7	1.85	0.9
ENSG00000197081	IGF2R	26.86	58.75	0.46	1.69	0.243713
ENSG00000115457	IGFBP2	42.1	38.95	1.08	0.73	0.655048
ENSG00000141753	IGFBP4	193.11	206.34	0.94	1.08	0.660283
ENSG00000163453	IGFBP7	149.75	260.59	0.57	1.16	0.334683
ENSG00000162729	IGSF8	8.36	5.63	1.48	0.92	0.31088
ENSG00000113141	IK	65.54	74.41	0.88	0.91	0.577567
ENSG00000166130	IKBIP	12.02	16.25	0.74	0.88	0.462013
ENSG00000263528	IKBKE	35.87	26.1	1.37	1.2	0.177784
ENSG00000095574	IKZF5	6.35	4.07	1.56	1.28	0.404598
ENSG00000110324	IL10RA	1.55	1.38	1.13	1.37	0.874467
ENSG00000096996	IL12RB1	2.33	2.26	1.03	0.63	0.850192
ENSG00000131724	IL13RA1	53.73	59.27	0.91	1.31	0.736319
ENSG00000164136	IL15	4.75	6.36	0.75	1.37	0.510894
ENSG00000137496	IL18BP	1.87	1.09	1.72	0.73	0.468488
ENSG00000125538	IL1B	15.29	23.56	0.65	1.31	0.448609
ENSG00000115594	IL1R1	5.53	5.49	1.01	1.35	0.989002
ENSG00000136689	IL1RN	2.97	2.8	1.06	1.4	0.886268
ENSG00000160712	IL6R	3.78	3.98	0.95	1.62	0.875143
ENSG00000143621	ILF2	66.34	80.73	0.82	1.14	0.333876
ENSG00000129351	ILF3	183.06	191.33	0.96		0.710494
ENSG00000105135	ILVBL	19.77	18.04	1.1	0.8	0.614029
ENSG00000148950	IMMP1L	11.51	14.99	0.77	1.26	0.468018
ENSG00000184903	IMMP2L	5.17	3.63	1.42	0.89	0.312046
ENSG00000132305	IMMT	106.14	93.43	1.14	0.98	0.307719
ENSG00000136718	IMP4	105.32	80.51	1.31	0.83	0.0810592
ENSG00000154059	IMPACT	16.16	15.11	1.07	0.98	0.770342
ENSG00000104331	IMPAD1	45.3	42.69	1.06	1.15	0.758927
ENSG00000178035	IMPDH2	104.19	117.76	0.88	1.04	0.587049
ENSG00000259330	INAFM2	5.6	8.57	0.65		0.517973
ENSG00000149503	INCENP	74.35	56.22	1.32	0.99	0.100974
ENSG00000111653	ING4	75.43	62.17	1.21	1.01	0.287332
ENSG00000168395	ING5	31.86	30.16	1.06	1.03	0.700486
ENSG00000122641	INHBA	22.23	23.5	0.95	0.75	0.796096
ENSG00000148153	INIP	25.24	22.1	1.14	1.06	0.647439
ENSG00000128908	INO80	12.81	10.87	1.18	1.17	0.616641
ENSG00000115274	INO80B	3.11	1.16	2.68	0.74
ENSG00000114933	INO80D	6.24	5.6	1.12	1.25	0.707772
ENSG00000169592	INO80E	98.14	67.63	1.45	0.91	0.0308599	0.0993072
ENSG00000040933	INPP4A	16.73	12.84	1.3	1.06	0.157671
ENSG00000204084	INPP5B	19.4	20.9	0.93	0.94	0.694052
ENSG00000168918	INPP5D	11.25	10.37	1.08	1.66	0.813081
ENSG00000186480	INSIG1	116.76	104.25	1.12	1.03	0.563082
ENSG00000125629	INSIG2	3.64	3.38	1.08	0.86	0.889105
ENSG00000171105	INSR	24.74	17.57	1.41	0.93	0.109459
ENSG00000127054	INTS11	55.3	40.35	1.37	0.83	0.0232535
ENSG00000143624	INTS3	8.59	7.19	1.2	0.69	0.458072
ENSG00000149262	INTS4	6.81	8.11	0.84	1.12	0.637157
ENSG00000185085	INTS5	24.92	34.34	0.73	0.89	0.498871
ENSG00000102786	INTS6	10.86	9.73	1.12	1.13	0.635996
ENSG00000143493	INTS7	16.69	18.73	0.89	0.77	0.155867
ENSG00000119509	INVS	16.98	12.72	1.33	1.21	0.0361995
ENSG00000176095	IP6K1	61.82	45.3	1.36	0.84	0.041779
ENSG00000068745	IP6K2	68.1	68.63	0.99	1.07	0.963306
ENSG00000117408	IPO13	16.66	14.15	1.18	0.99	0.28691
ENSG00000205339	IPO7	22.42	28.18	0.8	1.28	0.372608
ENSG00000127080	IPPK	9.64	11.93	0.81	1.2	0.589775
ENSG00000173226	IQCB1	5.4	9.09	0.59	1.03	0.297196
ENSG00000160051	IQCC	9.49	4.72	2.01	0.51	0.147324
ENSG00000124313	IQSEC2	61.44	43.61	1.41	0.91	0.153156
ENSG00000146243	IRAK1BP1	1.33	1.44	0.92	0.85	0.918176
ENSG00000134070	IRAK2	3.62	4.57	0.79	0.76	0.953582
ENSG00000090376	IRAK3	3	6.4	0.47	0.97	0.116887
ENSG00000198001	IRAK4	6.51	5.31	1.22	0.75	0.191748
ENSG00000136381	IREB2	51.38	45.13	1.14	0.85	0.412558
ENSG00000125347	IRF1	200.7	213.16	0.94	1.07	0.65853
ENSG00000168310	IRF2	8.97	10.4	0.86	1.01	0.587744
ENSG00000168264	IRF2BP2	40.25	47.22	0.85	1.11	0.657017
ENSG00000119669	IRF2BPL	115.82	137.79	0.84	1.09	0.255014
ENSG00000126456	IRF3	22.73	14.2	1.6	0.88	0.0577203
ENSG00000185507	IRF7	3.39	7.9	0.43	1.18	0.296197
ENSG00000213928	IRF9	5.31	3.87	1.37	0.74	0.514718
ENSG00000167378	IRGQ	73.15	61.21	1.2	0.93	0.0969613
ENSG00000185950	IRS2	90.47	130.49	0.69	1.01	0.0719044
ENSG00000177508	IRX3	55.98	59.31	0.94	0.92	0.780567
ENSG00000135070	ISCA1	17.83	16.08	1.11	1.42	0.0704692
ENSG00000165898	ISCA2	17.55	20.13	0.87	1.3	0.576046
ENSG00000066583	ISOC1	14.43	25.03	0.58	1.43	0.146646
ENSG00000063241	ISOC2	35.19	19.09	1.84	0.72	0.103828
ENSG00000182149	IST1	75.01	91.43	0.82	1.1	0.169957
ENSG00000078747	ITCH	4.89	7.71	0.63	1.37	0.149799
ENSG00000129636	ITFG1	26.37	32.36	0.81	0.99	0.22108
ENSG00000111203	ITFG2	14.46	13.36	1.08	0.92	0.731943
ENSG00000213949	ITGA1	6.44	6.47	0.99	1.14	0.967994
ENSG00000005961	ITGA2B	2.16	4.32	0.5	0.82
ENSG00000005884	ITGA3	131.77	100.95	1.31	1.01	0.473896
ENSG00000091409	ITGA6	12.31	24.02	0.51	1.35	0.306515
ENSG00000135424	ITGA7	27.45	20.06	1.37	1.32	0.112395
ENSG00000140678	ITGAX	1.57	2.11	0.74	1.4	0.669611
ENSG00000150093	ITGB1	46.81	24.72	1.89	0.89	0.0219705	0.0993072
ENSG00000119185	ITGB1BP1	45.59	46.22	0.99	1.18	0.935364
ENSG00000160255	ITGB2	66.25	62.4	1.06	1.5	0.906653
ENSG00000115221	ITGB6	4.04	3.43	1.18	0.92
ENSG00000135916	ITM2C	16.13	31.5	0.51	1.16	0.302497
ENSG00000100605	ITPK1	61.93	78.77	0.79	0.98	0.0497575	0.0993072
ENSG00000086544	ITPKC	7.31	5.6	1.31	0.87	0.363823
ENSG00000150995	ITPR1	1.83	0.91	2.01	0.54	0.270334
ENSG00000138434	SSFA2	7.09	9.2	0.77	1.74	0.399704
ENSG00000205726	ITSN1	21.15	21.78	0.97	0.7	0.890473
ENSG00000198399	ITSN2	16.65	10.85	1.53	1.07	0.113311
ENSG00000128928	IVD	102.01	135.31	0.75	1.09	0.112682
ENSG00000163166	IWS1	44.68	49.86	0.9	0.96	0.307345
ENSG00000099840	IZUMO4	5.25	3.79	1.39	0.46	0.743702
ENSG00000171135	JAGN1	133.24	108.52	1.23	0.99	0.149321
ENSG00000162434	JAK1	57.3	70.86	0.81	0.93	0.233899
ENSG00000096968	JAK2	4.44	3.39	1.31	0.89	0.486068
ENSG00000008083	JARID2	57.7	68.72	0.84	1.02	0.257675
ENSG00000171988	JMJD1C	8.1	7.73	1.05	1.02	0.859885
ENSG00000081692	JMJD4	43.19	31.22	1.38	1.08	0.260568
ENSG00000070495	JMJD6	47.15	47.87	0.98	1.15	0.880876
ENSG00000161999	JMJD8	7.66	8.09	0.95	0.98	0.687935
ENSG00000152409	JMY	9.12	10.68	0.85	0.88	0.604492
ENSG00000100221	JOSD1	50.58	46.33	1.09	1.04	0.783324
ENSG00000161677	JOSD2	3.7	4.34	0.85	0.63	0.639968
ENSG00000206053	JPT2	122.71	128.21	0.96	1.1	0.754211
ENSG00000143543	JTB	299.78	263.98	1.14	1.04	0.530882
ENSG00000177606	JUN	276.52	376.69	0.73	1.04	0.186825
ENSG00000130522	JUND	214.33	202.29	1.06	1.02	0.756019
ENSG00000160145	KALRN	16.28	12.53	1.3	1.13
ENSG00000197256	KANK2	60.18	51.87	1.16		0.458454
ENSG00000186994	KANK3	1.49	1.15	1.3	0.43
ENSG00000139620	KANSL2	8.9	17.31	0.51	1.42	0.19382
ENSG00000065427	KARS	119.53	108.66	1.1	1.01	0.501069
ENSG00000149474	KAT14	28.79	25.76	1.12	1.17	0.54012
ENSG00000108773	KAT2A	49.13	39.82	1.23	0.91	0.047137
ENSG00000083168	KAT6A	78.08	63.2	1.24	0.88	0.135462
ENSG00000156650	KAT6B	6.41	6.69	0.96	0.99	0.892707
ENSG00000136504	KAT7	31.61	27.45	1.15	0.91	0.324344
ENSG00000103510	KAT8	11.49	10.42	1.1	0.96	0.589225
ENSG00000186625	KATNA1	13.6	17.52	0.78	1.22	0.502133
ENSG00000102781	KATNAL1	18.63	23.38	0.8	0.95	0.370727
ENSG00000107821	KAZALD1	8.61	11.13	0.77	1.23	0.406119
ENSG00000123444	KBTBD4	5	4.07	1.23	1.45	0.60005
ENSG00000165572	KBTBD6	7.35	9.79	0.75	1.17	0.896698
ENSG00000176407	KCMF1	59.28	57.64	1.03	1.06	0.812379
ENSG00000170049	KCNAB3	1.9	2.8	0.68	2.07
ENSG00000099337	KCNK6	17.59	12.5	1.41	1.13	0.0165386	0.0993072
ENSG00000105642	KCNN1	3.03	2.16	1.4	0.6
ENSG00000104783	KCNN4	15.43	17.77	0.87	1.35	0.588881
ENSG00000134504	KCTD1	5.26	6.88	0.77	1.25	0.53751
ENSG00000153885	KCTD15	7.49	5.38	1.39	0.8
ENSG00000188997	KCTD21	5.32	3.39	1.57	1.39	0.458271
ENSG00000167977	KCTD5	21.56	35.58	0.61	2.11	0.31872
ENSG00000104756	KCTD9	11.03	8.55	1.29	0.87	0.286388
ENSG00000136240	KDELR2	219.07	207.09	1.06	1.05	0.504778
ENSG00000004487	KDM1A	13.16	11.82	1.11	0.84	0.538554
[truncated: 2,974 more rows]
