# Supplementary material for: Multi‐omic network analysis identified betacellulin as a novel target of omega‐3 fatty acid attenuation of western diet‐induced nonalcoholic steatohepatitis
Source: EMBO Mol Med. 2023 Oct 20;15(11):e18367. doi: 10.15252/emmm.202318367 (PMC10630881; doi:10.15252/emmm.202318367)
Supplement: Supplementary file 8 — Dataset EV6 [file EMMM-15-e18367-s003.xlsx]

## Sheet: Dataset EV6
Dataset EV6	Gene expression from TGFB2 treatment (GSE45382) mapped on to NASH network genes
UniqueID	Gene symbol	FolChMedian (WDD/WDO)	FC(PBS/TGFB2)	Log2FC(WDD/WDO)	Log2FC(PBS/TGFB2)	Geomean PBS	Geomean TGFB2	GeoMean RD	GeoMean WDO	GeoMean WDD	TreatmentCategory
ENSMUSG00000031375	Bgn	0.76419	0.12	-0.387997	-3.05889	84.5	733.69	386.293	608.759	460.935	DHA
ENSMUSG00000070436	Serpinh1	0.475848	0.2	-1.07143	-2.32193	55.67	275.93	5.89715	21.2168	10.9118	DHA
ENSMUSG00000039911	Spsb1	0.549915	0.2	-0.862719	-2.32193	23.81	118.6	1.95819	2.92627	1.80079	DHA
ENSMUSG00000046402	Rbp1	0.79382	0.29	-0.333115	-1.78588	117.29	400.93	15.9214	26.6277	21.2318	DHA
ENSMUSG00000026335	Pam	0.768523	0.31	-0.379841	-1.68966	8.26	26.79	68.3019	120.102	94.9223	DHA
ENSMUSG00000017132	Cyth1	0.843131	0.33	-0.246172	-1.59946	25.09	76.79	4.67692	11.7975	7.43129	DHA
ENSMUSG00000015947	Fcgr1	0.729135	0.37	-0.455743	-1.4344	76.64	205.12	4.11125	14.2212	9.26313	DHA
ENSMUSG00000020044	Timp3	0.65485	0.37	-0.610764	-1.4344	35.56	97.13	2.7572	6.68795	3.87285	DHA
ENSMUSG00000045103	Dmd	0.749134	0.38	-0.416704	-1.39593	2.64	6.9	12.6464	16.5615	12.358	DHA
ENSMUSG00000025880	Smad7	0.533951	0.47	-0.905222	-1.08927	45.85	98.09	6.87932	10.2712	5.15187	DHA
ENSMUSG00000021994	Wnt5a	0.754768	0.49	-0.405895	-1.02915	4.14	8.39	2.78713	3.59621	2.41014	DHA
ENSMUSG00000015176	Nolc1	0.833573	0.54	-0.26262	-0.888969	6.77	12.44	21.1454	33.2351	27.9031	DHA
ENSMUSG00000025203	Scd2	0.530671	0.54	-0.914111	-0.888969	181.87	337.41	7.18012	22.6635	13.6882	DHA
ENSMUSG00000022309	Angpt1	0.516099	0.58	-0.954279	-0.785875	8.81	15.12	1.90907	2.85218	1.88956	DHA
ENSMUSG00000039899	Fgl2	0.659586	0.58	-0.600367	-0.785875	4.94	8.49	5.52159	13.1732	8.57353	DHA
ENSMUSG00000079037	Prnp	0.681303	0.59	-0.553632	-0.761213	452.77	765.44	22.0526	44.8288	29.9696	DHA
ENSMUSG00000072235	Tuba1a	0.809996	0.61	-0.304013	-0.713119	1252.84	2066.11	8.22491	20.456	16.2935	DHA
ENSMUSG00000025283	Sat1	0.578255	0.66	-0.790223	-0.599462	1311.32	1997.43	34.2235	107.314	67.5556	DHA
ENSMUSG00000016087	Fli1	0.66881	0.68	-0.580332	-0.556393	58.57	86.06	4.14123	7.14383	3.75778	DHA
ENSMUSG00000055782	Abcd2	0.67435	0.69	-0.568431	-0.535332	22.82	32.96	18.2967	30.3017	22.6922	DHA
ENSMUSG00000001380	Hars	1.18632	1.4	0.246495	0.485427	157.19	112.38	38.8231	25.8185	31.9613	DHA
ENSMUSG00000020255	D10Wsu102e	1.14782	1.46	0.198899	0.545968	60.89	41.62	67.7733	58.7777	66.9468	DHA
ENSMUSG00000000278	Scpep1	1.32383	1.5	0.404719	0.584963	486.66	325.45	41.6401	24.7883	31.978	DHA
ENSMUSG00000022407	Adsl	1.26764	1.78	0.342144	0.831877	167.36	94.21	11.3938	7.55234	10.629	DHA
ENSMUSG00000025036	Sfxn2	1.16199	1.81	0.216601	0.85599	90.62	50.16	191.547	145.008	164.829	DHA
ENSMUSG00000044147	Arf6	1.16051	2	0.214762	1	97.65	48.74	78.9985	63.5194	74.0372	DHA
ENSMUSG00000022791	Tnk2	1.30884	2.07	0.388289	1.04963	22.7	10.96	13.1219	8.76341	11.7082	DHA
ENSMUSG00000033416	Gucd1	1.19859	2.1	0.261338	1.07039	23.14	11	97.3355	56.2006	67.1616	DHA
ENSMUSG00000032092	Mpzl2	1.24359	2.25	0.314515	1.16993	27.64	12.27	74.7117	57.9529	75.1767	DHA
ENSMUSG00000014426	Map3k4	1.07996	2.39	0.110982	1.25701	51.63	21.63	22.7888	17.2236	20.2096	DHA
ENSMUSG00000031575	Ash2l	1.18138	2.52	0.240472	1.33342	88.75	35.21	49.5192	37.4047	45.7808	DHA
ENSMUSG00000028933	Xrcc2	1.64182	3.4	0.715297	1.76553	12.59	3.7	2.97462	1.90058	2.97829	DHA
ENSMUSG00000033149	Phldb2	0.698018	0.11	-0.518664	-3.18442	3.3	28.74	54.3159	106.996	75.9254	EPA&DHA
ENSMUSG00000037071	Scd1	0.33153	0.18	-1.59279	-2.47393	2.35	13.17	1621.38	7821.73	2884.91	EPA&DHA
ENSMUSG00000018774	Cd68	0.611911	0.19	-0.708607	-2.39593	1.36	7.22	8.16268	27.3764	14.7299	EPA&DHA
ENSMUSG00000002992	Apoc2	0.654303	0.23	-0.61197	-2.12029	53.76	232.58	218.173	521.478	349.017	EPA&DHA
ENSMUSG00000036887	C1qa	0.571	0.35	-0.808438	-1.51457	166.48	469.61	388.72	1033.66	498.841	EPA&DHA
ENSMUSG00000055884	Fancm	0.50669	0.35	-0.980826	-1.51457	0.77	2.23	2.10296	5.26821	2.54111	EPA&DHA
ENSMUSG00000028864	Hgf	0.286157	0.49	-1.80512	-1.02915	17.28	35.34	1.75956	5.64465	1.84618	EPA&DHA
ENSMUSG00000031502	Col4a1	0.653292	0.52	-0.614201	-0.943416	22.78	44.1	22.3439	48.4968	32.8473	EPA&DHA
ENSMUSG00000002948	Map2k7	0.344081	0.54	-1.53918	-0.888969	16.28	30.22	8.75776	28.4965	9.83014	EPA&DHA
ENSMUSG00000017776	Crk	0.55546	0.56	-0.848246	-0.836501	9.9	17.58	10.8013	24.4498	13.8439	EPA&DHA
ENSMUSG00000032212	Sltm	0.648149	0.57	-0.625603	-0.810966	6.43	11.22	54.9172	117.543	77.287	EPA&DHA
ENSMUSG00000030786	Itgam	0.567931	0.59	-0.816212	-0.761213	421.45	716.13	2.13413	3.9563	2.2768	EPA&DHA
ENSMUSG00000056216	Cebpg	0.592056	0.61	-0.756195	-0.713119	171.85	280.02	14.0498	40.2367	24.4011	EPA&DHA
ENSMUSG00000020644	Id2	0.851086	0.61	-0.232623	-0.713119	1956.12	3232.11	343.678	575.088	439.036	EPA&DHA
ENSMUSG00000049866	Arl4c	0.695783	0.66	-0.52329	-0.599462	67.7	102.07	8.56489	22.191	12.78	EPA&DHA
ENSMUSG00000057110	Cntrl	0.385588	0.68	-1.37487	-0.556393	28.22	41.46	13.5652	38.5647	14.5555	EPA&DHA
ENSMUSG00000025044	Msr1	0.51705	0.68	-0.951625	-0.556393	458.26	670.11	17.149	49.715	24.2048	EPA&DHA
ENSMUSG00000061576	Dpp6	1.59905	1.51	0.677212	0.594549	33.68	22.27	3.18602	1.44805	1.84861	EPA&DHA
ENSMUSG00000036873	2410004B18Rik	1.34143	1.61	0.42377	0.687061	39.85	24.75	18.1259	12.3594	16.4642	EPA&DHA
ENSMUSG00000020386	Sar1b	1.5179	1.64	0.602075	0.713696	281.77	172.18	138.414	85.8877	129.79	EPA&DHA
ENSMUSG00000000340	Dbt	1.4087	1.66	0.494364	0.731183	27.58	16.59	149.757	96.6012	130.078	EPA&DHA
ENSMUSG00000022235	Cmbl	1.4109	1.67	0.496615	0.739848	154.49	92.37	171.057	130.317	192.207	EPA&DHA
ENSMUSG00000068086	Cyp2d9	1.81292	1.68	0.858313	0.748461	33.25	19.83	1095.26	581.456	1076.24	EPA&DHA
ENSMUSG00000021474	Sfxn1	1.17022	1.72	0.226782	0.782409	213.86	124.14	857.141	658.155	763.168	EPA&DHA
ENSMUSG00000027342	Pcna	1.25642	1.76	0.329319	0.815575	1573.76	894.06	18.0201	11.1319	15.0596	EPA&DHA
ENSMUSG00000020893	Per1	2.29166	1.97	1.19639	0.978196	51.19	25.97	20.9347	12.1553	27.1745	EPA&DHA
ENSMUSG00000026437	Cdk18	1.48186	2.2	0.567406	1.1375	772.54	350.86	22.6129	15.1318	21.7738	EPA&DHA
ENSMUSG00000061904	Slc25a3	1.14733	2.22	0.198286	1.15056	35.37	15.9	334.273	253.053	305.207	EPA&DHA
ENSMUSG00000031173	Otc	1.32444	2.34	0.40538	1.22651	6.95	2.97	306.687	235.959	281.556	EPA&DHA
ENSMUSG00000002588	Pon1	1.25623	2.36	0.329102	1.23879	11.6	4.92	761.762	446.095	639.471	EPA&DHA
ENSMUSG00000038776	Ephx1	1.5811	3.65	0.660932	1.8679	42.48	11.65	119.253	87.9121	138.353	EPA&DHA
ENSMUSG00000031844	Hsd17b2	1.60768	3.8	0.68498	1.926	7.45	1.96	109.751	69.3399	104.086	EPA&DHA
ENSMUSG00000017493	Igfbp4	1.19412	4.86	0.255953	2.28096	75.79	15.61	2250.29	1826.55	2163.58	EPA&DHA
ENSMUSG00000027180	Fbxo3	1.28538	5.82	0.362192	2.54102	2.94	0.51	129.756	110.101	142.229	EPA&DHA
ENSMUSG00000026837	Col5a1	0.705718	0.13	-0.502837	-2.94342	7.58	59.87	7.62006	10.3403	7.85482	NA
ENSMUSG00000018593	Sparc	0.764195	0.3	-0.387987	-1.73697	65.56	216.07	120.029	300.285	224.485	NA
ENSMUSG00000041801	Phlda3	0.731516	0.37	-0.45104	-1.4344	63.38	172.63	3.61414	8.54976	5.39907	NA
ENSMUSG00000074874	Ctla2b	0.683593	0.16	-0.548791	-2.64386	14.12	90.3	2.87941	4.99389	3.45055
ENSMUSG00000020716	Nf1	0.571787	0.17	-0.806451	-2.55639	2.47	14.27	6.39979	13.2326	7.33508
ENSMUSG00000030711	Sult1a1	0.756941	0.2	-0.401747	-2.32193	1.07	5.38	426.075	275.009	189.239
ENSMUSG00000031644	Nek1	0.581692	0.21	-0.781672	-2.25154	2.47	11.61	6.47662	11.7434	7.53015
ENSMUSG00000010175	Prox1	0.806218	0.21	-0.310758	-2.25154	1.08	5.21	189.282	273.655	230.539
ENSMUSG00000029661	Col1a2	0.468916	0.25	-1.0926	-2	99.88	407.2	3.75942	30.5725	16.6684
ENSMUSG00000022180	Slc7a8	0.799141	0.37	-0.323479	-1.4344	59.62	162.76	7.43195	12.4084	13.0177
ENSMUSG00000049091	Sephs2	0.0703698	0.41	-3.8289	-1.2863	111.48	273.11	1.98286	33.2167	2.85114
ENSMUSG00000031434	Morc4	0.739235	0.43	-0.435895	-1.21759	2.3	5.37	4.87425	14.8272	11.1273
ENSMUSG00000036896	C1qc	0.727895	0.44	-0.458198	-1.18442	268.15	610.04	26.3728	54.4058	40.1271
ENSMUSG00000025151	Maged1	0.741538	0.44	-0.431408	-1.18442	62.15	142.02	25.196	32.7527	25.0446
ENSMUSG00000062960	Kdr	0.855171	0.49	-0.225715	-1.02915	22.62	46.55	190.47	217.239	189.508
ENSMUSG00000030528	Blm	0.703323	0.53	-0.50774	-0.915936	16.37	30.64	3.47063	2.37521	1.92567
ENSMUSG00000022816	Fstl1	0.552549	0.56	-0.855826	-0.836501	133.33	236.32	12.4491	34.1508	19.1795
ENSMUSG00000074622	Mafb	0.322839	0.56	-1.63111	-0.836501	119.96	214.65	34.6152	152.575	57.3056
ENSMUSG00000047250	Ptgs1	0.486782	0.56	-1.03865	-0.836501	24.87	44.37	7.78023	21.5238	10.2067
ENSMUSG00000026254	Eif4e2	0.773985	0.57	-0.369623	-0.810966	24.45	42.97	112.214	143.882	107.694
ENSMUSG00000000420	Galnt1	0.854487	0.64	-0.22687	-0.643856	180.89	280.75	89.7676	134.139	120.164
ENSMUSG00000040462	Os9	0.516346	0.65	-0.95359	-0.621488	114.96	175.94	92.97	133.62	72.408
ENSMUSG00000022711	Pmm2	0.382191	0.65	-1.38763	-0.621488	61.39	94.9	10.1034	28.8949	12.9645
ENSMUSG00000079419	Ms4a6c	0.597118	0.66	-0.743911	-0.599462	63.89	97.07	6.17057	21.0306	13.7755
ENSMUSG00000029253	Cenpc1	0.504458	0.68	-0.987193	-0.556393	46.82	68.42	2.49296	4.39788	2.13453
ENSMUSG00000044148	1810030O07Rik	1.10365	1.41	0.142284	0.495695	121.91	86.19	47.1067	38.8613	44.5279
ENSMUSG00000029363	Rfc5	1.46005	1.42	0.546022	0.505891	95.93	67.45	23.882	16.0389	20.7466
ENSMUSG00000033739	Fkbpl	1.4622	1.44	0.548144	0.526069	40.08	27.87	10.6268	6.76783	9.37694
ENSMUSG00000029311	Hsd17b11	1.52095	1.46	0.604973	0.545968	1148.99	786.44	247.358	432.776	621.658
ENSMUSG00000021771	Vdac2	1.13973	1.58	0.188688	0.659925	38.03	24.06	160.686	141.451	168.443
ENSMUSG00000037722	Gnpnat1	1.33466	1.59	0.416467	0.669027	110.34	69.58	36.7907	26.8962	39.5767
ENSMUSG00000027162	Lin7c	1.28065	1.63	0.356873	0.704872	518.84	318.76	46.5021	32.7632	42.3657
ENSMUSG00000026563	Tada1	1.35627	1.63	0.439649	0.704872	196.36	120.78	41.3118	26.2	37.9504
ENSMUSG00000034160	Ogt	1.62359	1.65	0.699186	0.722466	170.75	103.21	43.1766	28.458	44.2784
ENSMUSG00000002107	Celf2	1.50021	1.67	0.58516	0.739848	244.79	146.27	49.3611	66.7514	90.4699
ENSMUSG00000027668	Mfn1	1.19961	1.79	0.262567	0.83996	185.47	103.78	97.2724	70.7962	84.4583
ENSMUSG00000027187	Cat	1.11109	1.81	0.15197	0.85599	209.5	115.76	4452.44	3610.66	4016.74
ENSMUSG00000038206	Fbxo8	1.4122	1.81	0.497943	0.85599	75.79	41.98	27.1742	17.6269	24.2727
ENSMUSG00000035064	Eef2k	1.59204	1.83	0.670878	0.871844	9.73	5.31	3.8421	2.72208	3.87582
ENSMUSG00000030224	Strap	1.30292	1.97	0.381753	0.978196	379.31	192.44	73.8937	52.7782	75.9347
ENSMUSG00000042447	Mios	1.34841	1.98	0.431259	0.9855	12.27	6.19	12.7265	7.80643	10.0058
ENSMUSG00000006024	Napa	1.1878	2.02	0.248296	1.01436	1442.45	712.32	52.1231	37.4016	45.1709
ENSMUSG00000039157	Fam102a	1.75796	2.16	0.813904	1.11103	143.62	66.36	22.0248	35.1608	56.3757
ENSMUSG00000022747	St3gal6	1.33876	2.19	0.420902	1.13093	19.08	8.7	6.53544	4.65804	6.92547
ENSMUSG00000018659	Pnpo	1.20355	2.39	0.267298	1.25701	0.36	0.15	337.114	254.571	301.484
ENSMUSG00000078812	Eif5a	1.13616	2.48	0.184168	1.31034	23.63	9.52	214.697	165.415	201.283
ENSMUSG00000034320	Slc26a2	1.16709	2.54	0.222917	1.34483	12.32	4.84	18.5667	25.7197	29.3823
ENSMUSG00000038506	Dcun1d2	1.22423	2.65	0.29188	1.40599	28.51	10.74	6.08354	3.56136	3.8905
ENSMUSG00000066154	Mup3	1.49753	3.01	0.582587	1.58976	10.81	3.58	2842.76	1225.2	1796.94
ENSMUSG00000035237	Lcat	1.40367	3.24	0.489205	1.69599	28.75	8.88	85.7262	47.7614	66.6363
ENSMUSG00000029630	Cyp3a25	1.70204	3.34	0.767268	1.73985	7.39	2.22	389.196	215.079	421.065
ENSMUSG00000036678	Aaas	1.33275	3.42	0.414409	1.774	38.16	11.14	5.85419	4.08845	4.29321
ENSMUSG00000084128	Esrp2	1.54565	3.52	0.628218	1.81558	39.77	11.29	17.6095	10.961	16.7083
ENSMUSG00000054716	Zfp771	1.43717	3.55	0.523226	1.82782	18.12	5.11	65.8835	37.9121	54.073
ENSMUSG00000022220	Adcy4	1.23267	3.57	0.301783	1.83592	39.58	11.09	6.84849	4.47783	6.51255
ENSMUSG00000043683	Fem1a	1.17934	6.81	0.237975	2.76765	26.15	3.84	45.9534	36.7147	43.2632
ENSMUSG00000031667	Aktip	1.2863	7.37	0.363223	2.88166	2.21	0.3	13.2706	10.3619	13.0616
ENSMUSG00000015619	Gata3	1.64963	8.99	0.722141	3.16832	12.79	1.42	5.05835	2.46872	3.95352
