# Supplementary material for: Multi‐omic network analysis identified betacellulin as a novel target of omega‐3 fatty acid attenuation of western diet‐induced nonalcoholic steatohepatitis
Source: EMBO Mol Med. 2023 Oct 20;15(11):e18367. doi: 10.15252/emmm.202318367 (PMC10630881; doi:10.15252/emmm.202318367)
Supplement: Supplementary file 9 — Dataset EV7 [file EMMM-15-e18367-s005.xlsx]

## Sheet: Dataset EV7
Dataset EV7	Gene expression from THP-1 cells with or without BTC and LPS/PGN treatment mapped on to the NASH network genes
UniqueID (human Ensembl)	human Symbol	Geom mean NTC	Geom mean BTC	Geom mean BTC_LPS_PGN	Geom mean LPS_PGN	Fold-change (BTCvsNTC)	BTC vs NTC pval (unpaired, one tailed t.test)	Fold-change (LPS_PGNvs_NTC)	LPSPGN vs NTC Pval ( paired , one tailed t.test )	Fold-change (BTC_LPS_PGNvs_NTC)	Fold-change (BTC_LPS_PGNvs_NTC) log2	BTC_LPS_PGN vs NTC Pval ( paired , one tailed t.test )	FDR (BTC_LPS_PGN vs NTC )
ENSG00000162384	C1orf123	27.48	28.05	26.92	33.49	1.02	0.418475	1.22	0.00621613	0.98	-0.0291463	0.424942
ENSG00000110696	C11orf58	99.35	118.92	82.45	72.8	1.2	0.0916394	0.73	0.00163916	0.83	-0.268817	0.0534871
ENSG00000171159	C9orf16	5.09	6.69	7.72	14.64	1.31	0.153866	2.88	2.55146e-06	1.52	0.604071	0.00795307
ENSG00000137720	C11orf1	13.74	11.3	10.87	13.18	0.82	0.0248832	0.96	0.420655	0.79	-0.340075	0.109892
ENSG00000182307	C8orf33	82.9	81.2	85.38	94.89	0.98	0.402616	1.14	0.0876946	1.03	0.0426443	0.285993
ENSG00000155621	C9orf85	9.6	8	9.13	9.94	0.83	0.201816	1.04	0.452568	0.95	-0.0740006	0.383002
ENSG00000181744	C3orf58	12.45	12.01	8.37	5.26	0.96	0.353592	0.42	0.12861	0.67	-0.577767	0.029902
ENSG00000154102	C16orf74	8.11	5.32	4.75	2.36	0.66	0.0916837	0.29	0.0398949	0.59	-0.761213	0.0189092
ENSG00000204954	C12orf73	9.77	8.66	6.96	5.58	0.89	0.209587	0.57	0.0612205	0.71	-0.494109	0.20243
ENSG00000228300	C19orf24	87.57	78.48	87.83	122.91	0.9	0.219825	1.4	0.137818	1	0	0.482864
ENSG00000185127	C6orf120	8.59	11.75	11.58	9.12	1.37	0.0430532	1.06	0.40938	1.35	0.432959	0.132047
ENSG00000167173	C15orf39	15.94	12.8	16.85	24.76	0.8	0.138606	1.55	0.0146308	1.06	0.0840643	0.303558
ENSG00000116667	C1orf21	30.1	34.94	30.1	28.57	1.16	0.288641	0.95	0.389021			0.499667
ENSG00000178074	C2orf69	30.84	26.24	34.58	45.05	0.85	0.0550218	1.46	0.0381051	1.12	0.163499	0.192003
ENSG00000179933	C14orf119	64.06	57.77	49.17	58.47	0.9	0.141165	0.91	0.287237	0.77	-0.37707	0.0114793	0.0307645
ENSG00000186665	C17orf58	13.61	10.88	11.44	17.82	0.8	0.193928	1.31	0.186313	0.84	-0.251539	0.151521
ENSG00000182831	C16orf72	73.97	62.16	60.7	47.69	0.84	0.186894	0.64	0.0025773	0.82	-0.286304	0.0321866	0.0429601
ENSG00000176731	C8orf59	70.2	76.05	80.6	82.25	1.08	0.205426	1.17	0.219684	1.15	0.201634	0.230432
ENSG00000185753	CXorf38	44.02	65.97	43.21	25.01	1.5	0.132826	0.57	0.0125293	0.98	-0.0291463	0.463602
ENSG00000148120	C9orf3	2.43	1.55	0.74	0.77	0.64	0.0799801	0.32	0.0167643	0.31	-1.68966	0.00547834	0.0257689
ENSG00000157895	C12orf43	16.34	16.45	17.3	27.19	1.01	0.488652	1.66	0.0161638	1.06	0.0840643	0.411966
ENSG00000189227	C15orf61	16.61	17.84	13.95	6.45	1.07	0.296133	0.39	0.0772614	0.84	-0.251539	0.196191
ENSG00000119280	C1orf198	26.77	24.14	26.88	16.47	0.9	0.295973	0.62	0.202174	1	0	0.488502
ENSG00000119965	C10orf88	1.14	1.66	1.55	1.75	1.46	0.189719	1.53	0.181529	1.36	0.443607	0.220775
ENSG00000204564	C6orf136	5.39	4.78	4.19	4.83	0.89	0.313983	0.9	0.409271	0.78	-0.358454	0.134395
ENSG00000162642	C1orf52	31.84	32.41	36.87	33.64	1.02	0.437356	1.06	0.374504	1.16	0.214125	0.0340143
ENSG00000111412	C12orf49	47.99	43.04	57.46	65.53	0.9	0.0958478	1.37	0.00308819	1.2	0.263034	0.0337413
ENSG00000242259	C22orf39	27	21.71	23.69	15.19	0.8	0.0255044	0.56	0.0678973	0.88	-0.184425	0.171453
ENSG00000116685	KIAA2013	154.55	157.81	106.1	73.49	1.02	0.406182	0.48	0.0141269	0.69	-0.535332	0.00911126	0.0283333
ENSG00000100578	KIAA0586	11.51	12.52	10.25	5.85	1.09	0.201049	0.51	0.0333679	0.89	-0.168123	0.205598
ENSG00000141428	C18orf21	4.62	5.26	6.15	3.6	1.14	0.294857	0.78	0.370183	1.33	0.411426	0.158534
ENSG00000130921	C12orf65	30.36	34.71	24.47	17.44	1.14	0.230743	0.57	0.0418846	0.81	-0.304006	0.0590224
ENSG00000186132	C2orf76	1.85	5.3	4.64	1.89	2.86	0.0687862	1.02	0.365225	2.51	1.32769	0.0790939
ENSG00000169609	C15orf40	17.85	14.9	16.54	19	0.83	0.0215307	1.06	0.416108	0.93	-0.104697	0.37595
ENSG00000146540	C7orf50	130.24	122.18	113.38	136.11	0.94	0.311731	1.05	0.303013	0.87	-0.200913	0.11748
ENSG00000114405	C3orf14	4.23	5.34	4.97	2.75	1.26	0.178357	0.65	0.24578	1.18	0.238787	0.252831
ENSG00000155330	C16orf87	7.8	11.01	7.59	3.76	1.41	0.0871882	0.48	0.0178108	0.97	-0.0439433	0.465025
ENSG00000133641	C12orf29	1.58	3.69	2.65	1.28	2.34	0.0599921	0.81	0.34448	1.68	0.748461	0.124605
ENSG00000179021	C3orf38	34.32	24.05	25.22	11.18	0.7	0.00295208	0.33	0.0342695	0.73	-0.454032	0.0334247	0.0435229
ENSG00000205208	C4orf46	6.99	6.66	9.1	7.66	0.95	0.414814	1.1	0.372424	1.3	0.378512	0.167388
ENSG00000182919	C11orf54	12.25	13.32	11	6.87	1.09	0.322509	0.56	0.0325714	0.9	-0.152003	0.221025
ENSG00000166398	KIAA0355	8.87	8.87	6.5	6.13		0.499883	0.69	0.123345	0.73	-0.454032	0.0597058
ENSG00000138688	KIAA1109	11.9	17.19	13.88	15.26	1.44	0.0348435	1.28	0.267957	1.17	0.226509	0.267855
ENSG00000143612	C1orf43	448.46	490.93	389.29	158.2	1.09	0.290267	0.35	0.0430287	0.87	-0.200913	0.0484343	0.0490331
ENSG00000108666	C17orf75	4.5	4	4.21	1.65	0.89	0.302152	0.37	0.0494058	0.94	-0.0892673	0.39345
ENSG00000163138	PACRGL	2.86	2.54	1.61	1.55	0.89	0.309728	0.54	0.174746	0.56	-0.836501	0.185129
ENSG00000082213	C5orf22	35.07	28.97	22.24	18.15	0.83	0.149809	0.52	0.0127866	0.63	-0.666576	0.0129985	0.0315293
ENSG00000183354	KIAA2026	27.12	35.4	28.88	29.37	1.31	0.00572196	1.08	0.308799	1.07	0.0976108	0.365247
ENSG00000130813	C19orf66	25.33	21.06	28.75	55.18	0.83	0.178874	2.18	0.00381566	1.14	0.189034	0.25711
ENSG00000094914	AAAS	5.36	4.85	6	8.54	0.91	0.296278	1.59	0.081303	1.12	0.163499	0.331101
ENSG00000158122	AAED1	5.88	6.19	5.31	2.01	1.05	0.437685	0.34	0.102558	0.9	-0.152003	0.339505
ENSG00000087884	AAMDC	22.87	18.27	15.03	30.61	0.8	0.0843549	1.34	0.139962	0.66	-0.599462	0.023861	0.0384578
ENSG00000090861	AARS	81.6	67.7	74.12	111.03	0.83	0.133712	1.36	0.0357659	0.91	-0.136062	0.135638
ENSG00000124608	AARS2	30.65	25.78	29.98	36.1	0.84	0.134536	1.18	0.101604	0.98	-0.0291463	0.338695
ENSG00000266967	AARSD1	5.23	5.17	6.85	8.28	0.99	0.485645	1.58	0.13751	1.31	0.389567	0.270324
ENSG00000157426	AASDH	22	25.68	17.7	11.97	1.17	0.149803	0.54	0.0103275	0.8	-0.321928	0.0473814	0.0484329
ENSG00000149313	AASDHPPT	31.16	34.43	27.17	23.77	1.1	0.169585	0.76	0.139925	0.87	-0.200913	0.141704
ENSG00000275700	AATF	50.14	45.24	49.42	79.07	0.9	0.275814	1.58	0.00722894	0.99	-0.0144996	0.438442
ENSG00000214212	C19orf38	2.24	2.27	1.4	3.23	1.01	0.487579	1.44	0.211102	0.63	-0.666576	0.0589133
ENSG00000183044	ABAT	1.65	2.48	1.44	2.07	1.5	0.18675	1.26	0.349541	0.88	-0.184425	0.439567
ENSG00000165029	ABCA1	139.85	202.04	152.23	86.83	1.44	0.0986781	0.62	0.0320925	1.09	0.124328	0.182674
ENSG00000107331	ABCA2	14.04	9.97	10.13	24.77	0.71	0.062633	1.76	0.0133205	0.72	-0.473931	0.0113648	0.0305977
ENSG00000167972	ABCA3	7.76	6.24	7.57	6.77	0.8	0.0726313	0.87	0.27726	0.97	-0.0439433	0.415918
ENSG00000135776	ABCB10	5.71	10.31	7.37	2.7	1.8	0.0949753	0.47	0.172958	1.29	0.367371	0.0436322
ENSG00000005471	ABCB4	55.37	46.63	53.07	70.01	0.84	0.0799922	1.26	0.192968	0.96	-0.0588937	0.334569
ENSG00000103222	ABCC1	9.95	12.74	10.09	4.98	1.28	0.10798	0.5	0.036948	1.01	0.0143553	0.47982
ENSG00000124574	ABCC10	11.77	15.63	11.7	5.38	1.33	0.112997	0.46	0.0523331	0.99	-0.0144996	0.486372
ENSG00000023839	ABCC2	1.04	1.01	0.54	2.26	0.97	0.484239	2.18	0.0720561	0.52	-0.943416	0.325679
ENSG00000114770	ABCC5	23.94	17.64	14.13	12.75	0.74	0.0909174	0.53	0.0308579	0.59	-0.761213	0.0348972
ENSG00000091262	ABCC6	13.13	15.55	15.18	26.26	1.18	0.209726	2	0.020449	1.16	0.214125	0.222511
ENSG00000117528	ABCD3	19.76	20.23	11.77	6.85	1.02	0.41963	0.35	0.0279343	0.6	-0.736966	0.00177506
ENSG00000164163	ABCE1	51.7	62.86	55.91	47.34	1.22	0.085708	0.92	0.262744	1.08	0.111031	0.182333
ENSG00000204574	ABCF1	87.08	75.35	105.93	129.07	0.87	0.092755	1.48	0.016201	1.22	0.286881	0.027021	0.0395109
ENSG00000161204	ABCF3	16.88	17.35	14.73	17.94	1.03	0.466628	1.06	0.423161	0.87	-0.200913	0.176525
ENSG00000160179	ABCG1	51.2	50.19	39.95	38.04	0.98	0.471008	0.74	0.0953217	0.78	-0.358454	0.0449038
ENSG00000144827	ABHD10	30.72	20.71	18.52	26.58	0.67	0.0139985	0.87	0.236217	0.6	-0.736966	0.0284047	0.0400167
ENSG00000106077	ABHD11	18.78	14.85	15.98	26.79	0.79	0.120526	1.43	0.00638276	0.85	-0.234465	0.118855
ENSG00000139826	ABHD13	9.2	8.34	7.11	10.45	0.91	0.16294	1.14	0.33617	0.77	-0.37707	0.0965096
ENSG00000248487	ABHD14A	4.9	3.93	3.43	6.4	0.8	0.192131	1.31	0.0116997	0.7	-0.514573	0.0811919
ENSG00000168792	ABHD15	14.36	13.66	10.18	15.35	0.95	0.408824	1.07	0.428622	0.71	-0.494109	0.032705	0.0432553
ENSG00000129968	ABHD17A	21.34	18.66	16.24	6.46	0.87	0.234496	0.3	0.0890852	0.76	-0.395929	0.0867671
ENSG00000107362	ABHD17B	8.27	9.17	6.49	7.56	1.11	0.165695	0.91	0.355294	0.78	-0.358454	0.0727512
ENSG00000164074	ABHD18	11.06	12.38	12.74	11.53	1.12	0.248024	1.04	0.454534	1.15	0.201634	0.219882
ENSG00000140526	ABHD2	209.26	205.44	170.35	129.7	0.98	0.444483	0.62	0.012509	0.81	-0.304006	0.0255624
ENSG00000100439	ABHD4	12.33	8.66	8.33	7.27	0.7	0.0491382	0.59	0.103206	0.68	-0.556393	0.123762
ENSG00000011198	ABHD5	13.27	12.2	14.07	14.64	0.92	0.330106	1.1	0.236872	1.06	0.0840643	0.340144
ENSG00000136754	ABI1	34.33	31.48	32.62	27.41	0.92	0.188008	0.8	0.0777456	0.95	-0.0740006	0.298179
ENSG00000138443	ABI2	51.09	51.72	44.95	41.9	1.01	0.452384	0.82	0.194074	0.88	-0.184425	0.171888
ENSG00000097007	ABL1	47.91	38.93	34.83	21	0.81	0.0101507	0.44	0.0658968	0.73	-0.454032	0.0238287
ENSG00000173210	ABLIM3	18.46	15.11	15.23	21.72	0.82	0.109711	1.18	0.077447	0.82	-0.286304	0.19776
ENSG00000159842	ABR	60.02	58.25	64.38	51.51	0.97	0.438683	0.86	0.299742	1.07	0.0976108	0.243642
ENSG00000163322	ABRAXAS1	2.55	4.06	2.85	2.05	1.59	0.166568	0.8	0.293913	1.12	0.163499	0.400707
ENSG00000165660	ABRAXAS2	12.33	12.99	8.65	8.74	1.05	0.356068	0.71	0.010181	0.7	-0.514573	0.106069
ENSG00000114626	ABTB1	6.86	6.74	10.25	16.34	0.98	0.459503	2.38	0.000458685	1.49	0.575312	0.0142907
ENSG00000166016	ABTB2	1.72	2.59	18.35	18.33	1.5	0.268436	10.66	0.00562897	10.67	3.41549	0.00893649
ENSG00000060971	ACAA1	65.89	61.18	55.54	42.26	0.93	0.285377	0.64	0.0364608	0.84	-0.251539	0.200834
ENSG00000167315	ACAA2	17.23	17.28	17.16	18.86	1	0.493567	1.09	0.294062	1	0	0.492134
ENSG00000076555	ACACB	9.74	9.21	4.35	6.44	0.94	0.443927	0.66	0.0756917	0.45	-1.152	0.0225268	0.0378183
ENSG00000111271	ACAD10	26.49	27.25	29.52	31.88	1.03	0.424937	1.2	0.0180063	1.11	0.15056	0.118687
ENSG00000151498	ACAD8	16.24	17.55	12.97	9.44	1.08	0.34183	0.58	0.0654173	0.8	-0.321928	0.186157
ENSG00000117054	ACADM	78.39	85.44	61.69	79.22	1.09	0.114377	1.01	0.473877	0.79	-0.340075	0.00516436
ENSG00000196177	ACADSB	5.25	5.36	4.88	2.38	1.02	0.459286	0.45	0.0402723	0.93	-0.104697	0.422744
ENSG00000114331	ACAP2	36.67	33.98	32.46	32.51	0.93	0.189111	0.89	0.162401	0.89	-0.168123	0.00837394
ENSG00000075239	ACAT1	11.55	15.66	10.27	2.12	1.36	0.220926	0.18	0.0220757	0.89	-0.168123	0.248758
ENSG00000120437	ACAT2	164.14	157.69	143.12	137.78	0.96	0.429248	0.84	0.0380252	0.87	-0.200913	0.0691617
ENSG00000182827	ACBD3	215.37	225.12	186.46	130.47	1.05	0.332266	0.61	0.0129612	0.87	-0.200913	0.102353
ENSG00000230124	ACBD6	11.64	13.02	13.14	14.53	1.12	0.237047	1.25	0.0533914	1.13	0.176323	0.207195
ENSG00000102977	ACD	10.16	9.76	14.2	18.24	0.96	0.433369	1.8	0.0322013	1.4	0.485427	0.0566539
ENSG00000078124	ACER3	23.09	21.45	25.83	24.85	0.93	0.281358	1.08	0.288289	1.12	0.163499	0.138766
ENSG00000100813	ACIN1	56.86	82.78	72.23	77.77	1.46	0.0207382	1.37	0.073105	1.27	0.344828	0.039826	0.0446771
ENSG00000131473	ACLY	199.82	205.76	175.35	132.53	1.03	0.36473	0.66	0.0193846	0.88	-0.184425	0.0297769	0.0410966
ENSG00000122729	ACO1	57.93	52.22	66.77	81.09	0.9	0.162533	1.4	0.00580999	1.15	0.201634	0.183168
ENSG00000112304	ACOT13	4.63	6.67	4.46	5.2	1.44	0.0211504	1.12	0.351384	0.96	-0.0588937	0.452043
ENSG00000097021	ACOT7	5.28	4.24	5.84	7.55	0.8	0.213523	1.43	0.155722	1.11	0.15056	0.37234
ENSG00000123130	ACOT9	65.58	58.3	74.39	75.26	0.89	0.188442	1.15	0.0491192	1.13	0.176323	0.179501
ENSG00000161533	ACOX1	73.2	71.12	104.24	80.75	0.97	0.357583	1.1	0.312866	1.42	0.505891	0.000848859	0.0164638
ENSG00000197142	ACSL5	14.75	13.1	21.09	22	0.89	0.170023	1.49	0.0504064	1.43	0.516015	0.00101205
ENSG00000131069	ACSS2	7.3	5.89	6.64	10.56	0.81	0.0679045	1.45	0.0425818	0.91	-0.136062	0.286952
ENSG00000111058	ACSS3	1.76	1.9	1.42	1.23	1.08	0.437832	0.7	0.296808	0.81	-0.304006	0.359777
ENSG00000075624	ACTB	960.66	1155.01	1089.34	902.23	1.2	0.137571	0.94	0.34111	1.13	0.176323	0.037475	0.0444752
ENSG00000072110	ACTN1	1011.91	912.36	876.76	564.22	0.9	0.112232	0.56	0.0421625	0.87	-0.200913	0.11498
ENSG00000131966	ACTR10	100	88.33	86.8	105.37	0.88	0.145755	1.05	0.327861	0.87	-0.200913	0.116646
ENSG00000138107	ACTR1A	19.28	18.7	25.04	47.6	0.97	0.42502	2.47	0.00464443	1.3	0.378512	0.00588375
ENSG00000115073	ACTR1B	191.4	179.17	178.76	90	0.94	0.240597	0.47	0.0677024	0.93	-0.104697	0.297814
ENSG00000138071	ACTR2	458.28	541.69	486.78	493.87	1.18	0.00923215	1.08	0.234123	1.06	0.0840643	0.206184
ENSG00000101442	ACTR5	8.31	9.31	6.82	1.96	1.12	0.332369	0.24	0.019262	0.82	-0.286304	0.231661
ENSG00000113812	ACTR8	54.87	43.51	45.23	42.24	0.79	0.0119659	0.77	0.101486	0.82	-0.286304	0.0377219	0.0444885
ENSG00000135503	ACVR1B	10.26	10.39	12.03	9.05	1.01	0.462693	0.88	0.257958	1.17	0.226509	0.22346
ENSG00000114739	ACVR2B	4.66	2.97	3.97	4.41	0.64	0.0694079	0.95	0.466849	0.85	-0.234465	0.307603
ENSG00000139567	ACVRL1	40.38	29.34	37.27	54.92	0.73	0.052543	1.36	0.167236	0.92	-0.120294	0.22848
ENSG00000119640	ACYP1	4.6	6.72	4.91	5.27	1.46	0.00311728	1.14	0.28376	1.07	0.0976108	0.243663
ENSG00000137845	ADAM10	93.3	94.18	72.46	67.31	1.01	0.482081	0.72	0.040961	0.78	-0.358454	0.0622768
ENSG00000073670	ADAM11	1.24	1.33	3.02	6.89	1.08	0.464047	5.58	0.00966961	2.44	1.28688	0.0706658
ENSG00000134028	ADAMDEC1	50.69	68.79	62.81	46.87	1.36	0.248901	0.92	0.372058	1.24	0.31034	0.0874499
ENSG00000154734	ADAMTS1	24.49	24.38	15.03	11.83	1	0.493658	0.48	0.0245204	0.61	-0.713119	0.0699073
ENSG00000166106	ADAMTS15	320.08	240.06	149.21	175.44	0.75	0.0252739	0.55	0.037872	0.47	-1.08927	0.00447524
ENSG00000087116	ADAMTS2	52.16	47.21	52.44	47.76	0.91	0.262343	0.92	0.13777	1.01	0.0143553	0.487351
ENSG00000105963	ADAP1	38.58	31.29	39.97	80.93	0.81	0.0787367	2.1	0.0235428	1.04	0.0565835	0.378672
ENSG00000184060	ADAP2	71.29	80.16	71.26	112.65	1.12	0.201834	1.58	0.0826811			0.498818
ENSG00000160710	ADAR	295.93	314.97	246.72	158.6	1.06	0.227396	0.54	0.0210566	0.83	-0.268817	0.0316292
ENSG00000065457	ADAT1	36.61	32.19	36.81	34.29	0.88	0.241537	0.94	0.399061	1.01	0.0143553	0.492903
ENSG00000189007	ADAT2	36.61	41.08	39.93	30.43	1.12	0.292684	0.83	0.115767	1.09	0.124328	0.269552
ENSG00000063761	ADCK1	6.36	5.77	6.59	8.86	0.91	0.302232	1.39	0.0282925	1.04	0.0565835	0.410384
ENSG00000133597	ADCK2	53.4	45.65	44.68	40.77	0.85	0.160228	0.76	0.0163361	0.84	-0.251539	0.0179037	0.0344241
ENSG00000173137	ADCK5	22.64	16.74	23.84	44.58	0.74	0.0146745	1.97	0.00798102	1.05	0.0703893	0.377704
ENSG00000129467	ADCY4	1.92	1.68	1.21	2.9	0.87	0.238125	1.51	0.0495017	0.63	-0.666576	0.0660418
ENSG00000121281	ADCY7	32.72	38.63	19.95	8.59	1.18	0.297627	0.26	0.0350989	0.61	-0.713119	0.0207917
ENSG00000162104	ADCY9	12.69	18.38	7.11	9.06	1.45	0.0864303	0.71	0.172722	0.56	-0.836501	0.0122052	0.0315293
ENSG00000148700	ADD3	6.22	7.38	5.31	3.99	1.19	0.247959	0.64	0.0964412	0.85	-0.234465	0.146167
ENSG00000123146	ADGRE5	150.19	128.91	145.92	176.15	0.86	0.0969104	1.17	0.0473202	0.97	-0.0439433	0.294458
ENSG00000205336	ADGRG1	1.95	1.31	1.4	1.21	0.67	0.264241	0.62	0.344957	0.72	-0.473931	0.238075
ENSG00000117114	ADGRL2	15.01	13.98	11.75	8.63	0.93	0.305046	0.57	0.0841037	0.78	-0.358454	0.0887234
ENSG00000182551	ADI1	119.92	127.64	126.11	141.46	1.06	0.254687	1.18	0.00116315	1.05	0.0703893	0.274415
ENSG00000159346	ADIPOR1	20.17	28.98	22.99	30.77	1.44	0.0656267	1.53	0.0254626	1.14	0.189034	0.326022
ENSG00000156110	ADK	30.92	36.87	31.39	20.75	1.19	0.138519	0.67	0.105479	1.02	0.0285692	0.441366
ENSG00000181915	ADO	27.73	22.98	33.43	25.19	0.83	0.12828	0.91	0.36708	1.21	0.275007	0.0250312
ENSG00000163485	ADORA1	5.99	3.59	1.61	4.22	0.6	0.0490258	0.71	0.172969	0.27	-1.88897	0.0656916
ENSG00000159322	ADPGK	70.84	86.64	75.87	50.82	1.22	0.123184	0.72	0.0792889	1.07	0.0976108	0.166252
ENSG00000170214	ADRA1B	2.72	1.49	1.21	2.91	0.55	0.0595397	1.07	0.4048	0.45	-1.152	0.0235462	0.0384578
ENSG00000043591	ADRB1	12.35	12.93	8.74	12.19	1.05	0.364942	0.99	0.479003	0.71	-0.494109	0.01954
ENSG00000130706	ADRM1	127.81	118.72	125.65	132.29	0.93	0.262746	1.04	0.407385	0.98	-0.0291463	0.45575
ENSG00000239900	ADSL	30.23	23.47	30.32	43.24	0.78	0.0637215	1.43	0.0480362	1	0	0.492436
ENSG00000035687	ADSS	65.3	87.81	54.31	21.8	1.34	0.0919641	0.33	0.0353832	0.83	-0.268817	0.0400142
ENSG00000106624	AEBP1	0.59	0.52	0.36	1.22	0.88	0.386404	2.05	0.223152	0.61	-0.713119	0.0770289
ENSG00000104964	AES	120	100.24	135.46	231.98	0.84	0.110175	1.93	0.0156456	1.13	0.176323	0.129311
ENSG00000130396	AFDN	17.73	13.7	16.17	19.76	0.77	0.111271	1.11	0.307795	0.91	-0.136062	0.162906
ENSG00000172493	AFF1	10.28	16.7	7.93	5.01	1.62	0.117611	0.49	0.0523846	0.77	-0.37707	0.150572
ENSG00000072364	AFF4	45.43	46.01	32.21	20.76	1.01	0.46321	0.46	0.00425043	0.71	-0.494109	0.00955583
ENSG00000135537	AFG1L	6.66	5.68	5.84	6.4	0.85	0.16748	0.96	0.404617	0.88	-0.184425	0.267854
ENSG00000183077	AFMID	22.54	28.74	19.05	8.33	1.27	0.0374029	0.37	0.0490133	0.85	-0.234465	0.125011
ENSG00000119844	AFTPH	57.8	58.78	65.27	54.72	1.02	0.445285	0.95	0.287053	1.13	0.176323	0.211292
ENSG00000135439	AGAP2	20.65	15.62	18.34	24.67	0.76	0.180911	1.2	0.317535	0.89	-0.168123	0.235379
ENSG00000133612	AGAP3	291.58	256.68	485.62	783.09	0.88	0.103569	2.69	0.00702286	1.67	0.739848	0.0138959
ENSG00000173744	AGFG1	32.6	33.44	40.75	26.75	1.03	0.409738	0.82	0.219347	1.25	0.321928	0.010678	0.029917
ENSG00000164252	AGGF1	19.61	21.13	18.22	10.87	1.08	0.302155	0.55	0.0613347	0.93	-0.104697	0.164732
ENSG00000162688	AGL	16.04	13.95	15.6	17.9	0.87	0.191238	1.12	0.215032	0.97	-0.0439433	0.411615
ENSG00000116771	AGMAT	9.42	8.74	7.65	7.54	0.93	0.381255	0.8	0.26564	0.81	-0.304006	0.167803
ENSG00000123908	AGO2	106.95	118.74	131.56	100.63	1.11	0.358048	0.94	0.198875	1.23	0.298658	0.147265
ENSG00000169692	AGPAT2	68.58	55.15	54.64	94	0.8	0.137728	1.37	0.0521551	0.8	-0.321928	0.0342878	0.044114
ENSG00000026652	AGPAT4	94.29	88.64	118.6	94.76	0.94	0.383972	1.01	0.483757	1.26	0.333424	0.0466723	0.0483111
ENSG00000135744	AGT	445.87	466.13	357.53	165.95	1.05	0.354955	0.37	0.0521168	0.8	-0.321928	0.118925
ENSG00000177674	AGTRAP	14.94	14.74	17.23	29.83	0.99	0.472076	2	0.0237111	1.15	0.201634	0.129906
ENSG00000153207	AHCTF1	33.95	32.62	28.8	21.63	0.96	0.344509	0.64	0.105389	0.85	-0.234465	0.0418091	0.0456453
ENSG00000101444	AHCY	52.2	71.23	27.61	19.09	1.36	0.100855	0.37	0.0519635	0.53	-0.915936	0.0119894	0.0313341
ENSG00000158467	AHCYL2	1.72	2.37	3.44	2.49	1.37	0.248107	1.45	0.215687	2	1	0.0238204	0.0384578
ENSG00000135541	AHI1	27.12	34.08	27.69	21.27	1.26	0.122728	0.78	0.0419271	1.02	0.0285692	0.451307
ENSG00000124942	AHNAK	202.5	220.68	168.6	137.23	1.09	0.366361	0.68	0.0282354	0.83	-0.268817	0.00651435
ENSG00000185567	AHNAK2	2.61	2.38	1.63	2.94	0.91	0.397487	1.13	0.331554	0.62	-0.68966	0.155208
ENSG00000175573	C11orf68	26.64	16.9	25.54	35.91	0.63	0.00871856	1.35	0.0517551	0.96	-0.0588937	0.249553
ENSG00000204472	AIF1	102.23	124.02	79.99	50.16	1.21	0.161672	0.49	0.0665841	0.78	-0.358454	0.0623313
ENSG00000156709	AIFM1	42.99	46.37	30.91	19.95	1.08	0.108805	0.46	0.0168105	0.72	-0.473931	0.033352
ENSG00000042286	AIFM2	12.39	11.93	9.76	9.79	0.96	0.397485	0.79	0.254978	0.79	-0.340075	0.130275
ENSG00000163568	AIM2	2.18	2.77	2.55	2.97	1.27	0.308159	1.36	0.211885	1.17	0.226509	0.392176
ENSG00000164022	AIMP1	49.64	61.45	53.15	36.24	1.24	0.0338453	0.73	0.0301714	1.07	0.0976108	0.340886
ENSG00000110711	AIP	34.81	28.52	29.37	47.1	0.82	0.0878402	1.35	0.0261443	0.84	-0.251539	0.138868
ENSG00000004455	AK2	150.81	134.18	140.61	152.98	0.89	0.120547	1.01	0.403107	0.93	-0.104697	0.0418545
ENSG00000147853	AK3	44.61	49.61	48.42	42.61	1.11	0.228347	0.96	0.362039	1.09	0.124328	0.231562
ENSG00000108599	AKAP10	6.55	6.22	5.57	3.37	0.95	0.41738	0.51	0.0430414	0.85	-0.234465	0.312908
ENSG00000131016	AKAP12	1.84	1.77	0.96	1.73	0.96	0.463096	0.94	0.45741	0.52	-0.943416	0.165652
ENSG00000170776	AKAP13	43.39	50.02	39.84	37.79	1.15	0.0682712	0.87	0.221892	0.92	-0.120294	0.33108
ENSG00000118507	AKAP7	3.34	3.17	1.26	3.18	0.95	0.426726	0.95	0.376609	0.38	-1.39593	0.0715043
ENSG00000127914	AKAP9	40.57	58.35	41.44	42.02	1.44	0.0235479	1.04	0.422575	1.02	0.0285692	0.457804
ENSG00000166452	AKIP1	43.58	32.39	29.6	36.58	0.74	0.0180481	0.84	0.162476	0.68	-0.556393	0.0147493	0.0325974
ENSG00000211454	AKR7L	3.23	1.35	1.28	3.1	0.42	0.00881891	0.96	0.456393	0.4	-1.32193	0.047866	0.0487929
ENSG00000204673	AKT1S1	64.54	51.49	135.83	216.67	0.8	0.173477	3.36	0.00348577	2.1	1.07039	0.019732
ENSG00000117020	AKT3	20.1	17.75	14.16	13.08	0.88	0.210964	0.65	0.000565512	0.7	-0.514573	0.0200014
ENSG00000023330	ALAS1	60.95	84.52	117.83	57.74	1.39	0.139886	0.95	0.449897	1.93	0.948601	0.000935797	0.0167412
ENSG00000170017	ALCAM	604.08	592.01	587.82	564.82	0.98	0.412911	0.94	0.211116	0.97	-0.0439433	0.389223
ENSG00000161618	ALDH16A1	29.87	27.58	31.35	32.2	0.92	0.313499	1.08	0.126959	1.05	0.0703893	0.377699
ENSG00000137124	ALDH1B1	38.99	36.17	62.01	53.08	0.93	0.268868	1.36	0.0427113	1.59	0.669027	0.0482521	0.0489158
ENSG00000072210	ALDH3A2	9.58	10.73	6.07	4.75	1.12	0.290779	0.5	0.0772546	0.63	-0.666576	0.0113791
ENSG00000006534	ALDH3B1	30.82	32.27	27.54	46.12	1.05	0.385358	1.5	0.0462074	0.89	-0.168123	0.074248
ENSG00000112294	ALDH5A1	12.71	11.06	8.2	8.89	0.87	0.18251	0.7	0.065256	0.65	-0.621488	0.0212798	0.0368575
ENSG00000164904	ALDH7A1	4.79	4.93	4.04	3.96	1.03	0.467826	0.83	0.319244	0.84	-0.251539	0.28014
ENSG00000118514	ALDH8A1	1.85	2.37	2.2	1.17	1.28	0.215557	0.63	0.0544283	1.19	0.250962	0.333717
ENSG00000143149	ALDH9A1	69.38	68.79	69.23	58.12	0.99	0.459823	0.84	0.212717	1	0	0.494194
ENSG00000109107	ALDOC	2.4	2.38	2.89	3.66	0.99	0.487137	1.52	0.147125	1.2	0.263034	0.260771
ENSG00000253710	ALG11	15.86	20.83	19.24	20.65	1.31	0.153623	1.3	0.241776	1.21	0.275007	0.132026
ENSG00000182858	ALG12	7.72	9.02	8.61	9.04	1.17	0.231505	1.17	0.272335	1.11	0.15056	0.328259
ENSG00000172339	ALG14	21.98	19.37	17.19	16.02	0.88	0.290727	0.73	0.0665799	0.78	-0.358454	0.119828
ENSG00000214160	ALG3	56.76	49.94	56.79	83.05	0.88	0.120135	1.46	0.00951099			0.496718
ENSG00000120697	ALG5	99.56	88.89	93.18	85.66	0.89	0.112532	0.86	0.0685056	0.94	-0.0892673	0.161841
ENSG00000088035	ALG6	10.62	7.02	8.09	10.2	0.66	0.0481613	0.96	0.407902	0.76	-0.395929	0.191633
ENSG00000159063	ALG8	38.39	37.05	42.19	41.48	0.97	0.370019	1.08	0.294599	1.1	0.137504	0.204334
ENSG00000166199	ALKBH3	40.62	36.47	33.91	31.93	0.9	0.290938	0.79	0.101252	0.83	-0.268817	0.1573
ENSG00000091542	ALKBH5	30.56	33.22	25.14	20.17	1.09	0.299376	0.66	0.00569669	0.82	-0.286304	0.107491
ENSG00000125652	ALKBH7	11.45	11.96	13.26	22.18	1.05	0.409369	1.94	0.020165	1.16	0.214125	0.0915653
ENSG00000137760	ALKBH8	3.35	3.91	2.27	1.05	1.17	0.274043	0.31	0.0288284	0.68	-0.556393	0.084628
ENSG00000136383	ALPK3	25.09	19.34	20.65	22.19	0.77	0.0955139	0.88	0.0442139	0.82	-0.286304	0.183588
ENSG00000178038	ALS2CL	4.81	4.95	5.88	12.81	1.03	0.451723	2.66	0.0123914	1.22	0.286881	0.183126
ENSG00000155749	ALS2CR12	0.97	0.97	1.55	0.92	0.99	0.492918	0.94	0.446734	1.59	0.669027	0.0397303	0.0446771
ENSG00000123505	AMD1	92.35	107.37	99.74	91.45	1.16	0.138321	0.99	0.449322	1.08	0.111031	0.270391
ENSG00000162066	AMDHD2	58.31	44.25	42.03	61.68	0.76	0.0759481	1.06	0.372743	0.72	-0.473931	0.0518807
ENSG00000184675	AMER1	6.39	4.61	5.85	9.49	0.72	0.0822881	1.48	0.0310236	0.92	-0.120294	0.217898
ENSG00000159461	AMFR	17.51	15.05	13.55	7.92	0.86	0.0753031	0.45	0.0722629	0.77	-0.37707	0.00201413	0.020359
ENSG00000181754	AMIGO1	2.25	1.24	1.62	1.01	0.55	0.0211306	0.45	0.084669	0.72	-0.473931	0.124264
ENSG00000144233	AMMECR1L	21.09	19.2	22.79	23.58	0.91	0.243332	1.12	0.105145	1.08	0.111031	0.270597
ENSG00000116337	AMPD2	89.43	77.74	87.41	97.73	0.87	0.0824187	1.09	0.147278	0.98	-0.0291463	0.340979
ENSG00000174945	AMZ1	0.94	2.13	1.39	1.1	2.27	0.0567954	1.17	0.361303	1.48	0.565597	0.246374
ENSG00000196704	AMZ2	29.06	22.45	21.88	22.72	0.77	0.002263	0.78	0.0038203	0.75	-0.415037	0.057759
ENSG00000129055	ANAPC13	43.14	39.07	40.59	45.09	0.91	0.0718094	1.05	0.392974	0.94	-0.0892673	0.314176
ENSG00000053900	ANAPC4	18.37	20.24	16.4	11.12	1.1	0.339523	0.61	0.088452	0.89	-0.168123	0.224611
ENSG00000136859	ANGPTL2	1.07	0.72	0.61	0.73	0.67	0.169953	0.68	0.22125	0.57	-0.810966	0.215408
ENSG00000167772	ANGPTL4	1.23	0.77	0.4	0.93	0.63	0.134724	0.75	0.292524	0.32	-1.64386	0.103928
ENSG00000185722	ANKFY1	70.95	71.3	59.1	43.33	1	0.484695	0.61	0.0233603	0.83	-0.268817	0.00171434
ENSG00000106524	ANKMY2	22.64	16.74	15.67	19.11	0.74	0.0467798	0.84	0.108651	0.69	-0.535332	0.00997252	0.0292819
ENSG00000164331	ANKRA2	8.13	10.82	9.17	8.2	1.33	0.157709	1.01	0.494877	1.13	0.176323	0.359057
ENSG00000148677	ANKRD1	1.89	1.64	8.63	5.04	0.87	0.340871	2.66	0.0160514	4.55	2.18587	0.012419	0.0315293
ENSG00000167522	ANKRD11	263.51	279.47	213.05	167.54	1.06	0.236262	0.64	0.0129397	0.81	-0.304006	0.0290369
ENSG00000101745	ANKRD12	40.55	62.76	54.48	33.58	1.55	0.0140969	0.83	0.172027	1.34	0.422233	0.11355
ENSG00000076513	ANKRD13A	40.8	33.7	43.4	59.88	0.83	0.122857	1.47	0.110321	1.06	0.0840643	0.200198
ENSG00000134461	ANKRD16	0.74	1.96	1.52	1.64	2.66	0.0342804	2.23	0.057315	2.06	1.04264	0.0649131
ENSG00000132466	ANKRD17	105.52	124.41	76.51	77.31	1.18	0.0306058	0.73	0.0430394	0.73	-0.454032	0.0774277
ENSG00000206560	ANKRD28	65.39	56.68	49.49	36.52	0.87	0.171554	0.56	0.0155213	0.76	-0.395929	0.00296108	0.0208561
ENSG00000164236	ANKRD33B	2.11	2.02	3.98	5.23	0.96	0.453558	2.48	0.0293208	1.89	0.918386	0.153166
ENSG00000213337	ANKRD39	37.92	31.52	24.7	13.3	0.83	0.0562078	0.35	0.0419596	0.65	-0.621488	0.000233154	0.0114556
ENSG00000186106	ANKRD46	14.47	14.52	12.78	16.68	1	0.492654	1.15	0.220934	0.88	-0.184425	0.169131
ENSG00000168876	ANKRD49	22.49	26.94	17.68	17.8	1.2	0.116517	0.79	0.0708424	0.79	-0.340075	0.15226
ENSG00000151458	ANKRD50	5.91	5.89	4.94	6.85	1	0.493047	1.16	0.295573	0.84	-0.251539	0.27392
ENSG00000139645	ANKRD52	57.22	50.19	62.63	92.42	0.88	0.192766	1.62	0.0179554	1.09	0.124328	0.140251
ENSG00000100124	ANKRD54	34.23	28.34	27.19	27.19	0.83	0.0458569	0.79	0.0263389	0.79	-0.340075	0.122323
ENSG00000135299	ANKRD6	9.19	6.78	6.27	5.86	0.74	0.0351077	0.64	0.112545	0.68	-0.556393	0.0696506
ENSG00000156381	ANKRD9	27.31	24.85	26.82	42.25	0.91	0.299113	1.55	0.0235006	0.98	-0.0291463	0.386452
ENSG00000168096	ANKS3	16.22	13.61	12.37	15.56	0.84	0.0871225	0.96	0.387693	0.76	-0.395929	0.0486707	0.0491803
ENSG00000163516	ANKZF1	63.28	57.89	45.97	76.91	0.91	0.319022	1.22	0.214474	0.73	-0.454032	0.055638
ENSG00000177119	ANO6	25.19	36.34	28.17	16.81	1.44	0.0662869	0.67	0.0912763	1.12	0.163499	0.0570785
ENSG00000140350	ANP32A	53.58	75.04	69.58	60.23	1.4	0.059192	1.12	0.330143	1.3	0.378512	0.0915375
ENSG00000136938	ANP32B	131.24	180.06	138.95	110.15	1.37	0.0498259	0.84	0.0572211	1.06	0.0840643	0.255558
ENSG00000182718	ANXA2	273.01	258.09	322.22	290.08	0.95	0.363563	1.06	0.388031	1.18	0.238787	0.107603
ENSG00000196975	ANXA4	22.72	33.15	27.76	25.3	1.46	0.0753283	1.11	0.245936	1.22	0.286881	0.117108
ENSG00000164111	ANXA5	197.55	232.88	251.85	188.47	1.18	0.236192	0.95	0.454206	1.27	0.344828	0.109768
ENSG00000138660	AP1AR	24.82	21.87	21.37	15.21	0.88	0.237808	0.61	0.0415135	0.86	-0.217591	0.233135
ENSG00000166747	AP1G1	118.59	108.16	98.3	78.3	0.91	0.0565463	0.66	0.0621263	0.83	-0.268817	0.0421242
ENSG00000106367	AP1S1	124.27	106.02	126.6	164.63	0.85	0.161246	1.32	0.163485	1.02	0.0285692	0.46255
ENSG00000182287	AP1S2	573.69	515.95	595.92	779.08	0.9	0.0649895	1.36	0.0915709	1.04	0.0565835	0.201708
ENSG00000152056	AP1S3	29.55	33.29	30.28	35.91	1.13	0.341473	1.22	0.312209	1.02	0.0285692	0.466053
ENSG00000183020	AP2A2	139.2	134.09	112.14	85.47	0.96	0.23444	0.61	0.0407522	0.81	-0.304006	0.0490299
ENSG00000006125	AP2B1	61.15	51.46	79.64	118.46	0.84	0.0820929	1.94	0.00696432	1.3	0.378512	0.0156662	0.0326666
ENSG00000161203	AP2M1	185.4	177.91	184.48	295.51	0.96	0.30741	1.59	0.0121554	1	0	0.44256
ENSG00000132842	AP3B1	23.62	34.83	21.41	17.37	1.47	0.0566084	0.74	0.123836	0.91	-0.136062	0.306181
ENSG00000065000	AP3D1	215.98	250.03	232.88	253.96	1.16	0.00529702	1.18	0.0399962	1.08	0.111031	0.259345
ENSG00000185009	AP3M1	8.7	12.33	9.61	9.69	1.42	0.0382286	1.11	0.235518	1.11	0.15056	0.323858
ENSG00000177879	AP3S1	14.46	18.37	14.67	12.23	1.27	0.0660846	0.85	0.290315	1.01	0.0143553	0.458112
ENSG00000134262	AP4B1	22.62	24.06	16.55	13.26	1.06	0.200868	0.59	0.0859122	0.73	-0.454032	0.00687089	0.0274933
ENSG00000100478	AP4S1	12.42	11.08	11.07	20.08	0.89	0.263714	1.62	0.0200181	0.89	-0.168123	0.200164
ENSG00000053770	AP5M1	8	7.65	6.7	8.37	0.96	0.380802	1.05	0.438275	0.84	-0.251539	0.0875175
ENSG00000125843	AP5S1	12.26	12.41	10.58	18.1	1.01	0.480158	1.48	0.148115	0.86	-0.217591	0.259433
ENSG00000120868	APAF1	6.7	10.73	6.74	2.83	1.6	0.0585111	0.42	0.0194853	1	0	0.489797
ENSG00000077420	APBB1IP	94.29	103.77	63.56	42.49	1.1	0.223912	0.45	0.0246924	0.67	-0.577767	0.00394947
ENSG00000164062	APEH	113.74	93.49	104.72	168.25	0.82	0.0532835	1.48	0.0586012	0.92	-0.120294	0.0213543	0.0368575
ENSG00000117362	APH1A	1183.54	1160.72	1257.38	687.91	0.98	0.338351	0.58	0.0585621	1.06	0.0840643	0.287375
ENSG00000084234	APLP2	1510.24	1652.18	1451.34	1257.97	1.09	0.235965	0.83	0.107452	0.96	-0.0588937	0.271143
ENSG00000101474	APMAP	113.04	110.67	95.18	63.97	0.98	0.42542	0.57	0.0647753	0.84	-0.251539	0.0629721
ENSG00000130203	APOE	75.27	88.34	100.56	98.33	1.17	0.258121	1.31	0.0430125	1.34	0.422233	0.0355347	0.0443088
ENSG00000221963	APOL6	49.49	55.64	40	32.83	1.12	0.0664496	0.66	0.00723907	0.81	-0.304006	0.0564279
ENSG00000204444	APOM	3.03	3.41	2.68	3.86	1.13	0.308154	1.27	0.025196	0.89	-0.168123	0.319745
ENSG00000184831	APOO	2.26	3.56	5.22	5.3	1.58	0.0448067	2.35	0.0187213	2.31	1.20789	0.0166434
ENSG00000256053	APOPT1	28.2	28.47	29.8	39.39	1.01	0.448057	1.4	0.157783	1.06	0.0840643	0.123686
ENSG00000142192	APP	135.27	158.28	122.12	89.31	1.17	0.121475	0.66	0.0298178	0.9	-0.152003	0.18366
ENSG00000062725	APPBP2	30.7	31.6	29.47	34.94	1.03	0.428812	1.14	0.269407	0.96	-0.0588937	0.419846
ENSG00000157500	APPL1	122	119.86	88.15	65.02	0.98	0.43382	0.53	0.00203413	0.72	-0.473931	0.0068349
ENSG00000198931	APRT	123.14	127.82	136.2	211.36	1.04	0.377555	1.72	1.70011e-05	1.11	0.15056	0.0930565
ENSG00000021776	AQR	34.5	30.46	28.08	29.43	0.88	0.174032	0.85	0.123562	0.81	-0.304006	0.0126925
ENSG00000186635	ARAP1	284.9	319.71	369.17	99.99	1.12	0.289434	0.35	0.0743955	1.3	0.378512	0.0663924
ENSG00000134287	ARF3	174.56	147.27	156.87	183.04	0.84	0.0992939	1.05	0.311003	0.9	-0.152003	0.15209
ENSG00000165527	ARF6	103.1	105.01	92.99	75.31	1.02	0.422327	0.73	0.057773	0.9	-0.152003	0.14259
ENSG00000101199	ARFGAP1	87.58	66.33	75.98	163.52	0.76	0.0473366	1.87	0.0300383	0.87	-0.200913	0.175
ENSG00000124198	ARFGEF2	8.28	13.99	11.92	12.35	1.69	0.000825445	1.49	0.0421541	1.44	0.526069	0.00285507	0.0208561
ENSG00000132254	ARFIP2	15.5	12.74	18.06	19.64	0.82	0.0981372	1.27	0.0552756	1.17	0.226509	0.0811833
ENSG00000101246	ARFRP1	49.75	38.45	63.92	93.88	0.77	0.0349201	1.89	0.0233615	1.28	0.356144	0.0909265
ENSG00000134884	ARGLU1	71.75	90.16	78.5	73.05	1.26	0.0626999	1.02	0.452332	1.09	0.124328	0.239681
ENSG00000071205	ARHGAP10	54.24	43.8	46.88	56.43	0.81	0.118166	1.04	0.396082	0.86	-0.217591	0.172354
ENSG00000198826	ARHGAP11A	16.68	17.5	10.71	10.59	1.05	0.398395	0.63	0.034172	0.64	-0.643856	0.0141623
ENSG00000165322	ARHGAP12	23.75	23.15	13.61	6.66	0.97	0.425812	0.28	0.00614409	0.57	-0.810966	0.0115967	0.0309667
ENSG00000137727	ARHGAP20	0.96	0.63	0.77	1.33	0.65	0.287389	1.39	0.0513664	0.8	-0.321928	0.0357951	0.0443088
ENSG00000275832	ARHGAP23	22.69	15.47	34.71	24.19	0.68	0.0812252	1.07	0.358813	1.53	0.613532	0.040951
ENSG00000163219	ARHGAP25	26.12	24.44	12.35	13.16	0.94	0.388898	0.5	0.0172486	0.47	-1.08927	0.0140208
ENSG00000186517	ARHGAP30	293.64	292.14	299.81	331.98	0.99	0.485648	1.13	0.228998	1.02	0.0285692	0.448011
ENSG00000031081	ARHGAP31	17.23	10.85	36.34	49.92	0.63	0.0258197	2.9	0.000301619	2.11	1.07724	0.00262925	0.0208561
ENSG00000134909	ARHGAP32	11.2	9.72	11.11	9	0.87	0.230346	0.8	0.100283	0.99	-0.0144996	0.462586
ENSG00000165895	ARHGAP42	0.96	1.63	1.46	1.3	1.71	0.156269	1.35	0.32928	1.53	0.613532	0.233889
ENSG00000123329	ARHGAP9	153.1	141.79	123.5	108.9	0.93	0.172361	0.71	0.0430972	0.81	-0.304006	0.0778641
ENSG00000141522	ARHGDIA	203.29	179.44	194.97	214.92	0.88	0.0176089	1.06	0.118894	0.96	-0.0588937	0.233533
ENSG00000111348	ARHGDIB	512.85	494.06	599.01	555.55	0.96	0.269665	1.08	0.320408	1.17	0.226509	0.0272882	0.0395109
ENSG00000076928	ARHGEF1	13.69	15.18	14.44	6.79	1.11	0.399103	0.5	0.11041	1.06	0.0840643	0.434586
ENSG00000132694	ARHGEF11	30.6	27.19	26.46	34.59	0.89	0.221582	1.13	0.158172	0.86	-0.217591	0.190844
ENSG00000196914	ARHGEF12	21.88	28.05	28	27.57	1.28	0.0793253	1.26	0.0596686	1.28	0.356144	0.0352602	0.0443088
ENSG00000142632	ARHGEF19	39.51	35.01	44.68	65.13	0.89	0.204682	1.65	0.0138344	1.13	0.176323	0.069613
ENSG00000116584	ARHGEF2	125.63	145.76	140.21	98.96	1.16	0.296457	0.79	0.0742438	1.12	0.163499	0.180766
ENSG00000137135	ARHGEF39	1.86	2.14	1.39	1.64	1.15	0.340538	0.88	0.487554	0.75	-0.415037	0.310903
ENSG00000129675	ARHGEF6	18.04	17.99	16.03	8.83	1	0.494173	0.49	0.031265	0.89	-0.168123	0.0930231
ENSG00000131089	ARHGEF9	16.15	20.51	10.97	2.9	1.27	0.227997	0.18	0.011953	0.68	-0.556393	0.00267606
ENSG00000179361	ARID3B	8.13	5.11	5.19	9.2	0.63	0.120912	1.13	0.33286	0.64	-0.643856	0.131243
ENSG00000032219	ARID4A	51.05	57.51	44.42	39.45	1.13	0.0942009	0.77	0.1198	0.87	-0.200913	0.177642
ENSG00000054267	ARID4B	88.85	121.86	90.87	86.71	1.37	0.0200899	0.98	0.366599	1.02	0.0285692	0.461009
ENSG00000150347	ARID5B	10.72	15.12	9.27	8.19	1.41	0.0173712	0.76	0.232144	0.86	-0.217591	0.296725
ENSG00000169379	ARL13B	7.74	9.6	8.78	6.67	1.24	0.047864	0.86	0.196937	1.13	0.176323	0.270486
ENSG00000102931	ARL2BP	45.99	53.34	47.31	59.83	1.16	0.0947127	1.3	0.000463566	1.03	0.0426443	0.399449
ENSG00000138175	ARL3	16.26	17.38	18.51	17.37	1.07	0.341963	1.07	0.396591	1.14	0.189034	0.255281
ENSG00000122644	ARL4A	8.2	8.17	8.83	8.57	1	0.490587	1.04	0.426795	1.08	0.111031	0.310611
ENSG00000188042	ARL4C	269.37	220.86	176.81	83.72	0.82	0.195202	0.31	0.00461541	0.66	-0.599462	0.0174891
ENSG00000175906	ARL4D	11.65	8.98	9.37	8.9	0.77	0.169905	0.76	0.0372748	0.8	-0.321928	0.158249
ENSG00000162980	ARL5A	14.86	17.95	15.52	12.85	1.21	0.119421	0.86	0.27317	1.04	0.0565835	0.370746
ENSG00000170540	ARL6IP1	38.95	62.53	48.12	35.46	1.61	0.0994539	0.91	0.382306	1.24	0.31034	0.204591
ENSG00000143862	ARL8A	259.22	259.11	233.75	97.84		0.498096	0.38	0.0453939	0.9	-0.152003	0.255774
ENSG00000104442	ARMC1	45.43	48.55	43.2	42.9	1.07	0.299262	0.94	0.363833	0.95	-0.0740006	0.310604
ENSG00000140691	ARMC5	42.7	37.83	30.77	28.9	0.89	0.083733	0.68	0.0051752	0.72	-0.473931	0.0822312
ENSG00000105676	ARMC6	26.96	26.17	27.39	41.09	0.97	0.398946	1.52	0.000203137	1.02	0.0285692	0.440656
ENSG00000114098	ARMC8	20.04	21.99	18.61	9.97	1.1	0.335318	0.5	0.0446377	0.93	-0.104697	0.301979
ENSG00000135931	ARMC9	33.69	32.02	28.07	31.29	0.95	0.371693	0.93	0.234111	0.83	-0.268817	0.177902
ENSG00000102401	ARMCX3	61.2	70.85	57.09	46.78	1.16	0.0757775	0.76	0.0474901	0.93	-0.104697	0.13778
ENSG00000133794	ARNTL	10.08	14.87	12.55	9.24	1.48	0.104091	0.92	0.398714	1.25	0.321928	0.0609388
ENSG00000130429	ARPC1B	159.88	189.62	244.09	344.12	1.19	0.124147	2.15	0.000262791	1.53	0.613532	0.0568072
ENSG00000163466	ARPC2	673.56	854.52	833.81	660.83	1.27	0.0173052	0.98	0.431089	1.24	0.31034	0.0472637	0.0484329
ENSG00000162704	ARPC5	402.12	445.84	354.37	229.49	1.11	0.155338	0.57	0.0315262	0.88	-0.184425	0.0606548
ENSG00000128989	ARPP19	34.39	35.16	30.9	26.13	1.02	0.441473	0.76	0.0691349	0.9	-0.152003	0.1434
ENSG00000141480	ARRB2	155.75	132.8	134.17	117.94	0.85	0.0645448	0.76	0.154453	0.86	-0.217591	0.0376339
ENSG00000105643	ARRDC2	13.07	13.32	11.69	13.78	1.02	0.456292	1.05	0.402183	0.89	-0.168123	0.139844
ENSG00000140450	ARRDC4	3.44	4.88	2.25	0.86	1.42	0.194501	0.25	0.0306126	0.65	-0.621488	0.069395
ENSG00000100299	ARSA	150.67	106.19	141.31	302.73	0.7	0.0115203	2.01	0.00962569	0.94	-0.0892673	0.291815
ENSG00000164291	ARSK	5.79	9.19	3.52	1.67	1.59	0.0899726	0.29	0.0333416	0.61	-0.713119	0.231033
ENSG00000173409	ARV1	14.33	15.55	15.54	7.15	1.09	0.290726	0.5	0.0839809	1.08	0.111031	0.232494
ENSG00000153317	ASAP1	132.74	143.27	187.78	128.51	1.08	0.302738	0.97	0.427478	1.41	0.495695	0.0277109	0.0395109
ENSG00000151693	ASAP2	18.59	22.57	20.08	12.72	1.21	0.310052	0.68	0.163441	1.08	0.111031	0.0888282
ENSG00000065802	ASB1	88.26	75.02	92.43	150.45	0.85	0.186545	1.7	0.0475144	1.05	0.0703893	0.276929
ENSG00000196372	ASB13	1.13	2.55	1.75	1.85	2.27	0.071358	1.64	0.16679	1.55	0.632268	0.198468
ENSG00000115239	ASB3	47.06	45.93	63.24	89.99	0.98	0.41738	1.91	0.0415261	1.34	0.422233	0.064647
ENSG00000177981	ASB8	15.38	19.11	14.72	16.93	1.24	0.0613316	1.1	0.271763	0.96	-0.0588937	0.410416
ENSG00000112249	ASCC3	27.21	34.21	29.87	36.93	1.26	0.0321734	1.36	0.002843	1.1	0.137504	0.236073
ENSG00000111875	ASF1A	7.86	10.19	6.75	7.84	1.3	0.0741365		0.495581	0.86	-0.217591	0.22316
ENSG00000116539	ASH1L	46.55	60.36	57.55	32.1	1.3	0.0105302	0.69	0.00882937	1.24	0.31034	0.0501866
ENSG00000129691	ASH2L	54.26	46.78	29.79	11.34	0.86	0.0849492	0.21	0.0226273	0.55	-0.862496	0.0370008	0.0443088
ENSG00000198356	ASNA1	39.29	36.08	36.1	67.79	0.92	0.261971	1.73	0.00999447	0.92	-0.120294	0.174699
ENSG00000169696	ASPSCR1	17.64	17.06	21.47	36.63	0.97	0.425416	2.08	0.0290853	1.22	0.286881	0.137293
ENSG00000130707	ASS1	31.69	31.08	41.38	62.8	0.98	0.472594	1.98	0.0167676	1.31	0.389567	0.129713
ENSG00000143970	ASXL2	40.25	45.15	36.26	31.9	1.12	0.0137367	0.79	0.0190981	0.9	-0.152003	0.172614
ENSG00000138138	ATAD1	27.84	30.39	23.63	19.13	1.09	0.212943	0.69	0.0291913	0.85	-0.234465	0.0500811
ENSG00000119778	ATAD2B	16.69	15.32	14.5	12.52	0.92	0.259469	0.75	0.000510476	0.87	-0.200913	0.201155
ENSG00000176208	ATAD5	3	3.17	1.97	2.16	1.06	0.428648	0.72	0.0255077	0.66	-0.599462	0.0730775
ENSG00000137343	ATAT1	1.41	1.66	1.7	2.02	1.17	0.131801	1.43	0.124583	1.2	0.263034	0.22536
ENSG00000107669	ATE1	8.32	7.96	6.24	7.05	0.96	0.372261	0.85	0.198658	0.75	-0.415037	0.142656
ENSG00000115966	ATF2	9.28	9.63	11.86	9.49	1.04	0.417075	1.02	0.473161	1.28	0.356144	0.145134
ENSG00000171681	ATF7IP	48.75	55.7	42.11	20.81	1.14	0.120209	0.43	0.0189195	0.86	-0.217591	0.0415404
ENSG00000152348	ATG10	7.51	7.48	6.43	11.36	1	0.492156	1.51	0.0725114	0.86	-0.217591	0.258681
ENSG00000123395	ATG101	41.59	33.32	39.94	32.8	0.8	0.0347862	0.79	0.0698583	0.96	-0.0588937	0.378727
ENSG00000145782	ATG12	21.18	26.43	23.44	28.94	1.25	0.0126101	1.37	0.0215349	1.11	0.15056	0.162868
ENSG00000175224	ATG13	33.01	31.65	30.71	38.05	0.96	0.36386	1.15	0.22567	0.93	-0.104697	0.31295
ENSG00000126775	ATG14	9.09	8.83	8.19	6.65	0.97	0.413684	0.73	0.198126	0.9	-0.152003	0.300913
ENSG00000085978	ATG16L1	35.82	29.4	20.03	11.43	0.82	0.229058	0.32	0.0105751	0.56	-0.836501	0.00366806	0.0214644
ENSG00000168010	ATG16L2	69.07	64.06	87.79	44.7	0.93	0.167639	0.65	0.160909	1.27	0.344828	0.123925
ENSG00000110046	ATG2A	80.15	68.57	104.42	130.73	0.86	0.162917	1.63	0.0584889	1.3	0.378512	0.00624211
ENSG00000101844	ATG4A	6.35	4.1	4.41	3.67	0.65	0.0144545	0.58	0.0160951	0.69	-0.535332	0.268791
ENSG00000168397	ATG4B	97.55	81.48	85.78	106.63	0.84	0.0445524	1.09	0.0944782	0.88	-0.184425	0.119337
ENSG00000125703	ATG4C	13.17	13.58	8.66	5.59	1.03	0.45368	0.42	0.0524566	0.66	-0.599462	0.0371291	0.0443088
ENSG00000057663	ATG5	21.3	21.91	19.43	20.77	1.03	0.432084	0.98	0.466864	0.91	-0.136062	0.19162
ENSG00000119787	ATL2	10.32	11.53	11.42	2.86	1.12	0.306085	0.28	0.0853716	1.11	0.15056	0.305672
ENSG00000149311	ATM	15.99	20.91	17.36	16.31	1.31	0.00769533	1.02	0.466955	1.09	0.124328	0.301408
ENSG00000166454	ATMIN	47.1	36.82	44.12	46.32	0.78	0.0610741	0.98	0.468521	0.94	-0.0892673	0.150916
ENSG00000068650	ATP11A	15.71	16.72	19.53	24.16	1.06	0.266826	1.54	0.0222902	1.24	0.31034	0.0823314
ENSG00000101974	ATP11C	8.83	11.89	11.87	19.93	1.35	0.033116	2.26	0.006207	1.34	0.422233	0.233507
ENSG00000105726	ATP13A1	21.17	18.25	21.14	26.51	0.86	0.219928	1.25	0.15207			0.496142
ENSG00000159363	ATP13A2	4.99	5.99	7.56	15.65	1.2	0.138565	3.14	0.00085317	1.52	0.604071	0.0178316	0.0344028
ENSG00000166896	ATP23	0.96	1.46	0.38	0.7	1.52	0.222287	0.72	0.0610416	0.4	-1.32193	0.0370432	0.0443088
ENSG00000174437	ATP2A2	250.85	253.45	249.79	194.07	1.01	0.466256	0.77	0.141938	1	0	0.474895
ENSG00000070961	ATP2B1	71.95	95.5	275.22	187.69	1.33	0.0379284	2.61	0.00241601	3.83	1.93734	0.000771461	0.0164638
ENSG00000165629	ATP5F1C	39.52	45	35.45	12.84	1.14	0.286718	0.32	0.0843755	0.9	-0.152003	0.121056
ENSG00000099624	ATP5F1D	50.82	61.7	44.85	44.72	1.21	0.0304447	0.88	0.20561	0.88	-0.184425	0.0840671
ENSG00000116459	ATP5PB	151.95	160.37	147.09	87.65	1.06	0.283586	0.58	0.0925128	0.97	-0.0439433	0.358756
ENSG00000167863	ATP5PD	61.09	99.59	44.71	21.62	1.63	0.118066	0.35	0.0198095	0.73	-0.454032	0.0653935
ENSG00000241468	ATP5MF	85.37	85.46	97.78	131.3		0.496329	1.54	0.00244736	1.15	0.201634	0.208649
ENSG00000249222	ATP5MGL	112.16	97.35	143.27	263.92	0.87	0.138542	2.35	0.00422121	1.28	0.356144	0.179539
ENSG00000156411	ATP5MPL	566.98	518.93	529.43	829.55	0.92	0.145659	1.46	0.0859545	0.93	-0.104697	0.137151
ENSG00000033627	ATP6V0A1	111.84	94.9	112.4	135.1	0.85	0.109756	1.21	0.0539291	1.01	0.0143553	0.474078
ENSG00000159720	ATP6V0D1	74.16	85.58	78.24	110.61	1.15	0.169371	1.49	0.0670123	1.05	0.0703893	0.348737
ENSG00000147614	ATP6V0D2	5.32	6.25	2.69	1.83	1.18	0.291719	0.34	0.0199188	0.51	-0.971431	0.00909623
ENSG00000114573	ATP6V1A	66.92	81.55	67.19	40.53	1.22	0.19064	0.61	0.0427552	1	0	0.490327
ENSG00000147416	ATP6V1B2	877.64	895.62	790.95	390.77	1.02	0.415817	0.45	0.0622372	0.9	-0.152003	0.016253
ENSG00000155097	ATP6V1C1	37.72	34.18	48.8	47.82	0.91	0.138894	1.27	0.00783816	1.29	0.367371	0.0410404
ENSG00000131100	ATP6V1E1	137.19	146.78	138.77	89.15	1.07	0.278995	0.65	0.100582	1.01	0.0143553	0.381628
ENSG00000165240	ATP7A	8.35	5.95	8.19	9.84	0.71	0.0080518	1.18	0.303075	0.98	-0.0291463	0.436688
ENSG00000124406	ATP8A1	3.83	3.47	2.24	2.17	0.91	0.310058	0.57	0.164821	0.59	-0.761213	0.0470778
ENSG00000081923	ATP8B1	12.12	12.52	9.92	4.67	1.03	0.458018	0.39	0.0730041	0.82	-0.286304	0.218152
ENSG00000054793	ATP9A	184.71	170.87	185.1	204.54	0.93	0.390755	1.11	0.261123			0.479573
ENSG00000123472	ATPAF1	23.4	20.07	20.21	26.43	0.86	0.075159	1.13	0.106898	0.86	-0.217591	0.0146119	0.0325974
ENSG00000171953	ATPAF2	13.68	10.22	11.58	14.67	0.75	0.118298	1.07	0.386971	0.85	-0.234465	0.224055
ENSG00000138085	ATRAID	47.09	52.08	47.4	32.42	1.11	0.254941	0.69	0.147607	1.01	0.0143553	0.464263
ENSG00000164053	ATRIP	5.51	6.69	4.45	4.78	1.21	0.262444	0.87	0.311869	0.81	-0.304006	0.298537
ENSG00000088812	ATRN	22.17	28.67	12.29	9.15	1.29	0.0459094	0.41	0.0253607	0.55	-0.862496	0.0437139	0.0467593
ENSG00000085224	ATRX	83.27	118.74	80.86	62.55	1.43	0.00216271	0.75	0.00800084	0.97	-0.0439433	0.429778
ENSG00000124788	ATXN1	11.11	10.94	12.73	10.66	0.98	0.476163	0.96	0.438595	1.15	0.201634	0.325941
ENSG00000224470	ATXN1L	2.95	5.9	5.89	4.32	2	0.0347619	1.47	0.250725	2	1	0.0215925
ENSG00000204842	ATXN2	28.32	29.51	34.33	41.78	1.04	0.400804	1.48	0.0642377	1.21	0.275007	0.234275
ENSG00000168488	ATXN2L	34.76	46.13	74.34	91.88	1.33	0.100455	2.64	0.0326008	2.14	1.09761	0.00287833	0.0208561
ENSG00000087152	ATXN7L3	175.02	144.38	162.11	196.9	0.82	0.103321	1.13	0.128372	0.93	-0.104697	0.2864
ENSG00000148090	AUH	2.9	2.72	2.35	1.42	0.94	0.41348	0.49	0.0222515	0.81	-0.304006	0.238566
ENSG00000115307	AUP1	470.71	427.31	544.35	850.4	0.91	0.15071	1.81	0.0198272	1.16	0.214125	0.0263426
ENSG00000175756	AURKAIP1	101.87	108.41	96.66	136.06	1.06	0.174215	1.34	0.0021089	0.95	-0.0740006	0.198928
ENSG00000169857	AVEN	6.14	5.71	4.69	9.97	0.93	0.277047	1.62	0.0339189	0.76	-0.395929	0.0645425
ENSG00000119986	AVPI1	0.43	0.75	0.54	1.74	1.74	0.0523224	4.03	0.112152	1.26	0.333424	0.319611
ENSG00000150477	KIAA1328	2.69	2.15	2.24	2.58	0.8	0.215226	0.96	0.383365	0.83	-0.268817	0.151913
ENSG00000167601	AXL	13.24	12.57	13.38	22.06	0.95	0.403462	1.67	0.0882224	1.01	0.0143553	0.464706
ENSG00000163512	AZI2	29.95	27.46	26.24	30.04	0.92	0.191297	1	0.488796	0.88	-0.184425	0.0377902
ENSG00000166352	C11orf74	10.36	9.2	5.76	9	0.89	0.181194	0.87	0.293697	0.56	-0.836501	0.0307228	0.0418407
ENSG00000181904	C5orf24	71.59	63.83	62.95	71.22	0.89	0.0864664	0.99	0.479055	0.88	-0.184425	0.000568508
ENSG00000149541	B3GAT3	26.62	22.69	25.13	34.37	0.85	0.137895	1.29	0.0313266	0.94	-0.0892673	0.264244
ENSG00000187676	B3GLCT	28.89	24.26	28.48	24.01	0.84	0.0711095	0.83	0.143378	0.99	-0.0144996	0.466852
ENSG00000086062	B4GALT1	431.43	409.42	596.11	327.09	0.95	0.262917	0.76	0.244128	1.38	0.464668	0.00112703	0.017223
ENSG00000158470	B4GALT5	21.83	25.55	50.43	35.44	1.17	0.199872	1.62	0.062715	2.31	1.20789	0.00716384	0.0274933
ENSG00000118276	B4GALT6	1.55	2.18	1.64	1.72	1.41	0.0971116	1.11	0.00567447	1.06	0.0840643	0.455279
ENSG00000027847	B4GALT7	73.13	55.86	53.7	58.68	0.76	0.0496084	0.8	0.00521495	0.73	-0.454032	0.0418256	0.0456453
ENSG00000174684	B4GAT1	92.2	78.23	68.84	146.05	0.85	0.219217	1.58	0.134759	0.75	-0.415037	0.0336251	0.0435531
ENSG00000123810	B9D2	57.16	43.19	53.22	94.81	0.76	0.0332983	1.66	0.045811	0.93	-0.104697	0.12627
ENSG00000105393	BABAM1	81.51	66.73	68.09	66.48	0.82	0.000775952	0.82	0.172401	0.84	-0.251539	0.0511847
ENSG00000158019	BABAM2	19.28	18.76	19.23	20.69	0.97	0.432201	1.07	0.317836	1	0	0.494967
ENSG00000156273	BACH1	11.09	10.35	14.18	9.7	0.93	0.216115	0.87	0.346407	1.28	0.356144	0.0206458	0.0364018
ENSG00000112182	BACH2	15.09	12.36	9.6	5.44	0.82	0.229577	0.36	0.00218529	0.64	-0.643856	0.00692258
ENSG00000002330	BAD	14.17	15.08	16.98	27.91	1.06	0.302233	1.97	0.00631236	1.2	0.263034	0.124327
ENSG00000156735	BAG4	18.22	20.42	14.33	21.35	1.12	0.128693	1.17	0.178244	0.79	-0.340075	0.0775859
ENSG00000166170	BAG5	47.25	43.52	36.08	42.61	0.92	0.233221	0.9	0.183506	0.76	-0.395929	0.0110142
ENSG00000204463	BAG6	107.44	103.35	125.19	128.86	0.96	0.293292	1.2	0.103483	1.17	0.226509	0.0162518
ENSG00000175866	BAIAP2	49.48	48.05	45.02	55.33	0.97	0.42659	1.12	0.152073	0.91	-0.136062	0.157372
ENSG00000175334	BANF1	31.23	24.7	40.41	47.56	0.79	0.128291	1.52	0.0431383	1.29	0.367371	0.143278
ENSG00000153064	BANK1	2.37	2.47	1.45	3.02	1.04	0.457703	1.27	0.293077	0.61	-0.713119	0.122183
ENSG00000163930	BAP1	69.92	59.81	60.92	62.19	0.86	0.0865001	0.89	0.251144	0.87	-0.200913	0.113033
ENSG00000176788	BASP1	68.34	73.34	88.35	113.75	1.07	0.292994	1.66	0.0151513	1.29	0.367371	0.0277153	0.0395109
ENSG00000168062	BATF2	20.32	14.58	15.21	16.36	0.72	0.17655	0.81	0.211577	0.75	-0.415037	0.200337
ENSG00000198604	BAZ1A	80.08	107.28	87.97	84.53	1.34	0.02003	1.06	0.349466	1.1	0.137504	0.32566
ENSG00000009954	BAZ1B	75.82	120.14	68.78	70.47	1.58	0.00844723	0.93	0.311223	0.91	-0.136062	0.33544
ENSG00000076108	BAZ2A	40.18	46.16	40.23	44.19	1.15	0.0823575	1.1	0.287917			0.496516
ENSG00000123636	BAZ2B	61.97	67.15	53.54	55.98	1.08	0.247321	0.9	0.291086	0.86	-0.217591	0.19371
ENSG00000140463	BBS4	6.39	7.19	5.9	3.52	1.12	0.269156	0.55	0.00424114	0.92	-0.120294	0.229427
ENSG00000114439	BBX	15.76	18.67	17.36	17.15	1.18	0.175592	1.09	0.391248	1.1	0.137504	0.263336
ENSG00000174109	C16orf91	15.45	22.46	11.68	3.05	1.45	0.229291	0.2	0.0425771	0.76	-0.395929	0.101028
ENSG00000198663	C6orf89	261.85	243.42	213.36	192.2	0.93	0.156647	0.73	0.00342974	0.81	-0.304006	0.0409533	0.0455242
ENSG00000140688	C16orf58	12.29	13.18	12.45	12.51	1.07	0.312272	1.02	0.469877	1.01	0.0143553	0.470433
ENSG00000188493	C19orf54	4.54	4.97	6.87	4.79	1.1	0.340449	1.06	0.409237	1.51	0.594549	0.0724499
ENSG00000177576	C18orf32	2.11	1.67	2.13	1.08	0.79	0.231631	0.51	0.0793117	1.01	0.0143553	0.489454
ENSG00000174206	C12orf66	6.12	6.97	6.8	5.84	1.14	0.219167	0.95	0.429675	1.11	0.15056	0.222892
ENSG00000185825	BCAP31	452.45	391.96	399.65	255.9	0.87	0.177812	0.57	0.0460917	0.88	-0.184425	0.172573
ENSG00000137936	BCAR3	8.02	8.91	7.37	4.33	1.11	0.361542	0.54	0.211026	0.92	-0.120294	0.247989
ENSG00000116752	BCAS2	16.6	23.74	18.37	16.68	1.43	0.00745735	1.01	0.490141	1.11	0.15056	0.054124
ENSG00000141376	BCAS3	1.2	2.16	2.84	5.15	1.81	0.152589	4.3	0.0269734	2.37	1.24489	0.111201
ENSG00000107949	BCCIP	15.54	25.12	21.41	24.36	1.62	0.002509	1.57	0.157126	1.38	0.464668	0.041462	0.0456453
ENSG00000186666	BCDIN3D	7.51	7.8	3.88	2.34	1.04	0.443226	0.31	0.0285332	0.52	-0.943416	0.135445
ENSG00000142867	BCL10	7.1	11.87	6.7	4.76	1.67	0.0806183	0.67	0.285063	0.94	-0.0892673	0.387829
ENSG00000119866	BCL11A	5.06	4.22	12.46	12.37	0.83	0.112184	2.44	0.0333103	2.46	1.29866	0.0193243	0.0353774
ENSG00000171791	BCL2	21.82	20.27	23.95	19.21	0.93	0.133845	0.88	0.303269	1.1	0.137504	0.0492909	0.0494145
ENSG00000153094	BCL2L11	20.18	21.34	17.59	7.48	1.06	0.414722	0.37	0.0419899	0.87	-0.200913	0.284208
ENSG00000099968	BCL2L13	30.98	33.26	33.64	21.11	1.07	0.262286	0.68	0.0816275	1.09	0.124328	0.262277
ENSG00000110987	BCL7A	14.48	16.89	19.4	27.09	1.17	0.271458	1.87	0.0817705	1.34	0.422233	0.173091
ENSG00000099385	BCL7C	9.18	8.88	10.36	9.71	0.97	0.38998	1.06	0.437779	1.13	0.176323	0.236291
ENSG00000186174	BCL9L	25.69	22.67	94.33	129.16	0.88	0.251164	5.03	0.000171165	3.67	1.87578	0.00102467	0.0170307
ENSG00000029363	BCLAF1	70.28	79.34	67.53	91.15	1.13	0.0556918	1.3	0.00115023	0.96	-0.0588937	0.297514
ENSG00000173681	BCLAF3	9.24	9.25	9.38	8.52		0.498384	0.92	0.380044	1.01	0.0143553	0.469373
ENSG00000085185	BCORL1	4.84	6.9	6.91	5.36	1.43	0.102124	1.11	0.37176	1.43	0.516015	0.0836878
ENSG00000074582	BCS1L	9.6	10.17	12.2	21.92	1.06	0.36374	2.28	0.00166922	1.27	0.344828	0.108248
ENSG00000161267	BDH1	13.77	16.01	9.9	8.77	1.16	0.230663	0.64	0.0554275	0.72	-0.473931	0.177483
ENSG00000164039	BDH2	1.02	1.13	0.96	0.75	1.11	0.399486	0.74	0.491184	0.94	-0.0892673	0.386816
ENSG00000145734	BDP1	28.25	45.05	30.64	28.48	1.59	0.037926	1.01	0.488473	1.08	0.111031	0.369936
ENSG00000177951	BET1L	47.1	39.04	38.53	33.51	0.83	0.0868237	0.71	0.017974	0.82	-0.286304	0.08631
ENSG00000166681	BEX3	86.24	80.99	67.22	47.95	0.94	0.242911	0.56	0.0428908	0.78	-0.358454	0.00851825	0.0282791
ENSG00000100290	BIK	7.43	8.98	7.69	13.71	1.21	0.24524	1.84	0.0174204	1.03	0.0426443	0.454819
ENSG00000110330	BIRC2	75.18	63.96	84.08	60.07	0.85	0.0753789	0.8	0.263343	1.12	0.163499	0.231616
ENSG00000023445	BIRC3	2.43	2.03	44.85	46.96	0.83	0.313682	19.31	0.000682201	18.44	4.20477	0.000719702	0.0164638
ENSG00000089685	BIRC5	23.56	24.95	19.63	16.09	1.06	0.386756	0.68	0.0741264	0.83	-0.268817	0.144911
ENSG00000115760	BIRC6	25.6	29.1	31.59	25.95	1.14	0.15545	1.01	0.447905	1.23	0.298658	0.0644434
ENSG00000134897	BIVM	33.72	29.64	31.88	34.85	0.88	0.285624	1.03	0.460316	0.95	-0.0740006	0.366871
ENSG00000166619	BLCAP	86.34	78.91	77.46	51.26	0.91	0.115801	0.59	0.0430164	0.9	-0.152003	0.15601
ENSG00000197299	BLM	8.82	8.35	8.02	11.04	0.95	0.36586	1.25	0.139563	0.91	-0.136062	0.336546
ENSG00000095585	BLNK	1.06	1.79	1.09	0.7	1.7	0.133349	0.66	0.234981	1.03	0.0426443	0.461936
ENSG00000186222	BLOC1S4	83.75	75.5	63.68	33.06	0.9	0.0416063	0.39	0.065753	0.76	-0.395929	0.0771631
ENSG00000117475	BLZF1	13.99	12.74	15.21	12.11	0.91	0.276639	0.87	0.252549	1.09	0.124328	0.186273
ENSG00000168487	BMP1	47.32	32.79	50.54	86.51	0.69	0.0482458	1.83	0.0269674	1.07	0.0976108	0.268258
ENSG00000138756	BMP2K	55.19	54.16	50	26.9	0.98	0.416747	0.49	0.0345128	0.91	-0.136062	0.323506
ENSG00000125378	BMP4	2.41	1.4	1.76	2.63	0.58	0.158218	1.09	0.43969	0.73	-0.454032	0.0861586
ENSG00000204217	BMPR2	20.16	19.59	17.08	21.19	0.97	0.354449	1.05	0.440293	0.85	-0.234465	0.161094
ENSG00000113734	BNIP1	15.88	12.12	17.71	14.65	0.76	0.0234377	0.92	0.415429	1.12	0.163499	0.166113
ENSG00000140299	BNIP2	87.65	78.29	80.61	81.55	0.89	0.025501	0.93	0.292135	0.92	-0.120294	0.195157
ENSG00000176171	BNIP3	7.49	7.7	6.24	3.8	1.03	0.400341	0.51	0.192532	0.83	-0.268817	0.241762
ENSG00000145919	BOD1	16.81	14.74	17.7	15.57	0.88	0.215426	0.93	0.381388	1.05	0.0703893	0.396983
ENSG00000038219	BOD1L1	42.3	63.97	40.62	33.23	1.51	0.0253592	0.79	0.129132	0.96	-0.0588937	0.453172
ENSG00000176720	BOK	0.97	0.87	1.18	2.11	0.9	0.417037	2.18	0.121759	1.21	0.275007	0.224018
ENSG00000178096	BOLA1	10.62	9.19	9.59	9.58	0.87	0.157636	0.9	0.210702	0.9	-0.152003	0.192597
ENSG00000163170	BOLA3	12.83	18.32	11.08	6.17	1.43	0.181589	0.48	0.0117367	0.86	-0.217591	0.213242
ENSG00000261236	BOP1	106.77	96.7	111.74	184.6	0.91	0.250066	1.73	0.022586	1.05	0.0703893	0.277501
ENSG00000165714	BORCS5	1.88	1.63	1.54	2.3	0.86	0.372944	1.22	0.367383	0.82	-0.286304	0.31351
ENSG00000196544	BORCS6	52.96	36.35	38.82	67.91	0.69	0.0472291	1.28	0.212174	0.73	-0.454032	0.0395637	0.0446771
ENSG00000172331	BPGM	9.87	7.33	9	5.91	0.74	0.0501214	0.6	0.102009	0.91	-0.136062	0.328191
ENSG00000162813	BPNT1	12.61	14.71	13.38	8.62	1.17	0.285739	0.68	0.0590794	1.06	0.0840643	0.366066
ENSG00000171634	BPTF	89.46	121.57	84.88	57.23	1.36	0.00600977	0.64	0.00495485	0.95	-0.0740006	0.390133
ENSG00000157764	BRAF	11.49	8.96	9.58	9.4	0.78	0.000990507	0.82	0.167735	0.83	-0.268817	0.0204638
ENSG00000106009	BRAT1	21.95	19.53	19.52	25.2	0.89	0.21307	1.15	0.122302	0.89	-0.168123	0.220658
ENSG00000100425	BRD1	9.35	10.35	9.67	6.87	1.11	0.339822	0.74	0.124551	1.03	0.0426443	0.450144
ENSG00000169925	BRD3	97.09	102.48	108.13	112.68	1.06	0.404943	1.16	0.349737	1.11	0.15056	0.201909
ENSG00000141867	BRD4	216.67	208.09	248.11	234.01	0.96	0.317054	1.08	0.12308	1.15	0.201634	0.0386429	0.0445263
ENSG00000166164	BRD7	72.88	83.95	87.15	83.68	1.15	0.171937	1.15	0.301865	1.2	0.263034	0.0814829
ENSG00000112983	BRD8	23.17	26.28	21.64	21.26	1.13	0.109754	0.92	0.270819	0.93	-0.104697	0.20091
ENSG00000185024	BRF1	42.41	37.37	38.45	72.48	0.88	0.201693	1.71	0.0162375	0.91	-0.136062	0.288927
ENSG00000104221	BRF2	42.16	40.89	26.47	11.38	0.97	0.439576	0.27	0.0293447	0.63	-0.666576	0.00106298	0.0170307
ENSG00000164713	BRI3	520.38	519.99	461.69	323.83		0.496496	0.62	0.0530296	0.89	-0.168123	0.0981878
ENSG00000113460	BRIX1	16.89	26.51	16.82	16.47	1.57	0.0257282	0.97	0.417595	1	0	0.492515
ENSG00000254999	BRK1	181.86	174.89	188.67	170.25	0.96	0.167159	0.94	0.296879	1.04	0.0565835	0.195876
ENSG00000100916	BRMS1L	1.46	2.25	1.47	1.22	1.54	0.164156	0.83	0.34856	1.01	0.0143553	0.482471
ENSG00000096070	BRPF3	8.97	10.05	10.57	7.27	1.12	0.365921	0.81	0.291303	1.18	0.238787	0.203711
ENSG00000185658	BRWD1	23.64	22.93	22.72	18.6	0.97	0.384262	0.79	0.0848097	0.96	-0.0588937	0.401699
ENSG00000165288	BRWD3	11.28	11.13	8.66	12.43	0.99	0.461062	1.1	0.189823	0.77	-0.37707	0.060936
ENSG00000095564	BTAF1	7.94	7.71	6.43	9.47	0.97	0.434484	1.19	0.0916415	0.81	-0.304006	0.100622
ENSG00000064726	BTBD1	4.12	4.96	4.95	4.65	1.2	0.169221	1.13	0.375121	1.2	0.263034	0.265382
ENSG00000132640	BTBD3	5.21	5.73	4.5	4.48	1.1	0.303954	0.86	0.282669	0.86	-0.217591	0.367227
ENSG00000184887	BTBD6	67.34	54.02	43.91	27.11	0.8	0.0129738	0.4	0.056906	0.65	-0.621488	0.0132847	0.0316418
ENSG00000011114	BTBD7	69.42	81.77	70.59	59.56	1.18	0.15011	0.86	0.22631	1.02	0.0285692	0.46002
ENSG00000174808	BTC	1.22	1.63	0.54	1.23	1.34	0.249784	1.01	0.494691	0.44	-1.18442	0.108351
ENSG00000169814	BTD	3.99	2.7	1.87	2.27	0.68	0.0373005	0.57	0.124302	0.47	-1.08927	0.112773
ENSG00000145741	BTF3	211.54	238.06	241.25	235.08	1.13	0.1297	1.11	0.311964	1.14	0.189034	0.0771777
ENSG00000134717	BTF3L4	49.4	60.43	42.59	30.29	1.22	0.186675	0.61	0.00893099	0.86	-0.217591	0.250459
ENSG00000133639	BTG1	1420.05	1367.86	1988.44	2409.07	0.96	0.353395	1.7	0.0393372	1.4	0.485427	0.00119777
ENSG00000159388	BTG2	49.02	49.62	150.5	118.35	1.01	0.466243	2.41	0.0158306	3.07	1.61824	1.88751e-06	0.00139293
ENSG00000010671	BTK	20.72	21.4	17.86	24.5	1.03	0.453708	1.18	0.314617	0.86	-0.217591	0.258237
ENSG00000166167	BTRC	8.22	6.42	6.92	6.64	0.78	0.137731	0.81	0.226284	0.84	-0.251539	0.172964
ENSG00000071462	BUD23	168.51	160.1	159.71	195.32	0.95	0.349172	1.16	0.336412	0.95	-0.0740006	0.403613
ENSG00000112578	BYSL	57.25	44.61	59.05	80.7	0.78	0.0294901	1.41	0.0495877	1.03	0.0426443	0.406442
ENSG00000082153	BZW1	47.71	48.75	49.21	39.38	1.02	0.386423	0.83	0.1005	1.03	0.0426443	0.393464
ENSG00000136261	BZW2	48.8	58.02	52.54	46.61	1.19	0.0143458	0.96	0.348178	1.08	0.111031	0.177603
ENSG00000162817	C1orf115	1.39	1.34	1.98	1.77	0.96	0.470779	1.28	0.00501579	1.43	0.516015	0.163878
ENSG00000106392	C1GALT1	10.23	10.03	7.9	5.64	0.98	0.450782	0.55	0.0739493	0.77	-0.37707	0.0444781
ENSG00000171155	C1GALT1C1	10.05	7.86	7.35	4.16	0.78	0.0725549	0.41	0.0590602	0.73	-0.454032	0.1051
ENSG00000159403	C1R	2.01	1.62	1.72	1.43	0.81	0.310064	0.71	0.224798	0.85	-0.234465	0.363434
ENSG00000166278	C2	2.93	2.74	1.7	0.77	0.94	0.389698	0.26	0.0443123	0.58	-0.785875	0.0324567	0.0431001
ENSG00000172375	C2CD2L	186.71	146	155.14	230.15	0.78	0.0510012	1.23	0.0745737	0.83	-0.268817	0.0258498	0.0392346
ENSG00000168014	C2CD3	8.23	7.23	9.03	7.82	0.88	0.247772	0.95	0.427014	1.1	0.137504	0.154423
ENSG00000125730	C3	51.92	52.37	71.21	93.68	1.01	0.48652	1.8	0.000746322	1.37	0.454176	0.0552829
ENSG00000171860	C3AR1	3.94	4.51	4.43	4	1.14	0.383575	1.01	0.350072	1.12	0.163499	0.251418
ENSG00000197405	C5AR1	18.88	22.83	22.43	19.04	1.21	0.272494	1.01	0.491771	1.19	0.250962	0.319996
ENSG00000134830	C5AR2	166.8	145.56	183.33	139.42	0.87	0.328175	0.84	0.0255536	1.1	0.137504	0.156126
ENSG00000176919	C8G	2.52	2.11	2.42	3.62	0.84	0.219376	1.44	0.0819707	0.96	-0.0588937	0.425707
ENSG00000102547	CAB39L	16.99	16.33	17.28	12.97	0.96	0.388162	0.76	0.191297	1.02	0.0285692	0.407372
ENSG00000134508	CABLES1	1.72	1.76	1.18	1.46	1.02	0.484276	0.85	0.328094	0.69	-0.535332	0.328494
ENSG00000149679	CABLES2	9.66	5.85	10.1	10.6	0.61	0.0450045	1.1	0.327749	1.05	0.0703893	0.323682
ENSG00000160325	CACFD1	12.42	9.96	4.56	8.64	0.8	0.22522	0.7	0.283652	0.37	-1.4344	0.0881561
ENSG00000105298	CACTIN	16.7	17.95	19.4	19.23	1.07	0.319892	1.15	0.167889	1.16	0.214125	0.114405
ENSG00000116161	CACYBP	106.5	122.98	100.76	77.49	1.15	0.113376	0.73	0.0515128	0.95	-0.0740006	0.294224
ENSG00000084774	CAD	40.81	38.15	37.81	47.68	0.93	0.381621	1.17	0.211817	0.93	-0.104697	0.368597
ENSG00000105767	CADM4	1.42	1.39	3.31	1.61	0.98	0.473175	1.14	0.280066	2.33	1.22033	0.00774833
ENSG00000012822	CALCOCO1	3.94	4.17	4.3	3.5	1.06	0.418893	0.89	0.376061	1.09	0.124328	0.248219
ENSG00000122786	CALD1	0.98	0.91	1.23	1.01	0.93	0.422147	1.03	0.465508	1.25	0.321928	0.212692
ENSG00000198668	CALM1	321.48	358.62	238.57	204.11	1.12	0.12451	0.63	0.0264262	0.74	-0.434403	0.0202752
ENSG00000143933	CALM2	261.55	444.44	221.2	79.91	1.7	0.156988	0.31	0.0214984	0.85	-0.234465	0.167382
ENSG00000183166	CALN1	7.5	6.27	7.2	5.99	0.84	0.314511	0.8	0.352266	0.96	-0.0588937	0.419239
ENSG00000179218	CALR	2012.7	2089.5	2058.37	1126.5	1.04	0.267064	0.56	0.10039	1.02	0.0285692	0.406901
ENSG00000134072	CAMK1	267.56	244.01	218.94	262.09	0.91	0.0524063	0.98	0.39129	0.82	-0.286304	0.0720096
ENSG00000183049	CAMK1D	11.91	12.18	10.26	14.94	1.02	0.465796	1.25	0.217088	0.86	-0.217591	0.242526
ENSG00000148660	CAMK2G	5.7	6.46	6.15	7.52	1.13	0.139868	1.32	0.198018	1.08	0.111031	0.219001
ENSG00000164615	CAMLG	29.91	26.4	30.01	28.54	0.88	0.028824	0.95	0.353118	1	0	0.490573
ENSG00000171735	CAMTA1	18.53	16.11	21.32	21.83	0.87	0.179506	1.18	0.079315	1.15	0.201634	0.098968
ENSG00000108509	CAMTA2	43.72	32.46	38.97	74.95	0.74	0.117427	1.71	0.0536278	0.89	-0.168123	0.280991
ENSG00000111530	CAND1	68.1	64.01	64.96	64.72	0.94	0.209296	0.95	0.306193	0.95	-0.0740006	0.299085
ENSG00000127022	CANX	723.61	718.14	756.41	800.59	0.99	0.466452	1.11	0.162829	1.05	0.0703893	0.114354
ENSG00000131236	CAP1	6035.51	6815.21	6770.16	4814.49	1.13	0.179269	0.8	0.102449	1.12	0.163499	0.0914644
ENSG00000042493	CAPG	223.23	177.13	219.7	405.75	0.79	0.175814	1.82	0.0316885	0.98	-0.0291463	0.399302
ENSG00000142330	CAPN10	27.41	21.5	22.85	25.46	0.78	0.0635677	0.93	0.0681697	0.83	-0.268817	0.190241
ENSG00000103326	CAPN15	32.18	26.88	40.93	34.85	0.84	0.0516946	1.08	0.338332	1.27	0.344828	0.0127907
ENSG00000077549	CAPZB	440.89	694.02	389.49	162.88	1.57	0.0954067	0.37	0.0075269	0.88	-0.184425	0.193138
ENSG00000169239	CA5B	4.16	2.75	2.87	4.98	0.66	0.0823946	1.2	0.149586	0.69	-0.535332	0.163425
ENSG00000100065	CARD10	3.29	2.36	2.7	2.94	0.72	0.184544	0.89	0.268451	0.82	-0.286304	0.248669
ENSG00000132357	CARD6	14.83	15.32	13.01	8.7	1.03	0.408833	0.59	0.059766	0.88	-0.184425	0.167647
ENSG00000153048	CARHSP1	51.23	49.89	42.5	63.56	0.97	0.44139	1.24	0.225225	0.83	-0.268817	0.101047
ENSG00000166734	CASC4	6.29	7.03	7.22	8.3	1.12	0.207627	1.32	0.221203	1.15	0.201634	0.0603861
ENSG00000127995	CASD1	4.62	4.88	6.61	4.83	1.06	0.407683	1.05	0.441787	1.43	0.516015	0.0294696
ENSG00000177303	CASKIN2	4.09	3.86	3.19	3.55	0.94	0.40076	0.87	0.320128	0.78	-0.358454	0.260257
ENSG00000137752	CASP1	33.41	31.77	23.19	10.38	0.95	0.373023	0.31	0.0345366	0.69	-0.535332	0.113983
ENSG00000164305	CASP3	13.05	11.94	10.24	5.2	0.91	0.334526	0.4	0.0405965	0.78	-0.358454	0.1175
ENSG00000165806	CASP7	10.46	12.5	11.73	10.01	1.2	0.134024	0.96	0.454502	1.12	0.163499	0.149074
ENSG00000118412	CASP8AP2	11.29	16.98	10.77	7.48	1.5	0.0542319	0.66	0.0689363	0.95	-0.0740006	0.444759
ENSG00000153113	CAST	51.31	63.71	50.79	45.77	1.24	0.119264	0.89	0.169183	0.99	-0.0144996	0.460786
ENSG00000121691	CAT	23.27	29.6	23.68	23.96	1.27	0.143467	1.03	0.429732	1.02	0.0285692	0.463453
ENSG00000105974	CAV1	19.25	15.17	19.15	17.17	0.79	0.194484	0.89	0.0892735	0.99	-0.0144996	0.481737
ENSG00000105971	CAV2	5.91	4.97	7.03	8.59	0.84	0.23617	1.45	0.156129	1.19	0.250962	0.0112461
ENSG00000177469	CAVIN1	19.31	17.61	23.49	27.88	0.91	0.388726	1.44	0.197179	1.22	0.286881	0.112
ENSG00000078699	CBFA2T2	12.18	10.57	12.07	13.52	0.87	0.139704	1.11	0.145036	0.99	-0.0144996	0.48203
ENSG00000110395	CBL	120.34	147.81	109.38	61.76	1.23	0.0154397	0.51	0.00845803	0.91	-0.136062	0.233245
ENSG00000105879	CBLL1	17.06	19.8	16.45	9.87	1.16	0.190691	0.58	0.0513146	0.96	-0.0588937	0.404271
ENSG00000159228	CBR1	42.18	43.27	28.81	32.84	1.03	0.375926	0.78	0.126479	0.68	-0.556393	0.0120849	0.0314552
ENSG00000145439	CBR4	38.45	37.82	32.56	26.19	0.98	0.437428	0.68	0.0720123	0.85	-0.234465	0.122651
ENSG00000173894	CBX2	5.99	3.93	4.48	2.76	0.66	0.0862743	0.46	0.0295135	0.75	-0.415037	0.0657826
ENSG00000122565	CBX3	522.6	563.11	452.14	336.25	1.08	0.158162	0.64	0.00615413	0.87	-0.200913	0.0590475
ENSG00000141582	CBX4	17.75	16.9	11.35	16.39	0.95	0.409073	0.92	0.383686	0.64	-0.643856	0.00790611	0.0277658
ENSG00000094916	CBX5	60.18	91.25	61	45.64	1.52	0.0281194	0.76	0.0344673	1.01	0.0143553	0.431093
ENSG00000132024	CC2D1A	12.58	12.56	14.76	23.91		0.497461	1.9	0.033609	1.17	0.226509	0.176868
ENSG00000060339	CCAR1	139.04	171.19	131.58	106.64	1.23	0.0191263	0.77	0.0105696	0.95	-0.0740006	0.372251
ENSG00000159884	CCDC107	112.48	98.1	79.45	137.88	0.87	0.223093	1.23	0.274796	0.71	-0.494109	0.0369581	0.0443088
ENSG00000159873	CCDC117	31.54	25.68	29.18	34.07	0.81	0.0553389	1.08	0.276018	0.93	-0.104697	0.167216
ENSG00000151773	CCDC122	1.91	1.54	1.61	0.95	0.8	0.271636	0.5	0.0657525	0.85	-0.234465	0.36272
ENSG00000183323	CCDC125	4.18	5.4	3.63	3.73	1.29	0.16351	0.89	0.328811	0.87	-0.200913	0.295308
ENSG00000164366	CCDC127	23.72	20.83	17.34	22.02	0.88	0.191783	0.93	0.197054	0.73	-0.454032	0.0270995
ENSG00000104957	CCDC130	73.75	64.87	90.1	178.35	0.88	0.267641	2.42	0.0165479	1.22	0.286881	0.132746
ENSG00000100147	CCDC134	11.78	12.79	10.28	10.23	1.09	0.290491	0.87	0.211664	0.87	-0.200913	0.152711
ENSG00000164989	CCDC171	0.83	0.76	0.6	0.43	0.92	0.436158	0.52	0.250793	0.71	-0.494109	0.272997
ENSG00000154781	CCDC174	20.17	26.2	22.38	22.29	1.3	0.017839	1.11	0.0156201	1.11	0.15056	0.24254
ENSG00000122483	CCDC18	37.66	44.15	30.21	31.85	1.17	0.074735	0.85	0.211729	0.8	-0.321928	0.0740137
ENSG00000165813	CCDC186	8.13	7.83	5.62	3.65	0.96	0.422697	0.45	0.0314281	0.69	-0.535332	0.0110282
ENSG00000196118	CCDC189	3.74	4.1	3.36	8.14	1.1	0.354756	2.18	0.00541822	0.9	-0.152003	0.377304
ENSG00000147419	CCDC25	186.27	185.82	163.5	116.31	1	0.488253	0.62	0.0473289	0.88	-0.184425	0.00439104	0.0231157
ENSG00000024862	CCDC28A	45.43	49.53	41.48	40.53	1.09	0.2488	0.89	0.224184	0.91	-0.136062	0.210264
ENSG00000109881	CCDC34	11.38	15.44	10.07	7.4	1.36	0.128329	0.65	0.157982	0.88	-0.184425	0.305383
ENSG00000108588	CCDC47	25.54	26.77	25.98	20.35	1.05	0.338953	0.8	0.117432	1.02	0.0285692	0.423065
ENSG00000152492	CCDC50	37.12	33.54	34.9	28.8	0.9	0.259598	0.78	0.18745	0.94	-0.0892673	0.294218
ENSG00000164051	CCDC51	6.36	6.6	5.11	2.87	1.04	0.443572	0.45	0.123066	0.8	-0.321928	0.226793
ENSG00000133773	CCDC59	30.19	35.11	40.68	35.49	1.16	0.010505	1.18	0.0854601	1.35	0.432959	0.0194362	0.0353774
ENSG00000104983	CCDC61	4.59	4.23	4.5	8.52	0.92	0.371009	1.86	0.0512912	0.98	-0.0291463	0.473755
ENSG00000180376	CCDC66	6.17	5.75	4.88	5.57	0.93	0.3966	0.9	0.412447	0.79	-0.340075	0.201223
ENSG00000177352	CCDC71	74.61	70.81	108.9	172.02	0.95	0.373111	2.31	0.0451262	1.46	0.545968	0.00636781
ENSG00000091986	CCDC80	2.25	1.75	2.11	2.97	0.78	0.263453	1.32	0.266897	0.94	-0.0892673	0.435497
ENSG00000115355	CCDC88A	174.45	272.83	217.09	138.61	1.56	0.0159096	0.79	0.123488	1.24	0.31034	0.196773
ENSG00000168071	CCDC88B	30.49	24.17	28.8	47.19	0.79	0.145353	1.55	0.0927203	0.94	-0.0892673	0.408732
ENSG00000137500	CCDC90B	47.92	55.33	45.54	31.03	1.15	0.130245	0.65	0.0592841	0.95	-0.0740006	0.199115
ENSG00000119242	CCDC92	20.92	18.54	17.87	20.82	0.89	0.126572	1	0.483233	0.85	-0.234465	0.0235852	0.0384578
ENSG00000142039	CCDC97	25.94	22.3	29.35	31.29	0.86	0.138347	1.21	0.104104	1.13	0.176323	0.117519
ENSG00000275302	CCL4	3.87	3.4	425.61	346.23	0.88	0.395252	89.43	0.00146428	109.93	6.78044	0.000688457	0.0164638
ENSG00000271503	CCL5	148.2	127.13	195.63	243.2	0.86	0.107766	1.64	0.00844711	1.32	0.400538	0.00802901	0.027924
ENSG00000142871	CYR61	3.23	3.22	3.53	2.97	1	0.492182	0.92	0.344492	1.09	0.124328	0.329218
ENSG00000110092	CCND1	267.54	254.38	371.11	230.76	0.95	0.41649	0.86	0.358925	1.39	0.475085	0.0387035	0.0445263
ENSG00000166946	CCNDBP1	28.87	27.87	31.61	36.57	0.97	0.321709	1.27	0.0733035	1.09	0.124328	0.175657
ENSG00000175305	CCNE2	3.7	4.67	3.39	2.32	1.26	0.237957	0.63	0.0868455	0.92	-0.120294	0.338615
ENSG00000162063	CCNF	33.94	27.51	29.35	57.15	0.81	0.127291	1.68	0.0902091	0.86	-0.217591	0.128297
ENSG00000107443	CCNJ	2.21	2.06	1.3	1.61	0.94	0.374551	0.73	0.273713	0.59	-0.761213	0.211988
ENSG00000163660	CCNL1	45.13	52.84	60.97	37.65	1.17	0.154534	0.83	0.159909	1.35	0.432959	0.0153443	0.0325974
ENSG00000221978	CCNL2	97.6	93.44	98.26	95.98	0.96	0.299593	0.98	0.435905	1.01	0.0143553	0.467066
ENSG00000129315	CCNT1	18.11	19.82	18.94	19.99	1.09	0.25283	1.1	0.191185	1.05	0.0703893	0.336563
ENSG00000108100	CCNY	59.61	61.35	59.94	50.36	1.03	0.315634	0.84	0.136011	1.01	0.0143553	0.479555
ENSG00000121807	CCR2	10.46	11.89	1.3	1.02	1.14	0.42406	0.097	0.00650773	0.12	-3.05889	0.0102914
ENSG00000121797	CCRL2	12.35	8.59	21.27	19.16	0.7	0.0194124	1.55	0.0553601	1.72	0.782409	0.000591471	0.0164638
ENSG00000173992	CCS	20	21.93	17.14	31.19	1.1	0.207004	1.56	0.0196833	0.86	-0.217591	0.156794
ENSG00000107771	CCSER2	3.61	3.85	4.83	3.09	1.07	0.405344	0.86	0.368448	1.34	0.422233	0.0366719	0.0443088
ENSG00000163468	CCT3	305.59	342.81	321.88	307.58	1.12	0.157847	1.01	0.483099	1.05	0.0703893	0.269938
ENSG00000115484	CCT4	100.28	126.87	93.01	49	1.27	0.117878	0.49	0.0691992	0.93	-0.104697	0.199519
ENSG00000146731	CCT6A	283.55	291.57	271.45	335.81	1.03	0.406989	1.18	0.0588853	0.96	-0.0588937	0.2072
ENSG00000135624	CCT7	396.95	359.55	387.15	374.9	0.91	0.130067	0.94	0.274703	0.98	-0.0291463	0.232605
ENSG00000156261	CCT8	374.6	347.44	312.02	204.44	0.93	0.162808	0.55	0.046195	0.83	-0.268817	0.015291	0.0325974
ENSG00000122674	CCZ1	43.29	45.15	35.31	24.95	1.04	0.360388	0.58	0.0403155	0.82	-0.286304	0.096301
ENSG00000170458	CD14	21.17	21.03	14.84	16.55	0.99	0.486118	0.78	0.227814	0.7	-0.514573	0.0920143
ENSG00000177697	CD151	80.15	93.39	107.7	158.56	1.17	0.0816205	1.98	0.000228213	1.34	0.422233	0.0319788
ENSG00000177575	CD163	20.02	18.53	18.24	15.45	0.93	0.356245	0.77	0.152948	0.91	-0.136062	0.100078
ENSG00000135535	CD164	193.17	241.14	206.82	156.14	1.25	0.0614981	0.81	0.253479	1.07	0.0976108	0.252692
ENSG00000134061	CD180	38.46	40.26	12.03	9.75	1.05	0.41457	0.25	0.00679566	0.31	-1.68966	0.00422583
ENSG00000012124	CD22	170.43	128.89	144.93	196.58	0.76	0.0835036	1.15	0.112101	0.85	-0.234465	0.0573042
ENSG00000198087	CD2AP	13.93	14.16	10.52	10.01	1.02	0.452104	0.72	0.0739491	0.75	-0.415037	0.0368852
ENSG00000167851	CD300A	52.54	52.96	27.12	6.62	1.01	0.484053	0.13	0.0479622	0.52	-0.943416	0.005342
ENSG00000167850	CD300C	47.04	33.7	40.91	74.73	0.72	0.120184	1.59	0.047492	0.87	-0.200913	0.128104
ENSG00000186074	CD300LF	15.44	13.89	12.43	14.59	0.9	0.360575	0.95	0.344382	0.81	-0.304006	0.0424934
ENSG00000241399	CD302	4.51	3.68	2.09	1.86	0.82	0.257499	0.41	0.051126	0.46	-1.12029	0.00711716	0.0274933
ENSG00000167775	CD320	9.62	8.76	5.38	13.16	0.91	0.355786	1.37	0.0774855	0.56	-0.836501	0.00369875	0.0214644
ENSG00000135218	CD36	863.49	921.41	799.68	935.92	1.07	0.403395	1.08	0.382754	0.93	-0.104697	0.206386
ENSG00000104894	CD37	49.07	38.7	59.37	73.73	0.79	0.120003	1.5	0.00835604	1.21	0.275007	0.0140017	0.0321473
ENSG00000101017	CD40	23.22	24.38	120.3	66.15	1.05	0.344404	2.85	0.0142316	5.18	2.37295	0.00079329	0.0164638
ENSG00000026508	CD44	101.42	106.35	219.98	181.29	1.05	0.419536	1.79	0.0558005	2.17	1.1177	0.0148905	0.0325974
ENSG00000196776	CD47	120.69	105.45	90.61	48.89	0.87	0.0830778	0.41	0.0519997	0.75	-0.415037	0.00402309
ENSG00000169442	CD52	1998.51	1469.82	1917.49	3672.93	0.74	0.176404	1.84	0.0134419	0.96	-0.0588937	0.379437
ENSG00000143119	CD53	146.34	205.16	149.28	53.41	1.4	0.15145	0.37	0.0960326	1.02	0.0285692	0.421699
ENSG00000196352	CD55	50.97	45.6	47.38	45.39	0.89	0.325925	0.89	0.271374	0.93	-0.104697	0.180764
ENSG00000085063	CD59	59.26	43.6	61.57	50.22	0.74	0.0334309	0.85	0.211567	1.04	0.0565835	0.327511
ENSG00000135404	CD63	6233.4	5753.39	5153.54	2654.73	0.92	0.171862	0.43	0.0339138	0.83	-0.268817	0.050545
ENSG00000019582	CD74	34.13	33.5	54.42	73.63	0.98	0.452539	2.16	6.88498e-06	1.59	0.669027	0.00576014	0.0261374
ENSG00000110651	CD81	1182.38	1103.12	1474.94	2200.12	0.93	0.157882	1.86	0.000113909	1.25	0.321928	0.0188824	0.0353774
ENSG00000085117	CD82	733.78	647.65	1112.35	1156.39	0.88	0.287429	1.58	0.0429034	1.52	0.604071	0.00191188
ENSG00000112149	CD83	34.01	28.48	198.34	198.68	0.84	0.202557	5.84	0.00122296	5.83	2.5435	0.00112982	0.017223
ENSG00000066294	CD84	65.99	86.91	55.97	52.48	1.32	0.156787	0.8	0.268694	0.85	-0.234465	0.279236
ENSG00000114013	CD86	1.3	2.08	1.92	1.6	1.61	0.125018	1.23	0.3258	1.48	0.565597	0.153201
ENSG00000125810	CD93	160.3	156.09	126.78	151.71	0.97	0.356202	0.95	0.304558	0.79	-0.340075	0.00887581
ENSG00000102181	CD99L2	95.89	81.43	72.66	97.2	0.85	0.063321	1.01	0.450685	0.76	-0.395929	0.00619867
ENSG00000158825	CDA	2.09	1.72	3.38	3.08	0.82	0.313634	1.47	0.0465203	1.62	0.695994	0.0769099
ENSG00000130177	CDC16	25.7	23.85	25.62	33.57	0.93	0.129537	1.31	0.0517732	1	0	0.475007
ENSG00000164045	CDC25A	14.92	14.41	9.7	4.52	0.97	0.454354	0.3	0.0646368	0.65	-0.621488	0.0436547
ENSG00000176386	CDC26	0.75	1.05	0.67	0.94	1.41	0.15845	1.26	0.307341	0.9	-0.152003	0.399949
ENSG00000004897	CDC27	76.23	67.86	64.71	64.9	0.89	0.0281503	0.85	0.0448389	0.85	-0.234465	0.0117029	0.0310252
ENSG00000099804	CDC34	62.93	54.1	59.57	68.75	0.86	0.145863	1.09	0.159213	0.95	-0.0740006	0.229383
ENSG00000106993	CDC37L1	12.51	17.36	15.68	10.16	1.39	0.0398025	0.81	0.29976	1.25	0.321928	0.107342
ENSG00000168438	CDC40	29.16	38.71	23.93	14.54	1.33	0.00613549	0.5	0.0288851	0.82	-0.286304	0.12029
ENSG00000198752	CDC42BPB	42.68	44.39	38.64	25.32	1.04	0.365845	0.59	0.0101375	0.91	-0.136062	0.242308
ENSG00000179604	CDC42EP4	6	3.91	4.2	5.6	0.65	0.0303135	0.93	0.427902	0.7	-0.514573	0.287791
ENSG00000197622	CDC42SE1	300.33	323.02	307.96	118.03	1.08	0.393144	0.39	0.0755169	1.03	0.0426443	0.45242
ENSG00000158985	CDC42SE2	82.99	74.22	78.35	92.84	0.89	0.0677419	1.12	0.103665	0.94	-0.0892673	0.308885
ENSG00000096401	CDC5L	43.35	65.03	47.35	37.2	1.5	0.00421664	0.86	0.167038	1.09	0.124328	0.315713
ENSG00000134690	CDCA8	13.07	14.93	13.49	10.07	1.14	0.297149	0.77	0.0971023	1.03	0.0426443	0.398262
ENSG00000089486	CDIP1	12.25	10.22	9.96	15.32	0.83	0.101991	1.25	0.0802309	0.81	-0.304006	0.187889
ENSG00000103502	CDIPT	36.32	34.31	36.82	31.06	0.94	0.296193	0.86	0.226028	1.01	0.0143553	0.466725
ENSG00000185324	CDK10	82.14	69.41	78.41	102.79	0.85	0.103767	1.25	0.0175518	0.95	-0.0740006	0.300387
ENSG00000248333	CDK11B	7.17	9.75	8.47	7.37	1.36	0.0424159	1.03	0.454741	1.18	0.238787	0.302429
ENSG00000167258	CDK12	33.43	35.04	35.02	36.61	1.05	0.165197	1.1	0.105889	1.05	0.0703893	0.138057
ENSG00000065883	CDK13	20.63	24.32	25.31	29.07	1.18	0.142157	1.41	0.101192	1.23	0.298658	0.0613175
ENSG00000102225	CDK16	12.26	10.59	16.35	25.11	0.86	0.245595	2.05	0.0395483	1.33	0.411426	0.155575
ENSG00000117266	CDK18	2.88	2.87	4.46	8.44	1	0.492506	2.93	0.0107358	1.55	0.632268	0.0314233
ENSG00000156345	CDK20	8.97	9.49	8.16	5.64	1.06	0.428041	0.63	0.0957713	0.91	-0.136062	0.341354
ENSG00000111328	CDK2AP1	23.71	20.9	22.81	25.37	0.88	0.178814	1.07	0.399989	0.96	-0.0588937	0.394433
ENSG00000167797	CDK2AP2	65.25	50.59	65.19	62.34	0.78	0.0688286	0.96	0.36719			0.496278
ENSG00000135446	CDK4	56.68	56.36	71.3	71.37	0.99	0.47586	1.26	0.0239186	1.26	0.333424	0.0019687
ENSG00000164885	CDK5	61.31	45.25	46.17	71.88	0.74	0.038442	1.17	0.127241	0.75	-0.415037	0.102017
ENSG00000176749	CDK5R1	74.74	58.09	34.65	18.1	0.78	0.0688228	0.24	0.0118864	0.46	-1.12029	0.0027962	0.0208561
ENSG00000136861	CDK5RAP2	286.2	223.67	248.79	287.52	0.78	0.12253	1	0.483661	0.87	-0.200913	0.0552337
ENSG00000134058	CDK7	5.33	6.68	3.54	1.04	1.25	0.164966	0.19	0.00992548	0.66	-0.599462	0.0362809
ENSG00000124762	CDKN1A	375.4	331.28	527.45	623.93	0.88	0.26369	1.66	0.00411032	1.41	0.495695	0.00590057	0.0262681
ENSG00000129757	CDKN1C	1.09	3.1	2.32	1.42	2.83	0.0526135	1.3	0.320316	2.12	1.08406	0.137485
ENSG00000168564	CDKN2AIP	24.96	21.44	27.83	26.41	0.86	0.0584487	1.06	0.38205	1.12	0.163499	0.151216
ENSG00000237190	CDKN2AIPNL	7.34	10.26	8.4	4.49	1.4	0.122579	0.61	0.0240029	1.14	0.189034	0.127541
ENSG00000129596	CDO1	4.85	3.61	3.2	2.62	0.74	0.0150495	0.54	0.100858	0.66	-0.599462	0.0195552	0.0353774
ENSG00000205643	CDPF1	7.07	4.55	5.51	5.33	0.64	0.0283144	0.75	0.237512	0.78	-0.358454	0.0371544	0.0443088
ENSG00000163624	CDS1	5.65	5.04	2.68	2.73	0.89	0.315428	0.48	0.0163746	0.47	-1.08927	0.0459681
ENSG00000101290	CDS2	9.08	11.06	5.84	7.9	1.22	0.206937	0.87	0.292096	0.64	-0.643856	0.0968918
ENSG00000167513	CDT1	28.5	28.78	20.41	29.57	1.01	0.485761	1.04	0.417622	0.72	-0.473931	0.0367991	0.0443088
ENSG00000153046	CDYL	22.96	21.3	21.88	19.45	0.93	0.191697	0.85	0.260147	0.95	-0.0740006	0.289521
ENSG00000221869	CEBPD	21.64	29	82.08	48.16	1.34	0.0583934	2.23	0.0622464	3.79	1.9222	0.00053389
ENSG00000153879	CEBPG	22.25	23.48	15.88	5.74	1.05	0.406977	0.26	0.0600899	0.71	-0.494109	0.0500658
ENSG00000115816	CEBPZ	47.95	65.13	43.29	38.27	1.36	0.0533031	0.8	0.137184	0.9	-0.152003	0.324952
ENSG00000149187	CELF1	437.13	447.01	444.4	299.12	1.02	0.364713	0.68	0.00140303	1.02	0.0285692	0.260782
ENSG00000048740	CELF2	208.67	165.22	121.62	128.86	0.79	0.0210108	0.62	0.0756728	0.58	-0.785875	0.00434413
ENSG00000075275	CELSR1	6.32	7.19	4.97	1.69	1.14	0.259754	0.27	0.0585651	0.79	-0.340075	0.115774
ENSG00000135048	CEMIP2	7.29	6.54	5.55	3.6	0.9	0.346966	0.49	0.0894753	0.76	-0.395929	0.00629641
ENSG00000145241	CENPC	4.25	6.45	3.04	3.71	1.52	0.0486312	0.87	0.286556	0.72	-0.473931	0.196704
ENSG00000153044	CENPH	5.91	7.29	5.82	3.5	1.23	0.202352	0.59	0.216707	0.99	-0.0144996	0.42151
ENSG00000151849	CENPJ	12.06	10.29	12.76	12.52	0.85	0.210658	1.04	0.445942	1.06	0.0840643	0.38178
ENSG00000123219	CENPK	2.19	2.69	2.58	2.62	1.22	0.331804	1.2	0.0843116	1.18	0.238787	0.343513
ENSG00000120334	CENPL	6.76	5.95	5.43	7.83	0.88	0.295457	1.16	0.357549	0.8	-0.321928	0.188286
ENSG00000138092	CENPO	11.9	11.43	15.92	13.12	0.96	0.410696	1.1	0.301295	1.34	0.422233	0.0553406
ENSG00000031691	CENPQ	2.9	5.26	1.88	1.29	1.82	0.0286986	0.44	0.0283384	0.65	-0.621488	0.0181831
ENSG00000102901	CENPT	6.22	6.09	6.37	9.15	0.98	0.439391	1.47	0.0576511	1.02	0.0285692	0.451554
ENSG00000203760	CENPW	19.68	15.13	14.52	13.9	0.77	0.0657148	0.71	0.0703084	0.74	-0.434403	0.079991
ENSG00000116198	CEP104	17.58	20.79	20.25	26.07	1.18	0.164497	1.48	0.0935237	1.15	0.201634	0.170081
ENSG00000100629	CEP128	0.85	1.15	1.18	1.11	1.35	0.258518	1.3	0.38503	1.39	0.475085	0.13058
ENSG00000103995	CEP152	22.76	21.2	18.46	20.61	0.93	0.358129	0.91	0.369845	0.81	-0.304006	0.051038
ENSG00000135315	CEP162	5.54	8.43	5.81	8.77	1.52	0.0192461	1.58	0.0641049	1.05	0.0703893	0.436592
ENSG00000110274	CEP164	42.87	41.99	38.6	40.77	0.98	0.453908	0.95	0.38747	0.9	-0.152003	0.192944
ENSG00000143702	CEP170	31.69	34.19	22.45	8.19	1.08	0.285296	0.26	0.0247771	0.71	-0.494109	0.070979
ENSG00000099814	CEP170B	43.53	31.23	34.42	44.69	0.72	0.0080649	1.03	0.433338	0.79	-0.340075	0.0374393	0.0444752
ENSG00000126001	CEP250	25.24	22.97	20.64	27.51	0.91	0.201355	1.09	0.132034	0.82	-0.286304	0.0352057
ENSG00000198707	CEP290	7.54	12.39	8.05	6.32	1.64	0.0234503	0.84	0.337639	1.07	0.0976108	0.399532
ENSG00000166004	CEP295	7.72	10.98	9.35	9.3	1.42	0.0361723	1.2	0.307671	1.21	0.275007	0.183455
ENSG00000135837	CEP350	68.44	95.05	80.26	69.33	1.39	0.00675617	1.01	0.451449	1.17	0.226509	0.0749802
ENSG00000106477	CEP41	18.44	19.39	19.07	18.74	1.05	0.339265	1.02	0.45677	1.03	0.0426443	0.379297
ENSG00000164118	CEP44	4.7	5.13	3.1	1.37	1.09	0.344087	0.29	0.0268845	0.66	-0.599462	0.0377574	0.0444885
ENSG00000166037	CEP57	26.55	24.12	20.09	24.95	0.91	0.262669	0.94	0.390857	0.76	-0.395929	0.0795402
ENSG00000182923	CEP63	13.42	12.84	11.07	10.98	0.96	0.329566	0.82	0.106477	0.83	-0.268817	0.160908
ENSG00000173588	CEP83	4.98	4.61	3.79	2.53	0.93	0.353325	0.51	0.0572012	0.76	-0.395929	0.0797392
ENSG00000111860	CEP85L	4.9	6.13	8.59	6.39	1.25	0.0184905	1.3	0.0760843	1.75	0.807355	0.0109341	0.0300068
ENSG00000258890	CEP95	9.74	11.68	9.61	3.86	1.2	0.185525	0.4	0.0998812	0.99	-0.0144996	0.463622
ENSG00000100422	CERK	41.37	31.7	33.62	36.95	0.77	0.0164397	0.89	0.220579	0.81	-0.304006	0.0506423
ENSG00000172828	CES3	1.61	1.4	1.43	1.27	0.87	0.412281	0.79	0.369544	0.89	-0.168123	0.385325
ENSG00000147400	CETN2	27.03	24.07	23.07	26.67	0.89	0.0524812	0.99	0.46364	0.85	-0.234465	0.191546
ENSG00000163001	CFAP36	16.85	23.48	14.17	6.75	1.39	0.0730995	0.4	0.0293522	0.84	-0.251539	0.197734
ENSG00000164323	CFAP97	17.07	23.83	19.93	14.39	1.4	0.0544562	0.84	0.255474	1.17	0.226509	0.22986
ENSG00000197766	CFD	688.09	778.04	624.58	586.45	1.13	0.0984512	0.85	0.163447	0.91	-0.136062	0.137424
ENSG00000153774	CFDP1	16.58	25.29	14.69	9.07	1.53	0.0167444	0.55	0.0133685	0.89	-0.168123	0.0553119
ENSG00000165410	CFL2	4.04	4.62	3.53	2.68	1.14	0.343557	0.66	0.208525	0.87	-0.200913	0.272937
ENSG00000163320	CGGBP1	25.76	27.84	26.82	22.82	1.08	0.196095	0.89	0.193171	1.04	0.0565835	0.311723
ENSG00000100532	CGRRF1	5.63	6.29	5.65	2.28	1.12	0.273398	0.4	0.0984117	1	0	0.493479
ENSG00000172586	CHCHD1	26.85	29.7	22.86	22.84	1.11	0.19157	0.85	0.21426	0.85	-0.234465	0.0707487
ENSG00000106153	CHCHD2	1099.06	931.42	1047.51	589.71	0.85	0.124916	0.54	0.0618113	0.95	-0.0740006	0.365574
ENSG00000106554	CHCHD3	33.84	57.35	26.93	10.9	1.69	0.128758	0.32	0.0675299	0.8	-0.321928	0.0236796
ENSG00000163528	CHCHD4	89.33	80.41	73.27	63.61	0.9	0.19947	0.71	0.0263355	0.82	-0.286304	0.0574018
ENSG00000125611	CHCHD5	6.23	6.32	7.42	10.92	1.02	0.469223	1.75	0.0711558	1.19	0.250962	0.196734
ENSG00000170791	CHCHD7	85.21	102.15	73.87	65.01	1.2	0.0514316	0.76	0.0577718	0.87	-0.200913	0.0935161
ENSG00000153922	CHD1	15.74	21.6	14.58	13.69	1.37	0.0210844	0.87	0.218861	0.93	-0.104697	0.256796
ENSG00000131778	CHD1L	1.06	0.64	0.81	2.54	0.6	0.101203	2.39	0.0165174	0.76	-0.395929	0.381049
ENSG00000173575	CHD2	88.38	106.52	92.12	76.75	1.21	0.0573986	0.87	0.0771314	1.04	0.0565835	0.429268
ENSG00000170004	CHD3	22.97	19.53	24.04	34.5	0.85	0.170526	1.5	0.119036	1.05	0.0703893	0.315095
ENSG00000111642	CHD4	89.68	99.26	83.84	70.55	1.11	0.0727614	0.79	0.0631073	0.93	-0.104697	0.225238
ENSG00000124177	CHD6	9.06	12.55	8.01	9.91	1.39	0.00650292	1.09	0.291804	0.88	-0.184425	0.314854
ENSG00000171316	CHD7	73.98	81.89	56.06	66.13	1.11	0.162486	0.89	0.324706	0.76	-0.395929	0.0461569
ENSG00000100888	CHD8	28.49	41.66	36	46.75	1.46	0.00982256	1.64	0.0529498	1.26	0.333424	0.0355336	0.0443088
ENSG00000177200	CHD9	41.2	51.15	32.49	29.53	1.24	0.0766597	0.72	0.0135024	0.79	-0.340075	0.171112
ENSG00000072609	CHFR	32.18	31.12	37.68	52.93	0.97	0.357278	1.64	0.00183021	1.17	0.226509	0.106165
ENSG00000177830	CHID1	243.24	186.61	205.64	338.15	0.77	0.0744841	1.39	0.16225	0.85	-0.234465	0.0652519
ENSG00000176108	CHMP6	19.95	16.59	18.52	22.61	0.83	0.086452	1.13	0.220494	0.93	-0.104697	0.302171
ENSG00000110172	CHORDC1	34.55	38.72	29.52	35.05	1.12	0.235194	1.01	0.450037	0.85	-0.234465	0.185461
ENSG00000033100	CHPF2	65.54	51.95	72.59	91.67	0.79	0.0213337	1.4	0.0258571	1.11	0.15056	0.188576
ENSG00000111666	CHPT1	6.1	6.62	4.2	2.95	1.09	0.334094	0.48	0.0785766	0.69	-0.535332	0.1157
ENSG00000180767	CHST13	14.41	11.27	15.15	27.5	0.78	0.109913	1.91	0.00680677	1.05	0.0703893	0.335224
ENSG00000182022	CHST15	35.04	22.32	20.17	20.96	0.64	0.0267525	0.6	0.0105219	0.58	-0.785875	0.00615471
ENSG00000160679	CHTOP	120.99	116.03	116.55	131.72	0.96	0.158891	1.09	0.0911028	0.96	-0.0588937	0.277089
ENSG00000166797	FAM96A	134.88	136.95	113.15	75.26	1.02	0.448007	0.56	0.0739444	0.84	-0.251539	0.0765593
ENSG00000166595	FAM96B	103.15	94.02	118.83	83.65	0.91	0.135446	0.81	0.304734	1.15	0.201634	0.0548117
ENSG00000005194	CIAPIN1	19.39	16.59	17.85	22.11	0.86	0.0840142	1.14	0.0466291	0.92	-0.120294	0.263141
ENSG00000185043	CIB1	124.01	100.39	123.66	194.53	0.81	0.0105748	1.57	0.00200712	1	0	0.486899
ENSG00000179583	CIITA	1.06	0.57	5.03	6.06	0.53	0.192768	5.71	0.0179009	4.74	2.24489	0.0160836	0.0326666
ENSG00000198894	CIPC	11.98	15.49	10.16	7.2	1.29	0.131586	0.6	0.0453647	0.85	-0.234465	0.186596
ENSG00000099622	CIRBP	220.18	195.66	214.16	303.01	0.89	0.144103	1.38	0.0445979	0.97	-0.0439433	0.3556
ENSG00000122966	CIT	3.27	3.61	2.56	4.26	1.1	0.405351	1.3	0.271745	0.78	-0.358454	0.22606
ENSG00000148337	CIZ1	78.3	65.72	78.44	121.46	0.84	0.0509563	1.55	0.00916498			0.479374
ENSG00000136026	CKAP4	104.91	104.32	99.29	97.29	0.99	0.47727	0.93	0.292294	0.95	-0.0740006	0.16238
ENSG00000175216	CKAP5	10.02	12.33	11.61	9.74	1.23	0.0983935	0.97	0.467251	1.16	0.214125	0.221478
ENSG00000166165	CKB	18.5	17.04	35.93	46.42	0.92	0.336941	2.51	0.0186986	1.94	0.956057	0.00664704	0.0274933
ENSG00000173207	CKS1B	105.27	95.27	85.03	41.41	0.91	0.283721	0.39	0.042106	0.81	-0.304006	0.144433
ENSG00000123975	CKS2	1.92	3.4	1.79	2.79	1.77	0.174794	1.46	0.297064	0.94	-0.0892673	0.394257
ENSG00000074054	CLASP1	22.5	29.74	25.35	8.95	1.32	0.05282	0.4	0.0529081	1.13	0.176323	0.225264
ENSG00000104859	CLASRP	82.87	61.05	83.84	110.56	0.74	0.0775608	1.33	0.0953158	1.01	0.0143553	0.473047
ENSG00000121940	CLCC1	19.3	18.27	17.7	21.27	0.95	0.235725	1.1	0.0766428	0.92	-0.120294	0.30973
ENSG00000109572	CLCN3	41.63	40.98	37.73	27.45	0.98	0.447387	0.66	0.00157352	0.91	-0.136062	0.0913047
ENSG00000171365	CLCN5	7.56	5.75	6.67	8.93	0.76	0.040332	1.18	0.0895718	0.88	-0.184425	0.152059
ENSG00000157224	CLDN12	4.9	4.22	3.45	1.37	0.86	0.269376	0.28	0.0392953	0.7	-0.514573	0.149428
ENSG00000080822	CLDND1	5.68	4.28	3.62	3.3	0.75	0.223934	0.58	0.177155	0.64	-0.643856	0.0518231
ENSG00000038532	CLEC16A	18.35	15.48	21.45	17.82	0.84	0.0564688	0.97	0.400613	1.17	0.226509	0.186401
ENSG00000213719	CLIC1	5.05	7.29	3.01	1.61	1.44	0.110434	0.32	0.106495	0.6	-0.736966	0.174625
ENSG00000113282	CLINT1	21.05	30.56	22.04	21.68	1.45	0.00881572	1.03	0.383705	1.05	0.0703893	0.402186
ENSG00000130779	CLIP1	32.66	46.4	43.52	39.09	1.42	0.0236313	1.2	0.225304	1.33	0.411426	0.167385
ENSG00000013441	CLK1	16.61	17.16	19.07	25.02	1.03	0.347484	1.51	0.0480101	1.15	0.201634	0.0782551
ENSG00000074201	CLNS1A	50.77	75.6	48.15	19.99	1.49	0.0807496	0.39	0.0487806	0.95	-0.0740006	0.200978
ENSG00000172409	CLP1	7.23	8.15	5.5	3.66	1.13	0.274647	0.51	0.0969073	0.76	-0.395929	0.202303
ENSG00000162129	CLPB	53.13	53.18	56.3	53.91		0.495872	1.01	0.428615	1.06	0.0840643	0.252352
ENSG00000125656	CLPP	31.6	32.66	37.7	56.01	1.03	0.372145	1.77	0.000182361	1.19	0.250962	0.0476374
ENSG00000166855	CLPX	15.61	19.79	14.22	10.4	1.27	0.0840156	0.67	0.0657532	0.91	-0.136062	0.12855
ENSG00000175416	CLTB	36.79	40.16	42.39	73.75	1.09	0.184738	2	0.00576203	1.15	0.201634	0.15294
ENSG00000120885	CLU	3.41	3.93	3.14	5.46	1.15	0.293557	1.6	0.000458669	0.92	-0.120294	0.40279
ENSG00000103351	CLUAP1	24.14	17.97	21.52	25.06	0.74	0.0193663	1.04	0.435463	0.89	-0.168123	0.231679
ENSG00000132361	CLUH	106.93	95.7	102.83	89.49	0.89	0.249066	0.84	0.164505	0.96	-0.0588937	0.381992
ENSG00000125246	CLYBL	4.91	4.12	5.03	6.91	0.84	0.233127	1.41	0.123306	1.02	0.0285692	0.473018
ENSG00000103121	CMC2	11.4	13.86	14.44	10.09	1.22	0.150077	0.89	0.346897	1.27	0.344828	0.165733
ENSG00000153815	CMIP	55.62	55.45	69.19	80.38	1	0.491972	1.44	0.0514947	1.24	0.31034	0.106933
ENSG00000174600	CMKLR1	10.56	5.62	5.81	5.91	0.53	0.136356	0.56	0.0534746	0.55	-0.862496	0.0111703
ENSG00000162368	CMPK1	89.56	95.7	90.57	100.56	1.07	0.283563	1.12	0.0913088	1.01	0.0143553	0.433588
ENSG00000134326	CMPK2	13.9	8.77	8.71	12.85	0.63	0.0506998	0.92	0.311624	0.63	-0.666576	0.00367069
ENSG00000137200	CMTR1	20.75	18.25	18.87	18.84	0.88	0.147487	0.91	0.343858	0.91	-0.136062	0.204465
ENSG00000169714	CNBP	204.95	221.25	185.88	140.7	1.08	0.113615	0.69	0.050009	0.91	-0.136062	0.157939
ENSG00000100528	CNIH1	34.56	37.52	32.61	23.54	1.09	0.251656	0.68	0.0938017	0.94	-0.0892673	0.142371
ENSG00000153721	CNKSR3	8.07	9.08	12.05	7.64	1.12	0.183951	0.95	0.354013	1.49	0.575312	0.0217702
ENSG00000064666	CNN2	58.22	52.36	71.59	126.84	0.9	0.252922	2.18	0.00254103	1.23	0.298658	0.0129476	0.0315293
ENSG00000117519	CNN3	0.86	1.28	1.22	0.62	1.48	0.165581	0.72	0.140066	1.42	0.505891	0.198347
ENSG00000168763	CNNM3	16.46	16.02	15.18	18.63	0.97	0.418667	1.13	0.0244032	0.92	-0.120294	0.149004
ENSG00000125107	CNOT1	127.89	116.49	112.47	136.52	0.91	0.154378	1.07	0.297183	0.88	-0.184425	0.043948
ENSG00000182973	CNOT10	6.92	7.86	7.87	13.14	1.14	0.321304	1.9	0.0343537	1.14	0.189034	0.196442
ENSG00000158435	CNOT11	388.33	338.31	391.1	516.05	0.87	0.185198	1.33	0.1498	1.01	0.0143553	0.463278
ENSG00000111596	CNOT2	41.63	45.1	47.73	52.14	1.08	0.226444	1.25	0.0834009	1.15	0.201634	0.174696
ENSG00000080802	CNOT4	12.45	15.23	13.87	12.97	1.22	0.0703876	1.04	0.432248	1.11	0.15056	0.274924
ENSG00000113300	CNOT6	48.88	42.46	39.74	36.99	0.87	0.0527647	0.76	0.0239408	0.81	-0.304006	0.0460488
ENSG00000138767	CNOT6L	15.13	15.01	13.49	18.57	0.99	0.471149	1.23	0.269517	0.89	-0.168123	0.0627409
ENSG00000198791	CNOT7	168.04	178.65	143.41	110.96	1.06	0.232034	0.66	0.00666617	0.85	-0.234465	0.0557298
ENSG00000155508	CNOT8	16.45	22.53	15.96	6.04	1.37	0.0973892	0.37	0.115547	0.97	-0.0439433	0.42329
ENSG00000144580	CNOT9	63.65	58.33	62.1	50.53	0.92	0.136315	0.79	0.0411185	0.98	-0.0291463	0.400795
ENSG00000115649	CNPPD1	37.54	33.41	36.14	40.04	0.89	0.165131	1.07	0.276545	0.96	-0.0588937	0.352036
ENSG00000137161	CNPY3	60.49	59.23	61.93	99.39	0.98	0.446003	1.64	0.0238734	1.02	0.0285692	0.428511
ENSG00000044459	CNTLN	15.11	18.27	15.54	17.74	1.21	0.0974039	1.17	0.325063	1.03	0.0426443	0.415229
ENSG00000119397	CNTRL	10.58	14.68	11.55	10	1.39	0.0596972	0.95	0.417509	1.09	0.124328	0.385084
ENSG00000181924	COA4	66.61	73.39	74.74	58.76	1.1	0.228505	0.88	0.210682	1.12	0.163499	0.165354
ENSG00000135775	COG2	27.43	24.69	25.77	29.36	0.9	0.244531	1.07	0.253053	0.94	-0.0892673	0.19156
ENSG00000168434	COG7	7.85	9.13	8.6	8.69	1.16	0.237078	1.11	0.323397	1.1	0.137504	0.343753
ENSG00000121058	COIL	36.87	40.09	28.95	18.02	1.09	0.302941	0.49	0.0119157	0.79	-0.340075	0.0378643
ENSG00000182871	COL18A1	11.59	7.09	13.43	14.79	0.61	0.0142824	1.28	0.00423555	1.16	0.214125	0.153811
ENSG00000108821	COL1A1	5.01	3.4	4.14	4.42	0.68	0.139847	0.88	0.357418	0.83	-0.268817	0.317844
ENSG00000196739	COL27A1	51.38	53.66	50.07	61.55	1.04	0.419341	1.2	0.172337	0.97	-0.0439433	0.405926
ENSG00000168542	COL3A1	0.82	0.72	0.84	0.62	0.88	0.388221	0.76	0.249128	1.03	0.0426443	0.483877
ENSG00000187498	COL4A1	5.34	5.33	5.67	3.89		0.499069	0.73	0.345927	1.06	0.0840643	0.384748
ENSG00000113163	COL4A3BP	27.78	33.15	26.33	24.89	1.19	0.105217	0.9	0.192502	0.95	-0.0740006	0.31715
ENSG00000163359	COL6A3	2.12	1.22	1.05	1.14	0.58	0.135137	0.54	0.085202	0.5	-1	0.0604938
ENSG00000130309	COLGALT1	611.53	628.17	509.07	334.08	1.03	0.412265	0.55	0.0485147	0.83	-0.268817	0.174674
ENSG00000114744	COMMD2	13.76	16.51	14.48	12.17	1.2	0.18484	0.88	0.331809	1.05	0.0703893	0.373068
ENSG00000148444	COMMD3	23.47	22.02	23.37	29.71	0.94	0.253463	1.27	0.0678138	1	0	0.486244
ENSG00000140365	COMMD4	27.03	27.56	33.86	44.87	1.02	0.443841	1.66	0.00592999	1.25	0.321928	0.0216428
ENSG00000170619	COMMD5	56.06	46.84	57.42	44.15	0.84	0.00243146	0.79	0.162922	1.02	0.0285692	0.286727
ENSG00000149600	COMMD7	87.79	80.09	71.65	80	0.91	0.127643	0.91	0.284031	0.82	-0.286304	0.0370594	0.0443088
ENSG00000110442	COMMD9	30.94	32.09	27.47	30.43	1.04	0.387697	0.98	0.426049	0.89	-0.168123	0.16336
ENSG00000093010	COMT	123.74	173.97	120	43.69	1.41	0.208233	0.35	0.0516296	0.97	-0.0439433	0.43133
ENSG00000129083	COPB1	33.55	50.17	39.39	24.59	1.5	0.0544658	0.73	0.0854609	1.17	0.226509	0.155969
ENSG00000105669	COPE	31.43	32.68	35.1	57.38	1.04	0.334154	1.83	0.00132925	1.12	0.163499	0.256477
ENSG00000158623	COPG2	19.02	14.33	15.3	13.83	0.75	0.114946	0.73	0.138021	0.8	-0.321928	0.198113
ENSG00000172301	COPRS	225.04	225.42	290.37	410.87	1	0.491688	1.83	0.0122815	1.29	0.367371	0.070291
ENSG00000166200	COPS2	38.81	40.52	42.63	34.94	1.04	0.265002	0.9	0.200526	1.1	0.137504	0.0744405
ENSG00000138663	COPS4	9.85	11.72	11.57	15.02	1.19	0.170653	1.53	0.0337985	1.17	0.226509	0.0910236
ENSG00000168090	COPS6	99.13	91.85	86.41	91.93	0.93	0.319144	0.93	0.224278	0.87	-0.200913	0.122773
ENSG00000144524	COPS7B	23.59	26.7	27.58	26.69	1.13	0.144086	1.13	0.0669399	1.17	0.226509	0.136104
ENSG00000198612	COPS8	29.37	26.54	29.67	21.08	0.9	0.108026	0.72	0.141239	1.01	0.0143553	0.449428
ENSG00000172428	COPS9	98.74	90.08	94.75	96.38	0.91	0.124421	0.98	0.43116	0.96	-0.0588937	0.252797
ENSG00000111481	COPZ1	70.92	67.07	73.37	104.72	0.95	0.217261	1.48	0.00174048	1.03	0.0426443	0.367361
ENSG00000005243	COPZ2	2.35	2.09	1.71	2.63	0.89	0.341747	1.12	0.344935	0.73	-0.454032	0.257314
ENSG00000173085	COQ2	23.41	20.93	15.53	10.04	0.89	0.216111	0.43	0.0132946	0.66	-0.599462	0.0247476	0.0384578
ENSG00000132423	COQ3	3.12	3.9	1.66	1.66	1.25	0.182489	0.53	0.0784566	0.53	-0.915936	0.0573073
ENSG00000119723	COQ6	8.7	8.99	11.46	7.14	1.03	0.421677	0.82	0.271547	1.32	0.400538	0.0267951
ENSG00000088682	COQ9	12.23	9.16	10.4	14.46	0.75	0.0314564	1.18	0.246694	0.85	-0.234465	0.257066
ENSG00000102879	CORO1A	14.42	21.71	11.98	3.04	1.51	0.140291	0.21	0.0435751	0.83	-0.268817	0.297858
ENSG00000110880	CORO1C	214.99	222.15	211.98	239.92	1.03	0.315815	1.12	0.155412	0.99	-0.0144996	0.418389
ENSG00000103187	COTL1	1047	1123.66	928.02	535.52	1.07	0.183202	0.51	0.0616254	0.89	-0.168123	0.0740403
ENSG00000006695	COX10	12.83	11.19	9.06	6.76	0.87	0.112415	0.53	0.0560283	0.71	-0.494109	0.0624849
ENSG00000178449	COX14	95.35	78.58	69.67	92.71	0.82	0.0202544	0.97	0.404724	0.73	-0.454032	0.00419584	0.0225718
ENSG00000163626	COX18	31.99	35.48	28.72	17.45	1.11	0.149997	0.55	0.038994	0.9	-0.152003	0.105032
ENSG00000135940	COX5B	450.78	423.29	440.66	411.32	0.94	0.244387	0.91	0.297549	0.98	-0.0291463	0.268086
ENSG00000111775	COX6A1	79.23	78.21	83.52	77.61	0.99	0.428807	0.98	0.451772	1.05	0.0703893	0.218831
ENSG00000126267	COX6B1	173.37	183.43	165.17	122.19	1.06	0.278709	0.7	0.0806119	0.95	-0.0740006	0.30608
ENSG00000112695	COX7A2	652.87	801.13	690.23	465.39	1.23	0.107705	0.71	0.0612144	1.06	0.0840643	0.150617
ENSG00000115944	COX7A2L	88.62	95.43	80.96	28.04	1.08	0.295587	0.32	0.0497639	0.91	-0.136062	0.273735
ENSG00000176340	COX8A	273.12	274.55	311.23	276.16	1.01	0.467068	1.01	0.485239	1.14	0.189034	0.0328688
ENSG00000137449	CPEB2	15.46	23.54	39.73	16.19	1.52	0.148241	1.05	0.464425	2.57	1.36177	0.00330072	0.0208561
ENSG00000197603	CPLANE1	5.93	5.95	3.34	6.02	1	0.490556	1.02	0.449268	0.56	-0.836501	0.00855154
ENSG00000103381	CPPED1	28.97	32.88	27.84	24.33	1.14	0.200442	0.84	0.127713	0.96	-0.0588937	0.296855
ENSG00000071894	CPSF1	23.63	24.78	27.06	33.3	1.05	0.342572	1.41	0.0171096	1.15	0.201634	0.0512644
ENSG00000165934	CPSF2	46.33	45.02	44.51	49.23	0.97	0.415758	1.06	0.344573	0.96	-0.0588937	0.301985
ENSG00000119203	CPSF3	51.53	47.87	50.01	49.32	0.93	0.241109	0.96	0.362755	0.97	-0.0439433	0.419057
ENSG00000160917	CPSF4	43.29	35.16	42.08	63.64	0.81	0.0183954	1.47	0.0331745	0.97	-0.0439433	0.429002
ENSG00000149532	CPSF7	68.03	58.38	66.82	93.72	0.86	0.0507238	1.38	0.0194275	0.98	-0.0291463	0.39086
ENSG00000110090	CPT1A	121.59	106.47	107.49	97.7	0.88	0.126981	0.8	0.0460795	0.88	-0.184425	0.00860555
ENSG00000224051	CPTP	17.22	11.72	13.01	25.75	0.68	0.00546931	1.5	0.0453646	0.76	-0.395929	0.000226006	0.0114556
ENSG00000169372	CRADD	2.21	2.19	1.31	2.21	0.99	0.486414		0.495086	0.6	-0.736966	0.169044
ENSG00000113851	CRBN	10.42	9.88	10.53	15.06	0.95	0.344665	1.45	0.0592818	1.01	0.0143553	0.464654
ENSG00000241258	CRCP	35.5	32.84	27.3	24.83	0.93	0.121978	0.7	0.00103256	0.77	-0.37707	0.0218488	0.0373406
ENSG00000107175	CREB3	80.82	69.79	100.88	126.55	0.86	0.180933	1.57	0.0199617	1.25	0.321928	0.04337
ENSG00000157613	CREB3L1	3.11	2.85	3.17	3.78	0.92	0.37115	1.22	0.260557	1.02	0.0285692	0.475816
ENSG00000182158	CREB3L2	34.04	44.06	26.73	23.76	1.29	0.00688147	0.7	0.0669326	0.79	-0.340075	0.11386
ENSG00000005339	CREBBP	39	46.96	38.94	40.48	1.2	0.00876928	1.04	0.289496			0.495403
ENSG00000111269	CREBL2	33.31	25.07	34.91	52.82	0.75	0.0799007	1.59	0.0171109	1.05	0.0703893	0.349741
ENSG00000164463	CREBRF	12.52	12.92	13.81	15.91	1.03	0.379841	1.27	0.154345	1.1	0.137504	0.284882
ENSG00000137504	CREBZF	112.76	102.57	110.32	104.9	0.91	0.102156	0.93	0.198301	0.98	-0.0291463	0.324597
ENSG00000143162	CREG1	29.18	37.86	29.83	41.73	1.3	0.0420028	1.43	0.0620582	1.02	0.0285692	0.457441
ENSG00000163703	CRELD1	4.39	3.26	3.09	2.75	0.74	0.213166	0.63	0.0990727	0.7	-0.514573	0.0208976	0.0364691
ENSG00000095794	CREM	6.16	5.78	6.35	4.28	0.94	0.378896	0.69	0.217181	1.03	0.0426443	0.429538
ENSG00000150938	CRIM1	2.48	2.01	12.33	12.92	0.81	0.180841	5.22	0.00605938	4.98	2.31615	0.00391311	0.0220144
ENSG00000182809	CRIP2	4.25	3.17	4.54	8.83	0.75	0.264908	2.08	0.0318728	1.07	0.0976108	0.316318
ENSG00000167193	CRK	35.59	34.29	35.42	37.58	0.96	0.395956	1.06	0.381092	1	0	0.490146
ENSG00000101343	CRNKL1	12.67	9.48	9.82	7.87	0.75	0.0188847	0.62	0.00139076	0.78	-0.358454	0.053482
ENSG00000005469	CROT	1.47	2.29	0.97	1.74	1.56	0.0941099	1.19	0.394229	0.66	-0.599462	0.214453
ENSG00000140577	CRTC3	12.5	10.92	12.52	11.17	0.87	0.163027	0.89	0.260602	1	0	0.494603
ENSG00000008405	CRY1	8.09	4.82	4.9	7.19	0.6	0.0166718	0.89	0.290824	0.61	-0.713119	0.0125959	0.0315293
ENSG00000121671	CRY2	26.33	20.12	35.97	41.28	0.76	0.0555053	1.57	0.0204125	1.37	0.454176	0.0068068
ENSG00000165475	CRYL1	28.24	19.52	19.72	21.69	0.69	0.00536068	0.77	0.0068658	0.7	-0.514573	0.0381742	0.0445263
ENSG00000116791	CRYZ	7.58	7.14	3.95	2.29	0.94	0.39514	0.3	0.0581738	0.52	-0.943416	0.0530038
ENSG00000205758	CRYZL1	12.48	12.25	10.9	12.64	0.98	0.443858	1.01	0.477843	0.87	-0.200913	0.295709
ENSG00000009307	CSDE1	2257.12	2652.61	2077.85	1213.45	1.18	0.00396341	0.54	0.0131099	0.92	-0.120294	0.0600748
ENSG00000124207	CSE1L	30.87	34.07	25.08	25.79	1.1	0.309419	0.84	0.0681238	0.81	-0.304006	0.0197913	0.035576
ENSG00000184371	CSF1	3.09	2.84	8.71	3	0.92	0.436885	0.97	0.482059	2.82	1.4957	0.0264905	0.0395109
ENSG00000100368	CSF2RB	6.84	10.26	5.35	4.27	1.5	0.0476384	0.62	0.177657	0.78	-0.358454	0.0989298
ENSG00000169826	CSGALNACT2	4.02	4.25	3.21	2.76	1.06	0.410459	0.69	0.183425	0.8	-0.321928	0.194572
ENSG00000103653	CSK	112.95	104.16	104.1	148.19	0.92	0.156323	1.31	0.0419793	0.92	-0.120294	0.193619
ENSG00000113712	CSNK1A1	127.77	142.66	129.78	124.48	1.12	0.126232	0.97	0.467655	1.02	0.0285692	0.461311
ENSG00000141551	CSNK1D	106.68	100.43	108.51	104.82	0.94	0.151372	0.98	0.450661	1.02	0.0285692	0.331135
ENSG00000213923	CSNK1E	76.35	61.88	78.57	115.96	0.81	0.0694731	1.52	0.0339724	1.03	0.0426443	0.365693
ENSG00000169118	CSNK1G1	18.21	21.32	21.1	21.15	1.17	0.16913	1.16	0.24654	1.16	0.214125	0.136898
ENSG00000101266	CSNK2A1	80.03	84.72	97.34	90.07	1.06	0.244446	1.13	0.281746	1.22	0.286881	0.00243508	0.0206282
ENSG00000070770	CSNK2A2	76.75	90.24	73.89	44.85	1.18	0.122357	0.58	0.0445313	0.96	-0.0588937	0.262011
ENSG00000204435	CSNK2B	189.93	172.82	197.03	208.21	0.91	0.15884	1.1	0.229459	1.04	0.0565835	0.312213
ENSG00000104218	CSPP1	21.46	33.37	21.53	21.7	1.55	0.00271369	1.01	0.470641			0.496179
ENSG00000144655	CSRNP1	22.41	15.62	24.3	26.85	0.7	0.116975	1.2	0.258748	1.08	0.111031	0.341219
ENSG00000159176	CSRP1	36.73	45.73	34.8	35.32	1.24	0.0783057	0.96	0.422024	0.95	-0.0740006	0.391573
ENSG00000101439	CST3	239.69	234.81	310.26	399.78	0.98	0.430169	1.67	0.00619542	1.29	0.367371	8.80778e-05	0.00927567
ENSG00000101138	CSTF1	25.52	25.62	19.81	20.38	1	0.491097	0.8	0.0965398	0.78	-0.358454	0.0131712	0.0316418
ENSG00000176102	CSTF3	67.35	66.95	49.4	33.76	0.99	0.482121	0.5	0.00569465	0.73	-0.454032	0.0277702	0.0395109
ENSG00000175029	CTBP2	8.97	7.16	7.37	9.46	0.8	0.189742	1.05	0.460238	0.82	-0.286304	0.134315
ENSG00000102974	CTCF	110.62	106.63	96.76	160.21	0.96	0.369739	1.45	0.0920476	0.87	-0.200913	0.0689913
ENSG00000060069	CTDP1	29.9	28.27	25.48	8.06	0.95	0.285302	0.27	0.0641373	0.85	-0.234465	0.199976
ENSG00000144579	CTDSP1	116.17	105.06	97.43	101.89	0.9	0.243823	0.88	0.108892	0.84	-0.251539	0.0709502
ENSG00000175215	CTDSP2	58.26	62.39	41.17	18.11	1.07	0.419269	0.31	0.0182742	0.71	-0.494109	0.0314554	0.0423814
ENSG00000134030	CTIF	5.81	6.19	5.38	4.22	1.07	0.30844	0.73	0.207464	0.93	-0.104697	0.220659
ENSG00000044115	CTNNA1	80.98	85.74	76.5	64.29	1.06	0.333634	0.79	0.174084	0.94	-0.0892673	0.323066
ENSG00000168036	CTNNB1	575.73	542.16	580.7	469.26	0.94	0.280611	0.82	0.107578	1.01	0.0143553	0.429571
ENSG00000178585	CTNNBIP1	49.8	40.86	27.74	20.38	0.82	0.081721	0.41	0.0210929	0.56	-0.836501	0.0126777	0.0315293
ENSG00000132792	CTNNBL1	57.78	55.63	49.37	58.99	0.96	0.38693	1.02	0.391631	0.85	-0.234465	0.0700934
ENSG00000198561	CTNND1	9.64	8.12	11.73	11.75	0.84	0.240514	1.22	0.136334	1.22	0.286881	0.225242
ENSG00000040531	CTNS	26.96	22.81	22.44	33.02	0.85	0.218631	1.22	0.107137	0.83	-0.268817	0.24167
ENSG00000164733	CTSB	411.97	451.59	440.43	436.34	1.1	0.157297	1.06	0.372039	1.07	0.0976108	0.261382
ENSG00000117984	CTSD	4565.31	4293.86	5243.81	6433.13	0.94	0.385251	1.41	0.0601615	1.15	0.201634	0.200111
ENSG00000174080	CTSF	2.59	2.27	2	1.83	0.88	0.354017	0.7	0.27822	0.77	-0.37707	0.255212
ENSG00000103811	CTSH	142.73	141.15	192.3	258.81	0.99	0.455069	1.81	6.11912e-05	1.35	0.432959	0.00967086
ENSG00000163131	CTSS	127.36	155.59	152.51	145.89	1.22	0.0498111	1.15	0.108953	1.2	0.263034	0.0835579
ENSG00000101160	CTSZ	757.27	614.19	912.21	1639.85	0.81	0.0832702	2.17	0.0143328	1.2	0.263034	0.167464
ENSG00000143079	CTTNBP2NL	34.87	38.18	30.14	20.71	1.09	0.194249	0.59	0.040882	0.86	-0.217591	0.13598
ENSG00000142544	CTU1	9.86	9.05	13.94	24.41	0.92	0.232996	2.48	0.00806509	1.41	0.495695	0.101684
ENSG00000174177	CTU2	26.69	25.57	22.76	20.81	0.96	0.378077	0.78	0.153023	0.85	-0.234465	0.182577
ENSG00000107874	CUEDC2	4.06	2.79	5.88	10.27	0.69	0.0840777	2.53	0.00890339	1.45	0.536053	0.0410876
ENSG00000055130	CUL1	36.39	33.99	32.93	25.26	0.93	0.209941	0.69	0.0828621	0.9	-0.152003	0.239782
ENSG00000108094	CUL2	4.15	6.69	3.55	1.64	1.61	0.180655	0.4	0.110654	0.85	-0.234465	0.392795
ENSG00000139842	CUL4A	95.45	96.8	71.17	55.73	1.01	0.438769	0.58	0.011343	0.75	-0.415037	0.00171629
ENSG00000158290	CUL4B	90.43	91.35	77.69	49.17	1.01	0.466679	0.54	0.0122462	0.86	-0.217591	0.13238
ENSG00000166266	CUL5	45.86	52.49	48.14	31.69	1.14	0.0442369	0.69	0.0236168	1.05	0.0703893	0.0361901	0.0443088
ENSG00000112514	CUTA	78.87	68.92	66.4	75.64	0.87	0.00692757	0.96	0.365003	0.84	-0.251539	0.023136	0.0382315
ENSG00000119929	CUTC	4.91	4.94	3.02	2.32	1.01	0.489902	0.47	0.0977371	0.61	-0.713119	0.0267794	0.0395109
ENSG00000257923	CUX1	66.63	65.71	72.62	69.33	0.99	0.442327	1.04	0.333416	1.09	0.124328	0.0765169
ENSG00000111249	CUX2	4.89	5.24	2.61	2.49	1.07	0.38429	0.51	0.0624496	0.53	-0.915936	0.0295374	0.0410311
ENSG00000163510	CWC22	25.81	38.77	26.76	30.02	1.5	0.00161164	1.16	0.197448	1.04	0.0565835	0.442055
ENSG00000095485	CWF19L1	3.22	2.71	2.7	4.22	0.84	0.298203	1.31	0.108291	0.84	-0.251539	0.300153
ENSG00000152404	CWF19L2	93.82	106.65	70.89	57.29	1.14	0.238303	0.61	0.0011213	0.76	-0.395929	0.196477
ENSG00000168329	CX3CR1	21.95	23.86	13.34	9.62	1.09	0.420366	0.44	0.0705776	0.61	-0.713119	0.0754102
ENSG00000107562	CXCL12	1.83	1.89	5.72	6.38	1.03	0.472283	3.49	2.00062e-05	3.13	1.64616	0.00110617
ENSG00000145824	CXCL14	0.93	0.63	1.52	1.65	0.68	0.245103	1.77	0.019317	1.63	0.704872	0.111751
ENSG00000161921	CXCL16	4.99	3.76	7.51	5.16	0.75	0.173616	1.03	0.452355	1.5	0.584963	0.0382612	0.0445263
ENSG00000180871	CXCR2	3.35	3.67	2.05	0.66	1.09	0.363821	0.2	0.00365008	0.61	-0.713119	0.0726917
ENSG00000121966	CXCR4	9.69	7.97	14.09	18.5	0.82	0.315988	1.91	0.139245	1.45	0.536053	0.191811
ENSG00000160683	CXCR5	6.63	6.27	3.4	2.05	0.95	0.439155	0.31	0.0462375	0.51	-0.971431	0.0472347	0.0484329
ENSG00000154832	CXXC1	66.8	62.75	72.61	77.51	0.94	0.262301	1.16	0.0734026	1.09	0.124328	0.210657
ENSG00000174151	CYB561D1	32.58	27.45	23.57	35.24	0.84	0.187535	1.08	0.305436	0.72	-0.473931	0.0136217	0.0318911
ENSG00000114395	CYB561D2	24.2	23.37	19.2	6.73	0.97	0.387366	0.28	0.0695442	0.79	-0.340075	0.115099
ENSG00000103018	CYB5B	45.77	50.02	41.67	41.93	1.09	0.162209	0.92	0.253094	0.91	-0.136062	0.0140685	0.0322002
ENSG00000051523	CYBA	42.36	42.3	55.26	68.98		0.496034	1.63	0.00511593	1.3	0.378512	0.057047
ENSG00000165168	CYBB	381.78	380.88	444.98	339.92	1	0.492619	0.89	0.311015	1.17	0.226509	0.0159997	0.0326666
ENSG00000179091	CYC1	102.5	106.21	111.13	101.12	1.04	0.363625	0.99	0.475676	1.08	0.111031	0.165049
ENSG00000273749	CYFIP1	127.42	142.72	130.15	114.61	1.12	0.0555391	0.9	0.291806	1.02	0.0285692	0.306338
ENSG00000187954	CYHR1	66.59	57.28	59.95	100.57	0.86	0.106711	1.51	0.0455639	0.9	-0.152003	0.0656884
ENSG00000083799	CYLD	29.59	25.96	52.81	53.33	0.88	0.147472	1.8	0.00469719	1.78	0.831877	0.00126649
ENSG00000135929	CYP27A1	18.41	22.15	27.94	21.31	1.2	0.318448	1.16	0.249015	1.52	0.604071	0.0608728
ENSG00000186104	CYP2R1	6.1	4.77	4.82	5.96	0.78	0.128421	0.98	0.460561	0.79	-0.340075	0.151447
ENSG00000172817	CYP7B1	7.94	6.75	20.51	17.77	0.85	0.257613	2.24	0.00527064	2.58	1.36737	0.00814604
ENSG00000122783	CYREN	18.06	16.66	24.64	26.05	0.92	0.260018	1.44	0.0366426	1.36	0.443607	0.0214093
ENSG00000108669	CYTH1	88.3	74.85	68.03	39.37	0.85	0.0902142	0.45	0.0451648	0.77	-0.37707	0.104084
ENSG00000105443	CYTH2	37.15	28.44	45.14	43.48	0.77	0.0859386	1.17	0.312908	1.22	0.286881	0.102989
ENSG00000008256	CYTH3	174.51	149.17	196.05	334.95	0.85	0.204612	1.92	0.023605	1.12	0.163499	0.0776471
ENSG00000100055	CYTH4	561.62	473.36	483.57	489.58	0.84	0.0563735	0.87	0.0978618	0.86	-0.217591	0.0248852
ENSG00000135045	C9orf40	8.21	7.61	6.12	5.27	0.93	0.299732	0.64	0.0561203	0.75	-0.415037	0.00365704	0.0214644
ENSG00000151131	C12orf45	18.47	17.36	14.49	15.96	0.94	0.308055	0.86	0.220934	0.78	-0.358454	0.106365
ENSG00000141219	C17orf80	10.12	11.33	7.39	6.36	1.12	0.213113	0.63	0.0757118	0.73	-0.454032	0.106377
ENSG00000125149	C16orf70	11.05	11.29	12.47	15.45	1.02	0.451525	1.4	0.133047	1.13	0.176323	0.312866
ENSG00000180902	D2HGDH	42.01	31.51	32.41	52.97	0.75	0.0798455	1.26	0.125036	0.77	-0.37707	0.0607765
ENSG00000047578	KIAA0556	6.15	8.39	4.6	2.31	1.36	0.132377	0.38	0.105801	0.75	-0.415037	0.165312
ENSG00000170871	KIAA0232	45.17	44.65	29.88	26.6	0.99	0.450559	0.59	0.0369232	0.66	-0.599462	0.00593908
ENSG00000122778	KIAA1549	1.39	0.82	0.96	1.88	0.59	0.135891	1.35	0.290552	0.69	-0.535332	0.0979296
ENSG00000047621	C12orf4	8.54	9.93	8.64	8.39	1.16	0.265415	0.98	0.470023	1.01	0.0143553	0.476897
ENSG00000104979	C19orf53	68.04	64.2	71.69	112.4	0.94	0.307515	1.65	0.00292908	1.05	0.0703893	0.367428
ENSG00000100592	DAAM1	46.42	45.73	38.13	37.31	0.99	0.469967	0.8	0.150857	0.82	-0.286304	0.0706601
ENSG00000136848	DAB2IP	2.39	1.21	0.8	0.95	0.51	0.0192598	0.4	0.0461816	0.34	-1.55639	0.0716934
ENSG00000197380	DACT3	2.57	1.72	5.32	5.62	0.67	0.101826	2.19	0.00600337	2.07	1.04963	0.00224679
ENSG00000129562	DAD1	158.77	173.5	179.39	121.92	1.09	0.17584	0.77	0.182143	1.13	0.176323	0.0278456
ENSG00000173402	DAG1	50.77	46.12	39.64	30.81	0.91	0.209943	0.61	0.111171	0.78	-0.358454	0.0185367
ENSG00000132676	DAP3	54.32	67.97	50.42	23.35	1.25	0.190407	0.43	0.0490572	0.93	-0.104697	0.245618
ENSG00000196730	DAPK1	4.94	6.55	3.62	0.85	1.32	0.295431	0.17	0.0210872	0.73	-0.454032	0.159196
ENSG00000163331	DAPL1	0.96	0.76	1.48	0.99	0.79	0.310493	1.02	0.486241	1.53	0.613532	0.178146
ENSG00000070190	DAPP1	32.22	37.96	51.5	33.76	1.18	0.0909992	1.05	0.346685	1.6	0.678072	0.013382	0.0317124
ENSG00000115866	DARS	83.42	87.16	96.99	110.48	1.04	0.403541	1.32	0.0284027	1.16	0.214125	0.121398
ENSG00000117593	DARS2	11.07	10.03	9.81	10.65	0.91	0.302749	0.96	0.419658	0.89	-0.168123	0.326689
ENSG00000204209	DAXX	56.71	59.2	64.32	62.54	1.04	0.301127	1.1	0.131769	1.13	0.176323	0.0609433
ENSG00000071626	DAZAP1	430.43	413.66	392.52	355.48	0.96	0.196296	0.83	0.0682965	0.91	-0.136062	0.187201
ENSG00000183283	DAZAP2	443.31	380.69	329.26	222.01	0.86	0.02003	0.5	0.0473233	0.74	-0.434403	0.00771912	0.0277658
ENSG00000138231	DBR1	7.75	11.98	7.27	6.95	1.55	0.0111408	0.9	0.360664	0.94	-0.0892673	0.397011
ENSG00000137992	DBT	23.28	27.86	23.05	22.42	1.2	0.0799144	0.96	0.425653	0.99	-0.0144996	0.481401
ENSG00000145041	DCAF1	17.73	26.41	16.21	10.46	1.49	0.189966	0.59	0.119543	0.91	-0.136062	0.384405
ENSG00000198876	DCAF12	90.09	88.9	59.75	34	0.99	0.446414	0.38	0.0215573	0.66	-0.599462	0.0279942	0.0396763
ENSG00000164934	DCAF13	57.41	58.92	50.89	44.99	1.03	0.306355	0.78	0.122113	0.89	-0.168123	0.0479913	0.0488365
ENSG00000132017	DCAF15	5.33	3.4	6.11	12.2	0.64	0.0406095	2.29	0.0307291	1.15	0.201634	0.374585
ENSG00000139990	DCAF5	57.46	68.08	43.62	24.64	1.18	0.229989	0.43	0.00560146	0.76	-0.395929	0.00858457
ENSG00000143164	DCAF6	37.09	31.68	26.21	29.89	0.85	0.0760642	0.81	0.0436215	0.71	-0.494109	0.00915836	0.0283601
ENSG00000136485	DCAF7	228.14	264.74	247.81	175.74	1.16	0.232755	0.77	0.181599	1.09	0.124328	0.357613
ENSG00000132716	DCAF8	161.39	142.15	168.29	200.04	0.88	0.20943	1.24	0.0598438	1.04	0.0565835	0.377588
ENSG00000163673	DCLK3	1.92	1.2	0.94	2.81	0.62	0.15639	1.46	0.271839	0.49	-1.02915	0.0466182	0.0483111
ENSG00000151065	DCP1B	4.45	2.96	2.43	3.25	0.67	0.149016	0.73	0.192218	0.55	-0.862496	0.107468
ENSG00000110063	DCPS	62.05	69.14	68.47	20.75	1.11	0.0673466	0.33	0.109477	1.1	0.137504	0.318046
ENSG00000137100	DCTN3	41.87	39.39	36.58	48.03	0.94	0.115705	1.15	0.0879796	0.87	-0.200913	0.182388
ENSG00000179958	DCTPP1	44.72	44.32	39.42	33.12	0.99	0.471248	0.74	0.138292	0.88	-0.184425	0.068558
ENSG00000043093	DCUN1D1	11.49	10.4	13.23	10.23	0.9	0.235786	0.89	0.289137	1.15	0.201634	0.213087
ENSG00000150401	DCUN1D2	4.36	3.71	3.83	2.74	0.85	0.245612	0.63	0.195517	0.88	-0.184425	0.326482
ENSG00000188215	DCUN1D3	3.06	2.86	3.75	4.37	0.94	0.401279	1.43	0.178362	1.22	0.286881	0.0522512
ENSG00000109184	DCUN1D4	10.95	8.76	9.55	11.09	0.8	0.0633642	1.01	0.447656	0.87	-0.200913	0.0939212
ENSG00000169738	DCXR	22.38	24.34	21.54	34.24	1.09	0.369163	1.53	0.0588781	0.96	-0.0588937	0.42019
ENSG00000153904	DDAH1	1.72	0.94	1.14	1.24	0.55	0.0475705	0.72	0.239142	0.67	-0.577767	0.071047
ENSG00000085788	DDHD2	9.92	11.23	10.15	4.66	1.13	0.239248	0.47	0.0681548	1.02	0.0285692	0.455284
ENSG00000175197	DDIT3	65.16	52.76	61.98	61.06	0.81	0.117036	0.94	0.347778	0.95	-0.0740006	0.215583
ENSG00000168209	DDIT4	6.79	8.87	25.39	12.81	1.31	0.0445444	1.89	0.2488	3.74	1.90304	0.0045087
ENSG00000204580	DDR1	1.46	1	1.52	0.99	0.69	0.190852	0.68	0.150103	1.04	0.0565835	0.463645
ENSG00000162733	DDR2	1.25	0.6	0.83	0.93	0.48	0.0868014	0.75	0.148016	0.67	-0.577767	0.158678
ENSG00000079785	DDX1	35.46	54.87	34.13	38.7	1.55	0.00588403	1.09	0.266869	0.96	-0.0588937	0.423271
ENSG00000178105	DDX10	34.83	44.69	33.17	33.46	1.28	0.0947108	0.96	0.401295	0.95	-0.0740006	0.413897
ENSG00000088205	DDX18	122.28	148.88	127.5	92.35	1.22	0.107236	0.76	0.0271671	1.04	0.0565835	0.407193
ENSG00000168872	DDX19A	26.81	32.65	27.36	30.32	1.22	0.0716295	1.13	0.151289	1.02	0.0285692	0.462355
ENSG00000165732	DDX21	255.25	275.74	305.29	373.6	1.08	0.142037	1.46	0.0504607	1.2	0.263034	0.132034
ENSG00000174243	DDX23	40.53	38.65	45.31	37.95	0.95	0.261135	0.94	0.372967	1.12	0.163499	0.104902
ENSG00000124228	DDX27	152.65	164.56	148.63	152.48	1.08	0.217086		0.496247	0.97	-0.0439433	0.35492
ENSG00000182810	DDX28	51.09	38.52	41.82	44.6	0.75	0.0765057	0.87	0.00785918	0.82	-0.286304	0.0597394
ENSG00000125485	DDX31	8.58	9.93	9.28	6.38	1.16	0.250456	0.74	0.199457	1.08	0.111031	0.325521
ENSG00000123136	DDX39A	39.56	35.08	45.47	70.06	0.89	0.168963	1.77	0.00321715	1.15	0.201634	0.187604
ENSG00000215301	DDX3X	112.81	106.86	122.28	143.81	0.95	0.195105	1.27	0.0100345	1.08	0.111031	0.131479
ENSG00000198231	DDX42	35.16	39.16	30.16	27.53	1.11	0.274538	0.78	0.0227581	0.86	-0.217591	0.0924739
ENSG00000145833	DDX46	103.1	126.69	81.27	67.97	1.23	0.107487	0.66	0.0208446	0.79	-0.340075	0.200152
ENSG00000105671	DDX49	49.91	44.29	52.24	60.91	0.89	0.181705	1.22	0.189078	1.05	0.0703893	0.377541
ENSG00000108654	DDX5	294.52	302.36	308.46	278.11	1.03	0.319737	0.94	0.374508	1.05	0.0703893	0.230438
ENSG00000185163	DDX51	80.68	65.77	83.31	109.21	0.82	0.0697114	1.35	0.01091	1.03	0.0426443	0.356952
ENSG00000278053	DDX52	52.23	62.05	48.65	48.47	1.19	0.00506407	0.93	0.269053	0.93	-0.104697	0.258898
ENSG00000111364	DDX55	67.32	65.77	54.22	34.7	0.98	0.424613	0.52	0.0357927	0.81	-0.304006	0.0810429
ENSG00000136271	DDX56	23.99	28.13	27.08	21.14	1.17	0.0557587	0.88	0.303583	1.13	0.176323	0.206968
ENSG00000118197	DDX59	2.71	4.89	4.45	4.5	1.81	0.0947006	1.66	0.169957	1.64	0.713696	0.163334
ENSG00000110367	DDX6	484.6	426.44	385.67	188.6	0.88	0.186853	0.39	0.0295268	0.8	-0.321928	0.0939464
ENSG00000137628	DDX60	7.29	10.03	7.95	9.53	1.38	0.0225583	1.31	0.0483546	1.09	0.124328	0.33657
ENSG00000177030	DEAF1	82.64	91.47	84.4	90.65	1.11	0.16174	1.1	0.00459208	1.02	0.0285692	0.435605
ENSG00000140995	DEF8	39.65	36.32	37.62	39.78	0.92	0.225742	1	0.461592	0.95	-0.0740006	0.328544
ENSG00000143753	DEGS1	107.92	115.5	151.44	170.96	1.07	0.297695	1.58	0.00582822	1.4	0.485427	0.0490544
ENSG00000124795	DEK	33.06	51.63	45.43	42.29	1.56	0.0256499	1.28	0.0839912	1.37	0.454176	0.0594456
ENSG00000119522	DENND1A	52.52	41.71	47.76	62.74	0.79	0.0738763	1.19	0.149373	0.91	-0.136062	0.247737
ENSG00000105339	DENND3	71.07	63.75	123.57	128.82	0.9	0.372254	1.81	0.00204951	1.74	0.799087	0.00258235
ENSG00000205593	DENND6B	12	11.48	13.11	24.35	0.96	0.414188	2.03	0.0244551	1.09	0.124328	0.368862
ENSG00000023697	DERA	2.92	5.15	3.1	3.27	1.76	0.00693133	1.12	0.0249357	1.06	0.0840643	0.460135
ENSG00000072849	DERL2	15.19	15.97	19.8	24.65	1.05	0.366455	1.62	0.0369128	1.3	0.378512	0.0467183
ENSG00000100418	DESI1	56.1	44.34	45.52	72.23	0.79	0.000663631	1.29	0.035407	0.81	-0.304006	0.0601447
ENSG00000182108	DEXI	67.55	66.72	60.93	35.6	0.99	0.445745	0.53	0.100186	0.9	-0.152003	0.225159
ENSG00000169598	DFFB	16.25	17.02	13.28	4.81	1.05	0.37797	0.3	0.0702726	0.82	-0.286304	0.219969
ENSG00000185000	DGAT1	37.81	28.66	34.71	43.62	0.76	0.0528755	1.15	0.179637	0.92	-0.120294	0.346848
ENSG00000070413	DGCR2	54.4	44.92	46.26	28.56	0.83	0.106055	0.53	0.0357724	0.85	-0.234465	0.230052
ENSG00000128191	DGCR8	20.91	23.82	27.5	41.45	1.14	0.217695	1.98	0.00911787	1.31	0.389567	0.0360204	0.0443088
ENSG00000077044	DGKD	35.87	34.79	31.08	33.61	0.97	0.361577	0.94	0.342345	0.87	-0.200913	0.098375
ENSG00000133943	DGLUCY	14.83	12.9	12.58	10.13	0.87	0.132208	0.68	0.0620325	0.85	-0.234465	0.111146
ENSG00000114956	DGUOK	73.32	63.05	70.85	62.62	0.86	0.0909341	0.85	0.196028	0.97	-0.0439433	0.391125
ENSG00000116133	DHCR24	644.55	600.82	410.61	251.1	0.93	0.322769	0.39	0.0139595	0.64	-0.643856	0.0336984
ENSG00000172893	DHCR7	20.42	17.48	20.67	21.51	0.86	0.32227	1.05	0.376954	1.01	0.0143553	0.466639
ENSG00000102967	DHODH	15.14	16.52	11.05	12.65	1.09	0.26823	0.84	0.00623452	0.73	-0.454032	0.0260768	0.0393369
ENSG00000167536	DHRS13	9.1	6.07	6.15	12.82	0.67	0.121216	1.41	0.170717	0.68	-0.556393	0.0536153
ENSG00000162496	DHRS3	117.51	100.77	97.89	111.56	0.86	0.177664	0.95	0.29225	0.83	-0.268817	0.0365935	0.0443088
ENSG00000181192	DHTKD1	27.1	26.02	19.02	24.88	0.96	0.425299	0.92	0.421521	0.7	-0.514573	0.0974389
ENSG00000204560	DHX16	6.02	8.11	6.16	2.37	1.35	0.17286	0.39	0.101391	1.02	0.0285692	0.436847
ENSG00000132153	DHX30	97.3	82.91	97.17	133.69	0.85	0.0535542	1.37	0.0207236			0.49261
ENSG00000005100	DHX33	13.79	14.91	14.74	15.35	1.08	0.131873	1.11	0.34231	1.07	0.0976108	0.128586
ENSG00000101452	DHX35	5.74	5.72	4.64	2.47	1	0.486716	0.43	0.0394971	0.81	-0.304006	0.0149547	0.0325974
ENSG00000174953	DHX36	46.36	63.36	51.22	46.86	1.37	0.0322926	1.01	0.475433	1.1	0.137504	0.340486
ENSG00000140829	DHX38	121.44	116.6	92.78	50.1	0.96	0.376516	0.41	0.0212728	0.76	-0.395929	0.0169074	0.0336777
ENSG00000163214	DHX57	6.5	9.24	6.67	6.02	1.42	0.0503081	0.93	0.398377	1.03	0.0426443	0.39485
ENSG00000108771	DHX58	8.46	8.4	8.12	4.16	0.99	0.473898	0.49	0.182462	0.96	-0.0588937	0.414482
ENSG00000067596	DHX8	22.84	24.77	25.11	24.92	1.08	0.146261	1.09	0.175571	1.1	0.137504	0.0915207
ENSG00000135829	DHX9	56	94.8	63.6	44.64	1.69	0.037705	0.8	0.146721	1.14	0.189034	0.11606
ENSG00000131504	DIAPH1	74.99	82.6	68.31	78.31	1.1	0.270126	1.04	0.267425	0.91	-0.136062	0.157053
ENSG00000147202	DIAPH2	19.31	21.67	28.84	29.92	1.12	0.269083	1.55	0.0101342	1.49	0.575312	0.0317263	0.0426684
ENSG00000101191	DIDO1	16.8	17.08	19.2	20.56	1.02	0.448102	1.22	0.0609363	1.14	0.189034	0.140928
ENSG00000117597	DIEXF	19.66	18.43	22.22	20.73	0.94	0.261396	1.05	0.0989638	1.13	0.176323	0.198038
ENSG00000138463	DIRC2	1.21	0.59	0.81	1.78	0.49	0.0755013	1.47	0.175956	0.67	-0.577767	0.284481
ENSG00000144535	DIS3L2	15.45	12.39	14.15	22.09	0.8	0.148506	1.43	0.0875224	0.92	-0.120294	0.367754
ENSG00000140323	DISP2	5.34	4.78	2.05	3.98	0.9	0.367976	0.75	0.249876	0.38	-1.39593	0.0391255	0.0446771
ENSG00000150764	DIXDC1	6.93	8.44	11.21	18.52	1.22	0.138205	2.67	0.0148929	1.62	0.695994	0.0233154	0.0383559
ENSG00000130826	DKC1	178.5	195.85	193.61	242.41	1.1	0.216685	1.36	0.139029	1.08	0.111031	0.110221
ENSG00000164741	DLC1	1.27	1.18	2.62	4.31	0.93	0.433277	3.4	0.0164712	2.07	1.04963	0.0741873
ENSG00000075711	DLG1	16.86	18.82	24.46	26.59	1.12	0.223912	1.58	0.0141019	1.45	0.536053	0.0055244	0.0257689
ENSG00000082458	DLG3	12.93	9.72	7.41	9.96	0.75	0.174454	0.77	0.109001	0.57	-0.810966	0.0342217	0.044114
ENSG00000151208	DLG5	17.15	15.47	13.08	14.78	0.9	0.293271	0.86	0.190846	0.76	-0.395929	0.162593
ENSG00000080845	DLGAP4	55.73	41.84	72.31	100.44	0.75	0.0304756	1.8	0.00156121	1.3	0.378512	0.00591657	0.0262681
ENSG00000064195	DLX3	35.03	26.07	9.71	9.15	0.74	0.251756	0.26	0.000362347	0.28	-1.8365	0.0148804	0.0325974
ENSG00000137038	DMAC1	43.54	34.3	40.63	58.23	0.79	0.0470731	1.34	0.00949407	0.93	-0.104697	0.234016
ENSG00000105341	DMAC2	24.72	26.86	26.54	27.97	1.09	0.162903	1.13	0.285891	1.07	0.0976108	0.17984
ENSG00000178028	DMAP1	37.29	37.43	27.68	32.4	1	0.483925	0.87	0.0768523	0.74	-0.434403	0.0860742
ENSG00000198947	DMD	0.8	1.09	2.2	2.77	1.36	0.270184	3.45	0.0482151	2.74	1.45418	0.0194963	0.0353774
ENSG00000185800	DMWD	15.19	12.96	18.67	24.83	0.85	0.278834	1.63	0.0389059	1.23	0.298658	0.180981
ENSG00000172869	DMXL1	4.12	4.96	4.92	4.94	1.2	0.242861	1.2	0.265069	1.19	0.250962	0.183484
ENSG00000104093	DMXL2	24.53	25.28	41.06	47.61	1.03	0.416785	1.94	5.53987e-05	1.67	0.739848	0.000738077
ENSG00000164818	DNAAF5	27.25	40.65	28.15	8.22	1.49	0.0904081	0.3	0.000858653	1.03	0.0426443	0.434216
ENSG00000103423	DNAJA3	31.04	34.37	32.35	28.51	1.11	0.0956515	0.92	0.170475	1.04	0.0565835	0.363692
ENSG00000090520	DNAJB11	238.14	212.32	207.37	175.04	0.89	0.102414	0.74	0.0513074	0.87	-0.200913	0.0487799	0.0491803
ENSG00000164031	DNAJB14	22.75	24.04	18.77	17.44	1.06	0.326647	0.77	0.10564	0.83	-0.268817	0.113537
ENSG00000105993	DNAJB6	421.64	377.89	480.54	453.2	0.9	0.121945	1.07	0.284894	1.14	0.189034	0.0765832
ENSG00000136770	DNAJC1	30.94	35.12	27.52	25.82	1.13	0.0744284	0.83	0.214388	0.89	-0.168123	0.180833
ENSG00000138246	DNAJC13	18.18	23.61	16.66	14.55	1.3	0.0897856	0.8	0.132303	0.92	-0.120294	0.29575
ENSG00000120675	DNAJC15	21.86	23.44	19.97	21.33	1.07	0.341425	0.98	0.430055	0.91	-0.136062	0.149223
ENSG00000116138	DNAJC16	38.69	32.46	35.85	35	0.84	0.0919775	0.9	0.26477	0.93	-0.104697	0.121894
ENSG00000104129	DNAJC17	1.05	1.39	1.27	1.09	1.32	0.274069	1.03	0.467497	1.21	0.275007	0.126196
ENSG00000170464	DNAJC18	4.29	4.31	5.49	6.93	1	0.493697	1.61	0.15447	1.28	0.356144	0.238757
ENSG00000105821	DNAJC2	74.57	82.58	66.2	70.76	1.11	0.174585	0.95	0.346312	0.89	-0.168123	0.256087
ENSG00000168724	DNAJC21	39.49	57.68	40.65	36.22	1.46	0.00952534	0.92	0.128512	1.03	0.0426443	0.441685
ENSG00000059769	DNAJC25	9.02	12.74	13.41	7.96	1.41	0.0116865	0.88	0.318209	1.49	0.575312	0.0342976	0.044114
ENSG00000102580	DNAJC3	77.82	84.93	70.54	39.36	1.09	0.29397	0.51	0.0219028	0.91	-0.136062	0.0988947
ENSG00000176410	DNAJC30	23.18	17.72	19.64	27.56	0.76	0.0222423	1.19	0.221793	0.85	-0.234465	0.0398275	0.0446771
ENSG00000110011	DNAJC4	10.7	10.03	12.04	27.13	0.94	0.313149	2.54	0.00839266	1.13	0.176323	0.137761
ENSG00000101152	DNAJC5	569.75	517.63	622.36	764.75	0.91	0.232148	1.34	0.0599015	1.09	0.124328	0.107882
ENSG00000168259	DNAJC7	378.13	427.62	405.08	295.56	1.13	0.170599	0.78	0.0320255	1.07	0.0976108	0.313932
ENSG00000126698	DNAJC8	104.22	131.99	116.13	92.65	1.27	0.0042268	0.89	0.192485	1.11	0.15056	0.161752
ENSG00000100246	DNAL4	35.35	24.69	27.79	17.65	0.7	0.0179126	0.5	0.0955991	0.79	-0.340075	0.00328751	0.0208561
ENSG00000179532	DNHD1	2.99	2.94	3.53	5.88	0.99	0.486416	1.97	0.0547457	1.18	0.238787	0.294791
ENSG00000079805	DNM2	69.34	68.23	73.79	78.59	0.98	0.38564	1.13	0.125007	1.06	0.0840643	0.246635
ENSG00000130816	DNMT1	248.79	333.87	182.29	76.22	1.34	0.171915	0.31	0.00437487	0.73	-0.454032	0.0178356
ENSG00000119772	DNMT3A	56.5	58.65	43.5	51.64	1.04	0.359378	0.91	0.210528	0.77	-0.37707	0.0102104
ENSG00000088305	DNMT3B	2.04	2.64	2.02	0.87	1.29	0.141505	0.43	0.0610668	0.99	-0.0144996	0.488134
ENSG00000123992	DNPEP	63.5	54.72	69.29	84.06	0.86	0.0797373	1.32	0.0222682	1.09	0.124328	0.10289
ENSG00000112667	DNPH1	96.25	102.98	84.69	67.06	1.07	0.252348	0.7	0.117639	0.88	-0.184425	0.0919513
ENSG00000101457	DNTTIP1	45.15	43.13	44.03	57.03	0.96	0.252123	1.26	0.0240378	0.98	-0.0291463	0.429901
ENSG00000067334	DNTTIP2	46.57	67.13	58.97	54.01	1.44	0.00620693	1.16	0.122824	1.27	0.344828	0.112506
ENSG00000135905	DOCK10	230.75	208.08	154.04	127.24	0.9	0.214196	0.55	0.0246874	0.67	-0.577767	0.00692603
ENSG00000134516	DOCK2	27.78	28.53	31.69	36.21	1.03	0.410722	1.3	0.0625963	1.14	0.189034	0.237519
ENSG00000128512	DOCK4	7.47	9.22	8.1	6.94	1.23	0.198747	0.93	0.40845	1.08	0.111031	0.325762
ENSG00000147459	DOCK5	59.56	55.12	53.89	41.69	0.93	0.321477	0.7	0.00191332	0.9	-0.152003	0.113274
ENSG00000130158	DOCK6	26.93	21.68	27.06	35.18	0.81	0.18797	1.31	0.0273477	1	0	0.467882
ENSG00000116641	DOCK7	1.24	2.45	2.39	1.71	1.98	0.0186372	1.38	0.0961267	1.93	0.948601	0.0157676	0.0326666
ENSG00000107099	DOCK8	71.39	96.4	83.84	87.4	1.35	0.0168198	1.22	0.192364	1.17	0.226509	0.198536
ENSG00000129932	DOHH	22.36	15.26	23.95	44.95	0.68	0.121963	2.01	0.0368777	1.07	0.0976108	0.400777
ENSG00000115325	DOK1	177.45	180.81	122.19	61.38	1.02	0.393368	0.35	0.031981	0.69	-0.535332	0.0558498
ENSG00000147443	DOK2	231.15	201.72	155.96	287.38	0.87	0.1102	1.24	0.138525	0.67	-0.577767	0.00123137
ENSG00000175283	DOLK	14.13	13.73	11.35	7.86	0.97	0.379212	0.56	0.155058	0.8	-0.321928	0.167748
ENSG00000083097	DOPEY1	5.22	6.36	5.12	2.59	1.22	0.214173	0.5	0.0123751	0.98	-0.0291463	0.481183
ENSG00000142197	DOPEY2	59.85	61.17	42.57	40.79	1.02	0.435291	0.68	0.0410319	0.71	-0.494109	0.0188042	0.0353538
ENSG00000015413	DPEP1	1.72	0.81	2.29	3.27	0.47	0.0533545	1.91	0.0373029	1.33	0.411426	0.0855209
ENSG00000133884	DPF2	56.63	44.69	45.81	37.43	0.79	0.0128432	0.66	0.114873	0.81	-0.304006	0.0243172	0.0384578
ENSG00000132768	DPH2	53.33	45.8	53.81	56.89	0.86	0.107786	1.07	0.137116	1.01	0.0143553	0.435389
ENSG00000154813	DPH3	13.56	18.12	15.74	8.52	1.34	0.0991951	0.63	0.171035	1.16	0.214125	0.0858463
ENSG00000117543	DPH5	30.77	28.01	28.19	18.05	0.91	0.249212	0.59	0.00450965	0.92	-0.120294	0.249857
ENSG00000148399	DPH7	51.47	44.87	41.79	22.06	0.87	0.173112	0.43	0.045127	0.81	-0.304006	0.175906
ENSG00000000419	DPM1	23.7	29.14	23.83	20.44	1.23	0.0553176	0.86	0.217649	1.01	0.0143553	0.480302
ENSG00000179085	DPM3	78.38	74.89	69.12	69.38	0.96	0.326814	0.89	0.156356	0.88	-0.184425	0.213049
ENSG00000254986	DPP3	48.72	52.69	49.51	25.63	1.08	0.208226	0.53	0.14405	1.02	0.0285692	0.450037
ENSG00000074603	DPP8	28.56	30.54	31.65	21.21	1.07	0.278652	0.74	0.0972458	1.11	0.15056	0.211176
ENSG00000178904	DPY19L3	16.18	15.22	12.21	8.77	0.94	0.333808	0.54	0.0680477	0.76	-0.395929	0.0109199	0.0300068
ENSG00000188641	DPYD	22.36	33.76	27.78	19.4	1.51	0.0352775	0.87	0.357536	1.24	0.31034	0.117942
ENSG00000113657	DPYSL3	12.89	9.65	11.21	12.15	0.75	0.123381	0.94	0.416099	0.87	-0.200913	0.251178
ENSG00000117505	DR1	99.98	106.6	104.19	102.64	1.07	0.169605	1.03	0.413663	1.04	0.0565835	0.292553
ENSG00000175550	DRAP1	91.42	83.29	79.16	45.53	0.91	0.254889	0.5	0.0234106	0.87	-0.200913	0.0551642
ENSG00000108591	DRG2	7.75	7.25	9.41	13.89	0.94	0.333337	1.79	0.00111317	1.21	0.275007	0.091171
ENSG00000151914	DST	14.48	20.37	22.76	22.5	1.41	0.0281183	1.55	0.00135318	1.57	0.650765	0.0364305	0.0443088
ENSG00000125868	DSTN	108.27	96.87	89.92	105.87	0.89	0.0817706	0.98	0.367141	0.83	-0.268817	0.0178622
ENSG00000129480	DTD2	6	6.11	3.54	3.15	1.02	0.461199	0.52	0.0842512	0.59	-0.761213	0.00811094	0.027924
ENSG00000047579	DTNBP1	21.78	20.79	19.08	15.73	0.95	0.387673	0.72	0.130498	0.88	-0.184425	0.229082
ENSG00000104047	DTWD1	12.18	11.23	9.94	7.64	0.92	0.286371	0.63	0.104769	0.82	-0.286304	0.11566
ENSG00000169570	DTWD2	2.1	2.99	2.45	2.29	1.42	0.0815238	1.09	0.393348	1.16	0.214125	0.288487
ENSG00000091073	DTX2	113.48	78.07	138.89	236.18	0.69	0.0382198	2.08	0.0222369	1.22	0.286881	0.176357
ENSG00000163840	DTX3L	249.75	223.67	194.71	177.34	0.9	0.204102	0.71	0.012062	0.78	-0.358454	0.0477094
ENSG00000110042	DTX4	17.01	13.5	56.98	63.32	0.79	0.229088	3.72	0.00348622	3.35	1.74416	0.00594553
ENSG00000169718	DUS1L	77.67	77.05	89.7	136.98	0.99	0.469922	1.76	0.00625804	1.15	0.201634	0.00577352
ENSG00000167264	DUS2	5.72	4.89	6.59	6.87	0.86	0.320459	1.2	0.316709	1.15	0.201634	0.285947
ENSG00000141994	DUS3L	9.26	11.86	16.81	17.12	1.28	0.0269456	1.85	0.00784919	1.82	0.863938	0.00345611
ENSG00000105865	DUS4L	17.2	19.45	17.97	8.43	1.13	0.135045	0.49	0.0753413	1.04	0.0565835	0.300351
ENSG00000120129	DUSP1	1.29	1.04	2.75	2.6	0.81	0.261733	2.01	0.0624215	2.12	1.08406	0.0675854
ENSG00000081721	DUSP12	22.74	23.63	21.97	10.11	1.04	0.397952	0.44	0.140004	0.97	-0.0439433	0.224823
ENSG00000111266	DUSP16	1.43	1.4	4.83	4.62	0.98	0.472009	3.23	0.0122154	3.38	1.75702	0.00276873
ENSG00000162999	DUSP19	5.86	4.77	3.66	5.33	0.81	0.203902	0.91	0.432938	0.62	-0.68966	0.134493
ENSG00000158050	DUSP2	13.75	16.42	25.48	12.78	1.19	0.359374	0.93	0.464081	1.85	0.887525	0.0378941	0.0444885
ENSG00000188542	DUSP28	6.88	4.72	5.17	5.65	0.69	0.0820302	0.82	0.284312	0.75	-0.415037	0.209185
ENSG00000164086	DUSP7	62.55	78.19	55.18	21.04	1.25	0.339009	0.34	0.044755	0.88	-0.184425	0.282511
ENSG00000107404	DVL1	42.05	37.83	40.8	45.02	0.9	0.255572	1.07	0.308501	0.97	-0.0439433	0.391164
ENSG00000004975	DVL2	22.96	22.73	19.98	24.93	0.99	0.469021	1.09	0.334676	0.87	-0.200913	0.145499
ENSG00000161202	DVL3	73.92	65.68	59.62	52.06	0.89	0.0462612	0.7	0.00402596	0.81	-0.304006	0.0164814
ENSG00000204348	DXO	10.23	8.53	10.56	13.62	0.83	0.100053	1.33	0.020718	1.03	0.0426443	0.405336
ENSG00000141627	DYM	19.51	20.72	22.75	20.12	1.06	0.233241	1.03	0.425058	1.17	0.226509	0.0661637
ENSG00000197102	DYNC1H1	1334.22	1185.87	1086.26	1414.15	0.89	0.156809	1.06	0.386838	0.81	-0.304006	0.155051
ENSG00000077380	DYNC1I2	188.67	229.45	184.91	161.3	1.22	0.186865	0.85	0.094558	0.98	-0.0291463	0.471782
ENSG00000264364	DYNLL2	83.27	74.17	68.62	94.9	0.89	0.236871	1.14	0.317638	0.82	-0.286304	0.0482265
ENSG00000146425	DYNLT1	33.23	41.37	36.58	11.52	1.24	0.0868576	0.35	0.0949703	1.1	0.137504	0.207619
ENSG00000165169	DYNLT3	15.78	14.82	15.76	13.06	0.94	0.376375	0.83	0.28121			0.491527
ENSG00000105204	DYRK1B	0.92	1.04	2.11	5.88	1.13	0.405654	6.38	0.0248258	2.29	1.19535	0.0697921
ENSG00000127334	DYRK2	29.49	33.97	32.14	26.51	1.15	0.102819	0.9	0.281847	1.09	0.124328	0.0804243
ENSG00000165185	KIAA1958	10.01	9.99	9.58	6.92		0.497069	0.69	0.0891035	0.96	-0.0588937	0.373112
ENSG00000146576	C7orf26	35.08	29.57	34.02	39.53	0.84	0.0766495	1.13	0.12255	0.97	-0.0439433	0.412986
ENSG00000174928	C3orf33	1.86	2.94	1.83	1.87	1.58	0.0395235	1.01	0.248058	0.98	-0.0291463	0.461904
ENSG00000167967	E4F1	30.72	31.51	26.87	27.93	1.03	0.414932	0.91	0.345304	0.87	-0.200913	0.253868
ENSG00000129518	EAPP	21.92	25.75	26.48	24	1.17	0.00767831	1.09	0.299276	1.21	0.275007	0.0966366
ENSG00000103356	EARS2	15.75	14.78	13.22	18.28	0.94	0.333677	1.16	0.191389	0.84	-0.251539	0.101423
ENSG00000122882	ECD	8.59	6.63	5.43	5.41	0.77	0.0665751	0.63	0.08886	0.63	-0.666576	0.108159
ENSG00000117298	ECE1	25.68	16.56	54.38	58.25	0.64	0.0928396	2.27	0.0484669	2.12	1.08406	0.0371831
ENSG00000121310	ECHDC2	63.03	55.14	65.55	76.7	0.87	0.12288	1.22	0.143673	1.04	0.0565835	0.383955
ENSG00000127884	ECHS1	121.99	95.03	112.54	205.15	0.78	0.0309809	1.68	0.0294605	0.92	-0.120294	0.182623
ENSG00000167969	ECI1	11.24	7.91	8.99	11.78	0.7	0.0546639	1.05	0.308639	0.8	-0.321928	0.28292
ENSG00000143369	ECM1	21.63	22.29	20.62	21.09	1.03	0.427062	0.97	0.457427	0.95	-0.0740006	0.418436
ENSG00000136813	ECPAS	145.87	200.07	107.5	53.23	1.37	0.101099	0.36	0.0323202	0.74	-0.434403	0.0183903
ENSG00000130159	ECSIT	15.26	12.58	14.59	20.59	0.82	0.149803	1.35	0.0675694	0.96	-0.0588937	0.34547
ENSG00000179151	EDC3	12.31	10.19	13.52	14.94	0.83	0.113805	1.21	0.101418	1.1	0.137504	0.314614
ENSG00000134109	EDEM1	6.22	10.55	7.85	5.23	1.69	0.0582224	0.84	0.320503	1.26	0.333424	0.222867
ENSG00000088298	EDEM2	4.22	4.07	3.02	1.39	0.96	0.428314	0.33	0.0408675	0.72	-0.473931	0.0974189
ENSG00000107223	EDF1	233.59	264.15	237.66	235.83	1.13	0.0685078	1.01	0.4804	1.02	0.0285692	0.445267
ENSG00000102189	EEA1	26.88	40.8	25.67	16.4	1.52	0.0174007	0.61	0.0152721	0.95	-0.0740006	0.333494
ENSG00000150456	EEF1AKMT1	67.07	68.06	62.04	41.27	1.01	0.460453	0.62	0.0464415	0.92	-0.120294	0.30388
ENSG00000124802	EEF1E1	11.03	11.89	8.56	4.85	1.08	0.341227	0.44	0.122842	0.78	-0.358454	0.0208122	0.0364691
ENSG00000103319	EEF2K	76.21	73.91	55.37	60.18	0.97	0.259194	0.79	0.0583922	0.73	-0.454032	0.000647426	0.0164638
ENSG00000118894	EEF2KMT	12.47	12.91	9.87	8.6	1.04	0.429375	0.69	0.127108	0.79	-0.340075	0.0133093	0.0316418
ENSG00000132394	EEFSEC	2.03	2.08	2.27	3.03	1.03	0.473504	1.5	0.144251	1.12	0.163499	0.363196
ENSG00000122547	EEPD1	107.21	114.61	64.63	56.98	1.07	0.347858	0.53	0.0230529	0.6	-0.736966	0.000146287
ENSG00000159658	EFCAB14	73.65	77.62	72.06	40.92	1.05	0.379578	0.56	0.0429456	0.98	-0.0291463	0.399606
ENSG00000172638	EFEMP2	5.68	4.97	5.92	10.36	0.87	0.383928	1.82	0.0748619	1.04	0.0565835	0.454401
ENSG00000142634	EFHD2	132.34	134.57	153.47	151.77	1.02	0.453024	1.15	0.287813	1.16	0.214125	0.0660323
ENSG00000090776	EFNB1	10.78	11.45	8.01	5.02	1.06	0.3843	0.47	0.0428625	0.74	-0.434403	0.137217
ENSG00000125266	EFNB2	3.84	1.8	5.91	8.3	0.47	0.0824874	2.16	0.0227032	1.54	0.62293	0.0698657
ENSG00000132294	EFR3A	87.9	105.37	93.76	83.2	1.2	0.0777067	0.95	0.252821	1.07	0.0976108	0.267274
ENSG00000108883	EFTUD2	105.02	92.23	92.24	117.77	0.88	0.0647734	1.12	0.14881	0.88	-0.184425	0.0813109
ENSG00000146648	EGFR	1.28	1.81	1.36	1.11	1.41	0.254963	0.86	0.433383	1.06	0.0840643	0.436309
ENSG00000120738	EGR1	7.27	5.36	5.41	3.76	0.74	0.265589	0.52	0.0544067	0.74	-0.434403	0.0860546
ENSG00000115504	EHBP1	6.47	8.35	7.31	6.43	1.29	0.0946439	0.99	0.470653	1.13	0.176323	0.327234
ENSG00000173442	EHBP1L1	52.46	48.25	73.36	141.61	0.92	0.257621	2.7	0.00021091	1.4	0.485427	0.000610073	0.0164638
ENSG00000110047	EHD1	97.21	71.79	653.57	882.38	0.74	0.0824696	9.08	0.00110539	6.72	2.74846	0.000828957
ENSG00000103966	EHD4	41.81	61.4	40.67	32.43	1.47	0.0182828	0.78	0.0597453	0.97	-0.0439433	0.316834
ENSG00000113790	EHHADH	3.57	3.71	2.88	1.78	1.04	0.418032	0.5	0.041535	0.81	-0.304006	0.2845
ENSG00000149547	EI24	562.52	550.15	589.7	611.97	0.98	0.364445	1.09	0.133473	1.05	0.0703893	0.150456
ENSG00000175376	EIF1AD	14.77	19.92	12.86	5.15	1.35	0.230507	0.35	0.0514206	0.87	-0.200913	0.273918
ENSG00000173674	EIF1AX	103.63	115.51	96.26	67.25	1.11	0.0807676	0.65	0.0202567	0.93	-0.104697	0.0416767	0.0456453
ENSG00000114784	EIF1B	22.59	23.84	22.52	8.82	1.06	0.378925	0.39	0.114124			0.490888
ENSG00000111361	EIF2B1	10.09	12.93	12.12	4.23	1.28	0.0879594	0.42	0.118281	1.2	0.263034	0.0274136
ENSG00000119718	EIF2B2	34.42	23.79	27.44	30.89	0.69	0.00824174	0.9	0.252137	0.8	-0.321928	0.133396
ENSG00000070785	EIF2B3	39.25	36.68	40.29	38.92	0.93	0.319277	0.99	0.449046	1.03	0.0426443	0.382821
ENSG00000115211	EIF2B4	45.74	45.4	48.74	69.73	0.99	0.474222	1.52	0.0321205	1.07	0.0976108	0.211058
ENSG00000143486	EIF2D	30.95	30.81	18.61	6.36	1	0.491998	0.21	0.0620326	0.6	-0.736966	0.102502
ENSG00000125977	EIF2S2	307.94	293.18	262.43	220.15	0.95	0.193516	0.71	0.0175939	0.85	-0.234465	0.0248598
ENSG00000180574	EIF2S3B	5.59	7.23	11.49	21.1	1.29	0.0232646	3.77	0.000237931	2.05	1.03562	0.0137193
ENSG00000107581	EIF3A	130.97	208.61	125.32	137.66	1.59	0.0364919	1.05	0.409838	0.96	-0.0588937	0.45305
ENSG00000100353	EIF3D	832.85	767.76	821.98	811.06	0.92	0.182847	0.97	0.385635	0.99	-0.0144996	0.381705
ENSG00000130811	EIF3G	137.28	142.27	151.56	252.06	1.04	0.3185	1.84	0.0057445	1.1	0.137504	0.0323079
ENSG00000084623	EIF3I	146.13	154.84	139.15	120.71	1.06	0.300011	0.83	0.179607	0.95	-0.0740006	0.386263
ENSG00000104131	EIF3J	188.27	244.37	165.78	124.89	1.3	0.00134138	0.66	0.00506102	0.88	-0.184425	0.039338
ENSG00000149100	EIF3M	93.6	122.43	101.08	41.53	1.31	0.113524	0.44	0.114593	1.08	0.111031	0.272336
ENSG00000141543	EIF4A3	88.27	101.48	62.41	16.02	1.15	0.296976	0.18	0.0392179	0.71	-0.494109	0.0641973
ENSG00000151247	EIF4E	79.98	70.81	77.94	74.73	0.89	0.173967	0.93	0.294242	0.97	-0.0439433	0.249609
ENSG00000135930	EIF4E2	229.58	244.5	224.32	248.51	1.06	0.1586	1.08	0.236285	0.98	-0.0291463	0.415756
ENSG00000163412	EIF4E3	3.97	4.12	3.31	3.84	1.04	0.427195	0.97	0.452548	0.83	-0.268817	0.215363
ENSG00000187840	EIF4EBP1	25.01	26.69	25.81	44.51	1.07	0.362332	1.78	0.00988989	1.03	0.0426443	0.416899
ENSG00000148730	EIF4EBP2	67.39	59.68	60.36	48.59	0.89	0.0940523	0.72	0.0657223	0.9	-0.152003	0.0651424
ENSG00000114867	EIF4G1	488.91	549.84	489.03	583.2	1.12	0.118506	1.19	0.0014304			0.499254
ENSG00000075151	EIF4G3	55.86	78.19	48.43	55.5	1.4	0.000763341	0.99	0.465866	0.87	-0.200913	0.195965
ENSG00000106682	EIF4H	8.17	13.5	6.57	2.44	1.65	0.150204	0.3	0.0792094	0.8	-0.321928	0.182828
ENSG00000100664	EIF5	229.7	252.13	269.58	295.21	1.1	0.0945106	1.29	0.0219843	1.17	0.226509	0.0728974
ENSG00000132507	EIF5A	27.45	29.2	27.18	18.37	1.06	0.293209	0.67	0.149546	0.99	-0.0144996	0.476398
ENSG00000158417	EIF5B	355.35	429.23	335.78	266.88	1.21	0.051288	0.75	0.024091	0.94	-0.0892673	0.361933
ENSG00000141642	ELAC1	6.95	5.59	6.52	4.74	0.8	0.103932	0.68	0.225039	0.94	-0.0892673	0.401115
ENSG00000006744	ELAC2	20.52	17.6	18.27	19.98	0.86	0.0850733	0.97	0.329277	0.89	-0.168123	0.160392
ENSG00000066044	ELAVL1	155.54	120.14	125.08	97.92	0.77	0.00349125	0.63	0.0279193	0.8	-0.321928	0.105617
ENSG00000120690	ELF1	11.77	29.24	15.48	11.82	2.48	0.00281534	1	0.490769	1.32	0.400538	0.190177
ENSG00000102034	ELF4	35.96	34.48	35.37	38.81	0.96	0.356928	1.08	0.188555	0.98	-0.0291463	0.437157
ENSG00000118985	ELL2	17.36	17.14	25.05	19.57	0.99	0.478772	1.13	0.265683	1.44	0.526069	0.0370748
ENSG00000102890	ELMO3	2.68	2.01	2.58	7.01	0.75	0.259027	2.62	0.108529	0.96	-0.0588937	0.480168
ENSG00000115459	ELMOD3	9.29	9.7	9.98	10.87	1.04	0.412202	1.17	0.197539	1.07	0.0976108	0.299905
ENSG00000011007	ELOA	54.93	75.75	85.83	35.67	1.38	0.147617	0.65	0.171817	1.56	0.641546	0.0182465	0.0346589
ENSG00000103363	ELOB	180.56	205.71	182.71	178.93	1.14	0.0841556	0.99	0.469471	1.01	0.0143553	0.35452
ENSG00000130165	ELOF1	36.89	32.01	33.63	40.49	0.87	0.102091	1.1	0.140495	0.91	-0.136062	0.178007
ENSG00000012660	ELOVL5	143.23	150.57	148.96	152.47	1.05	0.372624	1.06	0.305913	1.04	0.0565835	0.246086
ENSG00000070061	ELP1	20.77	17.74	13.89	8.63	0.85	0.155455	0.42	0.0994886	0.67	-0.577767	0.0350894
ENSG00000134759	ELP2	59.8	56.63	55.52	72.68	0.95	0.277353	1.22	0.0771518	0.93	-0.104697	0.307155
ENSG00000134014	ELP3	34.42	34.18	31.71	35.07	0.99	0.475815	1.02	0.428932	0.92	-0.120294	0.190027
ENSG00000170291	ELP5	9.63	10.84	8.22	3.26	1.13	0.271993	0.34	0.0464371	0.85	-0.234465	0.251149
ENSG00000163832	ELP6	24.53	20.24	19.61	29.62	0.83	0.102797	1.21	0.197168	0.8	-0.321928	0.0481766	0.0489066
ENSG00000161671	EMC10	301.45	267.59	367.17	592.71	0.89	0.203056	1.97	0.0119359	1.22	0.286881	0.0180632
ENSG00000125037	EMC3	84.9	77.71	91.27	104.19	0.92	0.170001	1.23	0.0814769	1.07	0.0976108	0.0434437
ENSG00000127774	EMC6	105.58	99.52	93.4	76	0.94	0.131272	0.72	0.0874206	0.88	-0.184425	0.168304
ENSG00000134153	EMC7	44.68	48.53	39.86	24.1	1.09	0.370623	0.54	0.105631	0.89	-0.168123	0.229321
ENSG00000131148	EMC8	72.24	72.34	67.67	50.87	1	0.489715	0.7	0.0375813	0.94	-0.0892673	0.290193
ENSG00000102119	EMD	1.87	1.22	1.24	1.42	0.66	0.0813607	0.76	0.245648	0.66	-0.599462	0.10446
ENSG00000149499	EML3	15.71	10.23	17.16	26.45	0.65	0.00875629	1.68	0.000366065	1.09	0.124328	0.258063
ENSG00000143924	EML4	141.58	202.61	102.33	29.97	1.43	0.147081	0.21	0.0226013	0.72	-0.473931	0.0370025
ENSG00000134531	EMP1	107.94	97.63	69.56	24.19	0.9	0.399586	0.22	0.0185918	0.64	-0.643856	0.0294451
ENSG00000213853	EMP2	6.17	6.09	10.06	13.58	0.99	0.485839	2.2	0.0122975	1.63	0.704872	0.0286441
ENSG00000142227	EMP3	33.11	39.27	48.68	51.9	1.19	0.237472	1.57	0.0955256	1.47	0.555816	0.0311556	0.0422089
ENSG00000158636	EMSY	8.29	9.26	8.97	8.63	1.12	0.283059	1.04	0.415672	1.08	0.111031	0.382402
ENSG00000171617	ENC1	7.54	9.07	4.51	1.95	1.2	0.257636	0.26	0.0261497	0.6	-0.736966	0.01964
ENSG00000149218	ENDOD1	16.56	16.01	12.93	18.38	0.97	0.410631	1.11	0.282213	0.78	-0.358454	0.00852778
ENSG00000173818	ENDOV	18.79	14.88	15.52	20.4	0.79	0.125011	1.09	0.305535	0.83	-0.268817	0.183855
ENSG00000074800	ENO1	1202.61	1173.5	1175.06	1133.52	0.98	0.391022	0.94	0.367364	0.98	-0.0291463	0.35029
ENSG00000108515	ENO3	1.28	1.05	0.95	1.68	0.82	0.253313	1.31	0.152766	0.74	-0.434403	0.0730889
ENSG00000145293	ENOPH1	32.67	30.93	27.99	28.93	0.95	0.215576	0.89	0.291097	0.86	-0.217591	0.0632211
ENSG00000165675	ENOX2	40.31	51.35	34.38	20.62	1.27	0.157454	0.51	0.0169382	0.85	-0.234465	0.0484996
ENSG00000001561	ENPP4	16.04	13.5	13.15	10.13	0.84	0.206757	0.63	0.0377048	0.82	-0.286304	0.182946
ENSG00000138185	ENTPD1	1.33	2.21	1.47	1.04	1.65	0.122093	0.78	0.341496	1.1	0.137504	0.423167
ENSG00000163378	EOGT	8.07	4.83	7.88	8.89	0.6	0.0194522	1.1	0.326914	0.98	-0.0291463	0.471262
ENSG00000100393	EP300	37.46	44.99	40.95	50.23	1.2	0.0128762	1.34	0.0582058	1.09	0.124328	0.304094
ENSG00000183495	EP400	68.63	84.63	65.07	62.85	1.23	0.050264	0.92	0.262929	0.95	-0.0740006	0.35481
ENSG00000079819	EPB41L2	68.34	98.92	91.21	34.5	1.45	0.161103	0.5	0.0241015	1.33	0.411426	0.0153201	0.0325974
ENSG00000082397	EPB41L3	6.43	8.97	12.14	17.77	1.4	0.177069	2.76	0.00298847	1.89	0.918386	0.0203409	0.0362984
ENSG00000135999	EPC2	38.21	36.27	30.21	21.86	0.95	0.29519	0.57	0.0165816	0.79	-0.340075	0.086538
ENSG00000152223	EPG5	7.36	8.81	9.32	13.6	1.2	0.130203	1.85	0.0642184	1.27	0.344828	0.0253634
ENSG00000135333	EPHA7	1.01	1.35	0.94	1.76	1.34	0.274991	1.75	0.316041	0.93	-0.104697	0.395895
ENSG00000133216	EPHB2	1.8	1.6	1.47	1.75	0.89	0.383198	0.97	0.44624	0.81	-0.304006	0.178195
ENSG00000196411	EPHB4	3.38	3.39	2.69	1.08		0.498142	0.32	0.00210093	0.8	-0.321928	0.217466
ENSG00000143819	EPHX1	3.39	2.65	4.26	7.66	0.78	0.252679	2.26	0.00696264	1.26	0.333424	0.222762
ENSG00000112425	EPM2A	2.93	3.08	2.57	1.74	1.05	0.433333	0.59	0.0532818	0.88	-0.184425	0.402767
ENSG00000178567	EPM2AIP1	218.83	196.1	223.09	245.08	0.9	0.253947	1.12	0.285526	1.02	0.0285692	0.362573
ENSG00000072134	EPN2	7.64	6.06	6.46	7.46	0.79	0.109691	0.98	0.457095	0.85	-0.234465	0.159252
ENSG00000273604	EPOP	4.39	4.07	11.47	6.62	0.93	0.303778	1.51	0.270999	2.61	1.38405	0.00548476
ENSG00000136628	EPRS	120.2	200.58	151.15	136.86	1.67	0.00448385	1.14	0.230879	1.26	0.333424	0.100387
ENSG00000085832	EPS15	27.46	26.83	24.37	29.62	0.98	0.434589	1.08	0.301478	0.89	-0.168123	0.0829927
ENSG00000151491	EPS8	8.92	13.19	10.82	9.42	1.48	0.0293469	1.06	0.378247	1.21	0.275007	0.235364
ENSG00000132591	ERAL1	5.93	6.96	7.73	10.11	1.17	0.183929	1.71	0.103134	1.3	0.378512	0.0221235
ENSG00000112851	ERBIN	41.69	51.62	62.06	47.23	1.24	0.12898	1.13	0.262375	1.49	0.575312	0.0291811	0.0408092
ENSG00000082805	ERC1	10.91	9.64	8.04	7.75	0.88	0.194994	0.71	0.105463	0.74	-0.434403	0.0392063
ENSG00000012061	ERCC1	49.83	46.72	56.17	58.26	0.94	0.329656	1.17	0.152662	1.13	0.176323	0.0632211
ENSG00000104884	ERCC2	21.1	15.81	19.32	32.34	0.75	0.0506043	1.53	0.0152086	0.92	-0.120294	0.271451
ENSG00000163161	ERCC3	91.13	83.41	76.64	51.75	0.92	0.206479	0.57	0.008198	0.84	-0.251539	0.111165
ENSG00000182150	ERCC6L2	14.96	18.96	14.03	12.27	1.27	0.0300793	0.82	0.0806104	0.94	-0.0892673	0.360657
ENSG00000049167	ERCC8	10.33	9.55	11.71	12.42	0.92	0.338154	1.2	0.309843	1.13	0.176323	0.270368
ENSG00000105722	ERF	68.21	68.16	89.85	111.54		0.49881	1.64	0.0478899	1.32	0.400538	0.0754036
ENSG00000133935	ERG28	50.94	52.63	37.27	26.12	1.03	0.416751	0.51	0.0639668	0.73	-0.454032	0.0023306	0.020359
ENSG00000113719	ERGIC1	99.79	113.85	91.59	66.09	1.14	0.282259	0.66	0.0205631	0.92	-0.120294	0.283783
ENSG00000125991	ERGIC3	91.18	82.73	97.61	120.74	0.91	0.134184	1.32	0.0152973	1.07	0.0976108	0.366539
ENSG00000100632	ERH	554.02	548.9	533.14	507.89	0.99	0.439756	0.92	0.209903	0.96	-0.0588937	0.242782
ENSG00000117419	ERI3	9.19	7.98	9.96	22.27	0.87	0.237304	2.42	0.0284485	1.08	0.111031	0.36008
ENSG00000107566	ERLIN1	13.16	12.52	8.69	2.94	0.95	0.432604	0.22	0.0676985	0.66	-0.599462	0.0335093
ENSG00000147475	ERLIN2	134.49	144.59	117.39	120.24	1.08	0.155168	0.89	0.167516	0.87	-0.200913	0.00837991	0.0282791
ENSG00000178607	ERN1	44.45	46.45	42.16	31.4	1.04	0.419944	0.71	0.0976778	0.95	-0.0740006	0.315909
ENSG00000197930	ERO1A	29.26	28.99	26.19	25.78	0.99	0.465916	0.88	0.0671549	0.89	-0.168123	0.0426715	0.046055
ENSG00000086619	ERO1B	22.62	24.01	25.4	30.91	1.06	0.370834	1.37	0.138421	1.12	0.163499	0.201348
ENSG00000023318	ERP44	51.35	65.95	50.02	30	1.28	0.0294864	0.58	0.0422857	0.97	-0.0439433	0.381956
ENSG00000141446	ESCO1	9.81	11.78	7.17	6.68	1.2	0.0323825	0.68	0.0699821	0.73	-0.454032	0.129892
ENSG00000089048	ESF1	27.94	41.97	29.34	30.41	1.5	0.000514132	1.09	0.193955	1.05	0.0703893	0.398154
ENSG00000100056	ESS2	10.61	10.31	11.55	20.78	0.97	0.414691	1.96	0.00320083	1.09	0.124328	0.264921
ENSG00000139160	ETFBKMT	2.14	1.9	2.25	1.93	0.89	0.396962	0.9	0.413817	1.05	0.0703893	0.403957
ENSG00000171503	ETFDH	7.56	9.8	8.75	7.21	1.3	0.0658404	0.95	0.273615	1.16	0.214125	0.238017
ENSG00000205707	ETFRF1	9.12	10.94	11.12	10.53	1.2	0.146041	1.15	0.33963	1.22	0.286881	0.187518
ENSG00000105755	ETHE1	85.75	79.02	118.51	98.21	0.92	0.337225	1.15	0.231491	1.38	0.464668	4.16073e-05
ENSG00000134954	ETS1	297.66	313.41	207.62	126.67	1.05	0.391888	0.43	0.0217398	0.7	-0.514573	0.00546815
ENSG00000117036	ETV3	6.6	13.88	15.18	8.22	2.1	0.110044	1.25	0.34518	2.3	1.20163	0.0394706	0.0446771
ENSG00000067208	EVI5	21.27	19.59	24.24	20.57	0.92	0.219623	0.97	0.436764	1.14	0.189034	0.207567
ENSG00000081177	EXD2	1.65	2.09	1.86	2.17	1.26	0.260295	1.31	0.311286	1.12	0.163499	0.3858
ENSG00000180104	EXOC3	108.05	101.42	91.04	111.38	0.94	0.32147	1.03	0.41408	0.84	-0.251539	0.0897068
ENSG00000283632	EXOC3L2	1.75	1.55	3.71	2.05	0.89	0.388569	1.17	0.359573	2.13	1.09085	0.0325817
ENSG00000131558	EXOC4	63.12	55.92	59.84	70.13	0.89	0.175871	1.11	0.185048	0.95	-0.0740006	0.329249
ENSG00000138190	EXOC6	3.88	3.56	3.63	3.37	0.92	0.338491	0.87	0.30094	0.94	-0.0892673	0.407254
ENSG00000171311	EXOSC1	13.31	11.12	13.52	15.79	0.83	0.0968732	1.19	0.187917	1.02	0.0285692	0.46278
ENSG00000171824	EXOSC10	52.74	48.45	45.05	37.49	0.92	0.183678	0.71	0.0714617	0.85	-0.234465	0.117419
ENSG00000130713	EXOSC2	25.95	28.04	28.28	33.44	1.08	0.36917	1.29	0.0656517	1.09	0.124328	0.294845
ENSG00000178896	EXOSC4	70.32	59.51	66.52	103.26	0.85	0.0910086	1.47	0.000920004	0.95	-0.0740006	0.105107
ENSG00000077348	EXOSC5	16.83	14.42	16.66	21.81	0.86	0.163063	1.3	0.162689	0.99	-0.0144996	0.475416
ENSG00000123737	EXOSC9	16.39	19.42	14.29	12.78	1.18	0.107048	0.78	0.181585	0.87	-0.200913	0.160525
ENSG00000151348	EXT2	24.26	24.71	24.18	12.89	1.02	0.456337	0.53	0.109173	1	0	0.494091
ENSG00000162694	EXTL2	8.16	7.45	7.72	9.9	0.91	0.298683	1.21	0.272703	0.95	-0.0740006	0.365614
ENSG00000108799	EZH1	24.16	20.98	27.22	35.61	0.87	0.153246	1.47	0.0251008	1.13	0.176323	0.152915
ENSG00000106462	EZH2	14.46	17.19	17.47	22.71	1.19	0.116987	1.57	0.0262711	1.21	0.275007	0.188173
ENSG00000158769	F11R	113.57	90.79	112.73	120.35	0.8	0.156088	1.06	0.284265	0.99	-0.0144996	0.386856
ENSG00000185010	F8	7.11	6.17	7.47	7.39	0.87	0.250061	1.04	0.459522	1.05	0.0703893	0.393263
ENSG00000117480	FAAH	1.69	0.98	2.47	4.56	0.58	0.127929	2.69	0.0373567	1.46	0.545968	0.202269
ENSG00000170323	FABP4	2944.17	3546.32	2457.76	1425.5	1.2	0.305108	0.48	0.078512	0.83	-0.268817	0.090195
ENSG00000164687	FABP5	586.76	1024	312.27	214.35	1.75	0.0805834	0.37	0.0177908	0.53	-0.915936	0.00745551
ENSG00000221968	FADS3	65.81	57.5	60.81	70.99	0.87	0.18959	1.08	0.31826	0.92	-0.120294	0.220885
ENSG00000185104	FAF1	34.66	34.04	33.33	27.15	0.98	0.399274	0.78	0.26649	0.96	-0.0588937	0.330119
ENSG00000115042	FAHD2A	6.23	5.07	6.34	8.98	0.81	0.184404	1.44	0.0672198	1.02	0.0285692	0.471906
ENSG00000167106	FAM102A	24.76	18.81	17.65	16.76	0.76	0.0495081	0.68	0.0511276	0.71	-0.494109	0.0871624
ENSG00000182518	FAM104B	15.43	12.82	17.03	13.17	0.83	0.0935754	0.85	0.217189	1.1	0.137504	0.132326
ENSG00000166801	FAM111A	91.67	85.65	88.48	119.17	0.93	0.309108	1.3	0.0962593	0.97	-0.0439433	0.316914
ENSG00000197712	FAM114A1	14.9	16.12	17.54	24.37	1.08	0.327568	1.63	0.0596438	1.18	0.238787	0.225388
ENSG00000121104	FAM117A	8.24	7.32	8.63	3.82	0.89	0.242298	0.46	0.0499801	1.05	0.0703893	0.403016
ENSG00000138439	FAM117B	2.48	2.45	1.7	0.95	0.99	0.484437	0.38	0.0410747	0.69	-0.535332	0.128068
ENSG00000048828	FAM120A	54.58	93.23	55.08	27.31	1.71	0.00347268	0.5	0.0564248	1.01	0.0143553	0.479334
ENSG00000156504	FAM122B	49.22	38.67	46.43	61.94	0.79	0.0179071	1.26	0.0495721	0.94	-0.0892673	0.202066
ENSG00000135842	FAM129A	96.45	124.68	111.54	96.46	1.29	0.0129911		0.499496	1.16	0.214125	0.0752885
ENSG00000234545	FAM133B	18.01	21.52	16.23	17.57	1.2	0.056407	0.98	0.42995	0.9	-0.152003	0.352878
ENSG00000031003	FAM13B	15.69	21.3	20.14	22.44	1.36	0.0229077	1.43	0.00191571	1.28	0.356144	0.0487452	0.0491803
ENSG00000138286	FAM149B1	2.68	1.76	1.29	1.15	0.66	0.0691563	0.43	0.0151469	0.48	-1.05889	0.0472423	0.0484329
ENSG00000152380	FAM151B	0.96	0.74	1.35	1.41	0.76	0.308484	1.46	0.21532	1.4	0.485427	0.15417
ENSG00000051009	FAM160A2	78.01	60.21	56.57	52.39	0.77	0.0905315	0.67	0.055524	0.73	-0.454032	0.0388848	0.0446388
ENSG00000151553	FAM160B1	2.45	3.11	2.83	2.2	1.27	0.160057	0.9	0.414561	1.16	0.214125	0.26253
ENSG00000158863	FAM160B2	32.51	30.15	40.8	55.83	0.93	0.368507	1.72	0.0535684	1.25	0.321928	0.0821109
ENSG00000114023	FAM162A	34.33	39.9	34.84	23.29	1.16	0.141456	0.68	0.115628	1.01	0.0143553	0.456768
ENSG00000054965	FAM168A	9.1	9.93	6.83	5.33	1.09	0.333508	0.59	0.105755	0.75	-0.415037	0.122727
ENSG00000144369	FAM171B	1.63	2.09	2.16	0.59	1.28	0.242966	0.36	0.0158378	1.33	0.411426	0.398303
ENSG00000113391	FAM172A	15.42	19.12	15.97	11.36	1.24	0.0827413	0.74	0.0897055	1.04	0.0565835	0.409562
ENSG00000103254	FAM173A	28.26	21.13	24.75	39.35	0.75	0.0433682	1.39	0.0182942	0.88	-0.184425	0.164379
ENSG00000185442	FAM174B	8.87	6.34	6.98	4.82	0.71	0.0497859	0.54	0.00248331	0.79	-0.340075	0.109304
ENSG00000172775	FAM192A	70.95	68.8	64.47	69.61	0.97	0.245501	0.98	0.339408	0.91	-0.136062	0.120012
ENSG00000125386	FAM193A	17.85	19.73	19.67	20.82	1.11	0.276522	1.17	0.201186	1.1	0.137504	0.255585
ENSG00000146067	FAM193B	11.75	11.71	7.95	6.73	1	0.494305	0.57	0.109293	0.68	-0.556393	0.0994278
ENSG00000165669	FAM204A	22.62	27.76	16.99	13.45	1.23	0.0235844	0.59	0.00821684	0.75	-0.415037	0.0175291
ENSG00000163946	FAM208A	65.59	76.06	63.05	62.17	1.16	0.139981	0.95	0.318821	0.96	-0.0588937	0.375467
ENSG00000108021	FAM208B	7.48	9.93	9.84	10.52	1.33	0.0186746	1.41	0.0833346	1.32	0.400538	0.0654789
ENSG00000116199	FAM20B	21.78	26.02	22.94	11.45	1.19	0.200461	0.53	0.0573056	1.05	0.0703893	0.367103
ENSG00000177150	FAM210A	13.9	14.89	11.76	15.06	1.07	0.23291	1.08	0.303025	0.85	-0.234465	0.111224
ENSG00000124098	FAM210B	47.52	41.86	40.93	51.68	0.88	0.104373	1.09	0.298872	0.86	-0.217591	0.0192684	0.0353774
ENSG00000122378	FAM213A	45.79	36.43	37.11	54.92	0.8	0.0910081	1.2	0.279577	0.81	-0.304006	0.0684154
ENSG00000157870	FAM213B	1.96	1.9	0.97	1.73	0.97	0.478675	0.88	0.385543	0.49	-1.02915	0.220667
ENSG00000047346	FAM214A	5.88	5.9	4.44	5.39	1	0.492555	0.92	0.411893	0.75	-0.415037	0.184847
ENSG00000178397	FAM220A	6.62	5.82	5.86	4.19	0.88	0.312663	0.63	0.10627	0.89	-0.168123	0.378132
ENSG00000139438	FAM222A	1.41	1.18	0.78	0.82	0.84	0.317853	0.58	0.144856	0.55	-0.862496	0.135785
ENSG00000184949	FAM227A	1.62	1.48	1.11	2.28	0.92	0.39067	1.41	0.141576	0.69	-0.535332	0.0766067
ENSG00000167930	FAM234A	28.1	30.7	29.28	45.28	1.09	0.291752	1.61	0.0114237	1.04	0.0565835	0.283899
ENSG00000084444	FAM234B	5.43	5.39	5.39	4.25	0.99	0.49095	0.78	0.196714	0.99	-0.0144996	0.484018
ENSG00000174749	FAM241A	3.68	3.31	5.07	5.1	0.9	0.353077	1.39	0.113246	1.38	0.464668	0.0268878
ENSG00000105058	FAM32A	373.85	317.3	261.92	319.05	0.85	0.0262036	0.85	0.0163581	0.7	-0.514573	0.0467101
ENSG00000071889	FAM3A	26.92	23.83	24.42	35.92	0.89	0.187376	1.33	0.001053	0.91	-0.136062	0.23844
ENSG00000197872	FAM49A	22.25	15.85	46.02	54.75	0.71	0.152732	2.46	0.000622617	2.07	1.04963	0.00126778	0.0179683
ENSG00000153310	FAM49B	605.15	539.97	484.18	299.9	0.89	0.104672	0.5	0.0226854	0.8	-0.321928	0.0759532
ENSG00000174137	FAM53A	1.35	0.81	0.89	0.76	0.6	0.0924824	0.56	0.236129	0.66	-0.599462	0.0702917
ENSG00000120709	FAM53C	65.19	52.17	62.31	54.43	0.8	0.0146643	0.83	0.0965252	0.96	-0.0588937	0.360746
ENSG00000182118	FAM89A	15.72	21.17	12.63	10.26	1.35	0.0370337	0.65	0.0323425	0.8	-0.321928	0.0417256	0.0456453
ENSG00000137414	FAM8A1	4.75	4.67	3.4	3.46	0.98	0.471249	0.73	0.119952	0.72	-0.473931	0.122473
ENSG00000176853	FAM91A1	59.37	62.35	56	41.51	1.05	0.397626	0.7	0.0698136	0.94	-0.0892673	0.360586
ENSG00000188343	FAM92A	5.15	7.48	4.6	5.21	1.45	0.11668	1.01	0.470375	0.89	-0.168123	0.344263
ENSG00000171262	FAM98B	13.87	17.83	14.47	11.57	1.29	0.0486295	0.83	0.297035	1.04	0.0565835	0.104982
ENSG00000158169	FANCC	1.88	2.49	2.45	2.73	1.32	0.0909667	1.45	0.0297328	1.3	0.378512	0.137636
ENSG00000112039	FANCE	28.43	24.06	17.34	15.15	0.85	0.206351	0.53	0.0249695	0.61	-0.713119	0.0226883	0.0380029
ENSG00000183161	FANCF	7.62	7.72	5.87	6.98	1.01	0.466474	0.92	0.334204	0.77	-0.37707	0.0168513	0.033657
ENSG00000187790	FANCM	2.48	3	1.62	1.81	1.21	0.320459	0.73	0.276167	0.65	-0.621488	0.168006
ENSG00000197601	FAR1	83.34	87.5	54.73	30.09	1.05	0.409711	0.36	0.0210734	0.66	-0.599462	0.0113942
ENSG00000006607	FARP2	4.69	8.2	8.41	6.56	1.75	0.0803798	1.4	0.065053	1.79	0.83996	0.0149526
ENSG00000145982	FARS2	16.16	13.73	8.47	10.38	0.85	0.0164161	0.64	0.108047	0.52	-0.943416	0.00549441	0.0257689
ENSG00000116120	FARSB	87.92	79.64	82.98	71.31	0.91	0.262339	0.81	0.0987361	0.94	-0.0892673	0.292701
ENSG00000169710	FASN	379.47	318.77	331.34	367.3	0.84	0.102781	0.97	0.395033	0.87	-0.200913	0.0750868
ENSG00000164896	FASTK	283.49	234.83	266.32	316.41	0.83	0.108195	1.12	0.214219	0.94	-0.0892673	0.364212
ENSG00000138399	FASTKD1	30.78	24.45	22.38	23.59	0.79	0.0662994	0.77	0.0677456	0.73	-0.454032	0.0271925
ENSG00000118246	FASTKD2	40.36	39.09	33.04	26.35	0.97	0.409747	0.65	0.0354895	0.82	-0.286304	0.0602465
ENSG00000124279	FASTKD3	1.55	3.98	2.77	1.23	2.57	0.0315818	0.79	0.319799	1.79	0.83996	0.062297
ENSG00000215251	FASTKD5	15.61	14.37	16.15	19.37	0.92	0.299859	1.24	0.0802767	1.03	0.0426443	0.245232
ENSG00000149806	FAU	1529.38	1571.91	1533.47	809.8	1.03	0.346719	0.53	0.0793863	1	0	0.491299
ENSG00000134452	FBH1	13.78	17.24	16.99	9.91	1.25	0.170839	0.72	0.0260578	1.23	0.298658	0.170922
ENSG00000162458	FBLIM1	4.72	4.16	6.13	8.28	0.88	0.387877	1.76	0.10877	1.3	0.378512	0.25161
ENSG00000166147	FBN1	0.48	0.54	0.39	0.45	1.14	0.411321	0.94	0.465584	0.82	-0.286304	0.328115
ENSG00000165140	FBP1	8.14	11.54	9.05	8.83	1.42	0.110393	1.08	0.0714787	1.11	0.15056	0.234397
ENSG00000156860	FBRS	45.55	39.92	76.36	108.74	0.88	0.199098	2.39	0.00439406	1.68	0.748461	0.00404459
ENSG00000112787	FBRSL1	30.15	29.93	27.17	32.03	0.99	0.451766	1.06	0.331138	0.9	-0.152003	0.147814
ENSG00000145743	FBXL17	28.85	26.82	24.76	21.02	0.93	0.297792	0.73	0.0707263	0.86	-0.217591	0.107389
ENSG00000099364	FBXL19	16.21	20.22	15.78	19.98	1.25	0.0596978	1.23	0.171152	0.97	-0.0439433	0.450748
ENSG00000112234	FBXL4	15.98	15.72	9.19	6.72	0.98	0.450095	0.42	0.0207762	0.57	-0.810966	0.00734894	0.0274933
ENSG00000138081	FBXO11	21.94	29.43	18.1	20.14	1.34	0.00420267	0.92	0.34155	0.83	-0.268817	0.232684
ENSG00000135108	FBXO21	16.45	18.63	15.78	13.86	1.13	0.13646	0.84	0.1922	0.96	-0.0588937	0.357168
ENSG00000167196	FBXO22	36.39	34.83	29.93	24.29	0.96	0.333102	0.67	0.0367913	0.82	-0.286304	0.0527155
ENSG00000143756	FBXO28	28.36	33.26	36.62	37.65	1.17	0.0772433	1.33	0.0551497	1.29	0.367371	0.0293907
ENSG00000110429	FBXO3	8.55	9.96	5.59	5.05	1.17	0.23071	0.59	0.141888	0.65	-0.621488	0.122834
ENSG00000118496	FBXO30	21.76	19.57	20.79	15.35	0.9	0.161928	0.71	0.0912538	0.96	-0.0588937	0.349002
ENSG00000103264	FBXO31	22.96	20.08	23.03	20.89	0.87	0.0691521	0.91	0.26609	1	0	0.484748
ENSG00000156804	FBXO32	63.92	52.02	44.91	31.9	0.81	0.204968	0.5	0.0200863	0.7	-0.514573	0.0047948
ENSG00000178974	FBXO34	2.48	3.68	1.6	1.79	1.48	0.0108322	0.72	0.323421	0.65	-0.621488	0.151649
ENSG00000145868	FBXO38	15.64	17.41	14.48	14.49	1.11	0.280655	0.93	0.0183793	0.93	-0.104697	0.302333
ENSG00000177051	FBXO46	61.83	63.02	62.17	26.31	1.02	0.4683	0.43	0.0120559	1.01	0.0143553	0.491233
ENSG00000116663	FBXO6	0.66	0.82	1.08	1.16	1.23	0.336907	1.75	0.164842	1.62	0.695994	0.188256
ENSG00000100225	FBXO7	87.71	77.42	69.28	54.82	0.88	0.118409	0.62	0.0398971	0.79	-0.340075	0.00320677	0.0208561
ENSG00000164117	FBXO8	1.3	2.52	2.16	1.09	1.94	0.0261586	0.84	0.37177	1.66	0.731183	0.0252625
ENSG00000072803	FBXW11	20.34	26.23	23.03	20.63	1.29	0.026834	1.01	0.444281	1.13	0.176323	0.0565944
ENSG00000119402	FBXW2	100.15	93.27	82.03	68.81	0.93	0.175579	0.69	0.0245878	0.82	-0.286304	0.0111232	0.0302503
ENSG00000159069	FBXW5	397.66	314.56	361.14	597.66	0.79	0.0396219	1.5	0.106973	0.91	-0.136062	0.261514
ENSG00000109670	FBXW7	59.29	56.81	56.69	66.91	0.96	0.396099	1.13	0.290288	0.96	-0.0588937	0.385413
ENSG00000158869	FCER1G	364.03	412.59	453.54	372.06	1.13	0.263469	1.02	0.456306	1.25	0.321928	0.00885768	0.0283333
ENSG00000119616	FCF1	77.26	98.08	72.47	58.58	1.27	0.0110954	0.76	0.0415503	0.94	-0.0892673	0.358604
ENSG00000198019	FCGR1B	2.92	2.18	2.23	1.35	0.75	0.308069	0.46	0.076704	0.76	-0.395929	0.365207
ENSG00000157107	FCHO2	2.01	2.98	2.01	1	1.48	0.128664	0.5	0.135482			0.498645
ENSG00000137478	FCHSD2	3.4	4.06	6.81	6.69	1.19	0.209106	1.96	0.0296825	2	1	0.000202317	0.0114556
ENSG00000079459	FDFT1	258.05	257.45	210.5	214.95	1	0.491123	0.83	0.047386	0.82	-0.286304	0.0345943	0.0443088
ENSG00000160752	FDPS	347.41	372.02	426.1	683.64	1.07	0.313537	1.97	0.00524672	1.23	0.298658	0.150258
ENSG00000255561	FDXACB1	9.87	8	8.71	10.31	0.81	0.138537	1.04	0.335678	0.88	-0.184425	0.243893
ENSG00000066926	FECH	16.51	15.23	11.95	7.92	0.92	0.323448	0.48	0.0882866	0.72	-0.473931	0.082456
ENSG00000141965	FEM1A	50.54	41.92	43.17	64.11	0.83	0.0235441	1.27	0.072184	0.85	-0.234465	0.10027
ENSG00000151422	FER	4.54	6.21	6.62	7.98	1.37	0.113173	1.76	0.00212703	1.46	0.545968	0.155479
ENSG00000171055	FEZ2	44.82	46.54	43.38	31.99	1.04	0.351308	0.71	0.105273	0.97	-0.0439433	0.200009
ENSG00000146192	FGD2	5.98	8.47	4.64	5.67	1.42	0.171682	0.95	0.268146	0.78	-0.358454	0.260001
ENSG00000127084	FGD3	37.47	31.02	22.79	34.02	0.83	0.0880121	0.91	0.314518	0.61	-0.713119	0.00151658
ENSG00000139132	FGD4	19.02	21.16	9.04	10.49	1.11	0.384741	0.55	0.103743	0.48	-1.05889	0.00102046
ENSG00000180263	FGD6	9.38	10.98	7.18	8.42	1.17	0.349636	0.9	0.420981	0.77	-0.37707	0.208693
ENSG00000077782	FGFR1	156.72	194.62	134	101.98	1.24	0.102266	0.65	0.0108225	0.86	-0.217591	0.00150283	0.0190963
ENSG00000213066	FGFR1OP	7.91	8.53	8.96	8.55	1.08	0.342752	1.08	0.336439	1.13	0.176323	0.293113
ENSG00000111790	FGFR1OP2	67.15	69.03	59.34	40.12	1.03	0.412052	0.6	0.0738292	0.88	-0.184425	0.142292
ENSG00000127418	FGFRL1	25.57	21.85	21.3	17.13	0.85	0.0590219	0.67	0.0345871	0.83	-0.268817	0.0778556
ENSG00000172456	FGGY	10.27	7.16	8.03	5.29	0.7	0.0676889	0.52	0.0413644	0.78	-0.358454	0.00979253	0.0290116
ENSG00000127951	FGL2	1.13	1.16	0.94	1.31	1.02	0.484494	1.16	0.456286	0.82	-0.286304	0.319551
ENSG00000000938	FGR	288.15	225.35	376.32	505.4	0.78	0.124905	1.75	0.00813577	1.31	0.389567	0.0413682	0.0456453
ENSG00000183386	FHL3	6.55	5.36	5.74	15.76	0.82	0.233702	2.41	0.0139599	0.88	-0.184425	0.367292
ENSG00000172500	FIBP	63.3	55.32	63.08	112.59	0.87	0.127748	1.78	0.0232117	1	0	0.471043
ENSG00000198855	FICD	7	6.61	6.84	2.96	0.94	0.398589	0.42	0.0353561	0.98	-0.0291463	0.451509
ENSG00000168386	FILIP1L	11.32	15.53	11.87	10.62	1.37	0.0938627	0.94	0.413845	1.05	0.0703893	0.428592
ENSG00000179943	FIZ1	9.11	8.31	11.32	15.82	0.91	0.360421	1.74	0.0764767	1.24	0.31034	0.142066
ENSG00000141756	FKBP10	0.97	0.47	0.51	0.57	0.49	0.0756951	0.59	0.130318	0.52	-0.943416	0.0930369
ENSG00000106080	FKBP14	14.48	18.57	16.83	19.18	1.28	0.118393	1.32	0.117975	1.16	0.214125	0.0532852
ENSG00000100442	FKBP3	26.7	28.76	22.47	19.7	1.08	0.267496	0.74	0.0627834	0.84	-0.251539	0.215512
ENSG00000004478	FKBP4	7.63	7.74	8.43	11.06	1.01	0.481523	1.45	0.0480083	1.11	0.15056	0.329849
ENSG00000096060	FKBP5	9.73	16.42	21.61	14.74	1.69	0.0402157	1.52	0.106561	2.22	1.15056	0.00226763
ENSG00000105701	FKBP8	3.11	3.33	2.66	3.58	1.07	0.404255	1.15	0.351689	0.86	-0.217591	0.348852
ENSG00000204315	FKBPL	15.87	13.43	11.45	19.15	0.85	0.229554	1.21	0.273354	0.72	-0.473931	0.122227
ENSG00000106692	FKTN	5.07	8.21	5.24	7.69	1.62	0.0714987	1.52	0.0849498	1.03	0.0426443	0.438107
ENSG00000160688	FLAD1	43.52	38.54	41.08	62.84	0.89	0.178767	1.44	0.0294321	0.94	-0.0892673	0.117444
ENSG00000151702	FLI1	67.13	64.86	54.7	48.21	0.97	0.275065	0.72	0.0665617	0.81	-0.304006	0.0520478
ENSG00000177731	FLII	16.82	16.65	16.51	20.64	0.99	0.468454	1.23	0.234797	0.98	-0.0291463	0.441664
ENSG00000196924	FLNA	192.53	169.34	182.64	279.44	0.88	0.237909	1.45	0.0815787	0.95	-0.0740006	0.308919
ENSG00000185070	FLRT2	11.31	7.42	10.57	12.85	0.66	0.0290553	1.14	0.203606	0.93	-0.104697	0.374702
ENSG00000102755	FLT1	6.71	6.56	9.22	4.44	0.98	0.472177	0.66	0.206127	1.37	0.454176	0.0234054
ENSG00000059122	FLYWCH1	6.4	8.08	7.1	15.93	1.26	0.0503592	2.49	0.00223378	1.11	0.15056	0.283115
ENSG00000164898	FMC1	25.42	20.38	15.11	10.45	0.8	0.0653947	0.41	0.0621404	0.59	-0.761213	0.0023343	0.020359
ENSG00000157827	FMNL2	198.61	179.44	192.6	168.72	0.9	0.194148	0.85	0.196135	0.97	-0.0439433	0.297398
ENSG00000076258	FMO4	1.38	1.24	2.14	0.95	0.9	0.363928	0.69	0.16174	1.55	0.632268	0.161841
ENSG00000102081	FMR1	29.65	31.79	26.25	19.85	1.07	0.1329	0.67	0.0118131	0.89	-0.168123	0.0450142
ENSG00000115414	FN1	27.71	25.49	26.84	21.68	0.92	0.40569	0.78	0.0479944	0.97	-0.0439433	0.390457
ENSG00000141560	FN3KRP	15.07	13.58	13.55	14.99	0.9	0.21411	0.99	0.483839	0.9	-0.152003	0.11148
ENSG00000187239	FNBP1	60.88	62.11	43.7	33.25	1.02	0.424706	0.55	0.00172016	0.72	-0.473931	0.00440461
ENSG00000137942	FNBP1L	1.74	3.36	1.49	1.47	1.93	0.0014775	0.84	0.229739	0.85	-0.234465	0.247203
ENSG00000109920	FNBP4	43.64	55.68	51.73	51.54	1.28	0.0280858	1.18	0.186901	1.19	0.250962	0.148905
ENSG00000102531	FNDC3A	25.97	26.93	19.03	16.13	1.04	0.419161	0.62	0.0498506	0.73	-0.454032	0.0936522
ENSG00000075420	FNDC3B	52.14	69.38	63.09	47.85	1.33	0.0182383	0.92	0.290009	1.21	0.275007	0.0662612
ENSG00000052795	FNIP2	49.78	51.2	48.38	28.13	1.03	0.426425	0.56	0.0300989	0.97	-0.0439433	0.387511
ENSG00000133393	FOPNL	51.59	55.71	39.71	18.03	1.08	0.31641	0.35	0.0679189	0.77	-0.37707	0.00980176	0.0290116
ENSG00000075426	FOSL2	88.29	85.65	222.21	224.16	0.97	0.4174	2.54	0.00340433	2.52	1.33342	0.00769783	0.0277658
ENSG00000141568	FOXK2	36.22	40.72	33.37	26.2	1.12	0.270362	0.72	0.020781	0.92	-0.120294	0.227648
ENSG00000150907	FOXO1	5.43	4.18	3.39	3.4	0.77	0.126584	0.63	0.112871	0.62	-0.68966	0.177563
ENSG00000118689	FOXO3	92.65	101.37	88.19	44.78	1.09	0.269128	0.48	0.00870646	0.95	-0.0740006	0.352702
ENSG00000184481	FOXO4	18.21	13.5	15.02	19	0.74	0.0658451	1.04	0.384308	0.83	-0.268817	0.1384
ENSG00000137166	FOXP4	1.57	1.42	2.97	6.8	0.91	0.37861	4.33	0.00406163	1.89	0.918386	0.121461
ENSG00000136877	FPGS	129.01	105.06	118.43	160.53	0.81	0.0513367	1.24	0.035931	0.92	-0.120294	0.219356
ENSG00000254685	FPGT	7.79	8.94	8.34	7.03	1.15	0.240367	0.9	0.349378	1.07	0.0976108	0.376383
ENSG00000148690	FRA10AC1	11.22	10.31	6.65	8.81	0.92	0.258848	0.79	0.16805	0.59	-0.761213	0.00258615
ENSG00000181274	FRAT2	36.65	31.41	26.39	34.63	0.86	0.094251	0.94	0.150923	0.72	-0.473931	0.000417793	0.0158934
ENSG00000109536	FRG1	109.56	105.51	85.02	63.04	0.96	0.30076	0.58	0.0164483	0.78	-0.358454	0.0127408
ENSG00000151474	FRMD4A	46.19	44.95	35.65	35.64	0.97	0.405194	0.77	0.00642347	0.77	-0.37707	0.0389135
ENSG00000156869	FRRS1	6.3	7.7	4.31	3.47	1.22	0.227879	0.55	0.0769912	0.68	-0.556393	0.0816756
ENSG00000075539	FRYL	62.34	53.09	60.46	48.48	0.85	0.0378422	0.78	0.0317836	0.97	-0.0439433	0.217669
ENSG00000163430	FSTL1	4.16	2.03	3.2	3.11	0.49	0.011011	0.75	0.0456026	0.77	-0.37707	0.0356042
ENSG00000087086	FTL	2945.41	3656.16	3483.73	2216.95	1.24	0.156333	0.75	0.197721	1.18	0.238787	0.0241486
ENSG00000140718	FTO	13.87	10.36	13.69	9.12	0.75	0.0525621	0.66	0.108837	0.99	-0.0144996	0.465951
ENSG00000068438	FTSJ1	24.94	25.14	25.36	25.95	1.01	0.474189	1.04	0.41654	1.02	0.0285692	0.396396
ENSG00000162613	FUBP1	120.94	116.36	98.5	96.59	0.96	0.381718	0.8	0.0298887	0.81	-0.304006	0.0673247
ENSG00000107164	FUBP3	135.38	109.67	94.34	66.98	0.81	0.0340155	0.49	0.0267086	0.7	-0.514573	0.0274003	0.0395109
ENSG00000179163	FUCA1	39.39	42.06	27.57	12.21	1.07	0.279365	0.31	0.0393436	0.7	-0.514573	0.038366	0.0445263
ENSG00000157353	FUK	31.12	21.55	42.72	73.58	0.69	0.0481022	2.36	0.0207147	1.37	0.454176	0.0278092
ENSG00000165775	FUNDC2	7.65	7.96	7.13	6.9	1.04	0.405051	0.9	0.30406	0.93	-0.104697	0.318753
ENSG00000148803	FUOM	35.55	24.46	32.26	68.86	0.69	0.00426819	1.94	0.00886233	0.91	-0.136062	0.255222
ENSG00000140564	FURIN	330.12	257.55	265.17	221.8	0.78	0.0651945	0.67	0.0269864	0.8	-0.321928	0.00685302
ENSG00000196968	FUT11	34.1	30.34	34.58	43.35	0.89	0.172899	1.27	0.118485	1.01	0.0143553	0.439972
ENSG00000180549	FUT7	3.57	2.66	1.27	3.54	0.75	0.237418	0.99	0.491927	0.35	-1.51457	0.00025799
ENSG00000165060	FXN	5.14	8.19	4.9	2.39	1.59	0.0634688	0.46	0.0719188	0.95	-0.0740006	0.430393
ENSG00000114416	FXR1	33.79	38.76	34.11	31.49	1.15	0.227979	0.93	0.334577	1.01	0.0143553	0.471533
ENSG00000129245	FXR2	103.48	85.71	90.21	59.83	0.83	0.143666	0.58	0.106712	0.87	-0.200913	0.222586
ENSG00000082074	FYB1	47.92	72.55	44.72	46.36	1.51	0.12715	0.97	0.44029	0.93	-0.104697	0.404179
ENSG00000163820	FYCO1	4.65	3.83	3.66	2.64	0.82	0.208668	0.57	0.0775903	0.79	-0.340075	0.0473355	0.0484329
ENSG00000010810	FYN	49.49	53.82	42.7	39.68	1.09	0.316313	0.8	0.102372	0.86	-0.217591	0.0342821
ENSG00000122068	FYTTD1	42.08	40.88	36.88	35.22	0.97	0.408946	0.84	0.214788	0.88	-0.184425	0.177654
ENSG00000163251	FZD5	6.27	6.78	3.3	4.67	1.08	0.391127	0.75	0.221387	0.53	-0.915936	0.0411122
ENSG00000105325	FZR1	65.74	50.11	75.09	117.59	0.76	0.0496744	1.79	0.033815	1.14	0.189034	0.149076
ENSG00000171298	GAA	56.8	50.46	45.35	20.1	0.89	0.242311	0.35	0.0960721	0.8	-0.321928	0.201023
ENSG00000109458	GAB1	2.75	2	1.63	1.13	0.73	0.208496	0.41	0.0215051	0.59	-0.761213	0.0494145	0.0494145
ENSG00000033327	GAB2	86.6	70.16	74.41	93.99	0.81	0.108778	1.09	0.346896	0.86	-0.217591	0.155738
ENSG00000139112	GABARAPL1	42.73	32.12	43.39	49.85	0.75	0.0896365	1.17	0.109407	1.02	0.0285692	0.437552
ENSG00000104064	GABPB1	9.63	7.51	11	7.9	0.78	0.0659052	0.82	0.304262	1.14	0.189034	0.258372
ENSG00000145864	GABRB2	3.94	2.69	1.85	1.12	0.68	0.135747	0.29	0.0096924	0.47	-1.08927	0.0104161	0.029917
ENSG00000116717	GADD45A	15	26.83	15.19	19.06	1.79	0.00786178	1.27	0.0254963	1.01	0.0143553	0.481052
ENSG00000130222	GADD45G	16.83	14.43	20.69	19.82	0.86	0.293761	1.18	0.200856	1.23	0.298658	0.196871
ENSG00000179271	GADD45GIP1	68.12	72.96	67.4	73.99	1.07	0.255746	1.09	0.165877	0.99	-0.0144996	0.451801
ENSG00000117308	GALE	11.19	13.09	13.3	12.22	1.17	0.122771	1.09	0.329495	1.19	0.250962	0.0370946
ENSG00000108479	GALK1	16.59	13.99	11.68	24.43	0.84	0.22532	1.47	0.0801148	0.7	-0.514573	0.00278231
ENSG00000143891	GALM	506.22	499	287.81	321.67	0.99	0.480988	0.64	0.125071	0.57	-0.810966	0.0134349	0.0317356
ENSG00000141429	GALNT1	57.59	67.73	59.63	56.67	1.18	0.0760244	0.98	0.430449	1.04	0.0565835	0.388152
ENSG00000139629	GALNT6	58.3	57.97	59.53	85.16	0.99	0.484899	1.46	0.11629	1.02	0.0285692	0.399719
ENSG00000109586	GALNT7	14.28	11.38	13.39	14.19	0.8	0.047756	0.99	0.487059	0.94	-0.0892673	0.373601
ENSG00000213930	GALT	4.48	5.41	4.96	5.63	1.21	0.307428	1.26	0.363055	1.11	0.15056	0.297634
ENSG00000261609	GAN	7.8	6.96	7.72	7.06	0.89	0.252755	0.91	0.393336	0.99	-0.0144996	0.468862
ENSG00000089597	GANAB	1303.39	1081.47	1023.32	634.8	0.83	0.0848644	0.49	0.0200233	0.79	-0.340075	0.0814718
ENSG00000106105	GARS	62	70.2	59.6	70.46	1.13	0.126653	1.14	0.0723126	0.96	-0.0588937	0.410339
ENSG00000159131	GART	32.13	41.51	29	17.95	1.29	0.157029	0.56	0.102194	0.9	-0.152003	0.198499
ENSG00000139354	GAS2L3	2.79	4.77	5.62	1.96	1.71	0.117837	0.7	0.282614	2.02	1.01436	0.017673	0.0341863
ENSG00000157259	GATAD1	41.77	48.89	49.33	48.97	1.17	0.112094	1.17	0.342237	1.18	0.238787	0.114006
ENSG00000167491	GATAD2A	127.32	123.45	95.98	107.54	0.97	0.184906	0.84	0.0139812	0.75	-0.415037	0.0165657
ENSG00000143614	GATAD2B	66.16	61.76	61.36	62.48	0.93	0.23445	0.94	0.29914	0.93	-0.104697	0.264406
ENSG00000177225	GATD1	53.34	45.34	44.05	72.41	0.85	0.162447	1.36	0.0262655	0.83	-0.268817	0.0644029
ENSG00000107862	GBF1	54.14	46.09	50.06	65.57	0.85	0.12432	1.21	0.12409	0.92	-0.120294	0.243073
ENSG00000162645	GBP2	10.75	11.24	35.63	44.44	1.05	0.430053	4.14	0.000288988	3.32	1.73118	0.00147442	0.0190963
ENSG00000117226	GBP3	8.7	7.73	7.63	9.33	0.89	0.189244	1.07	0.348128	0.88	-0.184425	0.278009
ENSG00000115271	GCA	4.55	7.6	4.16	3.85	1.67	0.030655	0.85	0.311024	0.91	-0.136062	0.353205
ENSG00000100116	GCAT	3.31	3.33	2.36	6.3	1	0.495531	1.9	0.0893675	0.71	-0.494109	0.230449
ENSG00000135968	GCC2	17.58	26.31	18.55	17.59	1.5	0.0209445		0.499415	1.06	0.0840643	0.428811
ENSG00000137880	GCHFR	1.52	1.2	2.11	2.29	0.79	0.263892	1.51	0.134635	1.39	0.475085	0.164368
ENSG00000001084	GCLC	56.77	54.87	45.22	49.54	0.97	0.420361	0.87	0.0377013	0.8	-0.321928	0.00340545
ENSG00000023909	GCLM	38.11	41.14	59.95	67.11	1.08	0.349221	1.76	0.0588095	1.57	0.650765	0.0191194	0.0353774
ENSG00000187210	GCNT1	32.85	32.14	13.49	15.4	0.98	0.463817	0.47	0.0142103	0.41	-1.2863	0.0160935
ENSG00000196505	GDAP2	26.73	22.93	21.09	29.63	0.86	0.156783	1.11	0.296704	0.79	-0.340075	0.0493501	0.0494145
ENSG00000130513	GDF15	527.62	389.09	581.31	536.76	0.74	0.182985	1.02	0.456913	1.1	0.137504	0.247916
ENSG00000057608	GDI2	331.2	300.33	249.53	151.73	0.91	0.0562294	0.46	0.0372282	0.75	-0.415037	0.0312145	0.0422111
ENSG00000153982	GDPD1	8.75	7.03	5.82	8.17	0.8	0.211971	0.93	0.43935	0.66	-0.599462	0.0765845
ENSG00000092208	GEMIN2	1.6	3.63	2.25	1.03	2.27	0.00821332	0.65	0.122804	1.41	0.495695	0.0984374
ENSG00000127554	GFER	20.14	19.92	22.34	41.17	0.99	0.476024	2.04	0.017941	1.11	0.15056	0.169154
ENSG00000164347	GFM2	6.88	7.87	8.13	4.62	1.14	0.176184	0.67	0.184427	1.18	0.238787	0.0735939
ENSG00000141098	GFOD2	23.55	21.72	18.25	24.47	0.92	0.224823	1.04	0.199407	0.77	-0.37707	0.0640663
ENSG00000100083	GGA1	153.59	137.17	178.23	264.48	0.89	0.122399	1.72	0.00780633	1.16	0.214125	0.044058
ENSG00000115486	GGCX	30.6	30.22	26.39	19.33	0.99	0.457575	0.63	0.00713556	0.86	-0.217591	0.148597
ENSG00000278311	GGNBP2	125.18	125.12	121.48	144.55		0.496731	1.15	0.187844	0.97	-0.0439433	0.408532
ENSG00000141034	GID4	20.79	17.11	13.36	8.6	0.82	0.0496861	0.41	0.0220168	0.64	-0.643856	0.00246713	0.0206622
ENSG00000204120	GIGYF2	96.83	135.07	86.45	72.43	1.39	0.00750788	0.75	0.00337674	0.89	-0.168123	0.19328
ENSG00000133574	GIMAP4	5.6	5.06	3.18	2.66	0.9	0.373373	0.47	0.030077	0.57	-0.810966	0.0233494
ENSG00000171115	GIMAP8	6.97	5.89	12.73	5.17	0.85	0.184541	0.74	0.315442	1.83	0.871844	0.0194498	0.0353774
ENSG00000145723	GIN1	2.78	4.09	1.99	1.97	1.47	0.109292	0.71	0.125266	0.72	-0.473931	0.221136
ENSG00000055211	GINM1	17.5	23.54	20.8	18.27	1.35	0.00390251	1.04	0.426373	1.19	0.250962	0.265891
ENSG00000147536	GINS4	4.43	5.84	4.22	4.82	1.32	0.164162	1.09	0.378851	0.95	-0.0740006	0.392974
ENSG00000165474	GJB2	1.32	0.82	1.25	1.86	0.62	0.202574	1.4	0.306707	0.94	-0.0892673	0.422193
ENSG00000165113	GKAP1	3.34	3.74	3.33	2.11	1.12	0.302251	0.63	0.143181			0.497543
ENSG00000102393	GLA	27.42	30.67	26.87	25.07	1.12	0.269071	0.91	0.370546	0.98	-0.0291463	0.44565
ENSG00000106415	GLCCI1	60.74	62.53	45.57	46.63	1.03	0.328383	0.77	0.180677	0.75	-0.415037	0.00696772	0.0274933
ENSG00000138604	GLCE	3.1	4.5	2.05	2.89	1.45	0.0750455	0.93	0.263779	0.66	-0.599462	0.0108116	0.0299554
ENSG00000119392	GLE1	373.75	442.99	345.92	119.72	1.19	0.0754145	0.32	0.0429589	0.93	-0.104697	0.231895
ENSG00000090863	GLG1	140.05	138.17	122.97	116.24	0.99	0.448308	0.83	0.0807209	0.88	-0.184425	0.111677
ENSG00000174842	GLMN	6.57	9.32	8.28	3.25	1.42	0.0257703	0.49	0.161582	1.26	0.333424	0.124518
ENSG00000124767	GLO1	96.65	131.17	94.49	53.39	1.36	0.0753243	0.55	0.0961065	0.98	-0.0291463	0.36969
ENSG00000167699	GLOD4	11.83	15.25	10.21	6.31	1.29	0.158481	0.53	0.0231616	0.86	-0.217591	0.114066
ENSG00000173221	GLRX	4.87	5.86	4.12	2.8	1.2	0.227592	0.57	0.317665	0.85	-0.234465	0.270026
ENSG00000108010	GLRX3	27.64	28.6	27.28	24.41	1.04	0.341526	0.88	0.266849	0.99	-0.0144996	0.442353
ENSG00000115419	GLS	115.05	109.2	95.9	75.79	0.95	0.351211	0.66	0.0426608	0.83	-0.268817	0.0252093
ENSG00000016864	GLT8D1	28.77	24.74	26.17	20.69	0.86	0.121814	0.72	0.066757	0.91	-0.136062	0.303517
ENSG00000139433	GLTP	31.78	31.93	34.42	32.58	1	0.466932	1.03	0.431176	1.08	0.111031	0.281085
ENSG00000135821	GLUL	124.68	175.31	80.32	70.34	1.41	0.172197	0.56	0.013204	0.64	-0.643856	0.0163736
ENSG00000168237	GLYCTK	2.8	3.21	4.13	8.7	1.15	0.395867	3.11	0.0248095	1.47	0.555816	0.227637
ENSG00000221983	UBA52	953.86	937.16	1126.55	1554.77	0.98	0.43306	1.63	0.00431609	1.18	0.238787	0.0232088
ENSG00000166171	DPCD	12.42	9.84	10.35	20.77	0.79	0.117851	1.67	0.00787348	0.83	-0.268817	0.0405543	0.0452789
ENSG00000167397	VKORC1	78.05	62.01	83.45	119.83	0.79	0.0566566	1.54	0.0177658	1.07	0.0976108	0.285141
ENSG00000264229	RNU4ATAC	3.16	3.88	2.35	3.42	1.23	0.251623	1.08	0.449959	0.74	-0.434403	0.141106
ENSG00000196743	GM2A	27.6	28.38	25.21	24	1.03	0.445443	0.87	0.238239	0.91	-0.136062	0.289387
ENSG00000145476	CYP4V2	17.27	15.42	14	15.06	0.89	0.238273	0.87	0.205056	0.81	-0.304006	0.0161338	0.0326666
ENSG00000186642	PDE2A	2.12	2.15	1.88	3.01	1.02	0.489791	1.42	0.279854	0.89	-0.168123	0.408
ENSG00000198805	PNP	154.44	151.82	126.31	75.96	0.98	0.466943	0.49	0.0928043	0.82	-0.286304	0.0613163
ENSG00000180425	C11orf71	7.65	5.2	6.77	12.79	0.68	0.0243318	1.67	0.0187135	0.88	-0.184425	0.0817992
ENSG00000197045	GMFB	38.65	30.33	38.29	42.15	0.78	0.00262955	1.09	0.0880154	0.99	-0.0144996	0.454287
ENSG00000089639	GMIP	96.56	74.79	109.82	170.19	0.77	0.043735	1.76	0.0305249	1.14	0.189034	0.000196706	0.0114556
ENSG00000144591	GMPPA	42.22	35.07	45.62	70.41	0.83	0.075864	1.67	0.0173767	1.08	0.111031	0.201079
ENSG00000120063	GNA13	30.59	31.39	33.86	25.88	1.03	0.42373	0.85	0.332775	1.11	0.15056	0.254182
ENSG00000114353	GNAI2	130.8	147.05	147.1	137.73	1.12	0.0903896	1.05	0.288795	1.12	0.163499	0.0299973	0.0412864
ENSG00000128266	GNAZ	5.38	3.79	4.45	2.7	0.71	0.133187	0.5	0.122329	0.83	-0.268817	0.0683024
ENSG00000185838	GNB1L	6.9	4.53	4.88	7.7	0.66	0.094009	1.12	0.271074	0.71	-0.494109	0.0265707	0.0395109
ENSG00000127920	GNG11	19.63	16.21	22.45	27.32	0.83	0.150259	1.39	0.0263972	1.14	0.189034	0.0330735	0.0434495
ENSG00000172380	GNG12	0.91	1.37	1.11	1.2	1.5	0.15652	1.31	0.206958	1.21	0.275007	0.296099
ENSG00000174021	GNG5	1.78	2.29	1.43	1.16	1.29	0.172972	0.65	0.324639	0.8	-0.321928	0.350099
ENSG00000176533	GNG7	24.78	18.41	19.88	22.83	0.74	0.100957	0.92	0.359487	0.8	-0.321928	0.174765
ENSG00000167083	GNGT2	1.32	0.98	1.77	2.4	0.74	0.241055	1.82	0.03657	1.35	0.432959	0.278474
ENSG00000134697	GNL2	79.05	103.76	64.94	39.73	1.31	0.0424615	0.5	0.0765662	0.82	-0.286304	0.256225
ENSG00000163938	GNL3	28.75	43.01	27.71	29.5	1.5	0.0170828	1.03	0.454906	0.96	-0.0588937	0.422064
ENSG00000124713	GNMT	1.49	1.41	2.41	4.91	0.94	0.408646	3.29	0.00633886	1.62	0.695994	0.0287426
ENSG00000116906	GNPAT	60.12	56.35	58.43	72.98	0.94	0.246408	1.21	0.0841411	0.97	-0.0439433	0.344315
ENSG00000113552	GNPDA1	258.43	242.02	249.18	236.46	0.94	0.213779	0.91	0.0170039	0.96	-0.0588937	0.316365
ENSG00000100522	GNPNAT1	43.11	38.1	31.65	21.98	0.88	0.141662	0.51	0.0259624	0.73	-0.454032	0.0229591	0.0382315
ENSG00000090581	GNPTG	32.34	42.85	24.67	11.88	1.32	0.287606	0.37	0.0779371	0.76	-0.395929	0.125251
ENSG00000090615	GOLGA3	221.77	208.3	172	81.19	0.94	0.263331	0.37	0.0172277	0.78	-0.358454	0.050783
ENSG00000144674	GOLGA4	58.73	86.12	56.19	56.68	1.47	0.00492337	0.97	0.436922	0.96	-0.0588937	0.43802
ENSG00000066455	GOLGA5	10.01	17.47	8.72	5.44	1.74	0.0823225	0.54	0.161766	0.87	-0.200913	0.092579
ENSG00000155265	GOLGA7B	3.99	3.8	2.91	4.15	0.95	0.44165	1.04	0.467338	0.73	-0.454032	0.231723
ENSG00000173230	GOLGB1	58.68	70.95	55.61	57.65	1.21	0.00486936	0.98	0.428389	0.95	-0.0740006	0.356885
ENSG00000173905	GOLIM4	39.64	63.28	39.49	29.52	1.6	0.0280377	0.74	0.0403466	1	0	0.491271
ENSG00000113384	GOLPH3	29.84	29.1	20.71	15.82	0.98	0.427684	0.53	0.075382	0.69	-0.535332	0.0109523	0.0300068
ENSG00000143457	GOLPH3L	30.71	27.72	25.48	14.63	0.9	0.230456	0.48	0.078894	0.83	-0.268817	0.167159
ENSG00000047932	GOPC	113.04	111.08	115.15	109.69	0.98	0.383191	0.97	0.30822	1.02	0.0285692	0.370088
ENSG00000114745	GORASP1	13.85	13.02	12.39	5.74	0.94	0.268378	0.41	0.133091	0.89	-0.168123	0.100449
ENSG00000115806	GORASP2	50.88	50.39	47.25	46.48	0.99	0.439842	0.91	0.318156	0.93	-0.104697	0.117566
ENSG00000108433	GOSR2	61.3	51.75	57.76	65.3	0.84	0.0382129	1.07	0.12693	0.94	-0.0892673	0.125342
ENSG00000120053	GOT1	8.12	7.18	7.15	6.47	0.89	0.317363	0.8	0.224879	0.88	-0.184425	0.312343
ENSG00000197858	GPAA1	169.46	157.49	191.48	225.65	0.93	0.314713	1.33	0.0348164	1.13	0.176323	0.0542083
ENSG00000204438	GPANK1	50.99	45.33	52.1	51.96	0.89	0.116172	1.02	0.36626	1.02	0.0285692	0.390781
ENSG00000198746	GPATCH3	33.47	19.07	27.65	52.49	0.57	0.0027825	1.57	0.0377474	0.83	-0.268817	0.122022
ENSG00000186566	GPATCH8	34.29	35.86	32.39	34.05	1.05	0.292152	0.99	0.474239	0.94	-0.0892673	0.306674
ENSG00000063660	GPC1	25.32	18.44	21.38	38.38	0.73	0.112057	1.52	0.0382263	0.84	-0.251539	0.0608096
ENSG00000076716	GPC4	301.59	246.9	242.84	153.32	0.82	0.212876	0.51	0.0514872	0.81	-0.304006	0.0031828	0.0208561
ENSG00000125772	GPCPD1	27.67	25.59	25	32.85	0.92	0.210472	1.19	0.194588	0.9	-0.152003	0.20884
ENSG00000152642	GPD1L	10.91	10.91	6.48	3.73		0.49997	0.34	0.0904306	0.59	-0.761213	0.0138036	0.0318911
ENSG00000115159	GPD2	30.74	29.63	22.33	16.39	0.96	0.391729	0.53	0.05114	0.73	-0.454032	0.0112294
ENSG00000171723	GPHN	1.73	3.44	1.65	1.57	1.99	0.0736271	0.91	0.395124	0.96	-0.0588937	0.452463
ENSG00000136235	GPNMB	69.62	76.39	68.33	71.83	1.1	0.367237	1.03	0.420899	0.98	-0.0291463	0.426786
ENSG00000125734	GPR108	21.14	21.37	27.02	36.66	1.01	0.479727	1.73	0.0146169	1.28	0.356144	0.0276938
ENSG00000173264	GPR137	6.33	5.55	8.54	20.93	0.88	0.180242	3.31	0.000730253	1.35	0.432959	0.000276842
ENSG00000077585	GPR137B	7.75	8.68	9.21	9.87	1.12	0.24562	1.27	0.152283	1.19	0.250962	0.211383
ENSG00000163328	GPR155	1.84	3.05	2	3.33	1.66	0.168134	1.81	0.2058	1.08	0.111031	0.412677
ENSG00000180758	GPR157	1.25	2.6	2.9	1.62	2.09	0.0942941	1.3	0.279706	2.32	1.21412	0.0436383
ENSG00000152749	GPR180	7.89	7.74	4.96	3.44	0.98	0.454991	0.44	0.0364101	0.63	-0.666576	0.00678495	0.0274933
ENSG00000140030	GPR65	51.73	60.9	28.5	17.25	1.18	0.16052	0.33	0.00708608	0.55	-0.862496	0.00512395
ENSG00000170412	GPRC5C	5.13	4.34	2.97	2.2	0.85	0.263346	0.43	0.0171979	0.58	-0.785875	0.0732796
ENSG00000185477	GPRIN3	5.94	5	3.81	3.19	0.84	0.258603	0.54	0.0768041	0.64	-0.643856	0.105749
ENSG00000169727	GPS1	41.07	31.21	37.16	57.8	0.76	0.0533556	1.41	0.0841058	0.9	-0.152003	0.14939
ENSG00000213654	GPSM3	60.03	49.12	65.55	98.99	0.82	0.115461	1.65	0.0130576	1.09	0.124328	0.320837
ENSG00000167468	GPX4	89.7	91.47	124.27	173.18	1.02	0.436893	1.93	0.00109955	1.39	0.475085	0.00207716	0.020359
ENSG00000089351	GRAMD1A	39.61	31.39	104.42	113.31	0.79	0.112388	2.86	0.00862079	2.64	1.40054	0.00131092
ENSG00000023171	GRAMD1B	6.68	6.81	3.72	4.15	1.02	0.468879	0.62	0.131217	0.56	-0.836501	0.123557
ENSG00000155324	GRAMD2B	8.94	8.73	20.57	27.55	0.98	0.438084	3.08	0.000955218	2.3	1.20163	0.00229448
ENSG00000161835	GRASP	0.58	0.6	0.85	1.27	1.03	0.478683	2.19	0.0802321	1.46	0.545968	0.054356
ENSG00000177885	GRB2	243.62	302.96	286.46	286.76	1.24	0.0166959	1.18	0.217138	1.18	0.238787	0.0480413	0.0488365
ENSG00000134317	GRHL1	1	1.04	1.89	1.51	1.04	0.455035	1.51	0.042127	1.9	0.925999	0.0137943	0.0318911
ENSG00000137106	GRHPR	92.45	92.36	81.81	54.07		0.495383	0.58	0.0573366	0.88	-0.184425	0.0606881
ENSG00000100077	GRK3	8.46	9.21	13.91	16.64	1.09	0.348233	1.97	0.00663302	1.64	0.713696	0.0107571	0.029917
ENSG00000125388	GRK4	3.22	3.65	2.14	2.15	1.14	0.30518	0.67	0.158889	0.67	-0.577767	0.115039
ENSG00000109519	GRPEL1	74.74	81.68	72.67	106.53	1.09	0.122955	1.43	0.0522319	0.97	-0.0439433	0.315806
ENSG00000186088	GSAP	13.38	18.97	33.97	16.84	1.42	0.156671	1.26	0.277669	2.54	1.34483	0.0125204	0.0315293
ENSG00000082701	GSK3B	34.32	33.13	29.91	31.48	0.97	0.384033	0.92	0.151381	0.87	-0.200913	0.105405
ENSG00000148180	GSN	948.8	1458.02	642.34	475.88	1.54	0.101039	0.5	0.0357656	0.68	-0.556393	0.0261675
ENSG00000103342	GSPT1	122.54	132.59	137.23	164.14	1.08	0.121936	1.34	0.0226261	1.12	0.163499	0.0960085
ENSG00000197448	GSTK1	35.92	41.37	42.73	50.82	1.15	0.133544	1.41	0.0115072	1.19	0.250962	0.0808413
ENSG00000168765	GSTM4	8.94	7.51	8.53	12.96	0.84	0.19523	1.45	0.0149677	0.95	-0.0740006	0.350983
ENSG00000148834	GSTO1	287.15	236.6	271.11	450.72	0.82	0.0845474	1.57	0.0335444	0.94	-0.0892673	0.326985
ENSG00000165417	GTF2A1	37.34	46.15	32.69	18.21	1.24	0.234102	0.49	0.00977603	0.88	-0.184425	0.199469
ENSG00000137947	GTF2B	22.03	23.96	23.55	15.13	1.09	0.33986	0.69	0.189808	1.07	0.0976108	0.246373
ENSG00000153767	GTF2E1	19.52	15.54	20.24	31.05	0.8	0.0494566	1.59	0.0405745	1.04	0.0565835	0.430525
ENSG00000197265	GTF2E2	59.52	61.55	45.56	33.73	1.03	0.358326	0.57	0.00227366	0.77	-0.37707	0.00619829	0.0268714
ENSG00000110768	GTF2H1	17.57	26.84	21.26	15.9	1.53	0.139321	0.9	0.317092	1.21	0.275007	0.172817
ENSG00000183474	GTF2H2C	1.3	1.31	1.39	0.89	1.01	0.493522	0.69	0.236194	1.07	0.0976108	0.466681
ENSG00000272047	GTF2H5	53.86	83.61	44.86	25.54	1.55	0.105325	0.47	0.00906306	0.83	-0.268817	0.0972982
ENSG00000077235	GTF3C1	40.04	42.83	34.61	29.62	1.07	0.321011	0.74	0.0403167	0.86	-0.217591	0.071061
ENSG00000119041	GTF3C3	30.59	25.9	30.49	32.62	0.85	0.115279	1.07	0.255436	1	0	0.485602
ENSG00000125484	GTF3C4	30.59	31.89	30.35	29.73	1.04	0.294366	0.97	0.328917	0.99	-0.0144996	0.464598
ENSG00000155115	GTF3C6	163.05	205.85	135.68	84.97	1.26	0.166379	0.52	0.0356729	0.83	-0.268817	0.00412671
ENSG00000100226	GTPBP1	33.38	29.57	34.46	38.42	0.89	0.236968	1.15	0.163756	1.03	0.0426443	0.407748
ENSG00000172432	GTPBP2	9.23	16.55	13.8	2.26	1.79	0.15962	0.24	0.0147495	1.5	0.584963	0.255426
ENSG00000130299	GTPBP3	9.77	9.44	13.04	17.57	0.97	0.43841	1.8	0.0253408	1.34	0.422233	0.0539663
ENSG00000107937	GTPBP4	39.75	51.81	49.98	33.69	1.3	0.011385	0.85	0.139846	1.26	0.333424	0.0732271
ENSG00000163607	GTPBP8	14.07	11.23	11.73	16.01	0.8	0.0603853	1.14	0.175082	0.83	-0.268817	0.0245357	0.0384578
ENSG00000138867	GUCD1	320.4	267.36	251.18	158.42	0.83	0.107255	0.49	0.0382948	0.78	-0.358454	0.0660574
ENSG00000143774	GUK1	248.85	242.12	270.37	291.78	0.97	0.384965	1.17	0.108686	1.09	0.124328	0.0761153
ENSG00000169919	GUSB	144.44	124.03	122.48	107.77	0.86	0.125312	0.75	0.0837131	0.85	-0.234465	0.0293727
ENSG00000136732	GYPC	741.11	610.95	781.78	870.65	0.82	0.147913	1.17	0.141134	1.05	0.0703893	0.232351
ENSG00000101294	HM13	1146.81	912.32	908.24	1272.05	0.8	0.0479037	1.11	0.238746	0.79	-0.340075	0.000517145	0.0164638
ENSG00000179344	HLA-DQB1	3.56	3	3.24	2.44	0.84	0.222779	0.69	0.199761	0.91	-0.136062	0.356155
ENSG00000105968	H2AFV	283.71	260.09	244.06	261.04	0.92	0.157589	0.92	0.164685	0.86	-0.217591	0.00878826	0.0283333
ENSG00000204257	HLA-DMA	1.6	2.04	2.47	2.23	1.27	0.294409	1.4	0.140098	1.54	0.62293	0.273295
ENSG00000242574	HLA-DMB	2.31	1.9	1.93	1.81	0.82	0.33682	0.78	0.285331	0.84	-0.251539	0.25029
ENSG00000204287	HLA-DRA	1.81	1.81	2.06	1.24		0.497565	0.69	0.298166	1.14	0.189034	0.330377
ENSG00000163041	H3F3A	1.25	1.46	0.88	0.95	1.16	0.327653	0.76	0.187198	0.7	-0.514573	0.444424
ENSG00000049239	H6PD	74.53	65.18	82.15	108.98	0.87	0.091123	1.46	0.0499893	1.1	0.137504	0.214014
ENSG00000162882	HAAO	2.41	1.09	3.29	7	0.45	0.0621902	2.91	0.00758247	1.37	0.454176	0.031389
ENSG00000165996	HACD1	2.49	2.04	0.85	0.83	0.82	0.249854	0.33	0.0213597	0.34	-1.55639	0.00480826	0.0243547
ENSG00000188921	HACD4	8.68	10.13	8.9	11.56	1.17	0.258306	1.33	0.107249	1.02	0.0285692	0.465825
ENSG00000131373	HACL1	9.44	9.79	8.1	3.89	1.04	0.406345	0.41	0.037853	0.86	-0.217591	0.135425
ENSG00000138029	HADHB	36.32	48.8	33.94	23.16	1.34	0.13908	0.64	0.121313	0.93	-0.104697	0.350288
ENSG00000063854	HAGH	39.8	35.35	40.14	31.13	0.89	0.0658598	0.78	0.185645	1.01	0.0143553	0.45728
ENSG00000180423	HARBI1	7.16	5.67	5.09	8.77	0.79	0.12128	1.23	0.298671	0.71	-0.494109	0.0868137
ENSG00000170445	HARS	23.76	26.02	26.9	33.37	1.1	0.226775	1.4	0.00579069	1.13	0.176323	0.168293
ENSG00000112855	HARS2	50.25	43.08	42.05	35.94	0.86	0.0746	0.72	0.0264228	0.84	-0.251539	0.017936	0.0344241
ENSG00000137814	HAUS2	19.39	19.51	17.82	24.47	1.01	0.478798	1.26	0.00990857	0.92	-0.120294	0.290205
ENSG00000249115	HAUS5	9.31	7.22	9.02	13.9	0.78	0.120953	1.49	0.13541	0.97	-0.0439433	0.44378
ENSG00000213397	HAUS7	12.55	10.87	10.66	23.31	0.87	0.229232	1.86	0.0611805	0.85	-0.234465	0.173327
ENSG00000131351	HAUS8	3.74	3.82	3.76	4.71	1.02	0.47866	1.26	0.285761	1.01	0.0143553	0.488478
ENSG00000135077	HAVCR2	94.6	115.88	69.55	71.64	1.22	0.0102154	0.76	0.137946	0.74	-0.434403	0.0302609
ENSG00000143575	HAX1	61.7	60.47	66.19	73.41	0.98	0.397125	1.19	0.0538585	1.07	0.0976108	0.241247
ENSG00000112339	HBS1L	29.05	26.44	24.56	28.49	0.91	0.0691922	0.98	0.453561	0.85	-0.234465	0.00310474	0.0208561
ENSG00000103145	HCFC1R1	22.7	17.76	16.03	32.06	0.78	0.102708	1.41	0.169348	0.71	-0.494109	0.034502	0.0442996
ENSG00000111727	HCFC2	6.13	5.54	4.6	5.07	0.9	0.295963	0.83	0.203289	0.75	-0.415037	0.268222
ENSG00000101336	HCK	18.34	20.3	45.88	24.32	1.11	0.365221	1.33	0.304576	2.5	1.32193	0.00566881	0.0260532
ENSG00000180353	HCLS1	519.31	444.3	505.33	601.11	0.86	0.135674	1.16	0.0782724	0.97	-0.0439433	0.364112
ENSG00000126264	HCST	115.47	94.05	113.71	151.05	0.81	0.057658	1.31	0.00917428	0.98	-0.0291463	0.341216
ENSG00000100429	HDAC10	7.55	7.1	10.43	21.67	0.94	0.313764	2.87	0.0123892	1.38	0.464668	0.154661
ENSG00000196591	HDAC2	109.15	126.09	107.18	104.03	1.16	0.00884067	0.95	0.383792	0.98	-0.0291463	0.314953
ENSG00000108840	HDAC5	43.75	39.2	38.88	47.14	0.9	0.195487	1.08	0.207748	0.89	-0.168123	0.264197
ENSG00000143321	HDGF	436.78	411.33	599.84	549	0.94	0.0696219	1.26	0.136706	1.37	0.454176	0.00160696
ENSG00000167674	HDGFL2	47.73	37.95	28.44	19.5	0.8	0.0347833	0.41	0.0333937	0.6	-0.736966	0.0275039	0.0395109
ENSG00000166503	HDGFL3	0.59	0.43	0.75	0.54	0.72	0.228543	0.92	0.44558	1.26	0.333424	0.49845
ENSG00000167220	HDHD2	58.78	45.66	57.78	81.36	0.78	0.0355122	1.38	0.0839614	0.98	-0.0291463	0.405295
ENSG00000119431	HDHD3	5.23	4.4	4.24	6.21	0.84	0.143431	1.19	0.250844	0.81	-0.304006	0.227071
ENSG00000115677	HDLBP	213.89	234.39	242.18	289.14	1.1	0.0163172	1.35	0.000583659	1.13	0.176323	0.0788639
ENSG00000119285	HEATR1	36.75	38.79	44.76	42.78	1.06	0.254699	1.16	0.0563698	1.22	0.286881	0.0147125	0.0325974
ENSG00000129493	HEATR5A	14.58	16.43	15.27	16.41	1.13	0.328515	1.13	0.337296	1.05	0.0703893	0.44097
ENSG00000008869	HEATR5B	17.21	15.46	14.59	16.28	0.9	0.27069	0.95	0.324953	0.85	-0.234465	0.0822263
ENSG00000068097	HEATR6	18	17.34	22.65	21.46	0.96	0.305349	1.19	0.0354686	1.26	0.333424	0.0836324
ENSG00000013583	HEBP1	36.92	30.1	31.71	24.07	0.82	0.0524306	0.65	0.0384325	0.86	-0.217591	0.103436
ENSG00000092148	HECTD1	39.06	46.06	37.54	37.78	1.18	0.0124186	0.97	0.432385	0.96	-0.0588937	0.356613
ENSG00000126107	HECTD3	7.95	8.13	14.59	18.47	1.02	0.447334	2.32	0.00260971	1.84	0.879706	0.0100354
ENSG00000173706	HEG1	37.4	32.64	26.45	20.82	0.87	0.268757	0.56	0.00651009	0.71	-0.494109	0.0216974
ENSG00000119969	HELLS	6.97	9.65	8.17	5.58	1.38	0.084905	0.8	0.063514	1.17	0.226509	0.214124
ENSG00000198265	HELZ	43.38	48.77	36.63	32.54	1.12	0.223955	0.75	0.00219954	0.84	-0.251539	0.111016
ENSG00000114735	HEMK1	15.02	12.52	14.31	25.28	0.83	0.132398	1.68	0.072396	0.95	-0.0740006	0.351923
ENSG00000103657	HERC1	34.97	46.05	50.34	44.06	1.32	0.023636	1.26	0.0760242	1.44	0.526069	0.0356786	0.0443088
ENSG00000128731	HERC2	43.85	48.21	38.94	33.78	1.1	0.305444	0.77	0.0666703	0.89	-0.168123	0.292606
ENSG00000148634	HERC4	12.67	13.1	12.15	13.32	1.03	0.3466	1.05	0.361157	0.96	-0.0588937	0.362268
ENSG00000138642	HERC6	10.72	10.72	13.36	23.83		0.499996	2.22	0.0677334	1.25	0.321928	0.192825
ENSG00000122557	HERPUD2	11.04	14.56	8.84	5.45	1.32	0.0993965	0.49	0.0562105	0.8	-0.321928	0.155088
ENSG00000114315	HES1	3.05	5.34	7.15	1.94	1.75	0.225927	0.64	0.306701	2.34	1.22651	0.0699991
ENSG00000144485	HES6	27.31	23.27	22.19	16.29	0.85	0.152917	0.6	0.0332867	0.81	-0.304006	0.168411
ENSG00000213614	HEXA	68.3	54.36	62.74	64.3	0.8	0.0465542	0.94	0.353847	0.92	-0.120294	0.180524
ENSG00000113924	HGD	4.28	3.23	4.89	5.39	0.75	0.244096	1.26	0.0404445	1.14	0.189034	0.198283
ENSG00000235173	HGH1	10.67	7.88	8.49	15.14	0.74	0.0421795	1.42	0.0944024	0.8	-0.321928	0.00878897	0.0283333
ENSG00000165102	HGSNAT	95.03	88.82	94.57	81.43	0.93	0.161345	0.86	0.105388	1	0	0.473375
ENSG00000054392	HHAT	2.78	3.63	4.48	4.27	1.31	0.173299	1.54	0.0108266	1.61	0.687061	0.0257219
ENSG00000169635	HIC2	21.17	20.49	11.97	8.51	0.97	0.391123	0.4	0.0144138	0.57	-0.810966	0.00312477	0.0208561
ENSG00000166135	HIF1AN	50.48	44.18	51.5	59.47	0.88	0.254817	1.18	0.254566	1.02	0.0285692	0.460155
ENSG00000181061	HIGD1A	30.1	40.97	43.6	28.94	1.36	0.0298629	0.96	0.461569	1.45	0.536053	0.00137268
ENSG00000149196	HIKESHI	22.22	30.2	20.62	8.26	1.36	0.0908441	0.37	0.113086	0.93	-0.104697	0.324894
ENSG00000135245	HILPDA	82.86	81.64	85.73	52.67	0.99	0.430718	0.64	0.0366568	1.03	0.0426443	0.379582
ENSG00000172273	HINFP	10.44	8.2	13.41	12.03	0.79	0.088438	1.15	0.312065	1.28	0.356144	0.0749564
ENSG00000111911	HINT3	24.54	26.32	30.31	26.6	1.07	0.191893	1.08	0.312232	1.24	0.31034	0.0147447
ENSG00000127946	HIP1	7.07	7.01	6.77	5.95	0.99	0.477068	0.84	0.139921	0.96	-0.0588937	0.444629
ENSG00000163349	HIPK1	44.19	38.68	46.02	33.5	0.88	0.0778644	0.76	0.133275	1.04	0.0565835	0.290521
ENSG00000064393	HIPK2	229.74	232.8	229.92	123.66	1.01	0.465802	0.54	0.0249067			0.496454
ENSG00000110422	HIPK3	126.03	125.69	106.96	70.23	1	0.487328	0.56	0.0299299	0.85	-0.234465	0.0370947	0.0443088
ENSG00000100084	HIRA	10.34	10.55	9.69	25.72	1.02	0.47581	2.49	0.0444975	0.94	-0.0892673	0.429625
ENSG00000149929	HIRIP3	6.84	4.84	4.49	5.73	0.71	0.146817	0.84	0.173478	0.66	-0.599462	0.0937158
ENSG00000095951	HIVEP1	3.61	4.53	12.06	6.88	1.25	0.165622	1.9	0.0561369	3.34	1.73985	0.00417744	0.0225718
ENSG00000127124	HIVEP3	91.99	84.11	128.96	94.97	0.91	0.377272	1.03	0.406245	1.4	0.485427	0.00456144	0.0235089
ENSG00000159399	HK2	31.6	33.89	12.94	4.64	1.07	0.370705	0.15	0.028461	0.41	-1.2863	0.00060775
ENSG00000071794	HLTF	3.78	4.69	2.3	1.38	1.24	0.172534	0.37	0.0273308	0.61	-0.713119	0.0198522
ENSG00000256269	HMBS	43.95	46.18	41.36	65.4	1.05	0.364381	1.49	0.0111907	0.94	-0.0892673	0.267415
ENSG00000140382	HMG20A	26.22	23.45	24.55	15.6	0.89	0.192533	0.59	0.0634406	0.94	-0.0892673	0.201562
ENSG00000064961	HMG20B	107.35	101.75	109.66	92.44	0.95	0.281522	0.86	0.195048	1.02	0.0285692	0.423768
ENSG00000164104	HMGB2	25.38	43.71	24.77	11.89	1.72	0.127314	0.47	0.0370861	0.98	-0.0291463	0.464425
ENSG00000113161	HMGCR	190.89	206.44	137.24	60.43	1.08	0.351756	0.32	0.0263065	0.72	-0.473931	0.00674675	0.0274933
ENSG00000205581	HMGN1	80.87	108.62	42.91	18.88	1.34	0.23216	0.23	0.0209924	0.53	-0.915936	0.00377293	0.0216131
ENSG00000198830	HMGN2	4.38	4.79	3.45	3.8	1.09	0.383502	0.87	0.334546	0.79	-0.340075	0.283648
ENSG00000198157	HMGN5	12.72	20	9.48	12.26	1.57	0.0356915	0.96	0.435608	0.75	-0.415037	0.251348
ENSG00000100281	HMGXB4	23.75	25.22	37.88	34.45	1.06	0.314548	1.45	0.0569857	1.59	0.669027	0.00192328	0.020359
ENSG00000100292	HMOX1	783.53	693.17	627.68	892.57	0.88	0.266006	1.14	0.343765	0.8	-0.321928	0.0205149
ENSG00000170144	HNRNPA3	88.69	141.79	75.31	45.35	1.6	0.0874086	0.51	0.0268739	0.85	-0.234465	0.0292005
ENSG00000197451	HNRNPAB	89.5	135.09	99.37	93.71	1.51	0.0482358	1.05	0.382831	1.11	0.15056	0.116229
ENSG00000138668	HNRNPD	209.73	251.53	207.63	208.9	1.2	0.0745723	1	0.469067	0.99	-0.0144996	0.461156
ENSG00000169045	HNRNPH1	711.74	724.37	635.95	335.49	1.02	0.355184	0.47	0.0453188	0.89	-0.168123	0.164809
ENSG00000143889	HNRNPLL	26.91	33.4	19.41	17.55	1.24	0.101745	0.65	0.135728	0.72	-0.473931	0.0160745	0.0326666
ENSG00000099783	HNRNPM	391.88	472.3	345.72	324.32	1.21	0.0858295	0.83	0.00210108	0.88	-0.184425	0.0346203
ENSG00000125944	HNRNPR	45.24	63.56	42.33	44.56	1.41	0.0381769	0.99	0.455877	0.94	-0.0892673	0.113672
ENSG00000105323	HNRNPUL1	129.32	128.96	127.45	137.41	1	0.481395	1.06	0.214868	0.99	-0.0144996	0.418167
ENSG00000095066	HOOK2	40.68	25.69	41.48	51.12	0.63	0.00796286	1.26	0.0412808	1.02	0.0285692	0.42941
ENSG00000168172	HOOK3	160.31	178.43	165.78	163.91	1.11	0.123614	1.02	0.473301	1.03	0.0426443	0.330234
ENSG00000127483	HP1BP3	61.22	73.35	57.02	33.49	1.2	0.179436	0.55	0.0729593	0.93	-0.104697	0.0290194
ENSG00000115756	HPCAL1	1186.52	930.62	1041.08	898.11	0.78	0.0415176	0.76	0.0270403	0.88	-0.184425	0.0422972
ENSG00000165704	HPRT1	12.98	18.82	15.46	10.88	1.45	0.0338796	0.84	0.328197	1.19	0.250962	0.0740599
ENSG00000163755	HPS3	14.42	12.72	10.33	17.99	0.88	0.164642	1.25	0.0938923	0.72	-0.473931	0.0331266
ENSG00000100099	HPS4	22.89	28.08	20.24	19.94	1.23	0.0275087	0.87	0.323915	0.88	-0.184425	0.0744293
ENSG00000166189	HPS6	35.19	31.58	28.58	18.13	0.9	0.265122	0.51	0.0718969	0.81	-0.304006	0.00310494	0.0208561
ENSG00000174775	HRAS	36	35.3	32.54	34.94	0.98	0.449253	0.97	0.372624	0.9	-0.152003	0.264118
ENSG00000072506	HSD17B10	41.39	40.29	45.7	65.9	0.97	0.438551	1.59	0.00743847	1.1	0.137504	0.172762
ENSG00000198189	HSD17B11	18.03	19.93	17.94	33.08	1.11	0.227449	1.84	0.00559964	1	0	0.489458
ENSG00000149084	HSD17B12	18.41	35.37	22.51	23.74	1.92	0.00995304	1.29	0.0663716	1.22	0.286881	0.164546
ENSG00000133835	HSD17B4	21.98	27.41	27.36	33.19	1.25	0.0149399	1.51	0.0062503	1.24	0.31034	0.000163808	0.0109751
ENSG00000132196	HSD17B7	4.63	8.14	5.94	6.88	1.76	0.0249831	1.49	0.214812	1.28	0.356144	0.156306
ENSG00000099377	HSD3B7	9.27	5.08	7.68	13.8	0.55	0.0155032	1.49	0.0362588	0.83	-0.268817	0.222232
ENSG00000185122	HSF1	103.51	90.03	109.49	118.57	0.87	0.0289934	1.15	0.148857	1.06	0.0840643	0.173853
ENSG00000025156	HSF2	122.19	122.82	116.29	83.9	1.01	0.485151	0.69	0.0521096	0.95	-0.0740006	0.342333
ENSG00000096384	HSP90AB1	2218.73	2608.03	2190.98	2073.58	1.18	0.076084	0.93	0.120586	0.99	-0.0144996	0.437959
ENSG00000166598	HSP90B1	535.52	831.38	475.92	297.85	1.55	0.038413	0.56	0.00421799	0.89	-0.168123	0.0873674
ENSG00000155304	HSPA13	16.65	14.68	14.72	20.88	0.88	0.184778	1.25	0.0863733	0.88	-0.184425	0.060738
ENSG00000170606	HSPA4	161.74	168.35	139.48	113.98	1.04	0.329227	0.7	0.0808926	0.86	-0.217591	0.11098
ENSG00000164070	HSPA4L	7.92	8.6	8.36	8.24	1.08	0.349641	1.04	0.44489	1.06	0.0840643	0.334812
ENSG00000106211	HSPB1	313	304.97	332.94	424.18	0.97	0.424092	1.36	0.0214623	1.06	0.0840643	0.250493
ENSG00000169087	HSPBAP1	3.57	2.89	2.31	3.43	0.81	0.182856	0.96	0.458884	0.65	-0.621488	0.129019
ENSG00000133265	HSPBP1	26.87	21.35	27.31	67.37	0.79	0.158808	2.51	0.0051543	1.02	0.0285692	0.413272
ENSG00000109854	HTATIP2	30.3	32.4	28.46	25.2	1.07	0.336203	0.83	0.218611	0.94	-0.0892673	0.259651
ENSG00000102241	HTATSF1	26.86	37.32	20.61	19.23	1.39	0.0340018	0.72	0.054524	0.77	-0.37707	0.0994785
ENSG00000166033	HTRA1	1.4	0.98	0.95	1.52	0.7	0.224058	1.08	0.434553	0.68	-0.556393	0.233153
ENSG00000086758	HUWE1	133.71	131.7	193.68	240.72	0.99	0.440124	1.8	0.0014624	1.45	0.536053	0.0406097	0.0452789
ENSG00000068001	HYAL2	18.78	14.41	17.17	12.83	0.77	0.119209	0.68	0.17274	0.91	-0.136062	0.377658
ENSG00000178922	HYI	37.41	30.26	27.72	38.25	0.81	0.191104	1.02	0.428559	0.74	-0.434403	0.0691838
ENSG00000149428	HYOU1	623.22	516.6	536.87	453.33	0.83	0.0886071	0.73	0.107786	0.86	-0.217591	0.0559696
ENSG00000196305	IARS	19.23	27.86	23.94	14.3	1.45	0.085033	0.74	0.108536	1.24	0.31034	0.0626808
ENSG00000067704	IARS2	57.36	85.73	43.6	19.5	1.49	0.147586	0.34	0.0161864	0.76	-0.395929	0.0731999
ENSG00000005700	IBTK	135.47	126.13	124.62	104.72	0.93	0.163389	0.77	0.0198082	0.92	-0.120294	0.197969
ENSG00000164151	ICE1	7.87	10.98	11.07	6.04	1.39	0.0298492	0.77	0.254702	1.41	0.495695	0.132004
ENSG00000128915	ICE2	8.71	11.79	7.17	7.84	1.35	0.061672	0.9	0.298679	0.82	-0.286304	0.152337
ENSG00000112144	ICK	4.74	4.73	3.32	3.61		0.498193	0.76	0.0990396	0.7	-0.514573	0.121429
ENSG00000116237	ICMT	42.82	43.41	34.99	25.99	1.01	0.467797	0.61	0.0207583	0.82	-0.286304	0.0384021	0.0445263
ENSG00000115738	ID2	72.87	89.19	59.92	38.89	1.22	0.0749455	0.53	0.0166533	0.82	-0.286304	0.104843
ENSG00000119912	IDE	11.91	12.36	13.08	23.9	1.04	0.417985	2.01	0.0081125	1.1	0.137504	0.316125
ENSG00000067064	IDI1	9.63	16.23	6.15	4.13	1.69	0.149441	0.43	0.035079	0.64	-0.643856	0.0230222	0.0382315
ENSG00000148057	IDNK	4.56	4.49	4.15	4.11	0.99	0.46928	0.9	0.35911	0.91	-0.136062	0.240198
ENSG00000137331	IER3	93.07	65.47	2224.09	2824.7	0.7	0.201142	30.35	0.000399549	23.9	4.57894	0.000444985	0.0158934
ENSG00000134049	IER3IP1	64.97	64.08	60.72	53.32	0.99	0.455754	0.82	0.171433	0.93	-0.104697	0.288896
ENSG00000162783	IER5	232.73	208.08	436.29	271.33	0.89	0.222719	1.17	0.34803	1.87	0.903038	0.0081489	0.027924
ENSG00000169991	IFFO2	13.83	10.41	14.88	14.19	0.75	0.0661698	1.03	0.38559	1.08	0.111031	0.296135
ENSG00000119632	IFI27L2	44.96	40.2	43.84	43.34	0.89	0.15959	0.96	0.408845	0.98	-0.0291463	0.421138
ENSG00000137965	IFI44	4.42	7.6	4.29	1.89	1.72	0.0668559	0.43	0.0668159	0.97	-0.0439433	0.471709
ENSG00000115267	IFIH1	14.78	18.75	22.45	10.55	1.27	0.0268828	0.71	0.285424	1.52	0.604071	0.00688886	0.0274933
ENSG00000119917	IFIT3	15.89	18.93	22.1	22.7	1.19	0.229101	1.43	0.0669551	1.39	0.475085	0.13093
ENSG00000142166	IFNAR1	102.22	100.99	135.49	89.1	0.99	0.465506	0.87	0.23126	1.33	0.411426	0.0964149
ENSG00000159110	IFNAR2	289.77	264.88	298.82	304.39	0.91	0.24516	1.05	0.333392	1.03	0.0426443	0.357844
ENSG00000027697	IFNGR1	29.31	59.35	21.01	8.98	2.02	0.0709933	0.31	0.07792	0.72	-0.473931	0.0995966
ENSG00000159128	IFNGR2	187.98	185.64	370	115.94	0.99	0.480185	0.62	0.278914	1.97	0.978196	0.00122462	0.017697
ENSG00000138002	IFT172	8.89	7.63	6.93	8.63	0.86	0.171216	0.97	0.449755	0.78	-0.358454	0.185173
ENSG00000109083	IFT20	19.84	19.11	18.87	13.05	0.96	0.314192	0.66	0.122936	0.95	-0.0740006	0.236476
ENSG00000100360	IFT27	24.13	20.49	21.05	12.83	0.85	0.195255	0.53	0.087262	0.87	-0.200913	0.256392
ENSG00000119650	IFT43	2.66	4.61	3.91	2.67	1.74	0.113973		0.497127	1.47	0.555816	0.0896667
ENSG00000118096	IFT46	17.86	12.71	12.85	20.21	0.71	0.0168714	1.13	0.24844	0.72	-0.473931	0.0132782	0.0316418
ENSG00000101052	IFT52	4.8	8.26	6.25	3.3	1.72	0.0216206	0.69	0.269381	1.3	0.378512	0.178083
ENSG00000122970	IFT81	2.63	4.35	2.99	2.6	1.66	0.0782985	0.99	0.491896	1.14	0.189034	0.342484
ENSG00000032742	IFT88	2.94	4.54	1.76	2.27	1.54	0.0124806	0.77	0.31892	0.6	-0.736966	0.178078
ENSG00000197081	IGF2R	117.13	171.75	113.94	53.09	1.47	0.139932	0.45	0.0261104	0.97	-0.0439433	0.449898
ENSG00000115457	IGFBP2	153.16	116.59	152.57	167.54	0.76	0.115767	1.09	0.287876	1	0	0.489928
ENSG00000141753	IGFBP4	21.87	19.9	12.08	9.57	0.91	0.3063	0.44	0.0633498	0.55	-0.862496	0.00816616	0.027924
ENSG00000163453	IGFBP7	19.38	28.29	19.32	8.36	1.46	0.160978	0.43	0.0514732			0.493028
ENSG00000140749	IGSF6	12.33	12.11	10.44	13.77	0.98	0.477554	1.12	0.246659	0.85	-0.234465	0.142574
ENSG00000162729	IGSF8	3.26	2.68	5.99	8.48	0.82	0.183043	2.6	0.069097	1.84	0.879706	0.0323691	0.0430615
ENSG00000113141	IK	67.34	85.75	70.18	58.31	1.27	0.00272157	0.87	0.217367	1.04	0.0565835	0.393368
ENSG00000166130	IKBIP	8.62	10.76	9.17	3.78	1.25	0.274294	0.44	0.0128903	1.06	0.0840643	0.359862
ENSG00000263528	IKBKE	94.72	85.32	150.49	184.71	0.9	0.27035	1.95	0.00378515	1.59	0.669027	0.00215519	0.020359
ENSG00000185811	IKZF1	104.69	98.3	156.4	144.93	0.94	0.238272	1.38	0.0187722	1.49	0.575312	0.00678876	0.0274933
ENSG00000161405	IKZF3	1.8	0.91	6.43	5.86	0.5	0.085567	3.26	0.00913827	3.57	1.83592	0.00122106	0.017697
ENSG00000095574	IKZF5	6.76	4.58	2.67	2.85	0.68	0.0445328	0.42	0.0241266	0.39	-1.35845	0.00771243
ENSG00000110324	IL10RA	160.92	137.37	242.77	331.29	0.85	0.196733	2.06	0.0072664	1.51	0.594549	0.0090898	0.0283333
ENSG00000243646	IL10RB	1.61	1.84	2.65	4.28	1.14	0.351675	2.66	0.0333614	1.64	0.713696	0.0879467
ENSG00000096996	IL12RB1	8.75	6.44	9.43	9.9	0.74	0.141953	1.13	0.339981	1.08	0.111031	0.273865
ENSG00000081985	IL12RB2	45.5	42.19	60.1	74.66	0.93	0.378842	1.64	0.0640525	1.32	0.400538	0.00391649	0.0220144
ENSG00000131724	IL13RA1	57.39	60.2	62.15	54.26	1.05	0.374011	0.95	0.306011	1.08	0.111031	0.170506
ENSG00000164136	IL15	1.52	1.68	1.61	0.63	1.11	0.382251	0.42	0.0241888	1.06	0.0840643	0.447684
ENSG00000137496	IL18BP	16.94	11.96	16.22	31.49	0.71	0.0723574	1.86	0.0251878	0.96	-0.0588937	0.400974
ENSG00000125538	IL1B	65.03	68.98	535.02	312.03	1.06	0.464847	4.8	0.0178055	8.23	3.04089	0.00754297	0.0277658
ENSG00000115594	IL1R1	5.06	3.23	5.02	3.6	0.64	0.0126203	0.71	0.0769714	0.99	-0.0144996	0.469635
ENSG00000136689	IL1RN	454.65	337.84	484.99	691.53	0.74	0.096391	1.52	0.0131204	1.07	0.0976108	0.206687
ENSG00000174564	IL20RB	1.66	2.12	1.55	1.47	1.28	0.257453	0.89	0.420612	0.93	-0.104697	0.248336
ENSG00000103522	IL21R	14.42	11.79	21.31	26.04	0.82	0.0939649	1.81	0.00970211	1.48	0.565597	0.115036
ENSG00000160712	IL6R	539.31	650.07	473.96	341.55	1.21	0.0229913	0.63	0.0615132	0.88	-0.184425	0.0766264
ENSG00000143195	ILDR2	0.8	1.15	0.46	0.6	1.43	0.14445	0.75	0.233823	0.57	-0.810966	0.0382508
ENSG00000143621	ILF2	94.75	99.8	71.66	53.45	1.05	0.319762	0.56	0.133611	0.76	-0.395929	0.00720529
ENSG00000129351	ILF3	176.17	187.69	156.98	134.98	1.07	0.220822	0.77	0.0150794	0.89	-0.168123	0.0363616
ENSG00000105135	ILVBL	8.01	8.28	7.91	10.1	1.03	0.428999	1.26	0.116671	0.99	-0.0144996	0.468123
ENSG00000148950	IMMP1L	5.94	6.69	3.7	4.43	1.13	0.307797	0.75	0.10088	0.62	-0.68966	0.0391042	0.0446771
ENSG00000184903	IMMP2L	7.1	7.09	6.99	5.8		0.497367	0.82	0.165096	0.98	-0.0291463	0.459961
ENSG00000132305	IMMT	82.95	82.36	69.68	88.86	0.99	0.457602	1.07	0.269068	0.84	-0.251539	0.000181072
ENSG00000177971	IMP3	302.51	263.65	231	193.11	0.87	0.140141	0.64	0.000614461	0.76	-0.395929	0.00926361	0.0284253
ENSG00000136718	IMP4	69.73	64.29	79.43	121.64	0.92	0.256922	1.74	0.0109847	1.14	0.189034	0.169017
ENSG00000154059	IMPACT	45.35	46.25	38.06	29.78	1.02	0.421946	0.66	0.00366234	0.84	-0.251539	0.108427
ENSG00000104331	IMPAD1	102.6	92.23	96.34	100.96	0.9	0.11368	0.98	0.341253	0.94	-0.0892673	0.217067
ENSG00000178035	IMPDH2	54.8	55.12	45.54	36.62	1.01	0.488102	0.67	0.153633	0.83	-0.268817	0.0122568	0.0315293
ENSG00000259330	INAFM2	16.28	24.09	13.92	7.51	1.48	0.168772	0.46	0.117775	0.85	-0.234465	0.129896
ENSG00000149503	INCENP	7.84	9.89	6.25	10.38	1.26	0.156597	1.32	0.167623	0.8	-0.321928	0.186163
ENSG00000111653	ING4	25.26	17.29	19.75	21.56	0.68	0.0465437	0.85	0.153893	0.78	-0.358454	0.0788502
ENSG00000168395	ING5	21.77	23.4	20.04	29.49	1.07	0.323571	1.35	0.00644445	0.92	-0.120294	0.277824
ENSG00000122641	INHBA	1.27	0.69	1.04	2.24	0.54	0.163351	1.76	0.136557	0.82	-0.286304	0.346182
ENSG00000148153	INIP	39.52	43.77	37.84	41.08	1.11	0.123552	1.04	0.427211	0.96	-0.0588937	0.356511
ENSG00000128908	INO80	20.18	24.39	22.48	20.36	1.21	0.0789179	1.01	0.480847	1.11	0.15056	0.304787
ENSG00000114933	INO80D	11.25	12.29	11.58	10.71	1.09	0.340753	0.95	0.396872	1.03	0.0426443	0.397072
ENSG00000169592	INO80E	45.93	40.53	50.33	71.15	0.88	0.180996	1.55	0.0373722	1.1	0.137504	0.25812
ENSG00000040933	INPP4A	15.31	15.22	17.48	16.78	0.99	0.482848	1.1	0.221678	1.14	0.189034	0.187055
ENSG00000204084	INPP5B	25.91	22.33	24.26	21.51	0.86	0.0440954	0.83	0.234622	0.94	-0.0892673	0.148689
ENSG00000168918	INPP5D	564.68	464.76	384.14	584.25	0.82	0.13431	1.03	0.456538	0.68	-0.556393	0.0245787
[truncated: 3,187 more rows]
