# Supplementary material for: Multi‐omic network analysis identified betacellulin as a novel target of omega‐3 fatty acid attenuation of western diet‐induced nonalcoholic steatohepatitis
Source: EMBO Mol Med. 2023 Oct 20;15(11):e18367. doi: 10.15252/emmm.202318367 (PMC10630881; doi:10.15252/emmm.202318367)
Supplement: Supplementary file 10 — Dataset EV8 [file EMMM-15-e18367-s004.zip › Dataset_EV8A_GC_LC_Lipidomic_data.xlsx]

## Sheet: Lipidomic
ID	Symbol	Data type	D509	D510	D511	D512	D513	D514	D515	D516	D517	D518	D519	D520	D521	D522	D523	D524	D525	D526	D527	D528	D529	D530	D531	D532	D533	D534	D535	D536	D537	D538	D539	D540	D541	D542	D543	D544	D545	D546	D547	D548
Treatment			RD_509	RD_510	RD_511	RD_512	RD_513	RD_514	RD_515	RD_516	WDO_517	WDO_518	WDO_519	WDO_520	WDO_521	WDO_522	WDO_523	WDO_524	WDE_525	WDE_526	WDE_527	WDE_528	WDE_529	WDE_530	WDE_531	WDE_532	WDD_533	WDD_534	WDD_535	WDD_536	WDD_537	WDD_538	WDD_539	WDD_540	WDED_541	WDED_542	WDED_543	WDED_544	WDED_545	WDED_546	WDED_547	WDED_548
	C14:0	GC Lipidomic	7.20464	2.75948	3.89448	4.19502	7.68217	3.09167	4.71521	5.4563	76.2575	90.7215	106.23	73.3732	97.625	94.5166	94.1044	99.6417	60.9898	47.4559	63.7365	55.918	60.0382	34.4877	71.3854	61.4531	56.5145	37.0634	75.3857	50.0106	49.1001	52.5192	40.5239	51.8307	52.8254	57.6842	58.9897	44.4179	63.087	69.8877	58.1135	41.2686
	C16:0	GC Lipidomic	407.743	245.037	310.752	311.21	444.338	233.129	384.198	381.008	1871.55	2400.59	1821.89	1470.03	2235.49	1889.04	2115.31	1956.28	1642.8	1458.4	1875.31	1734.04	1987.9	1100.78	1815.15	2114.51	1778.61	1040.45	1772.95	1276.74	978.053	1660.58	1180.17	1198.41	1525.85	1662.31	1257.39	1135.67	1526.67	1755.11	1601.15	1454.31
	C16:1,n-7	GC Lipidomic	47.2756	13.5433	25.8179	21.3075	49.614	16.7257	27.2482	34.9138	378.545	513.384	503.063	364.663	491.646	481.269	491.841	466.89	477.895	352.335	531.215	462.507	477.649	291.356	499.695	469.78	358.816	193.816	450.908	258.245	225.213	318.983	254.366	285.069	378.81	426.49	280.157	262.393	342.43	496.884	435.924	278.432
	C18:0	GC Lipidomic	128.246	123.969	145.89	144.571	138.896	141.995	159.127	146.449	177.993	222.456	191.415	138.298	183.989	164.198	161.57	182.517	182.265	165.203	183.649	170.492	180.205	143.739	191.078	204.717	178.263	178.148	169.652	140.607	112.826	159.37	135.662	152.388	153.256	159.649	175.579	136.497	177.026	165.622	150.524	148.93
	C18:1,n-9	GC Lipidomic	270.034	118.493	177.248	144.011	278.715	127.889	197.076	257.385	3756.44	5051.89	4047.79	3005.06	4400.6	4313.19	4176.99	4398.09	2809.48	2333.57	3475.19	3040.83	3266.02	1802.77	3156.47	3559.68	2283.28	1384.6	3194.79	1724.19	1520.85	2557.14	1739.9	1809.97	2629.1	2760.13	1981.49	1804.08	2361.25	3181.75	2746.69	2193.85
	C18:1,n-7	GC Lipidomic	46.7829	26.8831	41.0432	29.8018	49.2877	31.4417	37.6052	50.2871	877.375	1066.28	798.723	621.212	913.229	783.656	888.735	826.225	356.62	348.791	514.692	490.322	510.656	265.915	299.707	501.477	303.789	124.343	312.924	129.713	112.365	297.689	197.82	155.507	310.475	331.65	157.918	153.454	172.632	393.828	397.374	310.718
	C18:2,n-6	GC Lipidomic	424.19	187.043	264.305	283.782	481.005	187.93	347.927	381.449	294.784	396.139	395.947	279.981	343.953	365.043	380.655	387.157	433.113	325.251	446.113	393.844	405.952	306.434	551.413	438.468	281.147	252.672	365.818	301.64	251.727	278	216.434	278.537	330.384	344.957	348.355	313.238	418.825	366.281	299.925	239.114
	C18:3,n-6	GC Lipidomic	7.97461	5.78419	6.00184	6.30481	8.22344	4.77651	7.24363	6.76456	16.0129	19.7289	7.08378	12.1979	16.6419	6.18006	20.3165	18.1876	13.3799	9.22048	13.4189	10.5168	11.5842	7.78202	18.3101	14.8849	12.0918	8.01098	16.0252	13.9415	8.22351	9.0953	8.26929	8.79475	11.0659	10.7213	10.3795	10.7298	13.4555	12.3897	10.3156	8.83769
	C18:3,n-3	GC Lipidomic	15.3354	4.64981	7.5005	8.81249	17.1742	4.83642	10.1892	12.705	6.91945	8.62506	10.7664	7.01809	7.93162	12.1515	9.96288	9.6067	19.3345	10.0079	18.5854	13.9181	14.0748	11.1102	22.9816	15.003	10.4381	8.15588	17.2453	12.636	10.7215	9.66223	8.32708	11.6498	13.1192	15.2718	16.6695	13.7343	20.0148	17.7414	12.758	7.90319
	C20:0	GC Lipidomic	4.84845	3.58534	4.36374	3.46288	5.0646	3.46007	4.38402	5.41502	132.475	163.992	128.316	93.8363	134.715	151.693	129.972	138.63	73.2092	55.3299	88.8505	75.9301	81.1836	44.1532	84.9043	90.2989	70.4533	23.1096	94.0667	45.6034	39.3421	66.6717	42.9185	45.5007	64.5533	67.4143	46.9624	47.1461	56.6191	82.6063	74.7268	55.1162
	C20:2,n-6	GC Lipidomic	2.54393	2.51798	2.73228	2.45159	3.04337	2.06251	2.66688	2.80223	7.12668	9.05566	9.15405	6.62219	8.55614	7.77241	8.37109	8.22689	7.67966	5.17713	8.92979	7.05999	7.58613	4.66388	9.31842	8.49401	2.75366	2.04002	3.70036	1.75486	1.68181	2.82856	1.78992	1.94859	5.0868	5.80489	4.8721	3.49941	5.73147	6.28738	5.8874	4.8093
	C20:3,n-6	GC Lipidomic	7.3905	9.23602	9.04598	7.74555	6.89627	8.23671	8.49835	9.20182	18.3445	25.7172	23.1312	18.2477	21.5638	22.122	19.8197	23.7656	24.3168	18.8706	25.2112	24.0646	24.5746	19.7439	26.8	24.6638	11.0245	9.67402	11.0909	8.90838	7.55455	9.63619	7.82607	9.34835	15.9222	17.0081	16.6799	13.6611	17.0791	17.2272	15.2432	13.7977
	C20:4,n-6	GC Lipidomic	73.6421	63.4877	72.9332	80.0204	85.8155	69.5706	83.0697	82.4423	133.854	160.413	177.412	111.138	138.457	136.925	135.205	139.601	66.626	54.4709	62.6611	63.5366	68.2916	60.4476	81.0262	75.0655	31.7966	41.0238	28.3091	31.169	25.7773	28.7222	26.8005	33.2644	37.1911	39.0591	46.3618	37.1403	45.9193	37.1711	33.4757	35.2377
	C20:5,n-3	GC Lipidomic	8.57695	5.47789	6.912	7.2524	10.3787	6.13063	8.20212	10.097	1.66864	2.10916	2.74217	2.03417	2.00286	2.40004	2.15355	2.50349	148.274	90.0962	123.832	100.405	93.8578	86.9595	175.407	102.329	64.4649	64.3687	78.039	70.3704	55.5388	59.1526	56.1643	73.472	78.0239	97.7464	104.837	84.2223	118.764	101.309	84.859	62.3932
	C22:4,n-6	GC Lipidomic	1.57521	1.24964	1.37739	1.42163	1.91575	1.0046	1.6372	1.82457	9.53934	17.5698	15.0424	9.17492	13.5763	14.1062	15.4544	14.0306	3.11401	2.52882	3.44147	3.62879	3.4463	2.11087	4.39215	3.72109	3.73878	1.56911	3.0384	2.13099	1.23965	2.69659	1.84187	1.61078	2.46563	2.46927	1.86852	1.51938	1.40485	2.13304	2.22094	1.76009
	C22:5,n-6	GC Lipidomic	2.19749	1.79953	1.41563	2.19183	2.54924	1.87843	2.09957	2.10954	18.0606	26.8985	30.4565	15.0776	19.9926	35.715	22.0855	37.0838	7.59343	8.2017	8.19166	9.07658	7.81961	5.1493	7.25189	7.24672	12.6321	4.12196	7.59613	4.33512	4.71999	5.11526	5.67094	6.06365	6.32772	6.99296	5.98779	4.60999	5.58851	9.50981	9.82763	2.12048
	C22:5,n-3	GC Lipidomic	7.18945	5.17356	6.25909	5.74479	8.70695	5.77013	6.90077	9.04456	3.42929	7.45548	7.21139	5.71226	5.74614	7.33163	7.12323	7.8606	148.377	98.5553	131.973	126.054	118.076	90.8489	177.089	115.558	51.1142	32.412	74.1758	47.0694	38.6234	48.4226	37.7845	44.0217	64.5773	90.776	79.6613	61.3162	89.2718	89.7946	82.691	59.3271
	C22:6,n-3	GC Lipidomic	60.5338	47.1048	53.7933	60.9886	82.1861	58.2621	65.8424	75.757	47.109	61.1968	69.5629	45.8103	52.7538	52.8171	56.1025	58.1112	133.724	87.6218	130.359	124.933	126.063	94.8571	153.378	115.749	359.746	378.087	598.562	512.947	422.198	331.255	321.311	470.143	237.403	320.966	419.731	317.53	439.119	301.746	273.371	193.854
	SFA	GC Lipidomic	548.043	375.351	464.9	463.439	595.98	381.676	552.424	538.329	2258.27	2877.76	2247.86	1775.54	2651.82	2299.45	2500.96	2377.07	1959.27	1726.39	2211.54	2036.38	2309.33	1323.16	2162.52	2470.98	2083.84	1278.77	2112.05	1512.96	1179.32	1939.14	1399.27	1448.13	1796.49	1947.06	1538.92	1363.73	1823.4	2073.23	1884.52	1699.62
	MUFA	GC Lipidomic	364.093	158.919	244.109	195.121	377.616	176.056	261.93	342.586	5012.36	6631.56	5349.58	3990.94	5805.47	5578.11	5557.57	5691.21	3644	3034.7	4521.1	3993.66	4254.32	2360.04	3955.87	4530.94	2945.88	1702.76	3958.63	2112.15	1858.43	3173.82	2192.09	2250.55	3318.38	3518.27	2419.57	2219.92	2876.31	4072.46	3579.99	2783
	N3 PUFA	GC Lipidomic	91.6356	62.4061	74.4649	82.7983	118.446	74.9993	91.1345	107.604	59.1264	79.3864	90.2828	60.5749	68.4344	74.7002	75.3422	78.082	449.709	286.281	404.749	365.31	352.071	283.776	528.856	348.64	485.763	483.023	768.022	643.023	527.082	448.492	423.587	599.286	393.124	524.76	620.899	476.802	667.17	510.591	453.679	323.477
	N6 PUFA	GC Lipidomic	519.514	271.118	357.811	383.918	589.449	275.459	453.142	486.594	497.723	655.522	658.226	452.44	562.74	587.864	601.908	628.052	555.823	423.72	567.967	511.727	529.254	406.332	698.512	572.544	355.184	319.112	435.578	363.88	300.924	336.094	268.632	339.567	408.444	427.013	434.504	384.398	508.004	450.999	376.896	305.677
	Total FA	GC Lipidomic	1523.29	867.794	1141.29	1125.28	1681.49	908.19	1358.63	1475.11	7827.48	10244.2	8345.94	6279.49	9088.47	8540.13	8735.77	8774.41	6608.79	5471.09	7705.35	6907.08	7444.98	4373.31	7345.75	7923.1	5870.67	3783.67	7274.28	4632.01	3865.76	5897.54	4283.58	4637.53	5916.44	6417.1	5013.89	4444.86	5874.88	7107.28	6295.09	5111.77
	Hep TAG	GC Lipidomic	69.7355	61.6434	69.2013	71.3394	122.394	59.0371	96.8272	76.0857	313.758	290.321	272.698	261.324	203.382	296.395	192.484	237.315	425.208	467.103	323.738	275.02	461.946	281.641	473.516	281	281.034	193.472	339.079	267.621	326.873	508.315	158.093	355.153	455.822	470.106	439.575	443.682	526.012	509.169	532.237	465.379
	Hep TC	GC Lipidomic	16.4773	15.3427	8.71493	12.7412	15.4545	10.6027	10.1754	6.49278	39.073	37.9166	32.8228	28.8653	33.8848	33.7238	24.3896	39.4376	45.3102	37.1517	36.7541	41.4265	78.7256	47.8133	40.5233	32.9762	35.981	28.5759	28.4705	23.0782	31.7826	38.1585	25.5168	38.4328	42.711	52.1547	41.7738	29.307	56.1498	54.2684	47.1006	40.1916
	HydroPro	GC Lipidomic	0.556355	0.33135	0.625168	0.29322	0.547058	0.491105	0.381568	0.214257	0.54376	0.925272	0.404095	0.389761	1.85354	1.26965	0.486756	0.550957	0.542425	0.420487	0.332403	0.874157	0.664664	0.533085	0.702865	0.421331	0.540725	0.307321	0.486463	0.42142	0.97349	0.526272	0.373202	0.247547	0.379243	0.937537	0.41385	0.28407	0.732757	0.940421	0.576195	0.599925
	2_CUDA ISTD [M+H]+	LC/MS/MS Lipidomic	253464	273292	576594	298063	243879	227849	281655	425670	300145	261892	235634	253935	294145	215830	221364	706187	470396	315085	306392	429681	189833	239643	275858	171016	194285	312399	351962	482474	247920	244490	375243	660186	247073	505511	274722	455807	292929	449099	160844	473659
	AC 12:0; [M+H]+	LC/MS/MS Lipidomic	131.579	318.519	1170.83	851.22	820	629.231	28074.4	690.244	36233.8	35969.4	23030.7	701.639	34692.5	25916.1	37805.1	53406.3	1627.59	46934.2	26456.8	45497	21620.1	26850.3	27993.4	22649.8	32694.3	36736.5	54431.2	36323.3	29654.7	33603.4	33026.8	142009	20887.5	1340	44181.1	59797.7	22156.7	50133.9	13981.1	814.706
	AC 14:0; [M]+	LC/MS/MS Lipidomic	650.877	46452.7	114817	77668.9	81586.7	63879	86979.7	77932.5	155449	135260	77579.7	56913.6	115328	79172.2	156232	222859	114122	184281	140505	168751	95403	83347.5	67438.8	113909	110205	158329	186619	117006	101339	123124	121590	634844	91943	141873	160766	228373	77119.7	175613	54505.4	117667
	AC 14:1; [M]+	LC/MS/MS Lipidomic	13021.1	22288.7	71583	35504.2	40957	44252	58923.9	46263.5	129969	73828.4	49365.1	47365.3	69225.2	61708.7	122334	157028	76786.7	167753	96612.5	124082	81621.3	50502.3	40375.4	88548.8	68543.2	53545.5	127538	68685.8	68027.2	55496	64005.3	467541	70689.6	70008.4	105514	115280	44182.2	115860	36589.6	70791.7
	AC 15:0; [M]+	LC/MS/MS Lipidomic	73.6842	50	95.8333	141.463	121.538	83.0769	195	197.561	37858.4	35758.2	22890.9	25570.2	32720.3	23068.9	40932	57184.4	1193.1	58774.7	29372.5	59857.3	38236	22805.5	568.519	33326.6	33635	888.636	62551	568.571	21903.6	43284.8	31215.8	117606	32517.6	710	42021.9	66593.8	488.136	55650.8	21773.1	1105.88
	AC 16:0; [M]+	LC/MS/MS Lipidomic	56345.1	216886	314971	367789	362462	209214	382839	322606	649067	745191	460644	285147	458953	451881	550096	1.02548e+06	572050	670190	596533	797681	501900	391210	370535	422681	504156	703056	754090	454154	457664	536239	414637	2.19201e+06	372353	595021	664511	908659	375451	702987	229070	525674
	AC 16:1; [M]+	LC/MS/MS Lipidomic	805.263	92322.2	225725	155019	195884	142601	182322	121373	483929	314438	270448	115871	290642	239697	403399	583828	290956	502617	446009	567840	285339	181964	157734	297451	244496	204290	339048	176650	166946	216731	175212	1.26089e+06	184593	263778	311420	412495	123967	453939	136126	293037
	AC 18:0; [M]+	LC/MS/MS Lipidomic	83600.1	139199	144306	140113	130079	117046	251009	214711	260114	306449	222374	160615	222421	171903	194652	492566	432955	252463	216249	334066	283828	190368	208844	120026	288430	457964	399918	330079	194684	411231	265104	729253	274844	399301	495245	412990	238628	329158	149273	376705
	AC 18:1; [M]+	LC/MS/MS Lipidomic	61112.2	309831	538643	424753	451673	379534	490685	427355	1.89779e+06	1.46579e+06	1.26698e+06	509338	1.18814e+06	980575	1.388e+06	2.58323e+06	1.03302e+06	1.49631e+06	1.43258e+06	1.75039e+06	946188	642883	588067	620926	827079	756559	1.07735e+06	569407	570323	726648	513203	2.64394e+06	644928	967823	945868	1.28213e+06	372218	1.29346e+06	418992	956849
	AC 18:2; [M+H]+	LC/MS/MS Lipidomic	47998.4	252483	327496	583347	493075	207028	386367	290075	112667	98487.8	80090.4	55128.7	102078	86314.5	112077	127879	151311	198747	141137	184150	136244	80249.4	99877.1	95016.5	97249.6	145021	128437	98920.4	73334	93399.6	77098.4	414448	106992	136466	135669	187882	70713.9	114291	68552.2	119398
	AC 20:0; [M]+	LC/MS/MS Lipidomic	38594.2	78093.4	67917.9	40057.5	22424.2	47409.5	86595	44653.4	73630	58599.8	46996.5	40689.5	47760.9	39795.3	33156.2	133419	114206	39890.9	38922.1	72613.5	67083.6	41938.3	42105.5	21520.8	57304.8	119003	86106.3	82565.7	32551.1	80627.7	64923.2	120190	82365.4	98538.4	77765.6	79756.5	64129.9	62953.9	31983.3	74995.6
	AC 20:1; [M]+	LC/MS/MS Lipidomic	38947	103216	147855	59907	35182.9	108419	146730	153109	436327	314327	375963	133525	272537	279267	161906	714025	358767	249120	198518	322942	216114	147220	154431	66401.9	170263	189759	293172	159949	98866.7	193288	139420	245577	205814	337216	213270	242149	93417.2	242172	98329.8	221398
	AC 20:2; [M]+	LC/MS/MS Lipidomic	431.579	101814	174254	88377	63258.7	98864.4	139534	164666	71648.8	85572.8	68193.6	249.18	62581.5	45067.1	498.684	157464	147361	106095	1000	61846.6	65606.8	677.419	62856.2	379.221	66009.7	765.909	45769	522.857	447.761	752.381	447.917	1360.87	65741.4	1136.67	86507.4	1219.35	644.068	1008.57	29247.7	1105.88
	AC 20:4; [M]+	LC/MS/MS Lipidomic	880.702	32430.2	1554.17	66058.9	55299.4	26475	53513.2	47953.9	52741.9	50931.9	35222.3	65739.7	47184.9	50186.7	38743.3	102788	72298.3	40140	29727.1	1043.24	61142.4	29503.5	51082.3	609.091	24871.4	74495.1	1023.26	1205.71	638.806	34088.8	1022.92	82439.9	38695.7	1696.67	47168.7	1532.26	34152	894.286	20966.5	1623.53
	AC 20:5; [M]+	LC/MS/MS Lipidomic	143.86	805.556	1250	52788.2	35986.5	643.077	36530.4	1053.66	130.909	75.8621	102.941	273.77	94.5455	120.312	142.105	322.727	237678	205553	119403	158302	133348	86571.6	127292	98130	139019	333359	163094	200795	87659.9	152217	137564	577279	137175	261447	197579	184974	99069.1	195956	92537.6	163466
	AC 22:5; [M]+	LC/MS/MS Lipidomic	71.9298	292.593	925	507.317	301.538	476.923	490	456.098	121.818	70.6897	41.1765	78.6885	69.0909	60.9375	68.4211	218.182	89122.1	65353.4	46039.2	63842.8	57641.8	28677.5	49640.4	21032.9	38738.9	84865.8	49963.4	59488.3	25521.2	46817	37529.6	94758.4	45773.4	86322.6	54513.2	56052.9	25018.8	60154.9	36339.2	50627.4
	bis(monoacylglycerol)phosphate (BMP) 38:7; BMP(16:1/22:6); [M+NH4]+	LC/MS/MS Lipidomic	668.421	48251.9	737.5	275.61	476.923	324.615	52280.1	329.268	52335.2	55300.3	57442.1	34503.8	55615.6	28202.2	26781.7	108257	183511	176584	169620	128899	159606	92629.9	66006.3	43926.9	80031.1	1497.73	126755	66022.5	48704.3	201293	2025	128091	111086	179670	103807	104271	59617.2	104223	93058.2	138901
	bis(monoacylglycerol)phosphate (BMP) 40:7; BMP(18:1/22:6); [M+NH4]+	LC/MS/MS Lipidomic	104760	70845.6	124377	72385	100443	89735.1	139417	142775	385889	527596	502275	218425	406310	197440	187453	764737	688708	750172	861220	584300	866764	359997	219697	183247	615960	535127	1.05341e+06	327393	453790	1.66707e+06	458358	885038	720623	1.13896e+06	660017	539569	327246	607289	656733	892889
	bis(monoacylglycerol)phosphate (BMP) 40:8; BMP(18:2/22:6); [M+NH4]+	LC/MS/MS Lipidomic	105349	72579.3	145921	111634	108907	61712.4	120517	108968	70656.8	127610	118438	60486.2	111794	67829.4	62236.9	237056	185579	169785	182429	83975.9	168514	94424	737.037	24857	66994.7	53860.9	114757	660	58149.8	260822	61770.7	2108.7	122711	201966	101008	80842.2	54009.9	110531	90109.9	156212
	bis(monoacylglycerol)phosphate (BMP) 42:10; BMP(20:4/22:6); [M+NH4]+	LC/MS/MS Lipidomic	62917.8	61293.1	116174	60732.6	56057.4	59743.2	86847.6	73721.4	74503.8	78356.7	77078.6	37455	73774.9	52028.1	41711.5	171979	1127.59	58835.6	874.545	1181.08	1200	840.323	38771.3	354.545	572.464	136022	56505.1	860	44790.9	55055.3	72315.4	1900	815.942	100041	107952	183875	57519.1	1077.14	638	1479.41
	bis(monoacylglycerol)phosphate (BMP) 42:11; BMP(20:5/22:6); [M+NH4]+	LC/MS/MS Lipidomic	229.825	24363.7	716.667	597.561	575.385	406.154	21380.2	758.537	105.455	132.759	155.882	127.869	121.818	84.375	134.211	354.545	184078	187343	192798	149278	149351	107551	59685.8	51557.3	69538	88302.6	99584.7	64299.1	46891.1	212418	81499.4	126272	108630	196343	111265	102098	61939.6	145913	100606	183179
	bis(monoacylglycerol)phosphate (BMP) 44:11; BMP(22:5/22:6); [M+NH4]+	LC/MS/MS Lipidomic	378.947	640.741	1083.33	729.268	18922.1	366.154	32201.4	33639.8	196.364	260.345	177.941	177.049	203.636	140.625	92.1053	972.727	314006	271543	410830	220199	345512	112107	81759.1	60533.8	97233.5	90853.1	145655	72370.3	93094.7	416409	88965.5	134664	195001	333973	201408	141935	83195.6	169481	212987	281595
	bis(monoacylglycerol)phosphate (BMP) 44:12; BMP(22:6/22:6); [M+NH4]+	LC/MS/MS Lipidomic	153392	292752	423425	251407	141681	215274	318284	229687	201789	144291	235220	114341	238699	81202.4	56083.1	482549	1.00003e+06	1.05706e+06	2.04591e+06	992161	1.61796e+06	475298	192751	191537	3.27139e+06	3.00006e+06	4.72865e+06	2.05818e+06	1.86624e+06	8.88112e+06	2.55707e+06	4.37559e+06	3.10111e+06	5.24873e+06	3.05024e+06	1.89448e+06	1.00444e+06	2.09873e+06	3014450	4.86461e+06
	Cer[NDS] d34:0; Cer[NDS](d18:0/16:0); [M+H]+	LC/MS/MS Lipidomic	864.912	38364.9	1325	51601.1	378.462	34670.9	821.667	665.854	61796	80335.3	49449.1	1122.95	54301.3	41804.1	41101.1	128833	127092	1847.62	76013.9	89009.5	75570.4	51312	54077.5	35354.6	58053.4	95579.4	103564	2314.29	51613.4	125198	82313.6	148324	71498.9	130439	76975.3	106267	75837.6	93154.3	55100.1	109006
	Cer[NDS] d40:0; Cer[NDS](d18:0/22:0); [M+H]+	LC/MS/MS Lipidomic	68178.4	85504.6	121260	55817.4	540	58523.8	70251.2	63584.5	75947.2	66771.9	38176.1	51079.7	43302.4	29395.5	33716.5	120038	138127	62863.2	80551.7	58201.6	69025.8	53128.1	52477.4	34881.5	69977.9	270274	110641	168282	52793.2	169552	142634	253101	103045	148472	120193	146939	96588.3	77934.6	54659.7	119374
	Cer[NS] d34:1; Cer[NS](d18:1/16:0); [M+H]+	LC/MS/MS Lipidomic	67017.6	70596.9	194927	112816	74064.8	67535.9	88694.9	97501	194399	175850	153154	158314	158309	121060	164371	406005	299480	214326	212857	266336	149307	111819	182541	110239	171521	209559	249019	306308	161717	268955	219452	499153	168775	359821	187531	290859	184520	272358	119551	312945
	Cer[NS] d36:1; Cer[NS](d18:1/18:0); [M+H]+	LC/MS/MS Lipidomic	39597.8	550	500	985.366	667.692	260	31790	821.951	46774.4	62685	54249.8	40725.6	50844.1	648.438	43101.4	125384	104175	74328.4	98107.5	84870.2	87653.4	41582.5	55484.1	40254.4	64223.9	77247.7	76682.2	1357.14	53244.9	177069	52346.6	131401	95642.1	116279	80372	97850.8	85432.7	92118.7	53608.4	112063
	Cer[NS] d38:1; Cer[NS](d18:1/20:0); [M+H]+	LC/MS/MS Lipidomic	67647.7	74845.2	116465	65927.5	48452	53153.4	95150	73826.1	229533	187761	129979	137513	150220	131463	142013	486511	302056	182082	279939	238271	199457	114801	120792	109660	185626	269917	248962	444602	133405	406031	218690	373092	346427	345530	269608	248069	202353	227902	121740	402053
	Cer[NS] d40:1; Cer[NS](d18:1/22:0); [M+H]+	LC/MS/MS Lipidomic	420533	690295	861455	424750	315247	367836	609542	412037	415041	320249	148284	229475	199349	229093	190527	672083	695789	274862	432344	422823	307984	310560	333282	255204	562029	1.14769e+06	558343	665899	424015	774170	686083	1.24982e+06	626235	666138	762682	744163	667842	520541	286419	845567
	Cer[NS] d40:2; Cer[NS](d18:1/22:1); [M+H]+	LC/MS/MS Lipidomic	83715.2	123706	168798	2053.66	77322.2	75435.8	3218.33	101809	678001	522234	371885	324290	442726	386694	349853	1.45167e+06	251274	335997	534130	630034	427302	279306	160929	264306	271338	104704	515230	3754.29	198075	474521	165513	160059	437982	708027	359864	374387	258309	470516	101950	590352
	Cer[NS] d41:1; Cer[NS](d18:1/23:0); [M+H]+	LC/MS/MS Lipidomic	276116	211404	377242	242628	203103	146357	348621	266843	244212	120824	89822.2	162497	144904	96619	137746	445062	362908	188519	188105	189339	119038	125888	193405	102903	35201.1	429378	198859	276313	176703	226512	308355	576385	255626	338911	282417	432805	299896	260423	123855	319255
	Cer[NS] d41:2; Cer[NS](d17:1/24:1); [M+H]+	LC/MS/MS Lipidomic	40432.7	59511.4	73602.8	446.341	47191.9	36597	51566.6	48253	77941.8	30508.2	229.412	42130.2	53347.1	45074.4	28517	145097	86734	1095.24	51495.1	77958.2	51630.4	470.968	30964.8	23129.2	1315.94	83558.1	50279.4	60450.7	45757	43418.1	75753.6	115812	66801.1	90118.7	48146.9	832.258	39238.5	67321.1	29087.8	88948.8
	Cer[NS] d42:1; Cer[NS](d18:1/24:0); [M+H]+	LC/MS/MS Lipidomic	320684	402015	585691	403946	332074	317562	421881	367217	291239	208875	129546	190532	183046	195653	197181	683067	565135	316313	455424	344296	233415	199056	261771	208358	359052	856440	439553	475968	232155	428762	489832	855448	532988	589746	480446	597369	512958	412137	260636	738454
	Cer[NS] d42:2; Cer[NS](d18:1/24:1); [M+H]+	LC/MS/MS Lipidomic	563751	572614	836844	591115	434607	355843	644532	511310	789870	854845	473900	456483	592894	516282	503367	1.86691e+06	985392	426349	839097	924981	556904	407427	516550	359313	684203	817418	767893	627865	535141	868122	815567	1.24397e+06	945864	1088786	850056	863231	850116	859761	449718	1.0072e+06
	Cer[NS] d42:3; Cer[NS](d18:2/24:1); [M+H]+	LC/MS/MS Lipidomic	141377	131422	251677	142194	117181	95857	166428	130880	264187	179580	126760	153653	141314	167619	177949	609258	223840	133573	209222	218091	152987	79770.7	148943	98786.8	133094	157489	132433	126599	121338	148798	169947	340772	231247	216973	176016	246960	172548	227071	105825	243985
	Cholesteryl Ester 22:6; [M+NH4]+	LC/MS/MS Lipidomic	220770	306923	510372	181335	189528	162743	266725	289395	100194	92968.1	59540.2	174983	140138	107431	110923	467094	134956	111191	162321	111561	77314.5	49224.5	71532.3	40516.9	330274	526970	408646	1.53861e+06	304891	360903	453490	976169	219177	760655	193357	862425	221946	345597	140706	467708
	EtherPC 30:0e; PC(14:0e/16:0); [M+H]+	LC/MS/MS Lipidomic	82134.8	92895.4	198169	133602	90459.4	69581.7	95048.6	110176	276863	395177	233867	221378	215659	247835	169696	609734	275296	43436.6	212791	307873	124050	97398.6	121992	73250.9	301013	289158	310781	284587	257034	295817	283637	651347	147811	357501	106191	264940	192653	355200	113981	261601
	EtherPC 31:0e; PC(14:0e/17:0); [M+H]+	LC/MS/MS Lipidomic	1317.54	43591.1	2083.33	41842.4	30251.8	512.308	1530	1629.27	138140	140724	100859	102082	104083	143460	80315.4	306545	151403	118235	94537.7	171585	78586.6	47047.8	42100	1084.42	111413	70412.7	157570	143989	131361	74311.5	85773.1	283871	109226	131593	42222.8	190408	47059.1	127326	61663.3	154475
	EtherPC 32:0e; PC(14:0e/18:0); [M+H]+	LC/MS/MS Lipidomic	1.80936e+06	1.67458e+06	2.94526e+06	2.23411e+06	1.57394e+06	1.37753e+06	2.09412e+06	2.00315e+06	3.42624e+06	4.51101e+06	2.68151e+06	2.26266e+06	2.4057e+06	2.32441e+06	1.89187e+06	7.50522e+06	3.52819e+06	2.33789e+06	2.90039e+06	4.34356e+06	2.22642e+06	1.33099e+06	1.41466e+06	1.08091e+06	3.08222e+06	3.47084e+06	3.56362e+06	2.70119e+06	2.70206e+06	3.26933e+06	3.12723e+06	7.83653e+06	2.66186e+06	4.54633e+06	2.04217e+06	3.31556e+06	2.16478e+06	4.26116e+06	1944746	3.24191e+06
	EtherPC 32:1e; PC(14:0e/18:1); [M+H]+	LC/MS/MS Lipidomic	4773.68	212674	493500	261483	216509	168276	268348	5451.22	12456.4	805652	492892	7888.52	469951	396841	10798.7	3.17837e+06	818509	472421	590432	19464.9	403953	338815	352929	222408	637361	748959	19846.5	601313	737176	21825.4	723978	66839.1	13031.9	997450	14219	735537	462511	999808	364750	641889
	EtherPC 34:0e; PC(14:0e/20:0); [M+H]+	LC/MS/MS Lipidomic	218772	194062	238713	205771	166422	168739	266760	226248	627572	756811	413888	333834	333331	394420	296915	1.20944e+06	391312	260095	404413	422481	243801	130703	138193	109314	369384	372935	327650	281276	216768	354585	318030	723228	411000	426597	283161	385093	249000	439885	213952	375236
	EtherPC 34:1e; PC(14:0e/20:1); [M+H]+	LC/MS/MS Lipidomic	96768.4	74818.5	165225	121937	78944.6	2.80857e+06	4.98839e+06	85217.1	8.28163e+06	1.14384e+07	6.70153e+06	5.03917e+06	5.97245e+06	5.69425e+06	4.66484e+06	1.74557e+07	8.7372e+06	6.22139e+06	7.19059e+06	9.08251e+06	5.51036e+06	3.71015e+06	3.92132e+06	3.12608e+06	5.8849e+06	7.03211e+06	7265700	5.14916e+06	5.58284e+06	6.90706e+06	6.4708e+06	1.47375e+07	6.67064e+06	1.01064e+07	5.16751e+06	7.28585e+06	5.03943e+06	8.66993e+06	4078493	7.51593e+06
	EtherPC 34:2e; PC(14:0e/20:2); [M+H]+	LC/MS/MS Lipidomic	810463	1.02052e+06	1.90327e+06	1.18313e+06	603291	807716	1.10685e+06	854054	1.05676e+06	1.27504e+06	849174	811005	841797	510736	7602.63	2.15866e+06	1.15103e+06	10057.1	15223.6	1.58022e+06	10754.1	676997	8362.96	5568.83	762250	1.04092e+06	1.10239e+06	967500	1.03607e+06	10314.3	942997	2.30111e+06	795759	1.65058e+06	696671	1.25925e+06	674736	1.54857e+06	518638	9976.47
	EtherPC 40:6e; PC(18:0e/22:6); [M+H]+	LC/MS/MS Lipidomic	907231	1.09533e+06	2.0685e+06	1.30507e+06	682235	3.61628e+06	6095238	939271	9.3384e+06	1.27135e+07	7.5507e+06	5.85018e+06	6.81425e+06	6.20498e+06	4.67244e+06	1.96144e+07	9.88823e+06	6.23144e+06	7.20581e+06	1.06627e+07	5.52111e+06	4.38715e+06	3.92968e+06	3.13165e+06	6.64715e+06	8.07303e+06	8.36809e+06	6.11666e+06	6.61891e+06	6.91737e+06	7.41379e+06	1.70386e+07	7.4664e+06	1.1757e+07	5.86418e+06	8.5451e+06	5.71416e+06	1.02185e+07	4.59713e+06	7.52591e+06
	EtherPC 40:7e; PC(18:1e/22:6); [M+H]+	LC/MS/MS Lipidomic	795658	611365	1.37574e+06	1.06391e+06	1.00661e+06	556304	857508	1.6131e+06	861775	1.61512e+06	1.22352e+06	604771	1.53142e+06	686948	677536	2.00287e+06	619767	353729	442164	1.02619e+06	326648	276548	292354	201605	2.05483e+06	3.17306e+06	2.91709e+06	3.12574e+06	2.199e+06	2.47586e+06	2.41724e+06	5.93438e+06	1.13727e+06	2.12732e+06	1.24515e+06	2.30602e+06	1.18053e+06	1.8704e+06	755280	1.95645e+06
	EtherPC 42:5e; PC(18:5e/24:0); [M+H]+	LC/MS/MS Lipidomic	92994.6	124332	1541.67	101720	90508.3	104138	129030	106757	208131	174684	129345	104869	127811	100890	102172	346840	215364	135599	133458	124741	94092.1	65638.4	91292.8	57039.7	76891.1	93539.1	86120	700	58142.1	65636.6	479.167	209834	124209	132556	1289.66	163495	85111.8	143011	56397.8	135570
	EtherPC 42:6e; PC(22:6e/20:0); [M+H]+	LC/MS/MS Lipidomic	203702	203481	250473	180272	204141	191581	253108	208418	173201	142042	99400	88396.6	93867.7	92071.7	91245.3	301945	205575	89940.1	164190	153807	113455	90348.2	102636	68149	316670	548477	336619	313639	207153	358341	367038	666980	343366	308785	279719	369225	239917	268728	155389	313618
	EtherPC 44:7e; PC(18:3e/26:4); [M+H]+	LC/MS/MS Lipidomic	72941.5	68421.1	86959.3	62002.9	73521.3	58311.4	90522.4	73940.8	76816.5	48765.5	35369.7	352.459	40932.4	39885.1	35899.6	135637	1062.07	876.19	50369.7	651.351	600	585.484	546.296	337.662	145477	226762	150510	136221	116396	164412	165030	7334.78	114932	134526	108745	160520	100262	116151	71999.4	155609
	EtherPE 24:6e; PE(22:6e/2:0); [M-H]-	LC/MS/MS Lipidomic	431697	194003	454779	228113	294973	110336	342389	329530	846977	550059	519128	711700	777324	641075	488223	1.94569e+06	1.5745e+06	1.16152e+06	989201	1.43179e+06	763475	768821	957420	468254	1.19997e+06	1.17175e+06	1.99948e+06	2.87377e+06	1.1542e+06	1.547e+06	1.65876e+06	3.77712e+06	1.27221e+06	1.76107e+06	1.48687e+06	3.20632e+06	1.1727e+06	1.96349e+06	905990	2.06988e+06
	EtherPE 34:0e; PE(18:0e/16:0); [M-H]-	LC/MS/MS Lipidomic	37480.8	40715.4	2416.67	55532.6	31371.3	32984.1	48007.7	1260.98	96650.8	141585	79432.9	75971.6	85538.9	73156.8	57556.5	231760	119088	71809.2	84367.7	131832	64846.1	53278.8	38194.5	43383.1	89154.5	109582	109842	107139	80419.7	86274	96673.8	203454	91165.4	153666	71080.2	105997	82592.7	148237	65402.2	104084
	EtherPE 34:3e; PE(16:1e/18:2); [M-H]-	LC/MS/MS Lipidomic	408012	609709	907208	671866	397584	578441	598317	541090	131269	176985	99468.5	70554.8	61875.3	58734.1	70219.5	3654.55	233845	2607.14	167096	169976	131822	1500	1579.63	81381.2	3624.64	509868	7255.81	7382.86	4561.19	306819	5912.5	723506	262255	7770	5113.79	4193.55	6535.59	7137.14	2945	5738.24
	EtherPE 36:1e; PE(18:0e/18:1); [M-H]-	LC/MS/MS Lipidomic	170761	151294	255939	166100	149869	131175	180664	206109	303259	283082	149226	159152	167218	182512	158782	510626	180400	114672	156402	161705	99920.4	86398.4	81499.2	56935.5	155101	216036	167745	156638	119333	135287	164257	452076	173588	173730	152879	297199	130187	200418	84652.7	182079
	EtherPE 36:4e; PE(16:0e/20:4); [M-H]-	LC/MS/MS Lipidomic	190479	242174	517752	249535	182875	196878	253054	235993	331198	382583	233855	187446	266724	337354	267347	597534	176264	101447	178704	136479	104565	85155.8	71829.6	61682.2	75005.5	1740.91	102258	100135	98552.6	97256.4	1275	992140	100167	120043	1501.72	473065	109136	222881	52029.6	131473
	EtherPE 36:5e; PE(16:1e/20:4); [M-H]-	LC/MS/MS Lipidomic	2.81765e+06	4.42432e+06	6.25164e+06	4.43383e+06	2.91204e+06	3.43949e+06	3.79174e+06	3.69715e+06	2.78593e+06	4.23424e+06	2.12212e+06	1.23114e+06	1.53092e+06	1.16233e+06	1.58453e+06	3.7569e+06	1.41183e+06	608444	1.08971e+06	947820	977168	560264	318491	462949	658598	1.81591e+06	591679	376839	597094	932983	720375	1.94208e+06	1.22661e+06	1422657	1.02697e+06	502320	1.08398e+06	706776	513839	930702
	EtherPE 36:6e; PE(16:1e/20:5); [M-H]-	LC/MS/MS Lipidomic	87986.5	161107	294790	179183	79225.5	147244	127488	105193	538.182	425.862	435.294	485.246	449.091	307.812	455.263	1122.73	969774	430560	628167	607773	527566	323199	195346	293149	275920	491073	223164	142237	208206	346044	280349	630699	566144	949118	481719	250004	471675	442159	304198	566337
	EtherPE 38:5e; PE(16:0e/22:5); [M-H]-	LC/MS/MS Lipidomic	213211	290047	469784	259030	211161	205739	292706	2870.73	56340.6	416238	337823	273271	454414	272669	265891	95629.7	1.12497e+06	870784	960924	1.06391e+06	781425	622964	532387	359758	217759	234238	294075	230156	212940	312654	201441	656446	443060	649135	511955	545851	448371	543240	273494	574380
	EtherPE 38:5e; PE(18:1e/20:4); [M-H]-	LC/MS/MS Lipidomic	1.23613e+06	1.83571e+06	3219210	1.9779e+06	1.38914e+06	1.70914e+06	1.8293e+06	1.70825e+06	1.90185e+06	2.32863e+06	1.23762e+06	611152	725187	610688	950291	1.98277e+06	609330	268363	508410	376404	359764	243557	142098	186504	316828	865857	240947	142425	222574	397199	320777	827467	536006	559652	501101	250038	527076	311152	188978	368216
	EtherPE 38:6e; PE(16:1e/22:5); [M-H]-	LC/MS/MS Lipidomic	2.07241e+06	3.34075e+06	4.91911e+06	3.2338e+06	2.09573e+06	2.46978e+06	2.71316e+06	2.81999e+06	2.20779e+06	3.61638e+06	1.81841e+06	986725	1.24352e+06	1.00374e+06	1.36645e+06	3.07934e+06	4.13329e+06	1.76241e+06	3.2143e+06	2.75641e+06	2.79027e+06	1.50603e+06	852506	1.30678e+06	980925	2.19017e+06	971142	510378	869278	1.55539e+06	1.02806e+06	2.79825e+06	2.67507e+06	3.25489e+06	2.38944e+06	946941	2.35499e+06	1.6034e+06	1329085	2384145
	EtherPE 38:6e; PE(18:1e/20:5); [M-H]-	LC/MS/MS Lipidomic	169187	337566	567335	336902	194827	316728	250953	252501	414879	658254	321388	122474	190316	157711	248582	482938	1.21243e+06	611365	845596	761257	597964	393635	274063	375967	251095	543213	241398	157073	175272	332679	292499	712020	690498	936760	551255	326457	544576	505208	341058	669618
	EtherPE 38:7e; PE(16:1e/22:6); [M-H]-	LC/MS/MS Lipidomic	1.15411e+06	2.13244e+06	3.12065e+06	2.03188e+06	1.11815e+06	1.72534e+06	1646385	1.66842e+06	683105	1.25069e+06	601640	337324	400530	312389	442305	1.05483e+06	1.03552e+06	434276	858550	752083	736572	371006	205078	321286	3.09604e+06	8617975	2796000	1.93113e+06	2.43295e+06	4.32005e+06	3.67254e+06	8.36055e+06	2.82879e+06	3938640	2.66187e+06	1.30374e+06	2.81156e+06	1.8596e+06	1380819	2.90333e+06
	EtherPE 40:5e; PE(18:0e/22:5); [M-H]-	LC/MS/MS Lipidomic	272965	294211	524622	260972	229796	243458	335088	325133	219144	3075.86	1635.29	159623	191128	1817.19	1559.21	4722.73	812028	600898	618751	623748	404500	367149	404348	265507	258223	341522	296732	248126	161338	264299	253175	557682	413222	568138	429418	557987	382563	467580	219605	486314
	EtherPE 40:6e; PE(18:1e/22:5); [M-H]-	LC/MS/MS Lipidomic	391206	606556	1.00882e+06	635962	422506	545468	566308	561440	297834	378355	191619	114375	134845	101438	159206	367770	981917	444252	796271	592672	566621	353220	226531	310512	287328	551799	219594	99178.5	159484	397036	242315	526957	711476	746432	621553	256052	690899	390625	319057	602050
	EtherPE 40:7e; PE(18:1e/22:6); [M-H]-	LC/MS/MS Lipidomic	808456	1.46273e+06	2055315	1.33523e+06	818113	1.2828e+06	1.21488e+06	1.23058e+06	600861	801146	419315	227757	275965	228811	346736	790435	494808	213059	411307	315589	304526	184610	117161	154677	1.12743e+06	3.77321e+06	920271	668155	678694	1.32086e+06	1.25206e+06	3.20945e+06	1.20884e+06	1.27856e+06	1.10425e+06	573865	1.06297e+06	714798	485730	968353
	EtherPE 40:7e; PE(18:2e/22:5); [M-H]-	LC/MS/MS Lipidomic	476867	652589	1.13372e+06	662317	439822	507604	587964	633485	266805	434937	274840	153418	140212	133329	214779	470852	1.55308e+06	697522	1.10819e+06	1.01895e+06	946774	633974	368537	459570	547216	986868	666698	54759	459293	744371	573965	1.61232e+06	913505	1264621	813766	682434	853932	789369	502400	1.01176e+06
	EtherPE 40:8e; PE(18:2e/22:6); [M-H]-	LC/MS/MS Lipidomic	400863	638531	1.1713e+06	621263	393153	515008	534736	643453	483033	864820	442906	221298	315383	232805	312869	755095	409583	174784	293060	284647	261168	171366	91922.4	124686	1.07006e+06	2449950	998187	798685	900665	1.35709e+06	1.18902e+06	2.93777e+06	880684	1.34547e+06	867333	631498	930476	741497	426166	876105
	EtherPE 40:9e; PE(18:3e/22:6); [M-H]-	LC/MS/MS Lipidomic	236312	330550	579362	366233	259332	264202	295351	342621	100858	166952	98287.1	57172.8	60102.7	49475.6	62584.8	169490	104878	764.286	64867.2	71259.7	48713.6	44310.4	446.296	364.935	132783	284702	124384	97185.3	122122	186673	157176	363900	127031	219815	130391	68103.7	145696	119002	52910.6	150567
	FA (20:0) [M-H]- (arachidic acid)	LC/MS/MS Lipidomic	363622	326026	665689	311130	262527	282687	365327	439626	411225	343581	292952	304611	350918	316331	268077	913326	690513	482000	385048	571203	267896	338370	380106	258861	306183	634318	422780	649715	320108	298928	478902	1.03341e+06	326242	607725	394214	638603	376600	589921	207802	567610
	FA (20:1) [M-H]- (eicosenoic acid)	LC/MS/MS Lipidomic	206097	228498	259633	171716	154403	147246	179158	162478	733753	933745	633670	389239	555115	464704	349809	1.65684e+06	561570	426370	476976	556189	405471	225489	286823	214150	312414	197666	424648	368060	324234	431178	377036	623044	556887	558562	391646	495475	310625	531886	302099	753977
	FA (20:2) [M-H]- (eicosadienoic acid)	LC/MS/MS Lipidomic	131146	136341	170534	102325	95458.8	87385.1	107816	97504.1	113274	132382	77414.7	179884	100044	218675	63678.8	297609	238325	205583	137820	250035	109264	107173	121992	59986.4	45753.6	38624.9	73592	92851.6	41699	107471	43929.2	162763	100356	171393	138064	178648	116418	124571	65072.9	218289
	FA (20:3) [M-H]- (eicosatrienoic acid)	LC/MS/MS Lipidomic	45290.4	36785.2	2183.33	31916.7	27941	27212.6	28663.1	31142.1	862647	759291	705736	454005	710770	570821	455300	1.96671e+06	141980	154791	131903	149395	91072.3	77761.6	89838.4	56651.9	46636.6	920.455	77862.7	78657.2	34891.2	45882.2	53901.2	120111	77686.5	102292	85014	169693	66556.4	116081	43135	113508
	FA (20:3) [M-H]- (homo-gamma-linolenic acid)	LC/MS/MS Lipidomic	418886	381063	527149	254448	256516	206938	360134	316142	1.28884e+06	916682	762793	1.16844e+06	1.23371e+06	976413	670936	3.23901e+06	2.53589e+06	2.30948e+06	1.76575e+06	2.34657e+06	1.26725e+06	1.35157e+06	1.77135e+06	842701	617479	389867	942472	1.16235e+06	513526	642903	653868	1.72535e+06	1.09466e+06	1601425	1.43833e+06	2.44978e+06	1.10203e+06	2.04321e+06	760746	1.83558e+06
	FA (20:4) [M-H]- (arachidonic acid)	LC/MS/MS Lipidomic	3.68209e+06	1.77544e+06	2.98717e+06	2.12179e+06	2.50349e+06	1073520	2.92508e+06	2.57156e+06	9.09371e+06	6.92033e+06	6.18106e+06	7.77767e+06	9.0178e+06	7.2988e+06	5.595e+06	2.27966e+07	6.05596e+06	5.49682e+06	3.94086e+06	5.01514e+06	3.21389e+06	3.37467e+06	4.72521e+06	2.07679e+06	1.64813e+06	1.48717e+06	2.82603e+06	4.55961e+06	1.60815e+06	1.75664e+06	2.15822e+06	5.7665e+06	2.43007e+06	3.18524e+06	3.4198e+06	6.94225e+06	2.87929e+06	3.9965e+06	1616215	4.02221e+06
	FA (20:5) [M-H]- (eicosapentaenoic acid)	LC/MS/MS Lipidomic	3.60946e+06	3.22225e+06	4.26672e+06	4.09217e+06	2.86682e+06	2.00742e+06	2810205	3.39217e+06	307925	212834	200389	280702	234877	266850	227249	732133	1.72705e+07	1.47648e+07	1.06109e+07	11231500	8.68444e+06	6.62392e+06	8.13826e+06	6.22795e+06	5.28381e+06	6.18654e+06	7.63688e+06	1.09503e+07	3.21768e+06	6.53681e+06	7.38218e+06	1.3798e+07	9.24838e+06	12489270	9.30208e+06	1.52595e+07	1.08896e+07	1.09502e+07	6178433	1.63066e+07
	FA (22:0) [M-H]- (behenic acid)	LC/MS/MS Lipidomic	129215	135499	273473	149810	102162	108283	117418	170843	144989	133081	100990	118629	131768	115209	102947	383256	225915	165145	137732	192522	91771.5	112287	139296	77605.3	88941.8	195259	140094	148331	96099.3	107507	116100	258767	93544.6	190009	100529	204596	104211	178484	69978	175121
	FA (22:1) [M-H]- (erucic acid)	LC/MS/MS Lipidomic	36498.9	70695.5	85396	1073.17	29464.4	31535	42067.8	60532.7	83349.3	105974	63731.8	92711.8	76448.6	61198.4	41082.7	267519	126267	81913.3	74464	125828	39477.6	49803.9	43944.5	34780.8	38560.8	62619.5	81615.2	78641.5	83641.2	59044.6	105514	134239	73005.1	118162	84736.7	100430	55118.6	137135	39001.6	110765
	FA (22:6) [M-H]- (docosahexaenoic acid)	LC/MS/MS Lipidomic	5.64534e+06	4.44632e+06	6.19371e+06	4.82337e+06	4.39767e+06	2.79338e+06	4.75946e+06	4.96667e+06	4827360	3.48472e+06	3.17558e+06	3.98659e+06	4.88073e+06	3.5703e+06	3.09785e+06	1.22995e+07	1.00229e+07	8.39926e+06	7.62613e+06	8.77573e+06	6.18054e+06	4.92441e+06	6.2693e+06	3.17066e+06	1.20267e+07	1.49068e+07	18199200	2.70189e+07	1.01133e+07	1.663e+07	1.79037e+07	3.64568e+07	1.30445e+07	16987230	1.49779e+07	2.64935e+07	1.51758e+07	1.66809e+07	8674595	2.30429e+07
	HexCer[NS] d34:1; HexCer[NS](d18:1/16:0); [M+H]+	LC/MS/MS Lipidomic	35371.1	735.185	79361.3	65707	38986.7	36723.4	44543	53482	131167	167126	127798	133939	134447	149105	121193	399571	152240	141629	133006	196702	103564	66823.5	96154.8	65396	87884.4	150664	146545	178600	117048	117814	100132	217599	63324.1	257234	82320	200983	67481.8	179652	69207.2	188033
	HexCer[NS] d40:1; HexCer[NS](d18:1/22:0); [M+H]+	LC/MS/MS Lipidomic	180825	197563	231159	156392	138546	141792	245719	183131	877848	591059	471216	399196	437673	485808	437796	1.657e+06	622518	449564	641772	612715	426371	195191	240120	187631	407679	515739	520353	472187	281431	697980	391531	827511	680201	648561	463069	556626	298801	571696	302077	735099
	HexCer[NS] d42:2; HexCer[NS](d18:1/24:1); [M+H]+	LC/MS/MS Lipidomic	109562	102608	157428	95684.1	97323	81392.4	133714	103604	547908	577892	445543	294827	399803	405469	359902	1.55093e+06	447438	271205	391286	472452	311051	137069	167149	117198	236010	243497	330527	212951	237048	407150	205062	489747	425248	474280	292101	306268	203465	395266	183299	471957
	LysoPC (14:0) [M+H]+	LC/MS/MS Lipidomic	34495.2	572.222	925	431.707	476.923	352.308	616.667	475.61	114863	71011.2	75564.2	87281.9	92958.6	79321.1	75919.3	288820	219708	165419	122210	177313	74655.1	95788.2	139905	61070.3	120979	171436	169020	250913	107040	114754	151401	351875	108756	163001	139411	264661	134178	199875	77816	156917
	LysoPC (15:0) [M+H]+	LC/MS/MS Lipidomic	61383.6	44080.6	87677.9	47972.5	48540.5	31926.3	57563.7	61091.8	221590	139818	153116	175179	165479	183613	149153	524548	322975	252524	190826	262751	129171	158610	209374	104696	184775	267862	263518	413777	144832	184736	248808	544551	185888	250517	192388	499161	218500	278971	118951	253139
	LysoPC (16:0) [M+HAc-H]-	LC/MS/MS Lipidomic	3.09706e+06	2590800	4.33964e+06	2.16915e+06	2.4526e+06	1.69986e+06	3.10082e+06	2.79368e+06	5.56081e+06	4.8457e+06	3.90418e+06	4.20262e+06	4.54338e+06	3.95372e+06	3.26149e+06	1.26003e+07	8.75063e+06	7.11517e+06	6.13063e+06	7.24908e+06	3.95773e+06	4.50716e+06	4.62532e+06	2.49172e+06	5.44001e+06	7.29885e+06	7.19026e+06	9.36563e+06	4.01866e+06	5.5248e+06	6.44426e+06	1.44946e+07	5.02687e+06	9812940	7.10954e+06	1.02777e+07	6.06562e+06	8.98331e+06	3178187	8.13985e+06
	LysoPC (16:1) [M+H]+	LC/MS/MS Lipidomic	425412	136977	341571	140701	231560	105067	226267	224918	1.10778e+06	754389	744289	903054	1.10024e+06	891022	717115	3.0525e+06	2.15769e+06	1.90246e+06	1.38307e+06	1.81171e+06	903435	1.00911e+06	1.23157e+06	587034	1.19795e+06	1.3574e+06	1.83802e+06	2.2747e+06	865174	1.12471e+06	1.52478e+06	3.00177e+06	1.1595e+06	1.82141e+06	1.16078e+06	2.65449e+06	1.17787e+06	1.93696e+06	879659	1837035
	LysoPC (17:1) [M+H]+	LC/MS/MS Lipidomic	149.123	138.889	275	95.122	141.538	56.9231	138.333	126.829	79192	44479.4	46965.5	64869.7	70168.2	63078.5	52663.5	178461	138612	135010	94568.2	131812	64402.7	79135.5	95133	41501	80460.8	56232.2	134073	177795	60765.6	81238.1	106097	238310	76990.9	123777	82175.7	197214	74149.7	164378	65098.8	123971
	LysoPC (18:0) [M+H]+	LC/MS/MS Lipidomic	144560	226823	336267	179158	135423	192996	226243	196738	434663	494917	357396	301900	369610	325391	6871.05	1.06382e+06	546564	456000	482592	459749	9781.08	234726	241191	150741	318393	335830	395957	372646	184084	354856	348624	757562	327757	565471	353284	487094	291397	575171	226628	543099
	LysoPC (18:1) [M+H]+	LC/MS/MS Lipidomic	977412	607828	1.08541e+06	547339	768156	358363	888269	716898	8.07238e+06	6.25853e+06	6.12228e+06	6.04716e+06	7.54683e+06	6.55849e+06	4.9108e+06	2.16842e+07	1.17576e+07	9971750	8.67378e+06	1.05816e+07	5.62231e+06	5.72208e+06	8.12946e+06	3.31403e+06	7.09751e+06	6.62192e+06	1.2664e+07	1.47923e+07	5.34644e+06	8.15152e+06	9.00406e+06	2.0086e+07	7.42537e+06	10764350	7.43443e+06	1.46828e+07	6.37843e+06	13011900	5190074	1.10295e+07
	LysoPC (18:2) [M+H]+	LC/MS/MS Lipidomic	6.77141e+06	2.14237e+06	5.37073e+06	2.30652e+06	4.60942e+06	1.28889e+06	5861875	4.54079e+06	6.36798e+06	4.00665e+06	3.68846e+06	5.47951e+06	4.80229e+06	4.52629e+06	3.68939e+06	1.45904e+07	1.2946e+07	12274950	9.15101e+06	1.15445e+07	6.22621e+06	7.27901e+06	9.17409e+06	3.77656e+06	6.93047e+06	5.41785e+06	1.09064e+07	1.25993e+07	5.36321e+06	7.49175e+06	7.26273e+06	1.9388e+07	7.60142e+06	1.09771e+07	8.16841e+06	1.65494e+07	7.83067e+06	12294660	4995702	1.06564e+07
	LysoPC (20:1) [M+H]+	LC/MS/MS Lipidomic	31863.9	655.556	1320.83	895.122	21585.5	320	851.667	773.171	131391	93027.3	83061.2	74754.3	101881	90147.2	54631.4	289271	131989	85227.6	100813	128401	61677.9	45243	59537.4	34722.1	57245.9	49068.5	92308.5	77462.2	44824.1	60576.4	71379.9	140808	68678.1	117402	65643.3	100508	49654.1	124528	43689.3	111834
	LysoPC (20:2) [M+H]+	LC/MS/MS Lipidomic	28740.7	581.481	1412.5	626.829	25954.9	376.923	31129.3	739.024	180698	115325	117353	120283	162065	111146	71836.9	406119	213119	198747	170747	251401	98502.5	111726	127591	62506.8	95769.8	35136	138810	114665	60577.3	65389.8	71583.6	209148	117943	178402	128390	193530	66545.6	198162	86284.9	141663
	LysoPC (20:3) [M+H]+	LC/MS/MS Lipidomic	260180	216311	403349	148812	170669	102826	289170	259970	1.74817e+06	1.01195e+06	1.00031e+06	1.47567e+06	1.51036e+06	1.32038e+06	680865	4.22231e+06	2.84064e+06	2.80614e+06	2.3981e+06	3.45478e+06	1.7184e+06	1.72017e+06	2.17519e+06	884359	691296	358317	961380	1.0565e+06	523057	656195	689984	1.60798e+06	1.31589e+06	1.88422e+06	1.51191e+06	2.44459e+06	1.04614e+06	2.26943e+06	916477	1.88355e+06
	LysoPC (20:4) [M+H]+	LC/MS/MS Lipidomic	3.54779e+06	1.17234e+06	2.93372e+06	1.111e+06	2.47537e+06	582506	3.24295e+06	2.48308e+06	1.52448e+07	9.5008e+06	1.02755e+07	1.16248e+07	1.48901e+07	1.13994e+07	7.96732e+06	3.73278e+07	7.63942e+06	6.96956e+06	5.26228e+06	6.8366e+06	3.91425e+06	4.1889e+06	5.47873e+06	2.34828e+06	1.94423e+06	1.62829e+06	2.78451e+06	4.17663e+06	1.61601e+06	1.83361e+06	2201125	5.24973e+06	2.72634e+06	4227290	3.59031e+06	6.62785e+06	3.12553e+06	4.82605e+06	1833989	4317000
	LysoPC (20:5) [M+H]+	LC/MS/MS Lipidomic	91320.5	65958.7	2541.67	67459.9	976.923	37435.4	113525	99333	1807.27	444.828	839.706	62491.5	650.909	875	840.789	168851	4.02674e+06	4.24028e+06	2.89059e+06	3.92991e+06	1.4988e+06	1.94184e+06	2.47132e+06	1.14194e+06	2.24681e+06	1.43935e+06	2.86132e+06	4.63824e+06	1.20481e+06	1.85855e+06	2.28508e+06	5.32716e+06	2.10026e+06	3.38962e+06	2.51902e+06	4.94431e+06	2.20166e+06	4.51232e+06	1803037	3.88242e+06
	LysoPC (22:5) [M+H]+	LC/MS/MS Lipidomic	121158	61454.5	130525	62302.1	98292.4	34477.8	115101	110013	158778	86712.8	98058.9	165838	139751	133492	129363	422116	1.65424e+06	1.64507e+06	1.1164e+06	1.61183e+06	818836	960506	1.33404e+06	589127	252126	164438	424465	477339	187804	278410	288759	714936	423917	627064	524876	1.03197e+06	448825	847092	319272	714189
	LysoPC (22:6) [M+H]+	LC/MS/MS Lipidomic	3.34274e+06	1.14049e+06	2.97167e+06	1.17585e+06	2.34994e+06	632449	2794395	2.47014e+06	5.9056e+06	3.84232e+06	3.63255e+06	4.77965e+06	6.07215e+06	4.47808e+06	3.52276e+06	1.61127e+07	9.21338e+06	9.01293e+06	7.35113e+06	1.00966e+07	4.95027e+06	5.53134e+06	6.50528e+06	2.82181e+06	1.18934e+07	1.0672e+07	1.89335e+07	2.74755e+07	9.68241e+06	1.18831e+07	15530825	3.62499e+07	1.01398e+07	1.50131e+07	1.30938e+07	2.84798e+07	1.22778e+07	1.90658e+07	6706377	1.7437e+07
	LysoPC 15:0; [M+Hac-H]-	LC/MS/MS Lipidomic	428.07	229.63	670.833	365.854	235.385	226.154	621.667	385.366	56313	36081.5	33829.2	41053.8	37801.4	39119.4	30275.8	4231.82	72767	72877.8	49154.5	49033	32817.8	41671.5	51041.6	30714.1	44954.8	56412.5	64151.8	91432.9	32739.1	48483.6	67305.4	138328	45316.4	73376.8	51744.5	111468	60074.1	74561.7	26739.8	59179.2
	LysoPC 16:0; [M+H]+	LC/MS/MS Lipidomic	1.58875e+07	1.42125e+07	2.0049e+07	1.20011e+07	12253720	7.62247e+06	1.57281e+07	1.4068e+07	3.15197e+07	2.85036e+07	2.3275e+07	2.30519e+07	2.84279e+07	24001875	1.85528e+07	7.88763e+07	5.129e+07	4.03451e+07	37489000	4.59072e+07	2.71426e+07	2.42141e+07	3.05744e+07	1.48732e+07	3.16006e+07	4.07307e+07	4.83548e+07	5.40601e+07	2.15877e+07	3.58119e+07	3.8979e+07	7.71952e+07	3.94533e+07	5.80295e+07	3.57208e+07	6.01065e+07	3.48205e+07	51515000	24802400	4.98895e+07
	LysoPC 16:1; [M+Hac-H]-	LC/MS/MS Lipidomic	900	527.778	1016.67	185.366	266.154	167.692	393.333	751.22	65788	46296.6	54240.2	1375.41	61947.4	48540.3	52812.5	162558	158278	154675	84414.7	128471	56829.4	101879	99312.3	43402.7	101231	105597	158547	4134.29	67510	100216	132132	279712	74343.7	143916	100081	170778	72888.7	154179	62334.9	133615
	LysoPC 17:0; [M+H]+	LC/MS/MS Lipidomic	178418	146787	276464	140870	135966	104867	176691	174430	370761	306819	288218	278554	296592	267251	208324	872640	607447	470229	410289	491180	266615	293611	285009	155189	304233	442316	403180	487577	211085	362688	400682	746964	365094	534872	412848	662591	377270	511233	213709	545346
	LysoPC 18:0; [M+H]+	LC/MS/MS Lipidomic	1.15017e+07	1.20052e+07	18214925	9.85623e+06	8.74646e+06	8.28379e+06	12821090	1.07992e+07	2.02228e+07	2.10609e+07	1.62311e+07	1.35367e+07	1.7987e+07	1.49665e+07	9.47727e+06	4.59495e+07	35397000	2.17804e+07	2.37586e+07	2.71333e+07	1.49188e+07	1.39677e+07	1.31795e+07	8.95483e+06	1.55102e+07	2.0735e+07	2.09419e+07	2.04484e+07	1.04363e+07	1.91345e+07	1.99711e+07	3.79263e+07	1.96987e+07	3.11736e+07	2.09786e+07	2.57096e+07	1.77403e+07	2.67619e+07	12298610	2.97095e+07
	LysoPC 18:1; [M+H]+	LC/MS/MS Lipidomic	1.27464e+06	918870	1.85183e+06	830704	845993	672051	1.05187e+06	1.02004e+06	8.95581e+06	6.63196e+06	6.2909e+06	5.23043e+06	7.00751e+06	6.52721e+06	3.54686e+06	2.16014e+07	7.88413e+06	7.51539e+06	8.0242e+06	9.89201e+06	5.32754e+06	3.21438e+06	5.61112e+06	2.12019e+06	4.43719e+06	3.84287e+06	8.26091e+06	7.88604e+06	3.01929e+06	4.81912e+06	6.25162e+06	1.1462e+07	6.36957e+06	8.89732e+06	5.54149e+06	9.74358e+06	3.62424e+06	9.45328e+06	4273913	8.34392e+06
	LysoPC 18:2; [M+Hac-H]-	LC/MS/MS Lipidomic	1.52635e+06	489808	1.28404e+06	588356	940301	336324	1.47728e+06	937633	973449	690202	653412	857725	743480	785645	632297	2.04225e+06	2.34827e+06	2.38748e+06	1.59263e+06	1.80839e+06	1.08472e+06	1.38646e+06	2.11183e+06	896407	1.27476e+06	956961	1.81731e+06	2390496	873529	1.29442e+06	1.77779e+06	4.65365e+06	1.48393e+06	2.50354e+06	2.05649e+06	2.83872e+06	1.73909e+06	2.22078e+06	788074	1.96867e+06
	LysoPC 19:0; [M+H]+	LC/MS/MS Lipidomic	2.80098e+06	1.40868e+06	3.13587e+06	1.41906e+06	1.78629e+06	1.00837e+06	2.52915e+06	1.95768e+06	9.92926e+06	7.32217e+06	6.94432e+06	6.08815e+06	7.75099e+06	7.31286e+06	4.17916e+06	2.36437e+07	1.02324e+07	9.90287e+06	9.61683e+06	11700400	6.41226e+06	4.60084e+06	7.72294e+06	3.0166e+06	5.71195e+06	4.79983e+06	1.00782e+07	1.02765e+07	3.89282e+06	6.11354e+06	8.02941e+06	1.61157e+07	7.8535e+06	11400863	7.59799e+06	1.25823e+07	5.36333e+06	1.16741e+07	5.06199e+06	1.03126e+07
	LysoPC 20:0; [M+H]+	LC/MS/MS Lipidomic	155336	267920	378123	194244	108440	138852	214696	156510	284413	212930	134340	150618	152444	188673	97611.7	537935	284143	157626	217414	279320	170399	104966	89125	78677.1	236092	253069	198935	271869	96788.3	187182	251243	365592	219951	260006	174052	255812	140995	295225	117753	267978
	LysoPC 20:1; [M+H]+	LC/MS/MS Lipidomic	60585	86767.4	133736	55345.7	47618.6	54068.1	69390.3	59763.6	300609	212144	189276	152764	239323	200495	126640	666899	251031	203099	205692	285133	125901	98187.5	104546	66174.7	108773	93684.4	164717	141009	67709.6	98912.3	133952	212011	150843	229014	132294	164064	89660.4	232601	97163	222659
	LysoPC 20:2; [M+H]+	LC/MS/MS Lipidomic	43188	37255	79943	758.537	28818.9	560	41095.6	631.707	108079	77200.9	80263.6	68980.5	1960	78152.1	44525.4	273039	118138	93221.9	90199.1	107439	48528.5	996.774	57525.9	24171.5	594.203	486.364	60267.3	685.714	289.552	36725.4	700	1095.65	52641.8	95198	63227.7	90896.5	638.983	90819.9	29145.2	73117.8
	LysoPC 20:3; [M+H]+	LC/MS/MS Lipidomic	43648.1	73824.9	115317	1063.41	661.538	45990	48001	617.073	746900	477857	527440	532628	706498	553337	317150	1.98087e+06	667735	668824	494793	650262	290284	322722	469722	190867	118839	1604.55	3404.65	249285	86936.2	105769	123930	283826	195016	465022	287572	598646	148255	541555	174476	425427
	LysoPC 20:4; [M+Hac-H]-	LC/MS/MS Lipidomic	671481	267159	677352	306713	439275	181573	643720	482896	2.51353e+06	1.6158e+06	1.91947e+06	1.97023e+06	2.47271e+06	2.00967e+06	1.49407e+06	5.69566e+06	1.39213e+06	1.2785e+06	936146	1.09299e+06	670068	746893	986683	434058	332970	271702	444774	769311	266720	334091	416476	1.02461e+06	411262	767364	649643	1.08777e+06	532851	892271	286688	761909
	LysoPC 20:5; [M+H]+	LC/MS/MS Lipidomic	75461.8	53024.6	121078	55357.3	63297.8	38223.7	113605	95497	59633.6	28579.8	23244.5	54750.1	34952.8	32213	37416.4	138142	3.41598e+06	3.26792e+06	2.67288e+06	2.70632e+06	1.55603e+06	1386730	2.03786e+06	1.04169e+06	1.75797e+06	1.10311e+06	2.55051e+06	4.63719e+06	1.02808e+06	1.49737e+06	2.10605e+06	4.69777e+06	1.84257e+06	2.83327e+06	2.25983e+06	5.19949e+06	2.10476e+06	3.57135e+06	1607204	3.25794e+06
	LysoPC 22:0; [M+H]+	LC/MS/MS Lipidomic	50585.5	66881.6	80827.5	57544.8	40749.2	48821.9	64497.7	59826.9	94887.1	62872.4	60067.1	54169.9	57350.1	63350.5	44984.4	175932	96521.1	72108.6	71900.9	82651.7	52174.4	46855.5	38734.7	30636.8	71239.9	74622	74560.2	82136.7	43025.9	74679.9	65699.3	158234	75703.4	113870	64365.5	85961.6	63127.5	92577.3	43549.6	100468
	LysoPC 22:5; [M+Hac-H]-	LC/MS/MS Lipidomic	42744.5	538.889	870.833	541.463	27450.3	275.385	33366.2	600	42117.4	24944.7	24556.7	44043.1	44051.9	32421.6	36740.9	102110	455328	462744	282323	385652	214014	275841	346588	160813	66686.9	46477.1	100120	154786	45140.1	79264.4	88607.3	236978	114654	191812	158384	285093	136470	243628	74350.2	218942
	LysoPC 22:6; [M+Hac-H]-	LC/MS/MS Lipidomic	678872	278421	703782	306577	500474	160094	628295	537719	1.01181e+06	681784	713406	934121	1.10514e+06	833881	714540	2.54987e+06	1.76373e+06	1.69717e+06	1.28987e+06	1.65013e+06	948674	1.06686e+06	1.24428e+06	600436	1.91023e+06	1846720	3.04399e+06	5.2316e+06	1.59126e+06	2.03103e+06	2.60146e+06	6.39799e+06	1.43634e+06	2692840	2.32172e+06	4.37784e+06	2.13474e+06	3.27868e+06	1097949	2.80365e+06
	LysoPC 24:0; [M+H]+	LC/MS/MS Lipidomic	78167.1	106157	111762	101671	66491.5	61771.1	87803.9	82709.1	177621	145554	110391	101828	106928	104829	81085.3	359372	246282	183128	261716	267362	168798	92508.5	93978.2	68185.4	248934	278838	272961	222367	120855	274647	232911	501662	263667	310652	205603	223511	192138	341312	174151	266754
	LysoPC 24:1; [M+H]+	LC/MS/MS Lipidomic	519.298	416.667	916.667	519.512	321.538	453.846	26126	375.61	54231.7	56176.4	37044.8	36969.9	40381.9	41828.4	25011.1	118431	55314	39397.2	46056.6	63698.9	32500.4	30313.5	407.407	268.831	32944.5	34389.2	40583.7	677.143	24012.3	34192.7	34232.4	83808.6	41260.8	70532.1	33386.7	803.226	28058.5	63929.3	23996.8	49662.6
	LysoPE (16:0) [M-H]-	LC/MS/MS Lipidomic	2.95318e+06	1.64451e+06	3.01026e+06	1.52687e+06	2.10129e+06	1.00913e+06	2.56304e+06	2.41818e+06	5.00376e+06	4.27886e+06	3.96324e+06	3.78687e+06	5.11143e+06	3.78509e+06	3.29456e+06	11538250	8.57307e+06	7.88783e+06	6.45322e+06	7.90061e+06	4.34273e+06	5.36559e+06	5.86812e+06	2.67886e+06	5.87512e+06	6.58671e+06	8.98584e+06	1.19246e+07	4.49817e+06	6.61057e+06	6.81675e+06	1.5647e+07	5.7959e+06	9.35966e+06	7.16595e+06	13033100	6.44715e+06	8.89894e+06	3578239	9.10721e+06
	LysoPE 16:0; [M+H]+	LC/MS/MS Lipidomic	452016	305666	481299	311107	377622	191023	439292	415752	771758	633925	645066	605083	683330	567292	491081	1.94373e+06	1.55241e+06	1.278e+06	1.12853e+06	1.37468e+06	810585	802470	1.06772e+06	519179	905132	1.17155e+06	1.65274e+06	2.00271e+06	830332	1.3856e+06	1.18459e+06	2.55568e+06	1.08942e+06	1574747	1.22678e+06	2.41099e+06	1.02685e+06	1.61351e+06	728150	1.66348e+06
	LysoPE 16:1; [M-H]-	LC/MS/MS Lipidomic	75997.7	477.778	1666.67	1029.27	45511.1	412.308	49986.1	1158.54	105414	69126.8	76758.4	98305.3	104088	81367.9	73574.8	274819	270824	208548	159904	203079	120576	128881	155374	77517.1	115526	119785	181925	261753	97153.1	156709	164007	284190	124573	217435	148537	344846	124189	190196	110527	211469
	LysoPE 17:0; [M-H]-	LC/MS/MS Lipidomic	24306	477.778	525	370.732	398.462	273.846	598.333	426.829	41762.2	31156	27171.4	32336.8	33435.4	32682.3	27696.4	91384.1	88155.7	63513.3	59988	71932.6	38556	52033	57164	29294.4	48380.9	60772.2	67020.8	98554.9	40291.6	53299.5	62424.8	123157	60505.1	73645.3	67851.1	129509	66021.8	81223.5	32636.4	85309
	LysoPE 18:0; [M-H]-	LC/MS/MS Lipidomic	2.14819e+06	1.3939e+06	1.87434e+06	961560	1.28317e+06	822951	2.12258e+06	1.63022e+06	3.78282e+06	3.46133e+06	2.60528e+06	2.88746e+06	3.03844e+06	2.36639e+06	1.92441e+06	7.8148e+06	6.59135e+06	5.73125e+06	5.17231e+06	5.34043e+06	3.57217e+06	3.59206e+06	3.66761e+06	1.89308e+06	4.63353e+06	5071975	5.66701e+06	8.16718e+06	2.81349e+06	5.29681e+06	5.18442e+06	1.17928e+07	4.79385e+06	6.86769e+06	6.08488e+06	8.32294e+06	4.71221e+06	6.52964e+06	2940988	7.74094e+06
	LysoPE 18:1; [M+H]+	LC/MS/MS Lipidomic	2.1725e+06	1.39438e+06	1.87487e+06	961930	1.28357e+06	823225	2123175	1.63064e+06	3.82458e+06	3.49249e+06	2.63245e+06	2.9198e+06	3.07188e+06	2.39907e+06	1.95211e+06	7.90619e+06	6.67951e+06	5.79477e+06	5.2323e+06	5.41236e+06	3.61072e+06	3.6441e+06	3.72478e+06	1.92237e+06	4.68192e+06	5.13275e+06	5.73403e+06	8.26573e+06	2.85378e+06	5.35011e+06	5.24685e+06	1.1916e+07	4.85436e+06	6.94134e+06	6.15273e+06	8.45245e+06	4.77823e+06	6.61086e+06	2.97362e+06	7.82625e+06
	LysoPE 18:2; [M-H]-	LC/MS/MS Lipidomic	1.24459e+06	338007	984785	503089	893062	152874	1.05211e+06	912432	631560	364566	354401	536965	482633	467191	451136	1.50813e+06	1.73724e+06	1.83778e+06	1.13264e+06	1.60721e+06	768804	1.07538e+06	1.49047e+06	648488	883081	680875	1.39445e+06	1.73077e+06	777698	870799	1.00272e+06	2.45102e+06	996140	1.28677e+06	1.21411e+06	2.56555e+06	995428	1.63253e+06	616125	1.40052e+06
	LysoPE 19:0; [M-H]-	LC/MS/MS Lipidomic	322.807	327.778	341.667	141.463	230.769	226.154	306.667	273.171	86013.8	61288.6	49876.4	60657	58334.2	61121.8	47470.3	181200	111800	90889	70253.5	105446	63596.2	50443.1	56291.3	37269.7	51331.2	43349.4	61672.5	79082.8	37486.5	56939	62206.5	127935	62118.5	96787.5	62047.5	104216	49281.7	96588.7	45218.7	85029.8
	LysoPE 20:0; [M-H]-	LC/MS/MS Lipidomic	33667	39129.6	1362.5	404.878	355.385	23452	43843.6	458.537	85214.8	579.31	47502.3	61769	77188.1	42829.8	51242.1	142008	104351	120096	76786.4	77464.6	80734.7	60166.9	66795.4	33098.1	85531.2	86755.9	95790.2	115536	39694.7	90288.1	117748	180381	94831.8	137201	101914	142340	70944.1	119382	44426.6	129264
	LysoPE 20:1; [M-H]-	LC/MS/MS Lipidomic	86384.2	666.667	71232.9	804.878	63533.9	398.462	75660.5	86241.6	233587	160658	132911	165645	166822	145593	129322	444849	138459	102081	105099	133386	69043.2	71441.7	63552.9	45596.4	101231	73067.5	138892	131704	75458.7	70838.3	113908	216190	92167.1	125931	118564	251449	93806.8	150835	57632.7	137392
	LysoPE 20:3; [M-H]-	LC/MS/MS Lipidomic	82908.4	37943.1	72556.5	36760.3	74145.5	364.615	82964.4	56892.9	421102	235274	229717	322276	306905	271011	188048	880709	620809	705781	677800	672251	374294	418845	454484	203666	191002	82602.4	236212	233976	135169	154933	141607	468125	303666	355077	421837	639448	322119	515253	195816	382970
	LysoPE 20:4; [M-H]-	LC/MS/MS Lipidomic	5077200	1.28255e+06	4.16358e+06	1.89949e+06	3.79048e+06	635630	4.5282e+06	3.61293e+06	1.33064e+07	8.74958e+06	8.90333e+06	1.07592e+07	1.267e+07	1.07116e+07	8.60881e+06	3.2835e+07	8.08341e+06	7.3478e+06	5.78111e+06	7.38727e+06	4.17501e+06	4.86126e+06	5.97134e+06	2.65798e+06	2.2931e+06	1.83799e+06	3.63042e+06	4.60497e+06	2.48699e+06	2.19776e+06	2.62688e+06	7.19122e+06	3.07686e+06	4464450	4.32241e+06	8.1571e+06	3.55779e+06	5.79138e+06	1966268	4.63709e+06
	LysoPE 20:5; [M+H]+	LC/MS/MS Lipidomic	5.16011e+06	1.32049e+06	4.23614e+06	1.93625e+06	3.86463e+06	635994	4.61116e+06	3.66983e+06	1.37275e+07	8.98485e+06	9.13305e+06	1.10815e+07	1.2977e+07	1.09826e+07	8.79685e+06	3.37157e+07	8.70422e+06	8.05358e+06	6.45891e+06	8.05952e+06	4.5493e+06	5280105	6.42583e+06	2.86165e+06	2.4841e+06	1.92059e+06	3.86663e+06	4.83895e+06	2.62216e+06	2.35269e+06	2.76848e+06	7.65935e+06	3.38053e+06	4.81953e+06	4.74425e+06	8.79655e+06	3.87991e+06	6.30664e+06	2.16208e+06	5.02006e+06
	LysoPE 22:4; [M-H]-	LC/MS/MS Lipidomic	340711	96974.7	263909	137760	269451	42347.4	300679	216698	2.97298e+06	2.24324e+06	2.034e+06	1.95607e+06	2.49292e+06	1.97076e+06	1.79064e+06	7163050	291407	236988	252115	292391	196385	157127	171480	104001	83880	68635	120075	151451	90788.3	80582	83644.7	283703	123705	166573	178187	259148	149046	213529	87500.1	181686
	LysoPE 22:5; [M-H]-	LC/MS/MS Lipidomic	731378	171400	532961	256783	544920	69320.4	639063	454042	919807	613981	651677	801310	801035	631847	691251	2.17928e+06	7.96433e+06	6.44496e+06	5.90242e+06	7.55055e+06	4.28505e+06	3.91458e+06	4.87795e+06	2660100	1.10919e+06	467307	1.67292e+06	1.6318e+06	1.11317e+06	1.03817e+06	1.01686e+06	2.97751e+06	2.33641e+06	3.35066e+06	3.30352e+06	4.41394e+06	2.62587e+06	4.18153e+06	1715602	3.81508e+06
	LysoPE 22:6; [M-H]-	LC/MS/MS Lipidomic	5.67181e+06	1.34307e+06	4.21786e+06	1.9608e+06	3.89884e+06	638076	4.84066e+06	4.1636e+06	7.34248e+06	4.77452e+06	5.26497e+06	5.98871e+06	7.46057e+06	5.63358e+06	5.25889e+06	1.80067e+07	1.14723e+07	1.01349e+07	8.36227e+06	1.07534e+07	6.12463e+06	6.90266e+06	8.46967e+06	3.85832e+06	1.46237e+07	1.33954e+07	22002100	3.30094e+07	1.46151e+07	1.4886e+07	1.8045e+07	4.53437e+07	1.15558e+07	1.72831e+07	1.67056e+07	3.38364e+07	1.43259e+07	2.00884e+07	7589555	1.93276e+07
		LC/MS/MS Lipidomic
	LysoPI 16:0; LysoPI 16:0; [M-H]-	LC/MS/MS Lipidomic	58661.5	20785	47197.5	26476.2	37537.9	12933.9	39990.2	37510.3	83298.7	35717.5	43260.9	84209.4	83308.3	72266.2	64340.1	212657	176588	175404	130125	141542	70751.2	121110	161705	63669.4	125641	136267	181487	373486	89165.5	94387.6	148479	397278	105779	174092	184398	349690	158527	218732	58108.7	166113
	LysoPI 18:0; LysoPI 18:0; [M-H]-	LC/MS/MS Lipidomic	1.81593e+06	718826	1.33361e+06	1.16707e+06	1114262	347242	1.39872e+06	1.36022e+06	4.18361e+06	3.46196e+06	2.66108e+06	3.74882e+06	4.39105e+06	3.63184e+06	2.51978e+06	9.96767e+06	9.36427e+06	6.28182e+06	4.39835e+06	7.98982e+06	4211850	4.06098e+06	5.28726e+06	3.37255e+06	4.43004e+06	4.38911e+06	8.45056e+06	9994160	4.18469e+06	5.30609e+06	5.94509e+06	1.35202e+07	5.34553e+06	6.7488e+06	5.53379e+06	1.18313e+07	4.31453e+06	7.3192e+06	3591232	8.61287e+06
	LysoPI 18:1; LysoPI 18:1; [M-H]-	LC/MS/MS Lipidomic	66337.8	690.741	1416.67	1378.05	46397.9	410.769	49095.2	1014.63	516619	240216	253432	353955	412963	451352	297258	1.17335e+06	122012	737552	491688	745815	375481	362320	553215	326078	402585	373333	740462	763316	360850	322889	627018	1.10757e+06	488077	670458	461051	1.15632e+06	361612	922404	310819	737730
	LysoPI 18:2; LysoPI 18:2; [M-H]-	LC/MS/MS Lipidomic	131291	22088.8	64457	45065.3	74555.7	601.538	77756.4	67221.3	69661.1	25843.5	32573.1	48422.8	54241.8	53220.7	37179.3	146617	155890	134895	85974.8	127963	57088.8	86742.7	114050	58519.8	96376.8	78700	184267	240661	86276.1	82488.8	138570	316609	99809.2	114689	115785	338299	106288	184873	58769.2	130841
	LysoPI 20:3; LysoPI 20:3; [M-H]-	LC/MS/MS Lipidomic	5059.65	45003.5	119058	47944.1	2295.38	20903.3	3678.33	3085.37	480328	97434.2	261031	375218	426675	352071	253842	1.11113e+06	944514	926455	608039	829714	383382	396153	717800	313682	351891	220271	600705	791795	293000	267332	374099	650565	449407	581459	486919	1.35775e+06	343530	934848	285061	722630
	LysoPI 20:4; LysoPI 20:4; [M-H]-	LC/MS/MS Lipidomic	1.40212e+06	274056	769973	429172	821982	131694	863565	810401	3.7321e+06	1.54133e+06	1.78003e+06	2.63887e+06	2.94041e+06	2549025	1.87549e+06	7.68008e+06	3.43149e+06	3.43857e+06	2.15047e+06	3.40248e+06	1.78456e+06	2.54909e+06	3.16684e+06	1.33239e+06	1.51574e+06	1.14218e+06	2.79716e+06	4.58105e+06	1.49561e+06	1.25375e+06	2.01331e+06	5.3517e+06	1.69393e+06	2163797	2.73666e+06	6.02841e+06	2.58268e+06	3.45713e+06	1012388	2.64907e+06
	LysoPI 20:5; LysoPI 20:5; [M-H]-	LC/MS/MS Lipidomic	610.526	275.926	658.333	309.756	384.615	141.538	603.333	719.512	363.636	151.724	145.588	231.148	270.909	235.938	189.474	895.455	423536	409616	242229	357778	141915	194528	271179	152080	398514	320542	678764	1229986	272810	320000	498060	1.14898e+06	300324	496467	386275	1.03524e+06	358454	651747	229473	623579
	LysoPI 22:5; LysoPI 22:5; [M-H]-	LC/MS/MS Lipidomic	16657.4	483.333	1208.33	500	613.846	193.846	510	26556.6	25340.3	26818.8	15989	36737.5	39062.3	30394.2	16854.2	126151	444348	424231	282623	463608	190452	212493	307969	163455	283011	162838	477941	657497	211719	211155	339546	560234	250689	360172	339800	592746	161213	575559	203457	455064
	LysoPI 22:6; LysoPI 22:6; [M-H]-	LC/MS/MS Lipidomic	41453.9	981.481	2504.17	1317.07	25392.3	470.769	29642.4	28677.5	47584.2	28810.3	34846.6	36197.8	56817.9	35918.5	25861.1	110731	196655	188210	159176	237975	102867	117771	129897	63196.5	1.00495e+06	665794	1.55928e+06	2.95254e+06	781871	694086	1.45158e+06	3.23692e+06	481914	609244	641546	1.3929e+06	495831	1.05882e+06	354566	835537
	LysoPS 20:4; LysoPS 20:4; [M-H]-	LC/MS/MS Lipidomic	106521	27500.1	83005.6	41193.6	64094.6	22460.5	86712.7	66935.6	345190	219046	261897	270377	341295	254564	199472	736374	138711	168740	105809	124355	102897	112457	123269	57556	36931.6	1186.36	59605.9	69222.4	29073.8	45292.7	35177.9	103854	43667.7	73199.5	77529.2	117467	44386.7	79023.5	35382.3	62710.2
	LysoPS 20:5; LysoPS 20:5; [M-H]-	LC/MS/MS Lipidomic	457.895	225.926	691.667	231.707	270.769	135.385	518.333	424.39	152.727	96.5517	77.9412	145.902	87.2727	114.062	113.158	468.182	161900	188042	118256	139627	82314.5	99884.3	116449	59366.1	63970.1	46961.2	108519	120709	42252.6	85381.3	62660.3	175609	66940.1	119967	104796	151059	63899.3	127670	60819.1	124112
	LysoPS 22:6; LysoPS 22:6; [M-H]-	LC/MS/MS Lipidomic	170794	51164.2	133769	72421.2	110287	36053	130263	121875	140550	87691.2	80834.6	133930	142713	127523	112611	424322	409479	318640	232506	344546	174279	227185	281321	144983	427687	387202	664376	1034618	352971	385856	536384	1.36159e+06	356134	482937	479607	1.03147e+06	417453	651405	253824	581084
	PA 34:1; PA(16:0/18:1); [M-H]-	LC/MS/MS Lipidomic	255650	186818	402394	319651	244948	167588	229018	306928	189911	169733	140639	169021	201868	150983	80529.8	441270	128866	197475	212476	224044	136010	124967	195806	98392.3	191475	195908	295707	214730	196720	213407	233628	495647	147729	267309	196258	328521	223467	294337	121660	264864
	PA 34:2; PA(16:0/18:2); [M-H]-	LC/MS/MS Lipidomic	228072	199997	343902	274501	239376	110103	226789	163478	138945	117323	96158.2	83839.1	102206	68331.2	78630.6	251680	244752	174738	139508	144873	169120	116011	106711	98935.8	96100	665.909	123364	130542	72388.7	128372	129894	296694	164125	212943	155510	179065	128823	147370	111915	211176
	PA 36:3; PA(18:1/18:2); [M-H]-	LC/MS/MS Lipidomic	211194	283300	331884	253500	162875	134436	255901	228937	259187	188315	145358	175637	186628	153367	167792	538807	417019	247111	284863	271095	209271	161699	187391	150014	226029	638.636	232568	354845	139844	345947	297362	734929	340294	400609	308819	427182	197315	214892	170935	425650
	PA 36:4; PA(18:2/18:2); [M-H]-	LC/MS/MS Lipidomic	142126	214128	233205	180143	116422	92957.2	187854	150134	134479	87658.6	68151	91806.9	87603.3	70945.6	85958	264120	209297	116077	146874	132546	125093	72916.6	90503.1	74956.2	132875	768.182	113161	213303	75782.6	212767	169326	445683	221921	200763	187309	224306	113584	117933	95138.2	230250
	PA 38:4; PA(18:0/20:4); [M-H]-	LC/MS/MS Lipidomic	986917	1.27242e+06	1477570	1.08671e+06	812647	684487	1.23747e+06	959650	1.6082e+06	1.69333e+06	1.3661e+06	877832	1.22287e+06	828919	888061	2.29886e+06	1.12754e+06	676413	880092	830479	1.06959e+06	540439	481925	347857	252912	245407	288511	289469	155059	429395	243642	649368	568736	502641	594443	414565	416845	383457	339712	514771
	PA 38:5; PA(18:0/20:5); [M-H]-	LC/MS/MS Lipidomic	99437	123668	226539	126690	72216.9	77105.5	125032	124412	4601.82	331611	2311.76	2688.52	4254.55	2626.56	1609.21	6231.82	938522	599503	608337	620308	512911	369465	357468	285313	300050	224923	392672	344086	200412	557974	308457	637867	407486	608100	464506	469248	296636	474025	363945	641928
	PA 38:6; PA(16:0/22:6); [M-H]-	LC/MS/MS Lipidomic	339867	444039	616923	435016	306095	246251	338099	390894	240393	209345	140892	162024	179571	169381	164759	531538	761501	368543	357980	587293	400565	246325	319262	269050	503284	479832	695923	772220	416348	723890	619118	1.46312e+06	575215	734478	733334	850072	547855	550961	347750	921959
	PC (16:0/9:0(CHO))	LC/MS/MS Lipidomic	64019.2	49180.7	141816	71075.9	91649.1	121207	154819	206647	108657	102332	70309.3	102426	99516.7	96526	104332	466483	272252	164127	149828	143314	93597	111120	176788	77510.3	96743	168344	120185	147198	65325.3	85107.9	111269	206701	105947	183171	106856	128938	77362.6	145408	41976	189815
	PC 30:0; PC(14:0/16:0); [M+H]+	LC/MS/MS Lipidomic	523645	531793	1156855	711073	433444	499382	454387	588607	1.45993e+06	1.40709e+06	1.8378e+06	1.91022e+06	1.84455e+06	1.84021e+06	1.62387e+06	5350000	3.01621e+06	2.00894e+06	1.57826e+06	1.94912e+06	1.01218e+06	1.19127e+06	2.15465e+06	1.31539e+06	934539	1.82545e+06	1.38635e+06	1.95877e+06	1.30511e+06	1.09074e+06	1.42353e+06	3.41219e+06	1.03415e+06	2.16403e+06	1.18629e+06	2.39198e+06	1.33745e+06	1.83359e+06	785222	1.79244e+06
	PC 30:1; PC(14:0/16:1); [M+H]+	LC/MS/MS Lipidomic	269576	232403	334637	238961	189194	190006	217008	3704.88	833061	642582	525661	546988	523172	496456	627974	1.71776e+06	2.0142e+06	964532	1.09988e+06	1.09203e+06	932367	674355	756984	548287	1.14729e+06	2.65059e+06	1.52743e+06	1.8061e+06	888904	1.61676e+06	1.8176e+06	3.33172e+06	1.0774e+06	1.42523e+06	1.27955e+06	1.64532e+06	1.52568e+06	1124200	880906	1.45945e+06
	PC 31:0; PC(15:0/16:0); [M+H]+	LC/MS/MS Lipidomic	707201	716477	1.40295e+06	1.00409e+06	587436	548512	616520	780492	1.74272e+06	1.86335e+06	1.34735e+06	1.35879e+06	1.49482e+06	1.40365e+06	1.24619e+06	3.91835e+06	3.16423e+06	1.8155e+06	1.47567e+06	2.33258e+06	1.34298e+06	1.42041e+06	1.4202e+06	1.00183e+06	1.39884e+06	2.80077e+06	2.02084e+06	2.49634e+06	1.91821e+06	1.83338e+06	2.22262e+06	4.86363e+06	1.44755e+06	2.57234e+06	1.61975e+06	3.37053e+06	1.8015e+06	2.35739e+06	957750	2.56202e+06
	PC 31:1; PC(15:0/16:1); [M+H]+	LC/MS/MS Lipidomic	192332	151308	282697	145172	115234	133497	156213	101439	847070	649691	510029	568346	522893	557138	673169	1.61813e+06	1.34697e+06	728642	653207	841885	531548	577398	722303	453931	680107	1.43405e+06	989936	1.18844e+06	679815	910844	1.09706e+06	2.06859e+06	583007	1026212	661523	1.32447e+06	755346	861900	430845	872633
	PC 32:0; PC(16:0/16:0); [M+H]+	LC/MS/MS Lipidomic	2.75619e+07	2.8752e+07	5.37793e+07	3.42001e+07	2.46843e+07	2.31418e+07	3.37839e+07	3.04492e+07	3.74399e+07	4.14016e+07	3.02626e+07	2.59626e+07	3.12051e+07	2.60008e+07	2.92462e+07	8.48843e+07	6.79564e+07	46270000	4.40341e+07	5.58991e+07	3.40744e+07	2.8171e+07	3.01004e+07	2.51667e+07	2.87363e+07	5.61757e+07	4.44201e+07	4.64967e+07	3.79458e+07	4.25817e+07	4.29318e+07	9.34792e+07	4.0493e+07	60834300	4.07718e+07	5.79401e+07	3.76305e+07	5.16407e+07	24349410	5.15598e+07
	PC 32:1; PC(16:0/16:1); [M+H]+	LC/MS/MS Lipidomic	1.62426e+07	1.76571e+07	3.40753e+07	1.7059e+07	1.29403e+07	1.53573e+07	14213370	1.52516e+07	3.35034e+07	3.06299e+07	2.45772e+07	3.04272e+07	2.77418e+07	2.74468e+07	28592250	7.53584e+07	1.03977e+08	6.72041e+07	5.41274e+07	7.3132e+07	4.10196e+07	4.71609e+07	5.42027e+07	3.52698e+07	5.34014e+07	8.98245e+07	77774000	86313600	4.82285e+07	6.22836e+07	7.46362e+07	1.68988e+08	5.08943e+07	9.02707e+07	5.47683e+07	9.73304e+07	4.99061e+07	7.63374e+07	36729340	7.94786e+07
	PC 32:2; PC(16:1/16:1); [M+H]+	LC/MS/MS Lipidomic	6.7822e+06	5.97922e+06	7.50735e+06	5.71011e+06	4.76464e+06	4.09307e+06	5.32814e+06	4.09716e+06	6.8839e+06	4762500	3.90374e+06	4.53669e+06	4.11087e+06	4.15235e+06	5.14394e+06	1.38676e+07	1.78984e+07	9.34654e+06	9.44175e+06	1.03416e+07	7.75348e+06	6.49196e+06	6917750	5.21487e+06	7.66817e+06	1.64958e+07	1.04331e+07	1.05765e+07	5.62506e+06	1.07693e+07	1.26683e+07	2.24086e+07	8.77955e+06	11802500	8852200	1.23144e+07	9.31566e+06	8820360	6885454	1.06011e+07
	PC 33:0; PC(16:0/17:0); [M+H]+	LC/MS/MS Lipidomic	136095	1711.11	5687.5	181169	1667.69	1792.31	161655	158816	1.75099e+06	1.65833e+06	1.40379e+06	1.27517e+06	1.34756e+06	1.18069e+06	1.2822e+06	3.89191e+06	2.75036e+06	1.72147e+06	1.5344e+06	2.19525e+06	1.27469e+06	1.02214e+06	1.3396e+06	916103	1.19855e+06	2.45427e+06	1.67765e+06	2.19219e+06	1344320	1.46963e+06	1.83364e+06	4.06996e+06	1.40394e+06	2.38147e+06	1.55705e+06	2.38007e+06	1.67073e+06	2.19401e+06	987076	2.0451e+06
	PC 33:0; PC(6:0/27:0); [M+H]+	LC/MS/MS Lipidomic	604426	601188	1.15853e+06	782175	516341	501360	608615	709799	861219	976372	759424	641914	804481	713297	499669	2.24967e+06	1.86093e+06	1.00892e+06	980520	1.38514e+06	818936	754601	762876	631725	821517	1.69622e+06	1.07625e+06	1168618	840793	1.16024e+06	1.27133e+06	2.80912e+06	1.11869e+06	1.53062e+06	1.15096e+06	1.84521e+06	1.09155e+06	1.26215e+06	647530	1.43713e+06
	PC 33:1; PC(15:0/18:1); [M+H]+	LC/MS/MS Lipidomic	2.60258e+06	3.01546e+06	4.93345e+06	3.37114e+06	2.20475e+06	2.40144e+06	2395060	2.51245e+06	9.67058e+06	8.6236e+06	6.95505e+06	6.92782e+06	7.75061e+06	7.18668e+06	7.81209e+06	20669050	1.89417e+07	1.16375e+07	9.11783e+06	1.33043e+07	7.3718e+06	8.15658e+06	9.09349e+06	5.93448e+06	1.21016e+07	2.24517e+07	1.74437e+07	1.87482e+07	1.06726e+07	1.54813e+07	1.72644e+07	4.04322e+07	1.02448e+07	1.70344e+07	1.1759e+07	1.91738e+07	1.15432e+07	1.5809e+07	6760617	1.57721e+07
	PC 33:2; PC(15:0/18:2); [M+H]+	LC/MS/MS Lipidomic	4.75827e+06	5.31324e+06	7.47541e+06	5238400	3.61954e+06	3.13002e+06	4748985	4.0256e+06	3.29295e+06	2.02779e+06	1.76065e+06	2.19671e+06	1.88324e+06	2.22499e+06	2.40166e+06	5.68579e+06	9.84379e+06	5.47569e+06	4.56138e+06	5.5377e+06	3.41647e+06	3.94207e+06	5.36296e+06	3.30551e+06	3.56936e+06	7.14656e+06	4.95813e+06	5.72225e+06	3.43151e+06	4.13474e+06	5.53394e+06	1.10405e+07	4.19975e+06	6573200	4.55756e+06	8.79897e+06	4.74929e+06	4.77617e+06	2483384	5.70385e+06
	PC 33:3	LC/MS/MS Lipidomic	186029	157434	175910	146387	136625	87863.3	163773	124936	110068	90274.6	62222.5	94908.6	59870.4	81601.4	104659	219985	269665	1283.33	112577	137416	118645	102645	126747	88833.7	607.246	123006	57943	1380	57873.2	72713.8	939.583	1960.87	94919	2500	75160.7	173949	115517	922.857	483	1520.59
	PC 34:0; PC(16:0/18:0); [M+H]+	LC/MS/MS Lipidomic	3.54496e+06	3.93228e+06	5.37832e+06	3.14928e+06	2.8032e+06	2.75681e+06	4.13578e+06	2.961e+06	4.95934e+06	5.09282e+06	3.56004e+06	2.87022e+06	3.6806e+06	2.93388e+06	2.77435e+06	1.04218e+07	8.38901e+06	4.86241e+06	5.93901e+06	6.12839e+06	4.50714e+06	2.98459e+06	3.07957e+06	2.25171e+06	4.81265e+06	9.01895e+06	5.92239e+06	6.0362e+06	4.03436e+06	6589400	6.11572e+06	1.42829e+07	7.04727e+06	8.60246e+06	7.65726e+06	8.16601e+06	7.02182e+06	6474040	4303513	8.51097e+06
	PC 34:1; PC(16:0/18:1); [M+H]+	LC/MS/MS Lipidomic	1.29518e+08	1.5257e+08	2.84628e+08	1.59915e+08	1.153e+08	1.19731e+08	1.2704e+08	1.55563e+08	1.96437e+08	1.95949e+08	1.59107e+08	1.70922e+08	1.86108e+08	1.6347e+08	1.52776e+08	4.69065e+08	3.72628e+08	2.61716e+08	2.14504e+08	3.03348e+08	1.61307e+08	1.73406e+08	204950000	1.3859e+08	1.80333e+08	3.04906e+08	2.99156e+08	3.29499e+08	1.77065e+08	2.13662e+08	2.64807e+08	5.56704e+08	1.90937e+08	394848000	2.14634e+08	3.67303e+08	2.07127e+08	3.18643e+08	124274300	3.37956e+08
	PC 34:2; PC(16:0/18:2); [M+H]+	LC/MS/MS Lipidomic	2.12609e+08	2.16503e+08	474356250	2.85848e+08	1.82186e+08	1.77103e+08	2.08636e+08	2.84255e+08	1.69988e+08	1.62273e+08	1.18294e+08	1.48786e+08	1.47926e+08	1.38552e+08	1.23303e+08	3.84933e+08	3.88346e+08	2.66693e+08	2.04483e+08	2.96422e+08	1.59671e+08	1.85884e+08	2.03963e+08	1.43708e+08	1.88485e+08	2.89631e+08	2.76588e+08	316192000	1.78852e+08	2.0763e+08	2.57821e+08	5.46055e+08	1.56776e+08	3.74742e+08	2.00954e+08	3.83807e+08	1.99509e+08	3.17723e+08	116153900	3.38556e+08
	PC 34:3; PC(16:1/18:2); [M+H]+	LC/MS/MS Lipidomic	3.73032e+07	3.69385e+07	63752125	3.79773e+07	3.34605e+07	2.81838e+07	31657150	3.01173e+07	2.19374e+07	1.55032e+07	5.95096e+06	1.39345e+07	1.29877e+07	1.32947e+07	1.45063e+07	3.77704e+07	2.245e+07	2.3875e+07	1.22076e+07	2.57292e+07	1.06585e+07	1.60339e+07	1.09618e+07	8.76484e+06	7.79578e+06	1.54788e+07	1.25298e+07	1.05631e+07	7.52913e+06	1.03124e+07	12166425	2.48328e+07	9.15067e+06	1.6731e+07	9.11182e+06	1.56302e+07	9.52689e+06	1.34732e+07	6626467	1.30652e+07
	PC 34:4; PC(14:0/20:4); [M+H]+	LC/MS/MS Lipidomic	1.44205e+06	1.50746e+06	1.62873e+06	1.48265e+06	976230	925968	1.43669e+06	1.05884e+06	3.91715e+06	2.39406e+06	2.14142e+06	1.91688e+06	2.13007e+06	280468	2.35516e+06	6.80394e+06	3.39573e+06	1.87195e+06	1.90607e+06	1.94658e+06	1.50676e+06	1.20419e+06	1.30579e+06	944335	865508	1.69674e+06	980613	2.49927e+06	702031	1.06914e+06	1.15711e+06	2.63166e+06	1.51946e+06	1.73529e+06	1.6494e+06	125061	1.52279e+06	1.28188e+06	862733	1.6118e+06
	PC 34:5; PC(14:0/20:5); [M+H]+	LC/MS/MS Lipidomic	63205.6	97657.1	100696	71070	47221.1	67099	68741.9	82353.5	434.545	275.862	488.235	547.541	498.182	479.688	478.947	1663.64	1.55879e+06	956770	1.03589e+06	913811	646670	455577	523453	476329	914773	1.71874e+06	926873	1.42134e+06	432892	888190	1.12042e+06	2.2641e+06	1.16109e+06	1.16551e+06	1.09334e+06	1.25128e+06	1.09882e+06	933683	861244	1.41205e+06
	PC 35:1; PC(17:0/18:1); [M+H]+	LC/MS/MS Lipidomic	1.50525e+06	1.60511e+06	1.72942e+06	1.55372e+06	1.02345e+06	993067	1.50543e+06	1.1412e+06	3.91758e+06	2.39433e+06	2.14191e+06	1.91743e+06	2.13057e+06	280948	2.35564e+06	6805600	4.95452e+06	2.82872e+06	2.94196e+06	2.86039e+06	2.15343e+06	1.65976e+06	1.82924e+06	1.42066e+06	1.78028e+06	3.41547e+06	1.90749e+06	3.92061e+06	1.13492e+06	1.95733e+06	2.27753e+06	4.89576e+06	2.68055e+06	2.9008e+06	2.74274e+06	1.37634e+06	2.62161e+06	2.21556e+06	1723977	3.02385e+06
	PC 35:2; PC(17:0/18:2); [M+H]+	LC/MS/MS Lipidomic	1.58165e+07	1.59266e+07	2.92314e+07	1.8825e+07	1.22611e+07	1.18112e+07	1.70038e+07	4.04154e+06	1.5767e+07	1.08749e+07	9.33574e+06	5.45178e+06	9.74457e+06	9.35206e+06	9.81651e+06	2.90687e+07	2.28543e+07	1.33813e+07	2.12063e+07	2.92872e+07	1.67967e+07	1.64489e+07	8.9138e+06	1.32776e+07	1.68895e+07	2.63047e+07	2.37965e+07	2.24424e+07	6.57077e+06	257397	1.3794e+07	5.00256e+07	2.10764e+07	31167280	2.19189e+07	1.41266e+07	2.01425e+07	2.84408e+07	12411590	1.55687e+07
	PC 35:3	LC/MS/MS Lipidomic	2.51161e+06	2.67071e+06	5.04564e+06	3.17397e+06	1.72687e+06	1.95955e+06	2.04001e+06	2.67282e+06	2.02002e+06	1.46987e+06	1.28724e+06	1.777e+06	1.53916e+06	1.65412e+06	1.27049e+06	4.28146e+06	5.65913e+06	4.00473e+06	3.11519e+06	4.13694e+06	2.18446e+06	2.37616e+06	3.20574e+06	2.0838e+06	1.22921e+06	1.68045e+06	1.78692e+06	1.93044e+06	1.18312e+06	1.26939e+06	1.59237e+06	3.42301e+06	1.97297e+06	3579720	1.92286e+06	3.6053e+06	1.88548e+06	3.00329e+06	1247447	3.00236e+06
	PC 35:4; PC(15:0/20:4); [M+H]+	LC/MS/MS Lipidomic	1.62776e+06	1.85094e+06	2.68422e+06	1.73073e+06	1.17719e+06	1.10987e+06	1.90581e+06	1.50504e+06	6.02813e+06	3.95528e+06	3.41619e+06	2.92944e+06	3.29798e+06	3358075	3363975	9.30886e+06	4.89248e+06	2.88503e+06	2.75567e+06	3.17692e+06	2.29829e+06	1.99845e+06	2.58353e+06	1.74935e+06	329334	1.33178e+06	844018	1.17816e+06	613355	833185	954921	2.08215e+06	1.48171e+06	2113477	1.82472e+06	2.48782e+06	1.68915e+06	1712050	844121	1.89569e+06
	PC 35:5; PC(15:0/20:5); [M+H]+	LC/MS/MS Lipidomic	208179	359926	342737	241257	117204	166517	10071.7	186309	2221.82	1629.31	1130.88	73460.3	1623.64	1270.31	64961.1	3509.09	6.94347e+06	4.17186e+06	4.66201e+06	3.93804e+06	3.09872e+06	2.1961e+06	2.31498e+06	2.09686e+06	2.74269e+06	4.46308e+06	2.93334e+06	4.32109e+06	1.54336e+06	2.99086e+06	3.66537e+06	7527900	4.38898e+06	5088680	4.37788e+06	6.30712e+06	4.44077e+06	3.95001e+06	2976315	5.40809e+06
	PC 36:1; PC(18:0/18:1); [M+H]+	LC/MS/MS Lipidomic	1.58927e+07	2.35682e+07	29496450	1.46234e+07	1.15484e+07	1.66194e+07	16650375	1.35869e+07	5.72575e+07	6.09098e+07	4.07499e+07	3.43222e+07	4.07679e+07	3.17294e+07	3.03231e+07	9.91228e+07	9.88688e+07	6.07873e+07	8.59732e+07	8.30089e+07	6.04107e+07	4.17586e+07	4.1496e+07	3.08156e+07	7.13283e+07	1.04532e+08	9.12217e+07	7.63249e+07	4.82664e+07	9.15421e+07	88252500	1.86984e+08	9.70424e+07	1.03241e+08	9.17586e+07	8.19265e+07	7.98313e+07	8.96437e+07	55845390	1.26621e+08
	PC 36:2; PC(18:0/18:2); [M+H]+	LC/MS/MS Lipidomic	1.83209e+08	1.98873e+08	4.38472e+08	2.36829e+08	1.55258e+08	1.64668e+08	179918000	2.4033e+08	1.58226e+08	1.61299e+08	1.17086e+08	1.20842e+08	1.22062e+08	103925625	1.04965e+08	3.25976e+08	3.53853e+08	2.50497e+08	2.1058e+08	3.05424e+08	1.56493e+08	1.55071e+08	1.63428e+08	1.21259e+08	1.63669e+08	2.46691e+08	2.55612e+08	2.33456e+08	1.41556e+08	1.89792e+08	238008125	4.88938e+08	1.92975e+08	3.44237e+08	1.99345e+08	2.89537e+08	1.78028e+08	2.89023e+08	125294300	3.11981e+08
	PC 36:3; PC(16:0/20:3); [M+H]+	LC/MS/MS Lipidomic	7.02755e+07	1.12239e+08	1.743e+08	9.97324e+07	4.45106e+07	7.71939e+07	7.95368e+07	8.46089e+07	1.21101e+08	1.09796e+08	8.23873e+07	9.82506e+07	9.65979e+07	8.68377e+07	6.88406e+07	2.50398e+08	2.74502e+08	1.89816e+08	1.54434e+08	2.29363e+08	1.21337e+08	1.24754e+08	1.37743e+08	9.71279e+07	8.52329e+07	1.07913e+08	1.06373e+08	9.12859e+07	7.09784e+07	1.00689e+08	100638125	2.36434e+08	1.23929e+08	210603600	1.44456e+08	1.73043e+08	1.2039e+08	1.81561e+08	71984340	1.84079e+08
	PC 36:3; PC(18:1/18:2); [M+H]+	LC/MS/MS Lipidomic	7.83657e+07	7.59452e+07	1.80457e+08	9.66664e+07	6.422e+07	6.63938e+07	7.08547e+07	8.76703e+07	8.01247e+07	7.21839e+07	4.85053e+07	4.57238e+07	5.37145e+07	5.26052e+07	4.14443e+07	1.46448e+08	1.21045e+08	1.05061e+08	8.32873e+07	1.14029e+08	6.42842e+07	61245000	5.00194e+07	4.28003e+07	5.58528e+07	6.40187e+07	8.99953e+07	5.87707e+07	4.05083e+07	5.66831e+07	6.73082e+07	1.37727e+08	6.66092e+07	1.06596e+08	5.24372e+07	9.28619e+07	4.92913e+07	1.06355e+08	41729620	1.04789e+08
	PC 36:4; PC(16:0/20:4); [M+H]+	LC/MS/MS Lipidomic	1.52675e+08	1.55117e+08	3.39402e+08	2.06039e+08	1.25954e+08	1.2594e+08	145612700	2.01864e+08	1.81118e+08	1.6424e+08	1.44346e+08	1.56598e+08	1.72806e+08	1.53588e+08	1.23986e+08	426696000	2.32908e+08	1.56512e+08	1.31614e+08	1.77597e+08	9.77924e+07	1.07164e+08	1.31314e+08	8.49374e+07	6.41567e+07	9.46801e+07	8.115e+07	1.05469e+08	5.88043e+07	6.88644e+07	8.39429e+07	1.90842e+08	9.13987e+07	162116900	1.03429e+08	1.63942e+08	9.48869e+07	1.34577e+08	52761700	1.43143e+08
	PC 36:5; PC(16:0/20:5); [M+H]+	LC/MS/MS Lipidomic	2.43095e+07	5.62492e+07	79400000	4.01389e+07	2.23303e+07	3.89486e+07	42622850	4.24589e+07	1.35246e+07	9.43664e+06	7.2726e+06	9.06397e+06	8.21573e+06	7.39452e+06	7.59301e+06	2.46846e+07	3.08331e+08	211218000	1.79263e+08	2.22085e+08	1.27473e+08	1.31947e+08	1.52459e+08	1.11446e+08	1.34913e+08	2.10335e+08	2.00086e+08	2.42548e+08	1.11781e+08	1.50542e+08	1.8588e+08	3.90932e+08	1.43867e+08	2.96534e+08	1.67935e+08	2.8688e+08	1.65252e+08	2.44992e+08	100813700	2.68673e+08
	PC 36:5; PC(16:1/20:4); [M+H]+	LC/MS/MS Lipidomic	9.61546e+06	7.87103e+06	1.39952e+07	8.57677e+06	6.4715e+06	6.58243e+06	9243755	6.67525e+06	2.70536e+07	1.6467e+07	1.56132e+07	1.22405e+07	1.54681e+07	14397900	13114625	4.34815e+07	1.68333e+07	1.04766e+07	1.10834e+07	1.15772e+07	8.97621e+06	6.23094e+06	6.23653e+06	4.98804e+06	3.19565e+06	5.61667e+06	3.40019e+06	5.69171e+06	2.19399e+06	3.77863e+06	4.60839e+06	8.40631e+06	5.71456e+06	7.3267e+06	5.45389e+06	6.81295e+06	5.10349e+06	5.57893e+06	3875136	6.69172e+06
	PC 36:6; PC(14:0/22:6); [M+H]+	LC/MS/MS Lipidomic	1.15557e+06	1.3803e+06	1.41116e+06	1.16617e+06	857624	894045	1.31236e+06	853164	1.27937e+06	855981	805256	638580	780357	630337	802699	2.27405e+06	6.54135e+06	4167650	4.75044e+06	3.75648e+06	3.39154e+06	2.19162e+06	2.11018e+06	1.91717e+06	5.87741e+06	1.16999e+07	6674200	7.77107e+06	3.6045e+06	6.77818e+06	8.55319e+06	1.62779e+07	6.38766e+06	6.79059e+06	6.23966e+06	8.48355e+06	7.28128e+06	4.71356e+06	4060586	7.21457e+06
	PC 37:1; PC(19:0/18:1); [M+H]+	LC/MS/MS Lipidomic	3321.05	4087.04	4091.67	2097.56	120146	3473.85	3771.67	2409.76	2.46069e+06	1.85459e+06	1.35327e+06	1.12306e+06	1.40302e+06	1.37628e+06	1136050	4.56605e+06	3.44003e+06	1.68281e+06	2.34453e+06	2.56958e+06	1.66294e+06	1.1508e+06	1.16165e+06	953288	1.57194e+06	1.27133e+06	1.15526e+06	980426	646604	1.27929e+06	1.44172e+06	2.2269e+06	1.92754e+06	2.42456e+06	1.22632e+06	1.26151e+06	1.16688e+06	2432060	1374298	1.98e+06
	PC 37:2; PC(19:0/18:2); [M+H]+	LC/MS/MS Lipidomic	1.15889e+06	1.38439e+06	1.41525e+06	1.16827e+06	977770	897519	1.31614e+06	855574	3.74006e+06	2.71057e+06	2.15853e+06	1.76164e+06	2.18338e+06	2.00662e+06	1.93875e+06	6.8401e+06	9.98139e+06	5.85046e+06	7.09497e+06	6.32606e+06	5.05447e+06	3.34242e+06	3.27183e+06	2.87046e+06	7.44935e+06	1.29713e+07	7.82946e+06	8.7515e+06	4.2511e+06	8.05747e+06	9.99491e+06	1.85048e+07	8.3152e+06	9215156	7.46598e+06	9.74507e+06	8.44815e+06	7.14562e+06	5434884	9.19458e+06
	PC 37:3; PC(17:0/20:3); [M+H]+	LC/MS/MS Lipidomic	999744	1.01059e+06	2.41329e+06	1.2232e+06	795999	917112	976377	1.10568e+06	4.28487e+06	3.09814e+06	2.6127e+06	2.90638e+06	3.04141e+06	2.84277e+06	2.10331e+06	8.39046e+06	9.10269e+06	6.26056e+06	5.18457e+06	7.81118e+06	3.99443e+06	3.64607e+06	4.23414e+06	3.52757e+06	1.65208e+06	2.12807e+06	2.43325e+06	2.23894e+06	1.50344e+06	1.73782e+06	2.17261e+06	4.51507e+06	3.27054e+06	5.5764e+06	3.15753e+06	4.30602e+06	2.77898e+06	4.96521e+06	1974713	4.57799e+06
	PC 37:4; PC(17:0/20:4); [M+H]+	LC/MS/MS Lipidomic	2.15863e+06	2.39498e+06	3.82854e+06	2.39148e+06	1.77377e+06	1.81463e+06	2.29251e+06	1.96126e+06	8.02493e+06	5.80872e+06	4.77123e+06	4.66802e+06	5.22479e+06	4.84939e+06	4.04206e+06	1.52306e+07	1.90841e+07	1.2111e+07	1.22795e+07	1.41372e+07	9.0489e+06	6.98849e+06	7505965	6.39803e+06	9.10143e+06	1.50993e+07	1.02627e+07	1.09904e+07	5.75454e+06	9.79529e+06	1.21675e+07	2.30199e+07	1.15857e+07	1.47916e+07	1.06235e+07	1.40511e+07	1.12271e+07	1.21108e+07	7409597	1.37726e+07
	PC 37:5; PC(17:0/20:5); [M+H]+	LC/MS/MS Lipidomic	3.15838e+06	3.40557e+06	6.24184e+06	3.61468e+06	2.56977e+06	2.73174e+06	3.26889e+06	3.06694e+06	1.23098e+07	8.90686e+06	7.38393e+06	7.57439e+06	8.26619e+06	7.69217e+06	6.14538e+06	2.3621e+07	2.81868e+07	1.83716e+07	1.74641e+07	2.19484e+07	1.30433e+07	1.06346e+07	1.17401e+07	9.9256e+06	1.07535e+07	1.72274e+07	1.2696e+07	1.32294e+07	7.25797e+06	1.15331e+07	1.43401e+07	2.75349e+07	1.48563e+07	2.0368e+07	1.3781e+07	1.83571e+07	1.40061e+07	1.7076e+07	9384310	1.83506e+07
	PC 37:6; PC(15:0/22:6); [M+H]+	LC/MS/MS Lipidomic	1.54047e+06	2.03697e+06	2.93758e+06	1.95335e+06	1.36516e+06	1.18397e+06	1.78883e+06	1.77061e+06	2.71955e+06	2.06593e+06	1.58244e+06	1.69171e+06	1.7743e+06	1.69268e+06	1.90553e+06	5.17685e+06	6.46647e+06	3.70147e+06	3.56588e+06	4.40342e+06	3.15531e+06	2.74039e+06	2.86002e+06	2.16388e+06	3.6189e+06	9.03999e+06	5.32318e+06	6.97863e+06	3.86693e+06	5.30177e+06	6.17654e+06	1.46568e+07	4.26453e+06	5.74976e+06	4.75039e+06	8.11352e+06	5.4949e+06	5.07485e+06	2608889	5.36889e+06
	PC 38:2; PC(18:1/20:1); [M+H]+	LC/MS/MS Lipidomic	40535.1	123861	2.70013e+06	26600	19689.2	466578	56746.7	25217.1	7.22446e+06	6.18738e+06	4.57072e+06	3.27247e+06	3.34482e+06	37212.5	2.99959e+06	13534650	8.62215e+06	3.45422e+06	7.68035e+06	8.00976e+06	5.16667e+06	38821	33300	2.73448e+06	4.22133e+06	32900	4.98304e+06	599354	32700	5.24484e+06	3.11847e+06	5.41876e+06	7.38965e+06	47983.3	5.59552e+06	4.85405e+06	4.1688e+06	4.63851e+06	1205255	68458.8
	PC 38:3; PC(18:0/20:3); [M+H]+	LC/MS/MS Lipidomic	3.62843e+07	7.11016e+07	9.19858e+07	4.04515e+07	2.31822e+07	4.21444e+07	4.17209e+07	4.15155e+07	5.15416e+07	5.62113e+07	3.28824e+07	3.49303e+07	3.63877e+07	2.73019e+07	2.07791e+07	9.41031e+07	1.21696e+08	8.19665e+07	8.14728e+07	1.02664e+08	1.50253e+06	5.4074e+07	4.62573e+07	4.46222e+07	2.59263e+07	3.2444e+07	3.1193e+07	2.53661e+07	1.77375e+07	3.31108e+07	3.06015e+07	6.84802e+07	6.62926e+07	74040500	7.01625e+07	5.84075e+07	5.23929e+07	6.23616e+07	34829150	79794500
	PC 38:4; PC(18:0/20:4); [M+H]+	LC/MS/MS Lipidomic	1.28198e+08	1.33254e+08	2.95918e+08	1.63223e+08	107087200	1.13682e+08	135537900	1.6877e+08	1.32497e+08	1.29192e+08	1.06537e+08	1.11425e+08	1.20707e+08	9.64677e+07	8.86302e+07	2.94255e+08	1.11312e+08	7.21767e+07	6.43319e+07	8.57886e+07	5.20976e+07	5.09254e+07	5.47358e+07	4.14518e+07	1.89863e+07	3.65592e+07	2.64429e+07	3.61809e+07	1.8492e+07	2.2947e+07	3.17837e+07	6.60694e+07	3.31452e+07	6.12274e+07	4.62402e+07	5.6123e+07	3.94121e+07	4.84438e+07	19049260	5.93328e+07
	PC 38:5; PC(18:0/20:5); [M+H]+	LC/MS/MS Lipidomic	1.25023e+07	2.00129e+07	3.57119e+07	1.91157e+07	1.00257e+07	1.69629e+07	1.56504e+07	2.05736e+07	992187	1.64443e+07	954579	588851	1.03147e+06	773916	1.38261e+07	3.46067e+06	1.39865e+08	1.04506e+08	8.13863e+07	1.02313e+08	5.91368e+07	5.79088e+07	5.9697e+07	4.96946e+07	6.53e+07	9.74369e+07	8.2106e+07	1.13458e+08	3.93415e+07	6.9844e+07	9.01139e+07	1.84535e+08	6.98103e+07	1.27129e+08	7.58154e+07	1.26825e+08	7.60272e+07	1.08907e+08	48865310	1.40364e+08
	PC 38:6; PC(16:0/22:6); [M+H]+	LC/MS/MS Lipidomic	1.74606e+08	1.88009e+08	3.91775e+08	2.2565e+08	1.52152e+08	1.45e+08	169044000	2.35221e+08	1.5036e+08	1.3668e+08	1.10634e+08	1.263e+08	1.36789e+08	1.21923e+08	1.06481e+08	3.45931e+08	2.82495e+08	1.93093e+08	1.62488e+08	2.23552e+08	1.22049e+08	1.35342e+08	1.56089e+08	1.05474e+08	1.56236e+08	2.60309e+08	2.36603e+08	3.01829e+08	1.55731e+08	1.74146e+08	2.25068e+08	4.75683e+08	1.56312e+08	321673000	1.80476e+08	3.37097e+08	1.79022e+08	2.61067e+08	101231400	2.85808e+08
	PC 38:7; PC(16:1/22:6); [M+H]+	LC/MS/MS Lipidomic	1.3388e+07	1.24985e+07	1.92204e+07	1.25093e+07	9.35164e+06	9.47426e+06	13310265	9209400	1.54137e+07	1.00023e+07	8.131e+06	7.14094e+06	8.81797e+06	7.34157e+06	8.64622e+06	2.52244e+07	3.42426e+07	19496200	2.46215e+07	25604400	2.01207e+07	1.20512e+07	1.08456e+07	9.71431e+06	3.36755e+07	6.15924e+07	4.34916e+07	4.51484e+07	2.22608e+07	4.49958e+07	4.70668e+07	1.01368e+08	4.2261e+07	4.58794e+07	4.02653e+07	4.88327e+07	3.84896e+07	3.73153e+07	28291950	4.91416e+07
	PC 39:4; PC(19:0/20:4); [M+H]+	LC/MS/MS Lipidomic	792109	734373	1.64872e+06	894590	669307	588884	833067	834613	7.95934e+06	5.32328e+06	4.84102e+06	4.19395e+06	5.50885e+06	5.19159e+06	3.77629e+06	1.52728e+07	4.33341e+06	2.43867e+06	2.26763e+06	3.33727e+06	1.89052e+06	1.56598e+06	1.83576e+06	1.57001e+06	629483	1.10154e+06	1.06998e+06	720430	466008	641120	1.06731e+06	2.08788e+06	1.32058e+06	1.78191e+06	1.22986e+06	1.35827e+06	1.1166e+06	1.87141e+06	723606	1.78797e+06
	PC 39:5; PC(19:1/20:4); [M+H]+	LC/MS/MS Lipidomic	892764	1.09676e+06	1.99972e+06	1.03471e+06	666359	807194	949799	925075	2.43573e+06	1.48661e+06	1.64572e+06	956024	1.74884e+06	1.41738e+06	1.2405e+06	4.73429e+06	42896.6	1.55483e+06	24369.1	21962.2	10905.4	2.53142e+06	1.43846e+06	9494.81	10921.7	1.44386e+06	13086	22208.6	775567	665850	26725	38582.6	1.85966e+06	3.22352e+06	18537.9	2.53254e+06	13157.6	3.07424e+06	1354733	3.30393e+06
	PC 39:6; PC(17:0/22:6); [M+H]+	LC/MS/MS Lipidomic	1.68487e+06	1.83113e+06	3.64844e+06	1.9293e+06	1.33567e+06	1.39608e+06	1.78287e+06	1.75969e+06	1.03951e+07	6.80989e+06	6.48674e+06	5.14997e+06	7.25769e+06	6.60897e+06	5.0168e+06	2.00071e+07	4.37631e+06	3.9935e+06	2292000	3.35923e+06	1.90143e+06	4.0974e+06	3.27422e+06	1.57951e+06	640405	2.5454e+06	1.08306e+06	742639	1.24157e+06	1.30697e+06	1.09403e+06	2.12646e+06	3.18023e+06	5.00543e+06	1.2484e+06	3.89081e+06	1.12976e+06	4.94565e+06	2.07834e+06	5.0919e+06
	PC 39:7; PC(17:1/22:6); [M+H]+	LC/MS/MS Lipidomic	991167	1.53996e+06	2.16589e+06	1.27788e+06	978532	1.08275e+06	1.21275e+06	1.14954e+06	2.14524e+06	1.48885e+06	1.21462e+06	1.07556e+06	1.42474e+06	1.12854e+06	1.09041e+06	3.78351e+06	2.86912e+06	1.86735e+06	1.80624e+06	2.47647e+06	1.3927e+06	1.18961e+06	1.35621e+06	962062	1.77643e+06	2.86724e+06	2.70715e+06	2.68717e+06	1.55978e+06	2.117e+06	2.68945e+06	5.22859e+06	1.90585e+06	3.1893e+06	1.88497e+06	3.25267e+06	1.91778e+06	2.88243e+06	1226552	2.82568e+06
	PC 40:10; PC(20:5/20:5); [M+H]+	LC/MS/MS Lipidomic	621.053	45977.2	1587.5	42186	663.077	1035.38	1198.33	797.561	174.545	87.931	80.8824	78.6885	85.4545	104.688	69.7368	522.727	782678	668054	640478	515884	375831	250537	229440	195092	287538	210409	299656	464292	110535	280654	399007	687342	442307	661068	394831	205580	360591	479828	379089	692908
	PC 40:4; PC(20:2/20:2); [M+H]+	LC/MS/MS Lipidomic	991788	1.58594e+06	2.16748e+06	1.32006e+06	979196	1.08378e+06	1.21395e+06	1.15034e+06	2.14541e+06	1.48894e+06	1.2147e+06	1.07563e+06	1424828	1.12864e+06	1.09048e+06	3.78404e+06	3.6518e+06	2.5354e+06	2.44672e+06	2.99235e+06	1.76853e+06	1.44014e+06	1.58565e+06	1.15715e+06	2.06397e+06	3.07765e+06	3.00681e+06	3.15146e+06	1.67032e+06	2.39766e+06	3.08845e+06	5.91593e+06	2.34816e+06	3.85037e+06	2.2798e+06	3.45825e+06	2.27837e+06	3.36226e+06	1.60564e+06	3.51859e+06
	PC 40:5 B [M+H]+	LC/MS/MS Lipidomic	5.37292e+06	8.09649e+06	1.40007e+07	6.90622e+06	4.52701e+06	5.7076e+06	5125365	6.29214e+06	6.94097e+06	5.39411e+06	4674675	4124900	5.54861e+06	4.444e+06	3.821e+06	1.40718e+07	2.56046e+07	1.60526e+07	1.27315e+07	1.90946e+07	1.00622e+07	1.05224e+07	1.24163e+07	9.15799e+06	3.63814e+06	5.70686e+06	5.48824e+06	5.59267e+06	3.1299e+06	4.54889e+06	5.3325e+06	1.16469e+07	6.35959e+06	11619390	7.37833e+06	9.14563e+06	6.73209e+06	1.00354e+07	4197663	1.1973e+07
	PC 40:6; PC(18:0/22:6); [M+H]+	LC/MS/MS Lipidomic	1.04412e+08	1.24437e+08	224002250	1.18197e+08	8.94549e+07	9.23097e+07	111711050	1.28809e+08	6.19615e+07	6.66842e+07	3.94299e+07	4.31381e+07	4.99619e+07	3.42602e+07	4.04696e+07	1.26652e+08	1.62669e+08	9.73183e+07	9.41221e+07	1.26939e+08	7.43569e+07	6.46121e+07	6.58381e+07	5.61975e+07	1.14341e+08	2.02328e+08	1.70601e+08	2.06386e+08	1.04117e+08	1.35121e+08	1.73916e+08	3.64058e+08	1.19908e+08	2.04429e+08	1.38421e+08	1.94528e+08	1.30006e+08	1.79978e+08	73473730	2.14164e+08
	PC 40:7; PC(18:1/22:6); [M+H]+	LC/MS/MS Lipidomic	5.61067e+07	7.0416e+07	136927375	68595000	4.78264e+07	5.11917e+07	5.90451e+07	7.9121e+07	6.65039e+07	5.70313e+07	4.65323e+07	4.65329e+07	5.82007e+07	51483750	4.05121e+07	153392000	9.99703e+07	6.73452e+07	6.91096e+07	9.07928e+07	49965500	3.78936e+07	4.69359e+07	3.17338e+07	7.18657e+07	1.10337e+08	1.04621e+08	1.15827e+08	5.83395e+07	7.25765e+07	1.00957e+08	2.12834e+08	7.99242e+07	1.33625e+08	7.27094e+07	1.28807e+08	7.20117e+07	1.2308e+08	51729950	1.28801e+08
	PC 40:7; PC(20:3/20:4); [M+H]+	LC/MS/MS Lipidomic	844168	2.20473e+06	2.96844e+06	1.42226e+06	589708	1.54095e+06	1.29822e+06	888550	3.33365e+06	2.25951e+06	1.71215e+06	1.79791e+06	2.1725e+06	2.03005e+06	1.3748e+06	6.83048e+06	3.07825e+06	2.00383e+06	2.00545e+06	2.32052e+06	1.44672e+06	1.13412e+06	1.336e+06	962680	4443.48	7175	648318	8060	3862.69	6203.17	8064.58	12482.6	923105	19363.3	10996.6	14087.1	11006.8	1.30289e+06	686097	1.58232e+06
	PC 40:8; PC(20:4/20:4); [M+H]+	LC/MS/MS Lipidomic	2.22458e+07	2.83402e+07	4.25942e+07	2.92783e+07	1.76332e+07	2.10319e+07	3.01059e+07	2.166e+07	1.57428e+07	1.01367e+07	7.80605e+06	7.36194e+06	9.08354e+06	8.59377e+06	7.38464e+06	3.07183e+07	1.88375e+07	1.2847e+07	1.48543e+07	1.47924e+07	1.12803e+07	6.742e+06	6.71737e+06	5.4853e+06	1.50121e+07	2.74158e+07	1.8994e+07	2.06541e+07	8.38963e+06	1.7825e+07	21562750	4.34161e+07	2.00034e+07	2.28234e+07	17624000	2.20209e+07	1.69423e+07	1.87382e+07	12721500	2.32947e+07
	PC 41:6; PC(19:0/22:6); [M+H]+	LC/MS/MS Lipidomic	2.30899e+07	3.0545e+07	4.55627e+07	3.07005e+07	18222862	2.25728e+07	3.14041e+07	2.25486e+07	1.90765e+07	1.23962e+07	9.5182e+06	9.15985e+06	1.1256e+07	1.06238e+07	8.75944e+06	37548800	2.19157e+07	1.48508e+07	1.68597e+07	1.71129e+07	1.27271e+07	7.87611e+06	8.05337e+06	6.44798e+06	1.50165e+07	2.7423e+07	1.96423e+07	2.06622e+07	8.39349e+06	1.78312e+07	2.15708e+07	4.34286e+07	2.09265e+07	22842750	1.7635e+07	2.2035e+07	1.69533e+07	20041080	1.34076e+07	2.4877e+07
	PC 42:10; PC(20:4/22:6); [M+H]+	LC/MS/MS Lipidomic	1.77396e+06	4.69541e+06	6.12343e+06	3.17572e+06	1295778	3.56273e+06	3.79216e+06	1.46821e+06	3.27557e+06	2.38007e+06	1.55396e+06	1.48205e+06	1.94881e+06	1.72626e+06	1.53533e+06	7.39102e+06	2.08419e+06	1320105	1.6631e+06	1.56928e+06	1.28574e+06	609993	521032	440512	1.43672e+06	2.83295e+06	1.93197e+06	1.89678e+06	736425	1.28848e+06	1.78158e+06	3.58162e+06	1.90144e+06	2.46957e+06	1.98387e+06	2.10539e+06	1.54257e+06	1.54505e+06	1145012	1.84908e+06
	PC 42:11; PC(20:5/22:6); [M+H]+	LC/MS/MS Lipidomic	80187.4	252548	338183	198377	71117.3	193426	171405	131200	640	43646.1	360.294	485.246	467.273	418.75	339.474	1540.91	1.25564e+06	867459	1.06715e+06	916729	638575	395514	369677	281993	1.56936e+06	3.02334e+06	1.7209e+06	2.38916e+06	570432	1.48304e+06	2.28156e+06	4.0756e+06	1.77603e+06	2.10958e+06	1.5633e+06	1.71231e+06	1.53471e+06	1.69426e+06	1276535	2.24029e+06
	PC 42:6; PC(20:0/22:6); [M+H]+	LC/MS/MS Lipidomic	1.20313e+06	3.81902e+06	3.08923e+06	1.20568e+06	789166	1.58149e+06	1773025	993677	6323.64	8462.07	192510	4603.28	4069.09	5434.38	3465.79	576616	1.03943e+06	492343	599328	731755	464784	411168	348658	354656	1.34468e+06	3.45055e+06	1.4155e+06	1.97402e+06	935696	1.43033e+06	2.54419e+06	3.96019e+06	1.58757e+06	1.40121e+06	1.43158e+06	1.53102e+06	1.29647e+06	1.19783e+06	669679	1.91581e+06
	PC 42:7; PC(20:1/22:6); [M+H]+	LC/MS/MS Lipidomic	1.33734e+06	2.49192e+06	3.90263e+06	1.67607e+06	1.22004e+06	1545440	1.62146e+06	1.58328e+06	2196620	1.68957e+06	1.27291e+06	936073	1.59238e+06	1.34478e+06	1.02148e+06	4.25267e+06	2.35637e+06	1.45772e+06	1.80194e+06	2.59766e+06	1.24068e+06	947789	840159	905085	1.72421e+06	2.28331e+06	2.55626e+06	2.30498e+06	1.2763e+06	1.80671e+06	3.00893e+06	4.03822e+06	2.09188e+06	2.93943e+06	1.6118e+06	1.81159e+06	1.20218e+06	3359600	1372685	3.43424e+06
	PC 44:12; PC(22:6/22:6); [M+H]+	LC/MS/MS Lipidomic	103225	410894	406481	225403	2249.23	240891	213490	113531	2238.18	1931.03	1985.29	39151.4	1629.09	1345.31	1556.58	267444	497999	309065	430925	295870	267059	125490	2812.96	2568.83	1.56466e+06	3.58048e+06	1.8721e+06	2.42183e+06	718209	1.54689e+06	2.58994e+06	4.55424e+06	1.25793e+06	1347376	1.12594e+06	1.35963e+06	971106	1.01108e+06	767751	1.3867e+06
	PE (p-38:3) or PE (o-38:4) [M-H]-	LC/MS/MS Lipidomic	325392	348714	585053	314527	287882	274324	415418	365218	554010	618288	361725	298922	421679	415893	362087	998032	243627	157775	259768	189572	130025	105377	112146	71631.4	99620.8	140407	125595	78908.3	86523.9	111853	99628.1	860752	155356	155015	151216	543482	149424	219452	75765.9	151463
	PE (p-40:5) or PE (o-40:6) [M-H]-	LC/MS/MS Lipidomic	480322	618562	609693	511529	427384	497991	609542	591752	608519	893404	509780	283421	363875	287172	345330	875063	196782	115889	167755	170994	1727.03	2224.19	2275.93	903.896	370225	578997	432401	504107	223215	337695	404028	1.0763e+06	310192	391283	340274	551351	247484	377221	201783	290008
	PE 32:0; PE(16:0/16:0); [M-H]-	LC/MS/MS Lipidomic	99706.1	101602	208512	107795	79721.3	88213.7	102283	94587.9	200334	244929	162771	156997	200806	143846	162690	463935	311348	221962	214939	235690	157122	147597	145329	113789	131137	219546	180819	195316	126008	149653	183724	408540	173348	262205	179039	225697	166772	206838	119815	235268
	PE 32:1; PE(16:0/16:1); [M-H]-	LC/MS/MS Lipidomic	535241	508500	1.0961e+06	529909	433127	396416	397489	474591	654294	591192	438802	514133	544010	435102	498358	1.21503e+06	2.38135e+06	1.57829e+06	1.37402e+06	1.57988e+06	1.01656e+06	1.11466e+06	1.15897e+06	958278	1.29018e+06	2.12243e+06	1.64813e+06	1.8001e+06	917996	1.43453e+06	1.69367e+06	3.38985e+06	1.1632e+06	2026747	1.28748e+06	1.95518e+06	1.10613e+06	1.59904e+06	894653	1.75738e+06
	PE 33:2; PE(15:0/18:2); [M-H]-	LC/MS/MS Lipidomic	319589	286014	399258	266218	260394	170296	265520	289302	277023	222507	187392	221737	199578	207910	211860	540784	476261	355027	331250	405952	225271	273544	274229	171019	209347	306271	342600	305503	197173	277097	304255	622771	296979	379347	264619	451598	273766	308445	178028	339666
	PE 34:0; PE(16:0/18:0); [M-H]-	LC/MS/MS Lipidomic	679348	873589	1.28428e+06	957670	656285	591367	810156	860837	897533	1.14473e+06	687279	782491	877291	720758	624010	2.00535e+06	1.70617e+06	976551	974275	1.38653e+06	964021	736161	684322	570616	785565	1.30912e+06	1.21553e+06	1.23016e+06	862881	1.10844e+06	992115	2.7218e+06	1.01285e+06	1.62683e+06	1.09474e+06	1.49818e+06	1.0098e+06	1.38637e+06	733653	1.6283e+06
	PE 34:1; PE(16:0/18:1); [M-H]-	LC/MS/MS Lipidomic	3.72914e+06	4.20241e+06	6.87767e+06	4.10092e+06	3.1316e+06	2.90686e+06	3.2871e+06	3.46464e+06	4820840	5.59087e+06	4.25453e+06	3.8056e+06	4.9008e+06	3.20628e+06	3.94667e+06	1.10583e+07	1.17648e+07	7.35807e+06	7.78289e+06	9.20089e+06	6.16537e+06	5.32137e+06	5.55083e+06	4.58509e+06	6.94838e+06	1.06389e+07	8.9443e+06	9288880	4.90231e+06	8.04129e+06	8.46547e+06	1.93419e+07	8.28581e+06	1.13075e+07	7.37311e+06	1.05833e+07	6.79023e+06	9.22104e+06	5261485	1.04728e+07
	PE 34:1; PE(18:0/16:1); [M-H]-	LC/MS/MS Lipidomic	220229	291244	515800	281529	234628	257748	230500	239524	575293	621115	426787	447086	500103	429484	493954	1.27116e+06	1.66393e+06	816893	786865	1.16553e+06	786564	631093	645000	516211	853866	1.29073e+06	1.01613e+06	1078918	632706	1.0955e+06	1.10703e+06	2.43791e+06	926707	1304879	863093	1.19395e+06	790334	1.06859e+06	591084	1.22723e+06
	PE 34:2; PE(16:0/18:2); [M-H]-	LC/MS/MS Lipidomic	2.25645e+07	2.04827e+07	3.49576e+07	2.18927e+07	1.87968e+07	1.37237e+07	2.05891e+07	2.33624e+07	6.88073e+06	5.6516e+06	4448650	5.62522e+06	5.23853e+06	4.56282e+06	4.91047e+06	1.30794e+07	2.41224e+07	1.61433e+07	1.4663e+07	1.65581e+07	1.15244e+07	1.23105e+07	1.35708e+07	1.00665e+07	1.35363e+07	23124000	1.88431e+07	2.02247e+07	1.0862e+07	1.68653e+07	1.64735e+07	3.82849e+07	1.65836e+07	22784060	1.91486e+07	2.52755e+07	1.65158e+07	1.82582e+07	8573701	2.16986e+07
	PE 34:3; PE(16:0/18:3); [M-H]-	LC/MS/MS Lipidomic	1.6578e+06	1.90057e+06	1.82156e+06	1.16735e+06	1.52074e+06	1265208	2.16381e+06	2.18033e+06	1.09775e+06	989111	782848	974074	789466	803258	1.02742e+06	2.23967e+06	1.30515e+06	895652	915034	1.02235e+06	604064	874213	911071	487256	586773	1.08847e+06	734652	814731	473101	571898	651590	1.58944e+06	587096	1.03836e+06	852138	1.1224e+06	807899	792801	275182	739175
	PE 34:3; PE(16:1/18:2); [M-H]-	LC/MS/MS Lipidomic	2.43556e+06	1.33507e+06	3.5589e+06	829176	2.13229e+06	1.2651e+06	1.7757e+06	1.881e+06	597194	343468	380604	483604	408395	385854	497923	1.10648e+06	1.16308e+06	1.09981e+06	761401	802738	227614	619834	657867	398697	563004	825671	712987	746435	325033	568235	828705	1.45028e+06	538062	942855	632058	1.00291e+06	542389	803822	310206	710669
	PE 35:1; PE(17:0/18:1); [M-H]-	LC/MS/MS Lipidomic	99770.2	807.407	1912.5	985.366	920	632.308	183318	1134.15	667012	743817	565057	395269	665542	470080	317910	1.62559e+06	693103	433644	530551	638730	345366	300365	293077	200333	353703	399536	405692	402107	2814.93	324361	397702	924580	418526	605719	355045	419281	324850	658762	289519	454088
	PE 35:2; PE(17:0/18:2); [M-H]-	LC/MS/MS Lipidomic	1.33064e+06	1.2137e+06	1.91529e+06	1.29808e+06	1.1659e+06	820102	1281907	1.36203e+06	577341	410095	487541	409710	310814	579779	398121	1022705	1.35744e+06	900685	714956	909955	639154	664494	851109	554473	611014	964934	853428	1.46761e+06	868977	721846	785098	1.83231e+06	811408	1.80159e+06	835990	1.20658e+06	880485	1.5355e+06	420317	953024
	PE 35:2; PE(17:1/18:1); [M+H]+	LC/MS/MS Lipidomic	2233.33	2588.89	129806	98220.5	2398.46	1907.69	2543.33	3414.63	295593	147832	128193	145972	204917	135564	172393	405477	940416	392333	264279	374519	198010	177036	293829	197425	164937	4988.64	271462	3808.57	157469	178465	309161	403539	256956	379690	197284	316479	2800	352132	137927	373005
	PE 35:4; PE(15:0/20:4); [M-H]-	LC/MS/MS Lipidomic	296562	306633	508049	282619	291565	204969	8656.67	310530	944435	685529	667745	608701	629826	582145	672568	1814950	407586	360449	374225	370884	196347	302953	272268	122204	99361.2	156827	122128	155866	101072	104287	120515	289908	184056	277190	243052	323203	217230	229436	78164.4	195530
	PE 36:0; PE(18:0/18:0); [M-H]-	LC/MS/MS Lipidomic	150763	167180	319637	218011	137412	127838	163686	192963	178270	230829	144794	149093	180861	146499	116313	433102	391694	201753	229760	282412	166309	136447	158677	140684	196112	288545	292307	285441	191886	262850	279686	568760	246693	335431	191782	344116	257487	266376	165957	334969
	PE 36:1; PE(18:0/18:1); [M-H]-	LC/MS/MS Lipidomic	1.76989e+06	1.46134e+06	2.33301e+06	1.23555e+06	1.24093e+06	900485	1.26482e+06	1.36953e+06	2.82135e+06	3.05129e+06	2.09822e+06	1.66364e+06	2.13995e+06	1.55781e+06	1.82833e+06	5.69443e+06	5.12578e+06	3.61378e+06	5.25432e+06	4.34484e+06	2.82924e+06	2.72141e+06	2.27087e+06	1.58555e+06	3.90302e+06	4.4224e+06	4.64815e+06	4.08565e+06	2.19091e+06	4.65551e+06	4.42748e+06	9.43776e+06	5.38436e+06	5.25095e+06	4.78019e+06	4.66674e+06	2.6914e+06	4.84699e+06	2214667	5.78841e+06
	PE 36:2; PE(18:0/18:2); [M-H]-	LC/MS/MS Lipidomic	1.80638e+07	1.77013e+07	2.97562e+07	1.65081e+07	1.39026e+07	1.28365e+07	1.84125e+07	1.8934e+07	7.80977e+06	6.8739e+06	4.93898e+06	6.12936e+06	5.88636e+06	4.73472e+06	5.01551e+06	1.56061e+07	2.1825e+07	1.58269e+07	1.52525e+07	1.59141e+07	1.03201e+07	1.14367e+07	1.11151e+07	7.80895e+06	1.18554e+07	1.67291e+07	1.42904e+07	1.49229e+07	7.53413e+06	1.20354e+07	1.4195e+07	3.39485e+07	1.56532e+07	19318180	1.66889e+07	1.91892e+07	1.41781e+07	1.73046e+07	7728352	1.74797e+07
	PE 36:2; PE(18:1/18:1); [M-H]-	LC/MS/MS Lipidomic	1.09302e+07	1.24345e+07	20311600	1.53885e+07	1.00799e+07	8.05293e+06	1.3845e+07	1.28323e+07	5.08266e+06	4.46298e+06	2.87492e+06	3.37599e+06	3.44081e+06	3.44048e+06	3.00074e+06	8.4449e+06	1.40358e+07	8.76014e+06	8.43131e+06	9.55628e+06	6.57941e+06	5.90971e+06	6.62534e+06	5.43385e+06	6.62161e+06	1.2238e+07	8.37308e+06	8.45019e+06	5.17316e+06	8.9908e+06	7.70768e+06	1.93925e+07	9.72313e+06	1.11091e+07	9.57257e+06	11036800	8.19205e+06	9.60583e+06	5128303	1.20095e+07
	PE 36:3; PE(16:0/20:3); [M-H]-	LC/MS/MS Lipidomic	62447.4	3.61059e+06	166900	64622	60384.6	54435.4	75095	65895.1	158709	113488	79280.9	3.20607e+06	88112.7	91201.6	86203.9	312505	7.20556e+06	4.74967e+06	4.59709e+06	4.89167e+06	3.67014e+06	3.65033e+06	4.22314e+06	3.00965e+06	2.44122e+06	3855775	3.11389e+06	3.11029e+06	1.89893e+06	2.65968e+06	56793.8	7.35907e+06	4.33524e+06	5586840	4.28687e+06	6.02639e+06	3.72926e+06	4533340	2314106	4.90526e+06
	PE 36:3; PE(18:1/18:2); [M-H]-	LC/MS/MS Lipidomic	1.54058e+07	1.24501e+07	3.07107e+07	1.62014e+07	1.29162e+07	1.11932e+07	1.45915e+07	1.65756e+07	1.2299e+07	9.17623e+06	7.11989e+06	5.38019e+06	8.76964e+06	7.64663e+06	7.19931e+06	2.46527e+07	1.61588e+07	13020450	1.18931e+07	1.39929e+07	7.99157e+06	7.25937e+06	7.47142e+06	5.72574e+06	6.6532e+06	7.52257e+06	9.11094e+06	7.62121e+06	3.93582e+06	6.35476e+06	1.12216e+07	1.53785e+07	9.88259e+06	13317130	8.35491e+06	1.04056e+07	7.13676e+06	1.1435e+07	5368121	11326400
	PE 36:3; PE(18:1/18:2); [M+H]+	LC/MS/MS Lipidomic	1.89306e+07	1.83683e+07	3.63469e+07	2.19914e+07	1.62194e+07	1.33406e+07	17676300	1.87412e+07	1.06704e+07	7.38422e+06	5.85911e+06	7.01829e+06	6.47548e+06	6.21292e+06	7.16543e+06	2.12461e+07	2.03073e+07	1.81657e+07	1.45443e+07	1.9307e+07	1.05015e+07	9.43636e+06	8.13346e+06	8.95571e+06	7.67447e+06	1.18812e+07	1.29633e+07	9.33919e+06	6.40257e+06	9.53518e+06	1.27683e+07	2.17826e+07	1.19155e+07	1.84185e+07	1.0434e+07	1.69336e+07	8.97431e+06	1.60267e+07	6898979	1.55514e+07
	PE 36:4; PE(16:0/20:4); [M-H]-	LC/MS/MS Lipidomic	3.96527e+07	4.24412e+07	7.44732e+07	4.59257e+07	3.53201e+07	3.14914e+07	45648600	4.32477e+07	4.4242e+07	3.53243e+07	2.70992e+07	2.91709e+07	3.15046e+07	2.75434e+07	25283250	81554500	3.45456e+07	2.72313e+07	2.48153e+07	2.73135e+07	1.91098e+07	1.87855e+07	18911500	1.26511e+07	1.21295e+07	1.81512e+07	1.64579e+07	1.63591e+07	9.66187e+06	1.46838e+07	1.3843e+07	3.18642e+07	1.64283e+07	25346260	1.99358e+07	2.40505e+07	1.60305e+07	1.94782e+07	9513883	2.21029e+07
	PE 36:4; PE(18:2/18:2); [M-H]-	LC/MS/MS Lipidomic	1.21822e+07	8.42946e+06	1.80549e+07	1.17952e+07	1.01624e+07	6.86615e+06	1.06065e+07	1.01073e+07	3.61681e+06	2.44024e+06	1.95697e+06	2.54867e+06	2.14768e+06	2324525	2357250	7.25112e+06	4808200	4116150	3.95261e+06	4.23894e+06	1.86586e+06	2.85921e+06	2.63649e+06	1.55275e+06	1.82854e+06	2.4193e+06	2.4562e+06	2.17591e+06	1.2433e+06	1.75872e+06	2.43205e+06	4.7027e+06	2.48256e+06	3.77949e+06	2482000	3.44283e+06	2.25173e+06	3.14408e+06	1175837	2.85117e+06
	PE 36:5; PE(16:0/20:5); [M-H]-	LC/MS/MS Lipidomic	4.74156e+06	6.4389e+06	1.11927e+07	5.16339e+06	3.99482e+06	4.69647e+06	5.58175e+06	7.10638e+06	1219778	684117	701765	977450	807755	766296	919773	2.38949e+06	3.17862e+07	2.52102e+07	22632400	2.34447e+07	1.25032e+07	1.37018e+07	1.61741e+07	1.21558e+07	2.02412e+07	3.17462e+07	2.55278e+07	3.25541e+07	1.34156e+07	2.26987e+07	2.61798e+07	5.37966e+07	2.21421e+07	3.26689e+07	2.24742e+07	3.68594e+07	2.34357e+07	2.80009e+07	13310760	3.5151e+07
	PE 36:5; PE(16:1/20:4); [M+H]+	LC/MS/MS Lipidomic	1.98409e+06	1.88479e+06	3877665	2.18186e+06	1.8887e+06	1.71404e+06	2.04872e+06	1.65591e+06	3.02087e+06	2.58526e+06	2.20172e+06	2.00317e+06	2125320	2.00061e+06	2.01085e+06	5.82004e+06	1.53117e+06	1.02965e+06	971771	1.07254e+06	757431	612968	803261	491781	307091	510710	500697	522710	329967	422234	528334	962377	430983	751448	450574	834954	446836	604361	313514	579156
	PE 36:6; PE(16:1/20:5); [M-H]-	LC/MS/MS Lipidomic	231943	226895	600480	255393	172755	241867	257793	283973	91232.5	1024.14	791.176	82553	72115.5	676.562	70426.7	241844	1.53326e+06	1.31289e+06	898657	1.0667e+06	592351	822492	744974	563624	768277	1.05743e+06	699469	1.18616e+06	387756	521506	950358	1.83077e+06	477456	1208969	709813	1.1499e+06	737502	1.09939e+06	470624	1.12019e+06
	PE 37:1; PE(18:0/19:1); [M-H]-	LC/MS/MS Lipidomic	698.246	72844.2	1750	63889	47428.4	64939.4	55109.6	39115.6	126993	258528	86228.6	190061	118750	104661	814.474	480601	334144	161036	147626	164733	112985	115631	115044	98876.9	147006	259648	202297	227293	154294	219704	199163	495356	196638	258005	178223	282078	161294	235775	215960	240122
	PE 37:2; PE(19:0/18:2); [M-H]-	LC/MS/MS Lipidomic	232641	299739	602230	319282	220184	306806	312903	323089	218225	259552	87019.8	272614	190865	105338	71241.2	722445	1.8674e+06	1.47392e+06	1.04628e+06	1.23143e+06	705337	938123	860018	662501	915283	1.31708e+06	901766	1.41345e+06	542050	741210	1.14952e+06	2.32613e+06	674095	1.46697e+06	888037	1.43198e+06	898796	1.33516e+06	686584	1.36031e+06
	PE 37:4; PE(17:0/20:4); [M-H]-	LC/MS/MS Lipidomic	3.32017e+06	3.05227e+06	4.94365e+06	3.28642e+06	2.73137e+06	2.14558e+06	3.51025e+06	3.44832e+06	3.69271e+06	2.57027e+06	1.94509e+06	2.6311e+06	2.51691e+06	2.29066e+06	2.4209e+06	7.1295e+06	3.07843e+06	2.04015e+06	1.94291e+06	2.07976e+06	1.49932e+06	1.52517e+06	1.62967e+06	1.04503e+06	1.04477e+06	1.79103e+06	1.22277e+06	1.42457e+06	774016	1.09846e+06	1.17107e+06	3.06208e+06	1.59931e+06	1.86816e+06	1.95293e+06	2.3023e+06	1.69954e+06	1.56313e+06	837355	2.01573e+06
	PE 37:5; PE(17:0/20:5); [M-H]-	LC/MS/MS Lipidomic	2642.11	3294.44	7412.5	3448.78	2386.15	3438.46	2585	216005	1327.27	943.103	1207.35	972.131	663.636	640.625	1019.74	2281.82	2.08684e+06	1.3981e+06	1.14572e+06	1.15382e+06	654831	839387	1.0242e+06	758629	689760	1.09e+06	802185	1.06203e+06	445822	730583	893944	1.99708e+06	985890	1.37628e+06	1.00352e+06	1.49561e+06	992861	1213208	545023	1.36056e+06
	PE 37:5; PE(17:1/20:4); [M-H]-	LC/MS/MS Lipidomic	671883	806078	1.27206e+06	736320	587159	584770	741261	691827	2.72919e+06	2.10571e+06	1.75656e+06	1.59502e+06	1.83174e+06	1.75562e+06	1.48144e+06	5.22888e+06	3.28278e+06	2.4653e+06	2.50826e+06	2.82439e+06	1.26026e+06	1.69147e+06	1.73107e+06	1.04511e+06	868629	1.04775e+06	1.08014e+06	1146086	577946	880614	1.08179e+06	2.19404e+06	1.33781e+06	2.02451e+06	1.29506e+06	1.70205e+06	1.25284e+06	1.8584e+06	800860	1.73255e+06
	PE 37:6; PE(15:0/22:6); [M+H]+	LC/MS/MS Lipidomic	471329	557388	771551	515546	388191	332403	550198	464169	737114	537768	449649	410735	456441	407612	442386	1.21188e+06	2.00801e+06	1.18738e+06	1.16975e+06	1.34647e+06	930438	849263	1.17006e+06	746670	654742	1.58693e+06	960871	1.09023e+06	681991	927876	993290	2.02437e+06	701924	971479	889848	1.64221e+06	944114	865745	415297	897182
	PE 38:1; PE(18:0/20:1); [M-H]-	LC/MS/MS Lipidomic	693894	952805	1.46197e+06	927407	514692	638184	26250	774730	1.67658e+06	1.94501e+06	1.25067e+06	1.2856e+06	1.6322e+06	1182420	1.03058e+06	3.4069e+06	3.75896e+06	2.03428e+06	2.44353e+06	2.78394e+06	1.9359e+06	1.32022e+06	1.44227e+06	1.17153e+06	1.89184e+06	2.45453e+06	3.13646e+06	2.44652e+06	1.44601e+06	2.49958e+06	2.50155e+06	4.73928e+06	2.37697e+06	3.26985e+06	2.19601e+06	2.37991e+06	1.90155e+06	2.70389e+06	1501592	3.91927e+06
	PE 38:2; PE(18:0/20:2); [M-H]-	LC/MS/MS Lipidomic	4.72616e+06	5990850	9.43084e+06	6.2563e+06	3.47702e+06	3.94558e+06	4.79196e+06	4.92622e+06	2.07257e+06	3.55514e+06	2.2885e+06	1.58816e+06	2.38261e+06	2.13495e+06	2.02612e+06	6.21991e+06	6.99797e+06	4.7779e+06	4781460	6.35236e+06	3.96512e+06	3.01552e+06	3.01532e+06	2.60714e+06	3.24684e+06	4.5595e+06	4.32564e+06	4.36089e+06	2.62236e+06	4.44015e+06	4.04622e+06	8.73987e+06	5.02678e+06	7.01833e+06	4.05611e+06	5.36985e+06	3.46937e+06	5.59848e+06	3041904	6.67945e+06
	PE 38:2; PE(18:1/20:1); [M-H]-	LC/MS/MS Lipidomic	322691	6862.96	507968	4370.73	219536	4989.23	9888.33	6743.9	865363	792764	613068	3121.31	607732	448640	4077.63	1.90931e+06	922939	596207	998554	857231	501930	454425	373061	311808	5189.86	10788.6	8397.67	534283	3783.58	14717.5	11685.4	18291.3	903963	795069	678512	9706.45	550656	6780	385411	842243
	PE 38:3; PE(18:0/20:3); [M-H]-	LC/MS/MS Lipidomic	2.91667e+06	4.08564e+06	6.38552e+06	2.95726e+06	2.05945e+06	2.62906e+06	3.36889e+06	3.09338e+06	3.32526e+06	2.62796e+06	1.91709e+06	2.39937e+06	2.44865e+06	1.83875e+06	1.66012e+06	6.3146e+06	6.62011e+06	4851850	5.15846e+06	5.10693e+06	3.12911e+06	3.54614e+06	3.48773e+06	2.32653e+06	2.70465e+06	3.2876e+06	2.95411e+06	2844686	1.59287e+06	2.65183e+06	2.71224e+06	6.52425e+06	4.27813e+06	5.35074e+06	4.86875e+06	4.96198e+06	4.311e+06	4.72016e+06	2011653	5.04421e+06
	PE 38:3; PE(20:1/18:2); [M-H]-	LC/MS/MS Lipidomic	1.2641e+06	1.39587e+06	2.61907e+06	1.687e+06	1.0513e+06	1.0646e+06	1.36953e+06	1.34021e+06	1.16367e+06	564964	669804	773357	7721.82	738089	275993	1.31231e+06	2.03134e+06	1.70801e+06	1.68195e+06	2.04626e+06	1.1385e+06	935705	920745	773306	1.05809e+06	1.09011e+06	1.46724e+06	1318938	728296	1.20148e+06	1.20737e+06	2.32068e+06	1.59127e+06	1.91924e+06	1.23464e+06	1.2138e+06	820320	2.06375e+06	934440	2.08958e+06
	PE 38:4; PE(16:0/22:4); [M-H]-	LC/MS/MS Lipidomic	3.66463e+06	5.05129e+06	7.69941e+06	5.54176e+06	3.54227e+06	3.56246e+06	5183735	4.57907e+06	7.57025e+06	7.22455e+06	5.22094e+06	4.62302e+06	6.22307e+06	5.12281e+06	4.23232e+06	1.39858e+07	5.98772e+06	3.27165e+06	3.32023e+06	4.11579e+06	3.09651e+06	2.6115e+06	2.55821e+06	1.98526e+06	78621.6	2.3782e+06	1.78346e+06	1.90662e+06	1.19515e+06	1.76225e+06	41404.2	99478.3	2.38806e+06	3.62877e+06	2.81833e+06	60300	2.40814e+06	2.64428e+06	27302	3.15472e+06
	PE 38:4; PE(18:0/20:4); [M-H]-	LC/MS/MS Lipidomic	7.97702e+07	8.14022e+07	1.37795e+08	8.55746e+07	6.29252e+07	60224400	85037500	7.91588e+07	7.45636e+07	5.48068e+07	3.99479e+07	4.25718e+07	4.2991e+07	3.72225e+07	4.40327e+07	1.17123e+08	5.98545e+07	4.35306e+07	4.298e+07	4.33665e+07	3.13763e+07	3.08024e+07	3.04343e+07	2.11241e+07	2.35543e+07	3.908e+07	2.75783e+07	3.10629e+07	1.5033e+07	2.57578e+07	26227125	6.4935e+07	3.30832e+07	4.05993e+07	3.73213e+07	4.22434e+07	3.14991e+07	3.42625e+07	17091670	4.28562e+07
	PE 38:4; PE(18:1/20:3); [M-H]-	LC/MS/MS Lipidomic	255961	3.77865e+06	5.18274e+06	359522	28086.2	2.23708e+06	2396300	46934.1	667791	696897	37092.6	752837	576384	48912.5	474465	1.33385e+07	1.08055e+07	7.55544e+06	7.78955e+06	8.6642e+06	5.39237e+06	392237	564491	3.70523e+06	2.79739e+06	3.218e+06	3.7551e+06	372419	1.68597e+06	3.11754e+06	3.08499e+06	7.00613e+06	6.04325e+06	7.30477e+06	5.36941e+06	5.82043e+06	4.50934e+06	6.25163e+06	3508188	7.30759e+06
	PE 38:5; PE(16:0/22:5); [M+H]+	LC/MS/MS Lipidomic	2.02345e+07	2.24251e+07	4.51362e+07	2.92001e+07	1.81621e+07	1.83962e+07	2.23458e+07	2.6649e+07	5.5245e+07	3.85609e+07	3.4112e+07	33623000	3.55473e+07	3.66187e+07	3.2582e+07	1.13165e+08	35451000	2.48707e+07	1.87185e+07	2.51021e+07	15546500	14121050	1.8122e+07	1.24879e+07	6.25727e+06	7261850	1.03276e+07	8.09086e+06	5.39052e+06	8.16633e+06	7.71617e+06	1.87636e+07	9.86428e+06	1.62711e+07	7.10653e+06	1.32017e+07	8.84037e+06	1.35115e+07	5999596	2.04906e+06
	PE 38:5; PE(18:0/20:5); [M+H]+	LC/MS/MS Lipidomic	9.19133e+06	1.17056e+07	2.18418e+07	1.20442e+07	7.11226e+06	9.17106e+06	1.09127e+07	1.20604e+07	422996	4.02361e+06	4.09223e+06	178382	567060	190738	3.55761e+06	849109	1.03187e+08	6.21715e+07	5.16055e+07	5.30028e+07	2.92202e+07	2.9004e+07	4.25656e+07	2.94918e+07	3.68072e+07	8.3087e+07	5.90045e+07	6.16117e+07	2.72495e+07	5.58746e+07	6.54695e+07	1.20618e+08	4.83563e+07	75500400	6.00813e+07	8.96727e+07	4.74334e+07	6.39915e+07	31827850	8.85548e+07
	PE 38:5; PE(18:1/20:4); [M-H]-	LC/MS/MS Lipidomic	2.14145e+07	2.30128e+07	4.23906e+07	2.50277e+07	1.7712e+07	1.76389e+07	2.3579e+07	2.35892e+07	5.97767e+07	4.29697e+07	3.66765e+07	3.91786e+07	4.22645e+07	4.14623e+07	3.3944e+07	1.2789e+08	5.17449e+07	3.5072e+07	3.46639e+07	3.75636e+07	2.42164e+07	2.4253e+07	2.61013e+07	1.9604e+07	1.11682e+07	1.53972e+07	1.50188e+07	1.53573e+07	7.82127e+06	1.23023e+07	13563750	2.90936e+07	1.93998e+07	27064570	19584000	2.33131e+07	1.5991e+07	2.32196e+07	10564800	2.50373e+07
	PE 38:6; PE(16:0/22:6); [M-H]-	LC/MS/MS Lipidomic	8.59278e+07	9.28808e+07	149016750	9.84261e+07	7.50989e+07	6.65083e+07	9.1765e+07	1.04401e+08	6.36213e+07	6.56397e+07	5.11223e+07	4.74152e+07	5.87577e+07	4.11903e+07	4.69704e+07	1.42037e+08	1.30375e+08	7.88577e+07	7.88483e+07	1.00648e+08	6.75104e+07	6.69693e+07	6.53905e+07	4.81584e+07	8.70817e+07	1.50678e+08	1.18383e+08	1.42519e+08	7.78251e+07	1.10411e+08	1.11808e+08	2.55598e+08	9.44118e+07	1.45643e+08	1.15035e+08	1.67311e+08	1.07528e+08	1.19293e+08	52733840	1.42915e+08
	PE 38:7; PE(16:1/22:6); [M+H]+	LC/MS/MS Lipidomic	4.83873e+06	3.42093e+06	7.30826e+06	4.07776e+06	3.78096e+06	2.67464e+06	4.64075e+06	3.85614e+06	3.77383e+06	2.94401e+06	2.63273e+06	2.45048e+06	2.92308e+06	2.2071e+06	2.56195e+06	7.87441e+06	9.79924e+06	7.26768e+06	7.38698e+06	6.89847e+06	4.91955e+06	4.22995e+06	4.15334e+06	3.87027e+06	5.82517e+06	1.12816e+07	8.20697e+06	8.61263e+06	4.87064e+06	8.75381e+06	9.46357e+06	1.71992e+07	6.40957e+06	10887750	7.13494e+06	1.17494e+07	7.34599e+06	7.90146e+06	5259292	9.48877e+06
	PE 38:7; PE(18:2/20:5); [M-H]-	LC/MS/MS Lipidomic	563509	766475	1.37933e+06	913443	406026	670870	710842	626710	2170.91	1050	439.706	739.344	721.818	1012.5	682.895	3054.55	28606.9	1.10256e+06	947210	18224.3	10313.5	541945	518585	9797.4	461979	770830	659864	719730	317397	524432	794603	1.23003e+06	673939	1.0802e+06	592926	1.0711e+06	625457	812744	10671	796402
	PE 39:3; PE(19:0/20:3); [M-H]-	LC/MS/MS Lipidomic	256.14	116.667	400	243.902	116.923	173.846	120	190.244	160618	102322	757.353	103568	95586.2	92613.2	92391.7	300611	276258	176282	206304	213784	132923	115362	119075	96429.9	55042	65974.4	68565.5	53396.2	34549.4	52169.3	63853.1	126954	140145	151516	116211	110838	100140	140158	68889.6	145279
	PE 39:4; PE(19:0/20:4); [M-H]-	LC/MS/MS Lipidomic	563765	766592	1.37973e+06	913687	406142	671044	710962	626900	162789	103372	1197.06	104307	96308.1	93625.7	93074.6	303665	304865	1.27884e+06	1.15351e+06	232008	143236	657306	637660	106227	517021	836804	728429	773126	351946	576601	858456	1.35699e+06	814084	1.23172e+06	709136	1.18193e+06	725598	952902	79560.6	941681
	PE 39:5; PE(19:0/20:5); [M-H]-	LC/MS/MS Lipidomic	516013	552608	947681	641177	458954	402584	578163	617418	1.46369e+06	950091	705557	785492	918806	784098	713977	2.23444e+06	5.27448e+06	2.90101e+06	2.86298e+06	3.40856e+06	1.94075e+06	1.73488e+06	2.52899e+06	1.69744e+06	1.45606e+06	1.76664e+06	1.75207e+06	1.86016e+06	894081	1.461e+06	1.72939e+06	3.75892e+06	2.33228e+06	2.74021e+06	2.07121e+06	2.63934e+06	1.90561e+06	2.85048e+06	1540173	3.28241e+06
	PE 39:6; PE(17:0/22:6); [M-H]-	LC/MS/MS Lipidomic	1.25642e+06	1.17139e+06	1.78437e+06	1.3363e+06	857904	786211	1.12078e+06	1.35825e+06	1.0132e+06	981198	768291	790542	942074	700500	725928	2.27751e+06	2.53032e+06	1.54716e+06	1.56711e+06	1.76251e+06	1.29706e+06	1.27142e+06	1.22297e+06	957366	2.1103e+06	4.38573e+06	2.62377e+06	4.08729e+06	1.90331e+06	2.58538e+06	2.97467e+06	6.71688e+06	2.27644e+06	3257168	3.03588e+06	4.40519e+06	3.05908e+06	2.8787e+06	1316623	3.09698e+06
	PE 40:2; PE(20:1/20:1); [M-H]-	LC/MS/MS Lipidomic	373320	662336	859844	480862	256684	342524	338056	343002	312369	305329	3192.65	131176	3156.36	191503	154659	617837	459898	252776	322339	430424	251646	101804	167364	162720	89845.9	142657	263450	184560	155284	208458	259367	2560.87	285246	364933	207820	148224	176572	325049	163023	407438
	PE 40:3; PE(20:0/20:3); [M-H]-	LC/MS/MS Lipidomic	531670	1.17092e+06	1.42945e+06	808785	378134	744549	615307	654270	984502	1.18969e+06	724722	908863	929712	671755	475511	1.95741e+06	2.39108e+06	1.35844e+06	1.44836e+06	1.8925e+06	1.18207e+06	954404	876129	815228	513295	586664	630015	600887	406478	628721	590788	1.19173e+06	1.18452e+06	1556932	1.1034e+06	1.1144e+06	848117	1.44701e+06	684383	1.51658e+06
	PE 40:4; PE(18:0/22:4); [M-H]-	LC/MS/MS Lipidomic	3.26215e+06	4.04429e+06	6.91101e+06	4.1411e+06	2.67931e+06	2.9276e+06	3.67342e+06	4.0137e+06	4.46618e+06	4.73038e+06	3.07235e+06	3.03908e+06	3.55279e+06	2.76723e+06	2.45668e+06	7.77065e+06	3.15053e+06	1.83891e+06	2.12445e+06	2.52776e+06	1.79744e+06	1.40313e+06	1.45662e+06	1.23992e+06	10097.1	1.51973e+06	1.05897e+06	1387508	685641	1.00635e+06	1.17392e+06	2.13424e+06	1.50707e+06	1.78967e+06	1.32708e+06	1.92502e+06	1.30786e+06	1.55888e+06	835253	2.15744e+06
	PE 40:5; PE(18:0/22:5); [M-H]-	LC/MS/MS Lipidomic	1.77708e+06	2.42199e+06	3.54482e+06	2.06456e+06	1.4006e+06	1.48793e+06	1.8363e+06	1.65867e+06	40300	1.51391e+06	19654.4	1.14225e+06	1.38489e+06	1.16913e+06	1.13809e+06	3959455	9.04252e+06	6.22629e+06	5.32508e+06	5.95097e+06	4.01008e+06	4.32012e+06	4.57015e+06	3.36031e+06	1.73374e+06	2.54208e+06	2.02063e+06	2225566	1.13703e+06	1.88446e+06	2.05199e+06	4.85797e+06	2.9686e+06	3.99219e+06	3.10802e+06	3.28386e+06	2.9115e+06	3.64514e+06	1763308	4.04521e+06
	PE 40:6; PE(18:0/22:6); [M-H]-	LC/MS/MS Lipidomic	4.69396e+07	4.93677e+07	78284750	4.59528e+07	3.76211e+07	3.38111e+07	4.89032e+07	5.45045e+07	3.86323e+07	3.97981e+07	2.79714e+07	2.9343e+07	3.35979e+07	23945500	2.664e+07	8.01261e+07	8.22912e+07	5.34367e+07	5.65916e+07	6.22165e+07	4.38157e+07	4.11083e+07	4.21158e+07	3.01852e+07	6.97517e+07	1.33453e+08	9.69266e+07	1.21635e+08	5.45093e+07	8.54778e+07	9.15042e+07	2.26234e+08	7.7159e+07	1.00264e+08	88999000	1.16697e+08	8.28297e+07	8.42606e+07	44288860	1.13732e+08
	PE 40:7; PE(18:1/22:6); [M-H]-	LC/MS/MS Lipidomic	3.60708e+07	3.55028e+07	6.57731e+07	4.05701e+07	3.16772e+07	2.58731e+07	3.82862e+07	4.38067e+07	4.49875e+07	3.55036e+07	3.1747e+07	2.75991e+07	3.74217e+07	2.83685e+07	2.70865e+07	9.17198e+07	7.37169e+07	5.03049e+07	5.17384e+07	5.56778e+07	3.55178e+07	3.32259e+07	3.48094e+07	2.64826e+07	5.11393e+07	8.51559e+07	6.47986e+07	7.25041e+07	3.66379e+07	5.62989e+07	6.23343e+07	1.45836e+08	6.22429e+07	8.26868e+07	6.09186e+07	8.40877e+07	5.76758e+07	70115800	32043800	7.3923e+07
	PE 40:8; PE(20:4/20:4); [M+H]+	LC/MS/MS Lipidomic	2.79423e+06	3.23737e+06	6138100	4.33065e+06	2.81757e+06	2.57961e+06	3.50365e+06	3.49652e+06	2.65287e+06	880437	1.70156e+06	1.62118e+06	1.91365e+06	1.67656e+06	1607700	5.59329e+06	3.45968e+06	2.34353e+06	2.19303e+06	2.66966e+06	1.59856e+06	1.36574e+06	1.81147e+06	1.24518e+06	1.90212e+06	4.24203e+06	3196800	3.31481e+06	1.73968e+06	2.4818e+06	3.05337e+06	5.62182e+06	2.20035e+06	3.57556e+06	2.22924e+06	4.65808e+06	2.40394e+06	2.93659e+06	1420626	3.17206e+06
	PE 41:6; PE(19:0/22:6); [M-H]-	LC/MS/MS Lipidomic	3.8865e+07	3.87402e+07	7.19112e+07	4.49007e+07	3.44948e+07	2.84527e+07	41789870	4.73033e+07	4.76404e+07	3.63841e+07	3.34485e+07	2.92202e+07	3.93353e+07	3.00451e+07	2.86942e+07	9.73131e+07	7.71766e+07	5.26484e+07	5.39314e+07	5.83475e+07	3.71163e+07	3.45917e+07	3.66208e+07	2.77278e+07	5.30415e+07	8.93979e+07	6.79954e+07	7.58189e+07	3.83776e+07	5.87807e+07	6.53877e+07	1.51457e+08	6.44432e+07	86262390	6.31478e+07	8.87458e+07	6.00798e+07	7.30524e+07	33464426	7.70951e+07
	PE 42:6; PE(20:0/22:6); [M-H]-	LC/MS/MS Lipidomic	2.04757e+06	2.83052e+06	3.82685e+06	2.51094e+06	1.87447e+06	1.6448e+06	2.06719e+06	2.56391e+06	983336	1.17774e+06	660327	812806	898948	672219	688613	2.21149e+06	2.75945e+06	1.5363e+06	1.57671e+06	2.25449e+06	1.29861e+06	1.06758e+06	925314	943241	2.43956e+06	5.15168e+06	3.60048e+06	4.62471e+06	1.93586e+06	3.52269e+06	3.64351e+06	9.847e+06	3.17265e+06	3.91801e+06	3.0294e+06	3.63611e+06	2984800	3.38403e+06	1836389	5.24975e+06
	PE 42:7; PE(20:1/22:6); [M-H]-	LC/MS/MS Lipidomic	4.09126e+07	4.15707e+07	7.5738e+07	4.74117e+07	3.63693e+07	3.00975e+07	4.38571e+07	4.98672e+07	4.86237e+07	3.75618e+07	3.41088e+07	3.00331e+07	4.02343e+07	3.07173e+07	2.93828e+07	9.95246e+07	7.99361e+07	5.41847e+07	5.55081e+07	6.0602e+07	3.8415e+07	3.56593e+07	37546135	2.86711e+07	5.5481e+07	9.45496e+07	7.15959e+07	8.04436e+07	4.03135e+07	6.23033e+07	6.90312e+07	1.61304e+08	6.76159e+07	9.01804e+07	6.61772e+07	9.23819e+07	6.30646e+07	7.64364e+07	35300815	8.23448e+07
	PE 42:8; PE(20:2/22:6); [M-H]-	LC/MS/MS Lipidomic	395121	589372	927983	368189	280463	349404	448222	413316	180086	4306.9	258926	1809.84	142896	111863	34208.8	360378	469558	296146	334536	433139	134359	139783	204997	62567.2	218941	5015.91	328814	207076	39609.7	79493.4	276127	253861	336189	445742	135773	377394	77966.3	446579	96433.5	443206
	PE 42:9; PE(20:3/22:6); [M-H]-	LC/MS/MS Lipidomic	290545	373914	499912	313333	209081	239878	276874	226178	1.041e+06	844541	688117	491135	641901	620172	537507	525190	1.54228e+06	674053	1.02363e+06	1.25149e+06	17100	440319	435557	497246	285742	155752	278810	240217	239193	468762	268195	598227	1.14208e+06	643480	648263	717761	470805	517355	590844	934762
	PG 32:1; PG(16:0/16:1); [M-H]-	LC/MS/MS Lipidomic	84361.8	68199.5	128769	55430.8	54134.8	48717	59834.1	2309.76	126738	183339	288372	97542.8	203933	76403.6	84805.5	259413	608442	579793	502030	412386	497244	424621	286006	186909	474066	508560	722959	653897	174363	964743	543011	780829	355905	1.00831e+06	626884	746583	333984	516518	462216	575446
	PG 34:1; PG(16:0/18:1); [M-H]-	LC/MS/MS Lipidomic	3.79455e+06	4.07587e+06	7.15925e+06	4.43985e+06	3163720	3.46801e+06	3838155	4.15346e+06	5.20762e+06	4.98595e+06	3.89399e+06	2.9652e+06	4.24484e+06	2.86689e+06	3.15317e+06	9.64774e+06	9.19993e+06	8.04447e+06	7.73287e+06	7.35714e+06	5.60385e+06	5.07519e+06	4.60101e+06	2.9052e+06	6.77417e+06	9.43784e+06	9.03676e+06	9.56605e+06	3.6055e+06	8.57273e+06	7.69835e+06	1.7817e+07	6.97812e+06	1.1975e+07	8.38101e+06	9.65169e+06	6.49224e+06	8.97295e+06	4690439	9.71158e+06
	PG 34:2; PG(16:0/18:2); [M-H]-	LC/MS/MS Lipidomic	2.41012e+06	2.48642e+06	4174100	2.77088e+06	1.89858e+06	1.87696e+06	2.94953e+06	2.50799e+06	935454	1.1937e+06	1.33338e+06	599976	1.1226e+06	501904	560247	1.60797e+06	2.67788e+06	3.21512e+06	2.40931e+06	1.90534e+06	2.52231e+06	1.89764e+06	1.50047e+06	829634	1.49665e+06	2.01982e+06	2.29989e+06	1.94026e+06	785547	3.17187e+06	1.38631e+06	3.37307e+06	1.3471e+06	3393040	2424600	2.77973e+06	1.29684e+06	1.88961e+06	1524157	2.08216e+06
	PG 34:2; PG(16:1/18:1); [M-H]-	LC/MS/MS Lipidomic	72436.6	70614.4	1041.67	75366.9	70466	50619.6	76985.8	69478.3	1.17961e+06	1.51536e+06	1.43297e+06	790572	1.16415e+06	769362	784249	2.68045e+06	649998	866307	857939	867090	639817	529064	300605	171554	250644	147118	373684	1977.14	168448	356900	191337	352462	352677	674859	284249	291488	228397	722517	211278	339651
	PG 34:3; PG(16:1/18:2); [M-H]-	LC/MS/MS Lipidomic	98916	111379	175666	102610	39134.9	41898.8	52413.8	41596.8	470.909	48856.4	50534.5	560.656	64483.2	795.312	490.789	1718.18	168783	188317	159299	106223	123286	93609.6	84159.2	49240	74901.8	125995	131050	132075	380.597	144630	97719.5	183024	93450.6	208614	142819	157266	92924.4	94260.1	102411	133309
	PG 36:2; PG(18:0/18:2); [M-H]-	LC/MS/MS Lipidomic	2.00212e+06	2.54294e+06	3.24045e+06	3.7317e+06	1.75052e+06	1.71398e+06	2.27868e+06	2.24615e+06	1.1658e+06	2.5749e+06	1.39633e+06	897235	1.2106e+06	825908	876233	2.41114e+06	3.40808e+06	1.73386e+06	2.22548e+06	2.19406e+06	4.48403e+06	1.34782e+06	1.13541e+06	1.26207e+06	1.40793e+06	1.85221e+06	2.28293e+06	1.66266e+06	1.0937e+06	3.31942e+06	1.37307e+06	3.22228e+06	1.87174e+06	3130799	2.25342e+06	2.40437e+06	1.35498e+06	1.32568e+06	2365055	3.10421e+06
	PG 36:2; PG(18:1/18:1); [M-H]-	LC/MS/MS Lipidomic	659690	656576	1.03238e+06	594396	553507	557690	694728	632868	1.20084e+07	1.40524e+07	1.2439e+07	7.81019e+06	1.07323e+07	8.02621e+06	7.35404e+06	26481000	5.16987e+06	6260200	6.12072e+06	6.75981e+06	4.02579e+06	3.51129e+06	2.50696e+06	1.4088e+06	2.59155e+06	1.21854e+06	3.945e+06	1.10166e+06	1.96178e+06	3565200	1.79608e+06	3.60344e+06	3.32446e+06	5684130	2.20733e+06	2.65655e+06	2.09507e+06	6.12434e+06	1876955	3.22508e+06
	PG 36:3; PG(18:1/18:2); [M-H]-	LC/MS/MS Lipidomic	2.66181e+06	3.19952e+06	4.27283e+06	4.3261e+06	2.30402e+06	2.27167e+06	2.97341e+06	2.87902e+06	1.31742e+07	1.66273e+07	1.38354e+07	8.70742e+06	1.19429e+07	8.85212e+06	8.23027e+06	2.88921e+07	8.57794e+06	7.99406e+06	8.3462e+06	8.95387e+06	8.50982e+06	4.85911e+06	3.64238e+06	2.67087e+06	3.99948e+06	3.07075e+06	6.22792e+06	2.76432e+06	3.05548e+06	6.88462e+06	3.16915e+06	6.82572e+06	5.1962e+06	8.81493e+06	4.46075e+06	5060920	3.45005e+06	7.45002e+06	4242010	6.32929e+06
	PG 36:4; PG(16:0/20:4); [M-H]-	LC/MS/MS Lipidomic	93278.7	84413.7	158816	89522.1	82744.4	67513.6	107051	87865.9	130417	274972	402865	90071.4	275868	89275.7	84639.6	267385	104983	147298	117420	78049.8	137211	82233.8	58680.8	29396.2	42642.2	73843.4	71273	47533.5	27106.2	97156	30820.6	99469.7	35626.8	110436	80302.6	90130.3	51505.8	63009.5	48949.2	60050.8
	PG 36:4; PG(18:2/18:2); [M-H]-	LC/MS/MS Lipidomic	396137	187900	311144	258884	362177	148878	311923	269164	387017	507496	428303	262381	334085	271234	297162	758151	318330	370425	277533	305822	251453	233198	143020	55865.3	50282.2	209.091	72981.6	300	349.254	69333.1	379.167	673.913	123528	165220	91121.7	1164.52	66144.8	141938	59125.7	103882
	PG 36:5; PG(16:0/20:5); [M-H]-	LC/MS/MS Lipidomic	126.316	181.481	416.667	251.22	78.4615	95.3846	170	168.293	76.3636	162.069	82.3529	98.3607	170.909	110.938	94.7368	286.364	92493.2	123716	98485.4	74453.1	82651.5	53643.3	43779.8	26606.9	47853.9	70111.8	78443.9	72376.7	443.284	121470	44422.4	108567	48294.4	119962	95650.4	87815.5	45469.7	72748.6	55053.9	85842.6
	PG 38:3; PG(18:0/20:3); [M-H]-	LC/MS/MS Lipidomic	5173.68	129995	6487.5	60683.1	94612.6	1629.23	5356.67	159645	352938	275173	448417	7955.74	355207	3646.88	7060.53	30909.1	256334	14823.8	421591	202098	203928	310329	5840.74	80892.6	6469.57	207858	4476.74	219684	94635.1	248150	161061	520826	234167	448288	455208	5416.13	286943	17088.6	106392	244249
	PG 38:4; PG(18:0/20:4); [M-H]-	LC/MS/MS Lipidomic	173947	169387	319444	201644	143492	136246	203099	210841	230682	483435	497432	153876	376574	137889	146245	440613	260229	304665	267060	140240	333381	151259	105290	65242	105476	167428	148190	132592	60826	241273	101975	257233	117973	242571	211319	173921	110830	146073	117780	157607
	PG 38:4; PG(18:1/20:3); [M-H]-	LC/MS/MS Lipidomic	106307	109356	207178	117970	99788	100425	126935	126995	1.90394e+06	2.46084e+06	1.82816e+06	1.77927e+06	1.63185e+06	1.43046e+06	1.09212e+06	4.34202e+06	670381	694727	676050	769956	521690	439247	330777	178304	117289	80950.5	155714	77440.6	91057.1	184161	81386.5	168319	260465	497721	191374	289575	174825	502904	155552	272536
	PG 38:5; PG(16:0/22:5); [M-H]-	LC/MS/MS Lipidomic	56740.3	777.778	77821.7	875.61	555.385	31853.2	721.667	57933.2	89870.5	157569	217069	962.295	173898	1171.88	62157.5	2063.64	284891	422879	301434	160158	326438	207033	150090	74018	891.304	543.182	98908.4	791.429	479.104	159034	522.917	1782.61	792.754	186853	134648	105977	752.542	1465.71	91736.3	98948.4
	PG 38:5; PG(18:1/20:4); [M-H]-	LC/MS/MS Lipidomic	229438	206790	275714	223686	220779	175780	248298	226801	4.25154e+06	4.91341e+06	3.82381e+06	2.41413e+06	3.49799e+06	2.86233e+06	2.56129e+06	9621350	695922	687459	761266	721145	471095	425549	328949	156834	2820.29	2334.09	201638	1991.43	102975	2950.79	88611.9	197422	305224	493088	257487	306567	217853	517904	162679	290747
	PG 38:6; PG(16:0/22:6); [M-H]-	LC/MS/MS Lipidomic	51959.4	59777.9	91998	48464.6	39439.1	45567.4	59309.9	55372.7	42048.5	75361.4	107099	696.721	77745.2	25381.3	580.263	2581.82	132386	162829	139933	3008.11	146700	86038.1	53288	30663.9	159246	190338	237390	195335	70703.3	409647	128646	313596	123824	281770	227704	209224	113972	140491	128908	207475
	PG 38:6; PG(18:1/20:5); [M-H]-	LC/MS/MS Lipidomic	7033.33	178230	254026	212614	227074	149991	254556	233444	847870	1.04296e+06	916374	520880	788269	560191	592744	1.80675e+06	2.27304e+06	2.51239e+06	2.59146e+06	2.29253e+06	1.90887e+06	1.45296e+06	1.01383e+06	621540	317087	171346	398341	129468	165033	553537	186638	371855	798045	1.23974e+06	607609	560496	469176	1.22965e+06	466733	796164
	PG 38:7; PG(16:1/22:6); [M-H]-	LC/MS/MS Lipidomic	183157	138265	140773	154678	166325	101055	177811	169697	309614	436754	510259	216109	462039	178061	179879	719470	1.10736e+06	1.30132e+06	1.21904e+06	928235	1.07418e+06	863752	455063	296904	469756	339496	832309	342729	315352	1.22002e+06	373485	706028	546607	1129379	713885	570135	301322	730681	511896	876245
	PG 40:10; PG(20:5/20:5); [M-H]-	LC/MS/MS Lipidomic	25380.8	23885.2	1654.17	1024.39	22604.7	729.231	30571	26571.9	287.273	205.172	233.824	63.9344	360	101.562	156.579	900	631339	586474	537041	462748	321038	336898	312555	189618	59595.6	54734.5	60396.4	42094.7	32015.6	105059	51090.9	79177.1	158521	251337	178247	151158	119565	230196	108814	209693
	PG 40:5; PG(18:1/22:4); [M-H]-	LC/MS/MS Lipidomic	128329	199232	262161	199955	163797	194702	224326	136483	1.35789e+06	1.39549e+06	1.16144e+06	773153	1.07126e+06	853200	855968	3.14212e+06	156231	2759.52	3252.73	146804	2271.62	81129.9	75021.5	1092.21	547.826	1077.27	1106.98	794.286	71302.9	1834.92	829.167	2282.61	1369.57	2230	1174.14	2370.97	961.017	169822	683	1388.24
	PG 40:6; PG(18:1/22:5); [M-H]-	LC/MS/MS Lipidomic	291584	309462	485021	284832	260080	235110	351084	329953	550224	570031	492371	397396	456623	395621	390065	1.298e+06	3.44954e+06	3.80561e+06	3.72146e+06	3.20867e+06	2657850	2.24901e+06	1.63966e+06	975348	807506	531227	1.24164e+06	541062	741114	1.30032e+06	536202	1.35264e+06	1.43375e+06	2.55708e+06	1.47348e+06	1.48828e+06	1.07826e+06	2.38148e+06	930898	1.74089e+06
	PG 40:7; PG(18:1/22:6); [M-H]-	LC/MS/MS Lipidomic	964440	988763	1.41764e+06	929089	937002	722526	1.15631e+06	957307	6.25e+06	7.12894e+06	7.73911e+06	3.69652e+06	7.28877e+06	3236100	3.30439e+06	1.41502e+07	7.33091e+06	9.67077e+06	9.97477e+06	6.41111e+06	7.60817e+06	5574900	2.7889e+06	1.76745e+06	1.99716e+06	5.80494e+06	1.18194e+07	5.47185e+06	5.04427e+06	1.52455e+07	5.68555e+06	1.25218e+07	6.71597e+06	1.3832e+07	8.94428e+06	6.44484e+06	4.02418e+06	8.48355e+06	5328955	9271100
	PG 40:8; PG(18:2/22:6); [M-H]-	LC/MS/MS Lipidomic	1.67426e+06	1.15308e+06	1.83262e+06	1.46405e+06	1671360	781989	1.77175e+06	1.51735e+06	1.52286e+06	1.85661e+06	1.76543e+06	939470	1.61955e+06	896030	983309	3.41552e+06	2.01534e+06	2.35841e+06	2.4678e+06	1.53219e+06	2.18977e+06	1.57276e+06	733252	505074	1.12091e+06	910589	1.7332e+06	693757	725441	3.1048e+06	776213	1658550	1.38044e+06	2.60175e+06	1.82089e+06	1.23276e+06	743070	1.37593e+06	1105988	1.83277e+06
	PG 40:9; PG(18:3/22:6); [M-H]-	LC/MS/MS Lipidomic	119634	97443.2	143311	112136	112855	63399.6	120819	111091	82506.3	98561.2	101731	63201.2	90430.8	52730.1	54435	190551	310079	302413	309802	223521	270249	198726	129381	87778.1	52831.3	44790	81603	871.429	32514.5	168883	42828.1	1973.91	108086	179856	153859	102032	65200.3	111553	96467.1	162840
	PG 42:10; PG(20:4/22:6); [M-H]-	LC/MS/MS Lipidomic	210841	176636	226316	190946	194355	115528	234439	197342	447645	633616	655539	292011	626465	280090	278123	1154940	233096	5478.57	255819	10054.1	236731	4664.52	105360	57187.2	124847	152228	167866	107773	96985.3	229597	107020	223267	165544	261273	200450	197443	131758	198361	115984	10485.3
	PG 42:10; PG(20:5/22:5); [M-H]-	LC/MS/MS Lipidomic	30694.9	52083.8	80245.6	40910.2	29085.3	36770.6	43782.6	40676.6	409.091	20579.7	732.353	327.869	596.364	240.625	200	3404.55	1.23158e+06	1.50265e+06	1.16844e+06	907129	895051	931490	510889	345850	159547	131499	208019	137390	113298	329289	116075	263152	365531	707590	458104	367656	280913	503091	312346	601063
	PG 42:11; PG(20:5/22:6); [M-H]-	LC/MS/MS Lipidomic	155437	169925	258453	187903	133019	102777	210283	208019	44881.4	39788.9	41335.8	34229.2	48569.9	23028.4	23340.3	98491.6	2.60439e+06	2.85975e+06	3.32831e+06	1.76367e+06	2.51364e+06	1.56958e+06	873827	654175	1.19096e+06	994520	1.36606e+06	806260	606655	3.09834e+06	833280	1.65369e+06	1.49183e+06	3018787	2.16268e+06	1.30346e+06	915299	1.69723e+06	1659433	2.43473e+06
	PG 42:9; PG(20:3/22:6); [M-H]-	LC/MS/MS Lipidomic	97932.6	133435	165987	107632	90951.4	93395.5	135047	100693	203033	289592	265322	144875	266998	121343	119607	446223	416724	446739	517524	360752	453542	298347	165126	109536	127181	117251	162088	85588.2	96003.2	278701	88031.2	199028	244385	416517	310778	238536	170461	276202	173296	301889
	PG 44:11; PG(22:5/22:6); [M-H]-	LC/MS/MS Lipidomic	208292	316093	460745	265290	203481	198517	347827	272066	99351.1	92393.5	108122	74109.2	122459	47377	54751.9	256208	3.58574e+06	4.44187e+06	5.37556e+06	3.07928e+06	3.90221e+06	2.2454e+06	1.08304e+06	854906	1.64404e+06	1.46085e+06	2.50629e+06	1.28974e+06	1.20907e+06	4.68502e+06	1.19535e+06	2.73748e+06	2.23122e+06	4.67356e+06	3.37585e+06	1.83774e+06	1.24789e+06	2.53376e+06	2341885	3.56421e+06
	PG 44:12; PG(22:6/22:6); [M-H]-	LC/MS/MS Lipidomic	2.23908e+06	3.66829e+06	4.95709e+06	3.35524e+06	2235100	2.2185e+06	4146705	3.22769e+06	2.36909e+06	2360550	3.07252e+06	1.26247e+06	3.18938e+06	829890	640657	6225900	1.02987e+07	1.12071e+07	1.58876e+07	1.0059e+07	1.18848e+07	5.71806e+06	2.52828e+06	2.05384e+06	2.25554e+07	2.29997e+07	3.51975e+07	2.1355e+07	1.47067e+07	5.79106e+07	1.93837e+07	4.33973e+07	1.84326e+07	4.04853e+07	2.76481e+07	1.82873e+07	1.09869e+07	2.13194e+07	20147370	3.54295e+07
	PI 36:1; PI(18:0/18:1); [M-H]-	LC/MS/MS Lipidomic	335680	9081.48	11741.7	285328	7370.77	5981.54	8548.33	7697.56	320433	334399	238743	204023	266858	175692	188618	644397	1.21581e+06	671273	902548	989416	608222	531653	459481	460569	1.52501e+06	1.93051e+06	2.05766e+06	1.50231e+06	928324	1.59516e+06	2.04788e+06	4.03054e+06	1.69455e+06	1.72423e+06	1.38061e+06	1.50047e+06	998236	1.58002e+06	885326	1.72508e+06
	PI 36:2; PI(18:1/18:1); [M-H]-	LC/MS/MS Lipidomic	382402	6.11869e+06	1.01006e+07	7.07342e+06	5.41519e+06	3.62841e+06	283863	6.1586e+06	1.34648e+06	962816	958589	926287	989884	694320	909047	65290.9	4.97853e+06	2.7571e+06	2763160	3.4665e+06	2.21904e+06	2.0278e+06	2.04266e+06	1.79269e+06	3.48054e+06	5.27755e+06	4.66369e+06	4.68927e+06	2.42272e+06	3.62543e+06	4.59137e+06	9.47958e+06	4.17847e+06	4.92203e+06	3.60908e+06	5.42644e+06	3.12175e+06	4.45328e+06	2505337	4.87664e+06
	PI 36:3; PI(16:0/20:3); [M-H]-	LC/MS/MS Lipidomic	24828.1	2.84093e+06	2.82252e+06	895283	16832.3	1.38516e+06	1.36734e+06	26609.8	23732.7	827082	8866.18	769537	659459	566258	603370	44568.2	5.55059e+06	3.15568e+06	3.23703e+06	4.12172e+06	2.4548e+06	2.49646e+06	2.54169e+06	1.97078e+06	2.14458e+06	71518.2	2.93322e+06	69514.3	1.82515e+06	2.31234e+06	2.42315e+06	5.74535e+06	3.75801e+06	4.17539e+06	3.95953e+06	4.81074e+06	3.30871e+06	3.8154e+06	1811103	4.31466e+06
	PI 36:3; PI(18:1/18:2); [M-H]-	LC/MS/MS Lipidomic	4.3057e+06	2.54336e+06	4.61355e+06	2.96826e+06	2.91831e+06	1.77512e+06	2.53468e+06	2.30446e+06	819949	467543	493461	337145	535164	541608	431688	1965485	1.66913e+06	1.3173e+06	1.25397e+06	1.24814e+06	633168	638648	760498	638415	1.19977e+06	1.53294e+06	1.28733e+06	1.23174e+06	461648	909640	1.49636e+06	2.98998e+06	1.30402e+06	1.68593e+06	1.19134e+06	1.45177e+06	1.04983e+06	1.51851e+06	774650	1.52448e+06
	PI 36:4; PI(16:0/20:4); [M-H]-	LC/MS/MS Lipidomic	1.11828e+07	1.23356e+07	1.68165e+07	9.96779e+06	7894400	8.05284e+06	1.05957e+07	1.11234e+07	9.69553e+06	7.66995e+06	5.1497e+06	6.50849e+06	6.48181e+06	6.06499e+06	6.24393e+06	1.9259e+07	1.22327e+07	7.26124e+06	7.68719e+06	9.24556e+06	6.46211e+06	6.10643e+06	5.99145e+06	4.37604e+06	5.50431e+06	1.10669e+07	7.01008e+06	9262580	4.61597e+06	6.37549e+06	7053650	1.89165e+07	8.22649e+06	9764560	1.01749e+07	1.20086e+07	9.67419e+06	8.53096e+06	3689835	9.04106e+06
	PI 36:5; PI(16:0/20:5); [M-H]-	LC/MS/MS Lipidomic	231087	392711	553949	315691	196254	250426	327873	335153	4049.09	2179.31	2158.82	2306.56	2369.09	2085.94	2192.11	7813.64	3.42555e+06	2.18899e+06	2.17004e+06	2.28152e+06	1.40368e+06	1.45279e+06	1.45279e+06	1.24622e+06	3.53368e+06	7.66609e+06	4.34185e+06	6.36729e+06	2.09521e+06	3.85357e+06	4.51883e+06	1.11559e+07	3.73957e+06	4653980	4.05778e+06	5.05264e+06	4.17969e+06	3.63132e+06	1820642	4.76754e+06
	PI 37:3; PI(17:0/20:3); [M-H]-	LC/MS/MS Lipidomic	1.14139e+07	1.27283e+07	1.73705e+07	1.02835e+07	8.09065e+06	8.30326e+06	1.09235e+07	11458560	9.69958e+06	7.67213e+06	5.15186e+06	6510800	6.48418e+06	6.06707e+06	6.24612e+06	1.92668e+07	1.56582e+07	9.45023e+06	9.85723e+06	1.15271e+07	7.86579e+06	7.55923e+06	7.44425e+06	5.62226e+06	9.03799e+06	18732975	1.13519e+07	1.56299e+07	6.71119e+06	1.02291e+07	1.15725e+07	3.00724e+07	1.19661e+07	14418540	1.42326e+07	1.70613e+07	1.38539e+07	12162280	5510477	1.38086e+07
	PI 37:4; PI(17:0/20:4); [M-H]-	LC/MS/MS Lipidomic	1.72056e+06	1.58014e+06	2.1611e+06	1.60548e+06	1.17448e+06	957641	1482875	1.54248e+06	1.43218e+06	934846	709830	876875	879971	889849	959257	2822905	3.83378e+06	2.34497e+06	2.26256e+06	2.69991e+06	1.65181e+06	1.65663e+06	1.74526e+06	1.32472e+06	911606	1.63383e+06	1.08419e+06	1.5096e+06	778096	928103	1.24827e+06	2.84873e+06	2.01216e+06	2415908	2.24417e+06	3.19337e+06	2.37238e+06	2.22814e+06	1090530	2.36e+06
	PI 37:5; PI(17:0/20:5); [M-H]-	LC/MS/MS Lipidomic	32202.4	38422.2	1587.5	812.195	966.154	22724	32245.1	32506.1	1001.82	1331.03	1150	724.59	989.091	698.438	723.684	2322.73	663886	387534	363811	434439	253399	226531	264120	219386	427615	734638	503143	793876	288517	489131	519468	1.27617e+06	566016	757586	638258	1.11497e+06	788788	579757	333310	762596
	PI 38:3; PI(18:0/20:3); [M-H]-	LC/MS/MS Lipidomic	8.97335e+06	1.92327e+07	2.02032e+07	1.64041e+07	6.41159e+06	9.41595e+06	10546800	1.00939e+07	1.0878e+07	1.19801e+07	5.98808e+06	6.91483e+06	7.62773e+06	7133700	4.83774e+06	1.86579e+07	5.38922e+07	2.30054e+07	2.58215e+07	3.97484e+07	4.28693e+07	15357150	1.64975e+07	2.36986e+07	1.34144e+07	1.8575e+07	2.01937e+07	1.4386e+07	1.33056e+07	1.97177e+07	1.47192e+07	3.3239e+07	3.69137e+07	30815850	2.63976e+07	3.10815e+07	2.19526e+07	2.5573e+07	25975100	4.46152e+07
	PI 38:4; PI(18:0/20:4); [M-H]-	LC/MS/MS Lipidomic	1.02889e+08	9.37088e+07	1.55834e+08	1.09162e+08	7.32248e+07	6.18943e+07	86904100	1.10374e+08	8.19931e+07	6.57018e+07	5.59075e+07	6.31078e+07	6.85398e+07	5.2254e+07	5.26211e+07	178385000	1.34945e+08	7.17456e+07	7.41972e+07	1.01523e+08	6.8158e+07	5.85523e+07	6.35762e+07	5.00936e+07	5.25376e+07	9.4304e+07	7.01539e+07	1.03228e+08	4.78612e+07	6.48454e+07	68251250	1.54454e+08	7.53088e+07	101189700	8.10571e+07	1.12587e+08	7.75213e+07	7.50898e+07	44563370	1.09987e+08
	PI 38:5; PI(18:1/20:4); [M-H]-	LC/MS/MS Lipidomic	1.11863e+08	1.12942e+08	1.76037e+08	1.25566e+08	7.96364e+07	7.13103e+07	97450900	1.20468e+08	9.28711e+07	7.76819e+07	6.18956e+07	7.00226e+07	7.61676e+07	5.93877e+07	57458850	1.97043e+08	1.88837e+08	9.4751e+07	1.00019e+08	1.41272e+08	1.11027e+08	7.39095e+07	8.00737e+07	7.37922e+07	6.59519e+07	112879075	9.03475e+07	1.17614e+08	6.11668e+07	8.45631e+07	8.29705e+07	1.87693e+08	1.12222e+08	132005550	1.07455e+08	1.43668e+08	9.94739e+07	1.00663e+08	70538470	1.54603e+08
	PI 38:6; PI(16:0/22:6); [M-H]-	LC/MS/MS Lipidomic	957705	1.36645e+06	1.62471e+06	1.056e+06	721138	809440	1085554	924190	637856	562047	443431	378598	504248	348264	343662	1.16604e+06	1.90483e+06	1.13038e+06	1.497e+06	1.62969e+06	1.11761e+06	921653	783229	633368	6.41568e+06	1.03524e+07	6.76721e+06	8598820	3.83301e+06	6.30164e+06	7.75327e+06	1.78629e+07	4.14407e+06	4833590	4.91892e+06	6.04625e+06	4.6581e+06	4.25346e+06	2366880	5.44567e+06
	PI 38:6; PI(18:1/20:5); [M-H]-	LC/MS/MS Lipidomic	263490	370255	562014	363968	190132	261025	317856	269543	350054	193992	182833	191310	236795	240612	200951	725724	3.67915e+06	2.63952e+06	2489280	2.93969e+06	1.4333e+06	1.20674e+06	1.45888e+06	1.29568e+06	250816	4.04104e+06	2.91872e+06	3.82129e+06	1.27713e+06	1.89672e+06	3.82582e+06	5.90857e+06	3.06973e+06	4.22443e+06	2.68242e+06	3.76077e+06	2.70279e+06	3.71659e+06	1974245	4.42049e+06
	PI 39:4; PI(19:0/20:4); [M-H]-	LC/MS/MS Lipidomic	2.46361e+06	3.11372e+06	3.45046e+06	2.70025e+06	1.87656e+06	1.59184e+06	2.53609e+06	2.45003e+06	2.54473e+06	2.04982e+06	1.01666e+06	1.63344e+06	1.34801e+06	2.07662e+06	1.64574e+06	6.02165e+06	2.20987e+06	783667	990967	1.75953e+06	1.29909e+06	666517	784580	1.08763e+06	555726	1.34429e+06	822082	1.01703e+06	966852	796868	1.12849e+06	1.90882e+06	1.31078e+06	1.2715e+06	885789	1.66603e+06	990417	1.01794e+06	757012	1.70691e+06
	PI 39:6; PI(17:0/22:6); [M-H]-	LC/MS/MS Lipidomic	68135.6	74433.5	123902	95071.7	53407.9	47887.7	61773	68944	39908.5	43190.6	28903.3	34867.9	754.545	493.75	363.158	1454.55	168789	101997	143188	166341	95809.2	65664.6	62169.9	60842.5	481470	783694	503002	792225	336096	406459	603611	1.35152e+06	324767	421497	339668	473086	328421	421359	185543	446100
	PI 40:4; PI(20:0/20:4); [M-H]-	LC/MS/MS Lipidomic	713820	1.92538e+06	1.55405e+06	785217	515871	685929	920831	599069	419985	212396	110112	201097	176291	223750	151702	584891	488058	227748	250501	357611	202048	173365	184269	187438	5443.48	505774	195316	326627	178898	185341	368261	651799	325651	299342	288291	341406	284458	299032	130238	383211
	PI 40:5; PI(18:0/22:5); [M-H]-	LC/MS/MS Lipidomic	931899	1.12859e+06	1.74773e+06	919340	581142	682410	709812	941549	546945	394751	336806	310824	402395	318909	287343	1.05697e+06	1.18806e+07	7.78809e+06	7.90033e+06	10002300	5.68803e+06	4.65553e+06	5.10896e+06	4.08221e+06	6.37351e+06	6.77593e+06	8.01403e+06	8.30861e+06	3.86014e+06	7121600	7.27344e+06	1.57497e+07	8.58273e+06	10798110	7.88022e+06	7.51564e+06	5.66827e+06	9.78205e+06	6093138	1.27002e+07
	PI 40:6; PI(18:0/22:6); [M-H]-	LC/MS/MS Lipidomic	4.32056e+06	5.24618e+06	7016750	4.5928e+06	3.21689e+06	3.30164e+06	4507130	4.13633e+06	1.33995e+06	1.19963e+06	900221	689808	1.08787e+06	622482	614702	2.45455e+06	8.06087e+06	5.38711e+06	7.73059e+06	7.98544e+06	5.05093e+06	3.50781e+06	3.03581e+06	2.64885e+06	3.12827e+07	5.02525e+07	3.63956e+07	4.92584e+07	2.03775e+07	3.20227e+07	4.16976e+07	9.52446e+07	2.35049e+07	2.81294e+07	2.41958e+07	2.79403e+07	2.08437e+07	25701100	14112730	3.14209e+07
	PI 40:6; PI(18:1/22:5); [M-H]-	LC/MS/MS Lipidomic	111280	134843	211648	120237	76666.3	89833.2	117619	98860.7	131738	57758.2	91559	70505.9	95973.3	76590.9	78388.3	268190	49244.8	1.88096e+06	1.98478e+06	2.24793e+06	1.13206e+06	917980	1.03659e+06	14227.3	1.16718e+06	1.03959e+06	1.46093e+06	1.12251e+06	586997	950767	1.38776e+06	2410110	1.6445e+06	2173513	1.3731e+06	1.39183e+06	1.03279e+06	2.18429e+06	1182091	2.1882e+06
	PI 40:7; PI(18:1/22:6); [M-H]-	LC/MS/MS Lipidomic	250084	325963	447893	224325	173861	189805	255320	214215	311453	236499	195353	89905.3	226310	168680	140383	611904	739439	957446	1.30035e+06	1.40098e+06	746166	237927	453719	418495	5.29585e+06	7066000	5.84998e+06	7.31979e+06	2.71753e+06	3.73726e+06	7.25414e+06	1.39655e+07	4.19424e+06	5053920	3.50535e+06	4.34606e+06	3.01271e+06	4.68807e+06	2669338	4872450
	PS 36:4; PS(16:0/20:4); [M-H]-	LC/MS/MS Lipidomic	625752	638025	1.14124e+06	586205	442276	372505	659361	570078	1.21614e+06	1.08594e+06	1073820	788310	1.01471e+06	756874	731373	2.1516e+06	618571	535471	418751	457081	495423	403068	365301	194162	130624	132628	202544	159289	100875	241968	126888	294176	186188	373602	303487	259676	174561	198132	144006	257597
	PS 36:5; PS(16:0/20:5); [M-H]-	LC/MS/MS Lipidomic	172780	211504	386539	209334	120149	140755	224645	202987	1240	42414.6	489.706	795.082	51480.7	710.938	43559.7	172052	1.55647e+06	1.34214e+06	1.07022e+06	1.03624e+06	821612	764999	792061	538223	87599.7	539421	818278	701733	315096	903655	605022	1.34147e+06	626129	1.28645e+06	915113	899282	717607	893281	557477	1.08185e+06
	PS 38:4; PS(18:0/20:4); [M-H]-	LC/MS/MS Lipidomic	5.04514e+06	5.26786e+06	6.51871e+06	4.49659e+06	3.31201e+06	2.9431e+06	5.81387e+06	3.80288e+06	7.4891e+06	7.11754e+06	6.01585e+06	3.9103e+06	5.29802e+06	3.46443e+06	3.72579e+06	1.04781e+07	4.88158e+06	3.26835e+06	4.03797e+06	3.38217e+06	4.43471e+06	2.4173e+06	2.0069e+06	1.41518e+06	871182	584051	1.15921e+06	708524	596088	1.89695e+06	841845	2.19104e+06	2.17826e+06	1.96458e+06	2.92267e+06	1.50728e+06	1.49616e+06	1.20489e+06	1307054	1.9045e+06
	PS 38:5; PS(18:0/20:5); [M+H]+	LC/MS/MS Lipidomic	90637.8	1.1259e+06	2.69541e+06	1.25602e+06	625959	791325	1.12728e+06	1.05972e+06	2.54564e+06	40644.8	2.71812e+06	2.24745e+06	2.68513e+06	2.44189e+06	2.05291e+06	7.39953e+06	7.60382e+06	5.79484e+06	5.30357e+06	5.19284e+06	3.71619e+06	99840.6	4.0779e+06	2.56971e+06	2.73337e+06	2.62538e+06	4.25523e+06	3.274e+06	1.87878e+06	4.64497e+06	3.03978e+06	5.93461e+06	3.03516e+06	5.71225e+06	3.75187e+06	4.59915e+06	2.73955e+06	4.41287e+06	2505649	5.19654e+06
	PS 38:5; PS(18:1/20:4); [M-H]-	LC/MS/MS Lipidomic	188500	192592	446858	227779	134494	158539	209156	190603	330382	1.06866e+06	328731	860844	296852	905018	794050	2.6234e+06	473674	343122	291194	345931	214858	214378	2779.63	155260	1171.01	3972.73	2762.79	5405.71	928.358	1333.33	3306.25	8517.39	1262.32	5840	2229.31	4800	2706.78	4457.14	833	1767.65
	PS 38:6; PS(16:0/22:6); [M+H]+	LC/MS/MS Lipidomic	3.54317e+06	3.7657e+06	5.00795e+06	3.6739e+06	2856320	2.19537e+06	4258600	3.11836e+06	2.02638e+06	1.43886e+06	1.02033e+06	1.10004e+06	1.2166e+06	1.15719e+06	1.26854e+06	4.12453e+06	6.39631e+06	3.55847e+06	4318880	4.07358e+06	4.04276e+06	2.74549e+06	2.79407e+06	305195	5.58543e+06	6.67286e+06	8.64109e+06	7.87753e+06	4.26302e+06	8.19646e+06	7.88613e+06	1.5914e+07	6.9634e+06	8.61259e+06	7.28619e+06	9.45923e+06	6.72483e+06	6.78489e+06	3967848	8.66686e+06
	PS 40:4; PS(18:0/22:4); [M-H]-	LC/MS/MS Lipidomic	261132	289318	355530	217133	242071	153736	325564	212695	546070	450024	436354	270661	378978	230367	322919	970645	180219	65551.9	118279	71402.2	83581.9	60841.7	1133.33	654.545	75132	1147.73	923.256	73444.7	63285.9	75391.1	75897	229891	121024	95051.2	94959.3	117179	96764	80692.9	59886	85517.1
	PS 40:6; PS(18:0/22:6); [M-H]-	LC/MS/MS Lipidomic	7.81982e+06	8.09464e+06	1.14061e+07	7.58408e+06	6.39927e+06	4.58551e+06	8.71438e+06	7.77481e+06	2.30873e+06	2.00904e+06	1.31805e+06	1.69124e+06	1.81668e+06	1.38499e+06	1.94373e+06	5.71151e+06	8.26739e+06	4.58857e+06	4.79633e+06	5.71047e+06	5.34555e+06	3.53004e+06	3.62078e+06	3.69941e+06	9.30466e+06	7.16814e+06	1.02582e+07	1.46711e+07	5.78094e+06	1.01942e+07	1.11368e+07	2.75562e+07	8.94591e+06	1.10765e+07	9.83834e+06	1.22688e+07	9.35151e+06	9.86255e+06	6337139	1.17684e+07
	PS 40:8; PS(20:4/20:4); [M-H]-	LC/MS/MS Lipidomic	55547.1	77071.6	114728	83105.6	95386.2	60410.5	64749	88790.2	112044	119624	91867.4	71046	57733.5	68440.8	60812.5	237657	582.759	623.81	627.273	429.73	463.514	164.516	255.556	227.273	40752.5	931.818	418.605	69397.6	52616.3	388.889	64967.3	135764	67098.3	450	648.276	690.323	78751.1	477.143	436	679.412
	SM d32:1; SM(d14:0/18:1); [M+H]+	LC/MS/MS Lipidomic	83727.4	89332	150155	104185	89692.2	67588.5	90738.4	107982	527671	567779	434237	330139	319365	336649	257736	994914	792229	678487	850130	848119	659854	273674	274074	242192	596684	697786	716285	547361	359975	729246	558056	1.25262e+06	730043	972798	607822	629898	602301	898059	636905	736796
	SM d32:2; SM(d14:0/18:2); [M+H]+	LC/MS/MS Lipidomic	345.614	342.593	366.667	321.951	272.308	298.462	520	346.341	65298.3	46830.6	42255.1	44275.9	38238.1	46298.9	32880.6	116789	138771	92094.7	79473.2	82877	56352.9	47916.2	46214.9	31656.5	62208.8	83082.8	80190.7	87018.9	45484.2	88006.1	78323.9	152729	75740.2	109416	67905.8	91792.1	59798.4	85262.3	57135.8	64813.8
	SM d33:1; SM(d14:0/19:1); [M+H]+	LC/MS/MS Lipidomic	1.06532e+06	1.00478e+06	1.65194e+06	1.23781e+06	1.02433e+06	826199	1.42967e+06	1.30074e+06	4.57302e+06	3.96411e+06	2.91653e+06	2.80794e+06	2.29099e+06	2.79764e+06	2.09041e+06	8.55136e+06	4.36559e+06	3.33334e+06	4.06075e+06	4.38737e+06	3.08218e+06	1588215	1.69716e+06	1.30775e+06	2.56522e+06	3.09923e+06	3.12389e+06	2.50479e+06	1.85596e+06	3.07332e+06	2.79636e+06	6.39313e+06	3.17435e+06	4.85823e+06	2.51799e+06	4.03105e+06	2.84096e+06	4.20473e+06	2651990	3.41646e+06
	SM d33:1; SM(d17:0/16:1); [M+Hac-H]-	LC/MS/MS Lipidomic	35623.9	34484.4	64439.7	55663.3	33593.8	37441.4	30609	48932.4	108785	124810	96021.4	410522	98561.7	102622	76661.1	262604	158979	120503	92750.8	121824	77323.5	50175.6	58576.1	55858.4	38887.4	78972	77447.6	82087.1	47516.5	62879.7	62187.3	148103	72576.4	157831	61821.7	120695	68462.3	133578	51162.8	90334.4
	SM d34:0; SM(d14:0/20:0); [M+H]+	LC/MS/MS Lipidomic	384515	474085	1.04092e+06	583867	379871	460561	359396	542263	841984	1.08671e+06	733368	943386	788656	946731	565187	2.35185e+06	1.51319e+06	1.21492e+06	1.20396e+06	1.72805e+06	784989	554856	712069	454333	1.01294e+06	1.03214e+06	1.58975e+06	1.2104e+06	894329	1.10319e+06	1.1437e+06	2.41843e+06	892723	2240158	804606	1.68222e+06	850604	2.32659e+06	712925	1.87618e+06
	SM d34:1; SM(d14:1/20:0); [M+H]+	LC/MS/MS Lipidomic	1.44919e+07	1.7198e+07	2.83417e+07	1.65909e+07	1.25213e+07	1.18125e+07	17388550	1.65411e+07	4.57187e+07	4.27546e+07	3.12851e+07	2.99581e+07	2.94101e+07	3.38385e+07	2.26027e+07	9.23057e+07	5.9251e+07	4.26111e+07	5.73097e+07	6.73697e+07	3.37808e+07	2.22696e+07	2.60003e+07	1.68944e+07	3.17344e+07	3.5733e+07	4.43952e+07	3.16226e+07	2.58584e+07	3.38589e+07	3.7985e+07	6.89491e+07	3.48918e+07	6.82918e+07	3.3498e+07	5.21005e+07	2.86326e+07	6.28789e+07	25516660	4.85061e+07
	SM d34:1; SM(d18:1/16:0); [M+Hac-H]-	LC/MS/MS Lipidomic	675236	638095	1.29212e+06	901681	608172	561892	667907	799359	2.05319e+06	2.31767e+06	2377900	2.04004e+06	1.6517e+06	2022850	1.23445e+06	6.65828e+06	2.19127e+06	1.88012e+06	1.65268e+06	2.32518e+06	1.33309e+06	877238	860314	740525	1.70373e+06	2.00948e+06	1.38268e+06	1484078	1.24051e+06	1.30841e+06	1.94239e+06	4.28228e+06	1.569e+06	2.87298e+06	1.34007e+06	1.65329e+06	1.82479e+06	2.73226e+06	1030405	2.23262e+06
	SM d34:2; SM(d16:0/18:2); [M+H]+	LC/MS/MS Lipidomic	600960	675445	819006	615263	486903	447426	793570	538801	1.65973e+06	1.48991e+06	1.00217e+06	868894	785877	973292	726149	3.07588e+06	2.15817e+06	1.53361e+06	2174560	2.03149e+06	1.61539e+06	779298	653028	590962	1.65685e+06	1.92995e+06	1.93762e+06	1.40278e+06	1.02557e+06	1.90399e+06	1.84234e+06	3.59165e+06	2.00608e+06	2.58319e+06	1.69663e+06	2.07493e+06	1.77515e+06	2.2722e+06	1339781	2.01954e+06
	SM d35:1; SM(d14:0/21:1); [M+H]+	LC/MS/MS Lipidomic	364.912	255.556	575	336.585	373.846	212.308	288.333	421.951	42324.3	73177.1	66294	83601.8	314.545	62640.8	547.368	132026	115209	85215.2	76465.6	109571	44836.1	46679.8	67159.7	57737.6	57698	58976.4	89653.7	105168	50429.9	76222.6	68952.1	188850	77387.7	161713	56573.4	159055	38549.2	155594	51133.7	141345
	SM d35:1; SM(d14:1/21:0); [M+H]+	LC/MS/MS Lipidomic	95022	135958	265411	168357	114480	106905	139852	174468	417951	461622	323682	384214	461290	368771	318402	856428	400379	389898	238018	473457	208619	224513	181696	119975	239975	278400	347869	338825	239479	214737	243431	684520	244579	438395	255739	548205	275027	466698	178092	437062
	SM d36:0; SM(d14:0/22:0); [M+H]+	LC/MS/MS Lipidomic	88037.1	94341.4	205195	120140	96351	85271.2	97438.1	107562	250770	288721	218673	238876	203912	193033	173980	628430	312658	252002	225675	293525	159930	120472	129238	99112.4	163088	289280	311960	230504	233323	254191	197436	610260	180551	375150	196248	284070	226633	347688	121655	308745
	SM d36:1; SM(d14:1/22:0); [M+H]+	LC/MS/MS Lipidomic	2.36348e+06	2.17915e+06	4173125	2.80646e+06	2.33707e+06	1.69517e+06	2.5501e+06	2.79064e+06	5.47403e+06	5.47428e+06	4.52599e+06	4.03718e+06	4.21487e+06	3.72983e+06	3.80678e+06	1.14787e+07	7.82842e+06	5.75524e+06	5.41465e+06	6.69627e+06	3.86287e+06	2.82937e+06	3.3133e+06	2.46814e+06	3.04127e+06	4.20453e+06	5.09506e+06	3.77471e+06	3.18852e+06	3.52882e+06	3.59182e+06	9.47746e+06	3.60489e+06	6.18849e+06	3.85418e+06	6.45719e+06	4.11935e+06	6.50765e+06	2259920	5.55576e+06
	SM d36:2; SM(d14:1/22:1); [M+H]+	LC/MS/MS Lipidomic	182596	162868	312767	194917	172163	123282	142778	273027	803169	823696	754196	839150	705049	772548	572328	2.03667e+06	1.04334e+06	939791	782993	952852	512015	469440	643260	398324	411497	515246	640321	612597	436078	418232	428713	1.11111e+06	516010	971132	474297	1.14079e+06	580207	932669	331325	735825
	SM d36:3; SM(d14:2/22:1); [M+H]+	LC/MS/MS Lipidomic	59486	74705.2	2041.67	44528.1	53025	658.462	47137.7	663.415	214588	140944	119332	75272.1	183265	56888.9	171438	264805	136536	1750	130009	304708	192108	86652.4	1538.89	68955.2	82500.1	60069.9	60287.2	128019	167406	85456.9	60390.6	164294	176234	135392	204346	126520	78537.3	120390	140290	83652.5
	SM d38:0; SM(d14:0/24:0); [M+H]+	LC/MS/MS Lipidomic	74054.9	78321.6	1212.5	987.805	720	56205	64488.7	697.561	201518	248788	161355	129377	153515	111389	36955.9	445218	313956	207130	287575	249084	151720	148812	117054	96675.4	237594	92943.6	268028	1954.29	131113	370474	216216	502461	319207	302362	288453	235284	235620	250990	149551	353871
	SM d38:1; SM(d14:1/24:0); [M+H]+	LC/MS/MS Lipidomic	3.67995e+06	3.77025e+06	5.2644e+06	2.97849e+06	2.72541e+06	2.48379e+06	4246230	3.52167e+06	5.8845e+06	5.00495e+06	3.18884e+06	3.50186e+06	3.30993e+06	3.27096e+06	3.00921e+06	1.02725e+07	8.45526e+06	5.73088e+06	6.28865e+06	6.23723e+06	5.12473e+06	3.42727e+06	3.66593e+06	2.6156e+06	6.05108e+06	1.1358e+07	7.8989e+06	6.99784e+06	4.56062e+06	7.94977e+06	6.94742e+06	1.6911e+07	8.73197e+06	9.13244e+06	8.17761e+06	1.00231e+07	8.31547e+06	6.96416e+06	4375171	9.77751e+06
	SM d39:1; SM(d14:1/25:0); [M+H]+	LC/MS/MS Lipidomic	2.09375e+06	2.86763e+06	2.75149e+06	1941250	1767140	1.81841e+06	2878570	2.13575e+06	2.37101e+06	1.61653e+06	1.22191e+06	1.1835e+06	1.12375e+06	1.27616e+06	1.02028e+06	3.92661e+06	3.38029e+06	1.79517e+06	2.33507e+06	2.24104e+06	741855	1.3129e+06	1.36991e+06	1.07121e+06	2.64769e+06	4.97491e+06	2.39498e+06	3.06196e+06	1.78324e+06	2.70694e+06	3.45848e+06	6.51834e+06	3.42363e+06	2.62164e+06	2.31834e+06	4.203e+06	2.85914e+06	2.51422e+06	1602985	3.26404e+06
	SM d39:1; SM(d16:1/23:0); [M+Hac-H]-	LC/MS/MS Lipidomic	204409	210773	414697	253534	202050	189348	277110	284777	188970	126923	100157	138949	110945	161914	125202	339538	329408	238389	165560	191206	147530	126677	141948	124592	223081	473440	258927	405691	163320	178937	318593	661705	244157	297142	246987	442118	298472	248912	129489	294946
	SM d40:0; SM(d14:0/26:0); [M+H]+	LC/MS/MS Lipidomic	200459	256908	268382	144162	141518	180120	227413	179652	676132	665836	405668	414199	397877	393193	396859	1.49554e+06	876872	585432	710836	705243	575341	367900	348814	252707	695840	1.13599e+06	874274	630708	475246	1.06316e+06	751009	1.60515e+06	936456	969678	761225	677945	606171	910752	423069	1.10921e+06
	SM d40:1; SM(d14:1/26:0); [M+H]+	LC/MS/MS Lipidomic	1.76536e+07	2.9511e+07	3.30949e+07	1.99491e+07	14210220	1.85737e+07	2.44399e+07	2.15373e+07	1.83198e+07	1.40624e+07	8.52909e+06	1.06976e+07	9.39059e+06	1.03025e+07	8.16295e+06	3.13094e+07	2.88281e+07	1.65161e+07	1.67028e+07	1.95422e+07	1.2804e+07	1.03068e+07	1.07241e+07	9.20246e+06	2.0467e+07	4.3064e+07	2.38192e+07	2.72029e+07	1.46956e+07	2.23958e+07	2.83287e+07	6.20291e+07	2.46705e+07	26108550	21541000	2.99317e+07	2.18939e+07	2.30169e+07	11426150	3.03081e+07
	SM d40:1; SM(d18:1/22:0); [M+Hac-H]-	LC/MS/MS Lipidomic	1.94401e+06	2.10136e+06	3.60077e+06	1.6636e+06	1.59367e+06	1.52247e+06	2.26408e+06	2.34242e+06	1.66372e+06	1.0679e+06	835986	1.10081e+06	984894	918181	858488	3009725	2.24351e+06	1.67834e+06	1.52423e+06	1.52785e+06	966416	1.23473e+06	1.16733e+06	731154	1.94188e+06	3.80194e+06	2.14375e+06	3.19081e+06	1.15919e+06	1.57995e+06	2.3297e+06	5.73631e+06	1.72589e+06	2.43047e+06	2.09394e+06	2.94446e+06	2.31185e+06	2.30634e+06	895634	2.49595e+06
	SM d40:2; SM(d14:1/26:1); [M+H]+	LC/MS/MS Lipidomic	1.95976e+07	3.16124e+07	3.66957e+07	2.16127e+07	1.58039e+07	2.00962e+07	2.6704e+07	2.38797e+07	1.99835e+07	1.51303e+07	9.36508e+06	1.17984e+07	1.03755e+07	1.12207e+07	9.02144e+06	3.43191e+07	3.10716e+07	1.81944e+07	1.82271e+07	2.107e+07	1.37704e+07	1.15415e+07	1.18914e+07	9.93362e+06	2.24089e+07	4.6866e+07	2.5963e+07	3.03937e+07	1.58548e+07	2.39757e+07	3.06584e+07	6.77654e+07	2.63964e+07	2.8539e+07	2.36349e+07	3.28761e+07	2.42058e+07	2.53232e+07	1.23218e+07	3.28041e+07
	SM d40:2; SM(d18:1/22:1); [M+Hac-H]-	LC/MS/MS Lipidomic	210509	177800	479936	192969	192512	148016	202324	256227	504415	467447	365033	419700	310783	423080	320544	1.3028e+06	424775	352463	500673	457939	240971	237992	233685	154731	323880	250272	361605	302842	202996	330469	349797	645493	293222	591803	271988	383687	234137	514447	193109	524265
	SM d41:0; SM(d14:0/27:0); [M+H]+	LC/MS/MS Lipidomic	69268.5	84359.1	102907	70500.9	45120.4	64395.6	85730.4	82707.6	122603	78622.4	66421.4	58422.5	62584.9	57713.8	54001.4	2563.64	109781	74795.1	107909	91957.5	70968.2	696.774	52794.6	37038.8	82087.5	134198	56664.3	108337	516.418	66980.1	514.583	171700	100523	99103.5	77637.5	95497.5	74551.9	68846.4	51812.9	101610
	SM d41:1; SM(d14:1/27:0); [M+H]+	LC/MS/MS Lipidomic	279777	262159	582843	263470	237633	212411	288055	338934	627019	546070	431455	478122	373368	480794	374546	1.30536e+06	534556	427258	608582	549896	311940	238689	286479	191769	405967	384470	418269	411179	203512	397449	350311	817192	393744	690907	349626	479185	308688	583293	244922	625875
	SM d41:2; SM(d14:1/27:1); [M+H]+	LC/MS/MS Lipidomic	1.87433e+06	1.91676e+06	2.25368e+06	1.73049e+06	1.37379e+06	1.39054e+06	1.72219e+06	1.81383e+06	3.57461e+06	3.02398e+06	2.22301e+06	1.56559e+06	1.88983e+06	2.24312e+06	1.6969e+06	7.08804e+06	4.14926e+06	2.2569e+06	3.23741e+06	3.39753e+06	2.18716e+06	1.51664e+06	1.6535e+06	1.15701e+06	2.64232e+06	2.50768e+06	2.57093e+06	1.69944e+06	1.45753e+06	2.80436e+06	2.88407e+06	5.54414e+06	3.84752e+06	3.50384e+06	1.85835e+06	3.02676e+06	2.52442e+06	3.40972e+06	1966729	2.77667e+06
	SM d41:2; SM(d14:2/27:0); [M+Hac-H]-	LC/MS/MS Lipidomic	2.15411e+06	2.17892e+06	2.83652e+06	1.99396e+06	1.61142e+06	1.60296e+06	2.01024e+06	2.15276e+06	4.20163e+06	3.57005e+06	2.65447e+06	2.04372e+06	2.2632e+06	2.72391e+06	2.07145e+06	8.3934e+06	4.68381e+06	2.68415e+06	3.84599e+06	3.94743e+06	2.4991e+06	1.75533e+06	1.93998e+06	1348777	3.04829e+06	2.89215e+06	2.9892e+06	2.11062e+06	1.66104e+06	3.2018e+06	3.23438e+06	6.36133e+06	4.24126e+06	4.19475e+06	2.20797e+06	3.50595e+06	2.83311e+06	3.99301e+06	2.21165e+06	3.40255e+06
	SM d42:0; SM(d14:0/28:0); [M+H]+	LC/MS/MS Lipidomic	82752.2	98694.8	104192	74710.3	59669.6	62414.9	83954	77255.8	120751	111159	68638.3	63500	68218.9	72066.2	65304.7	265241	142737	82778	133057	111406	82128.2	52527.3	61966.7	39261.4	89521.8	150472	124169	110046	66293.1	113858	86815.1	228791	132585	139453	106780	114053	2042.37	153690	76753.7	2944.12
	SM d42:1; SM(d14:0/28:1); [M+H]+	LC/MS/MS Lipidomic	5643.86	195908	4641.67	2934.15	3106.15	2743.08	193013	3307.32	1.27048e+06	1.69444e+06	1.03955e+06	750084	910458	837004	766770	3.25533e+06	1.31672e+06	841140	1231738	1.32282e+06	1.01319e+06	479420	467176	340339	743489	725288	1.04278e+06	467466	553583	1.15286e+06	695434	1.59352e+06	1.14896e+06	1.38585e+06	788923	19848.4	13930.5	1.42514e+06	603088	1.2856e+06
	SM d42:1; SM(d14:1/28:0); [M+H]+	LC/MS/MS Lipidomic	9.09033e+06	1.07762e+07	1.15558e+07	9.67783e+06	7.84321e+06	7.59835e+06	1.13721e+07	9.92013e+06	7.27255e+06	5.54897e+06	3.79207e+06	4.69191e+06	3.99006e+06	4.35766e+06	3.73462e+06	1.48663e+07	9.90367e+06	6.23278e+06	8712480	9.26227e+06	5.45388e+06	3.69856e+06	4.07829e+06	2.97076e+06	6.75415e+06	1.47999e+07	7.56137e+06	8.18277e+06	4.95836e+06	7.40899e+06	8.1559e+06	1.84932e+07	9.97214e+06	9281310	7.49159e+06	1.05602e+07	7.89811e+06	1.11678e+07	5193418	1.05949e+07
	SM d42:1; SM(d18:1/24:0); [M+Hac-H]-	LC/MS/MS Lipidomic	1.89556e+06	1.79912e+06	2.8626e+06	1.76767e+06	1.49715e+06	1.34288e+06	1.7548e+06	2.01044e+06	1.63844e+06	1202645	1.03086e+06	1.12252e+06	1.06483e+06	1039790	949030	3.48922e+06	2.02176e+06	1.65083e+06	1.7293e+06	1.73217e+06	877644	1.05461e+06	979971	707794	1.45205e+06	2.58766e+06	1.88404e+06	2.14516e+06	859751	1.173e+06	1.60927e+06	4.17037e+06	1.41922e+06	2.18218e+06	1.63815e+06	2.17678e+06	1.77769e+06	2.36127e+06	846336	1.96978e+06
	SM d42:2; SM(d14:1/28:1); [M+H]+	LC/MS/MS Lipidomic	1.44241e+07	1.77995e+07	2.55551e+07	1.748e+07	1.32778e+07	1.30061e+07	1.67633e+07	1.63333e+07	2.83194e+07	3.30199e+07	2.12044e+07	1.74075e+07	2.07294e+07	2.07222e+07	1.52157e+07	6.7253e+07	3.18282e+07	1.86942e+07	2.45705e+07	3.00046e+07	1.79239e+07	1.12481e+07	1.17296e+07	9.54967e+06	1.79256e+07	2.23147e+07	2.4519e+07	1.75493e+07	1.36595e+07	2.09259e+07	2.08205e+07	4.50943e+07	2.49274e+07	3.19529e+07	19555000	2.48788e+07	1.67418e+07	3.13184e+07	12693260	2.80364e+07
	SM d42:2; SM(d14:2/28:0); [M+Hac-H]-	LC/MS/MS Lipidomic	1.61311e+06	1.36538e+06	2.49109e+06	1.55426e+06	1.48852e+06	1130926	1.58712e+06	1.81293e+06	2.47437e+06	2.45577e+06	1.89612e+06	1.68191e+06	2.00674e+06	1.68111e+06	1.50261e+06	6.17297e+06	2.53572e+06	1.93942e+06	2.22771e+06	2.30391e+06	1.36312e+06	1.33811e+06	1.31403e+06	789854	1.67947e+06	1.87742e+06	2.16944e+06	1.98597e+06	1.15107e+06	1.54775e+06	1.81151e+06	4.3243e+06	1.69848e+06	2.97678e+06	1.81039e+06	2.4707e+06	1.77515e+06	3.18035e+06	1046550	2.29845e+06
	SM d42:3; SM(d14:2/28:1); [M+H]+	LC/MS/MS Lipidomic	3.95675e+06	4.0451e+06	7.17487e+06	4.13237e+06	3.37798e+06	3.09624e+06	4216225	3795200	6.11069e+06	6.11436e+06	4.59034e+06	4.39304e+06	5.17573e+06	4.44725e+06	3938575	1.39042e+07	4.96355e+06	3.22388e+06	6.48925e+06	8.35835e+06	4.35095e+06	1.90641e+06	2.09456e+06	3.30449e+06	5.09419e+06	6.80329e+06	3.23511e+06	2427654	4.61445e+06	5.69728e+06	6.14509e+06	1.38575e+07	5.6225e+06	9.59996e+06	5.86926e+06	4.44899e+06	5.69224e+06	4.83763e+06	3594468	4.46047e+06
	SM d43:1; SM(d14:1/29:0); [M+H]+	LC/MS/MS Lipidomic	74185.7	75461.2	106061	62021.1	54185.2	30285	1220	63980	514827	199686	120211	160926	266684	317951	245078	596050	538953	183331	298323	347606	153357	197582	145070	202467	333922	569058	347650	391206	164898	198713	391098	864523	528316	295636	355996	538039	425006	309175	263435	310003
	TG 44:1; TG(12:0/16:0/16:1); [M+NH4]+	LC/MS/MS Lipidomic	220813	1361.11	958.333	75739.8	254734	501.538	75701.7	133446	710886	410905	278904	931724	733547	521855	763343	2.96759e+06	726628	329356	644221	343331	332262	181176	521378	353004	239418	662300	303595	1.34476e+06	1.17088e+06	460659	500143	1.01383e+06	319742	891391	372494	1.80993e+06	1.01914e+06	518468	220321	657463
	TG 44:1; TG(14:0/14:0/16:1); [M+Na]+	LC/MS/MS Lipidomic	761.404	316.667	804.167	843.902	583.077	289.231	180	395.122	508929	346706	266269	456431	511342	390561	431706	1.60526e+06	167350	103908	133828	159659	91296.4	74152.2	103429	82720.9	62220.4	139241	115597	142494	265674	82869.5	101026	239022	72432.1	168669	70513	210175	221340	168149	52309.4	133524
	TG 44:2; TG(14:0/14:1/16:1); [M+NH4]+	LC/MS/MS Lipidomic	381282	43644.4	2250	107459	479600	580	159350	234299	440987	316041	228808	678619	544192	446672	677189	2.17413e+06	612762	341127	575246	378832	254379	167592	479227	268601	183224	504188	261995	1.02799e+06	694220	351679	389500	862564	280866	706890	300632	1.53625e+06	631116	457029	134874	495966
	TG 45:0; TG(14:0/15:0/16:0); [M+NH4]+	LC/MS/MS Lipidomic	750.877	594.444	104943	100707	658.462	906.154	356.667	782.927	73161.4	115455	676.471	140202	141049	129457	125105	421931	320446	118701	76704.3	246780	2258.11	84618.6	118995	1392.21	62033.9	140067	125115	299363	105969	1106.35	114941	200954	698.551	173069	53833.8	73773.9	109067	154118	1812	4097.06
	TG 46:0; TG(14:0/16:0/16:0); [M+NH4]+	LC/MS/MS Lipidomic	187659	230546	389694	341434	252933	143535	242689	232112	537012	462063	348051	586449	659204	454368	508242	1.80234e+06	793542	381805	410633	523641	333786	261230	369331	315508	235533	513024	389782	1.29091e+06	723790	488547	527288	992172	300110	676818	322117	976130	647900	596930	321462	824076
	TG 46:1; TG(14:0/16:0/16:1); [M+Na]+	LC/MS/MS Lipidomic	188410	231141	494636	442142	253591	144441	243046	232895	610174	577518	348728	726651	800253	583825	633347	2.22427e+06	1.11399e+06	500506	487338	770421	336044	345848	488327	316901	297567	653091	514897	1590270	829758	489653	642229	1.19313e+06	300808	849887	375950	1.0499e+06	756967	751049	323274	828174
	TG 46:2; TG(12:0/16:1/18:1); [M+Na]+	LC/MS/MS Lipidomic	213386	62341.6	133664	101998	263174	46357.8	101459	159077	1.51168e+06	1.18003e+06	787459	1.76064e+06	1.71185e+06	1.27416e+06	1.42057e+06	5.64691e+06	693403	424530	487263	588272	292866	310942	382214	256168	222167	453839	413302	572649	595087	340280	344399	848465	293538	686129	282445	786062	489288	583307	190837	451598
	TG 46:2; TG(14:0/16:1/16:1); [M+NH4]+	LC/MS/MS Lipidomic	1.47701e+06	233931	518117	303943	2.3008e+06	108414	677987	904302	2.37667e+06	1.51487e+06	900202	3.86707e+06	2.64118e+06	1.71822e+06	2.62275e+06	1.13892e+07	3.12089e+06	1.64669e+06	2.78673e+06	1.62138e+06	1.37063e+06	881694	2.33421e+06	1.27834e+06	891987	2.04552e+06	1.1269e+06	4.58133e+06	2.50605e+06	1.74295e+06	1.75496e+06	3.24609e+06	1.48604e+06	3883690	1.35082e+06	6.44486e+06	2.35859e+06	1.91351e+06	911083	2.47598e+06
	TG 46:3; TG(14:1/16:1/16:1); [M+NH4]+	LC/MS/MS Lipidomic	655923	88500.6	343556	55283.5	1.69279e+06	1444.62	8413.33	184750	677829	277019	157742	919323	517059	418983	781712	2.97509e+06	959342	446443	568203	519252	362651	160246	727012	392701	244820	556338	201652	1.39159e+06	683871	291671	451615	809349	416892	960221	370421	2.19951e+06	714702	485601	226381	615234
	TG 47:0; TG(15:0/16:0/16:0); [M+NH4]+	LC/MS/MS Lipidomic	90966.6	141037	211632	243722	118496	92929.7	154202	122328	245668	232518	117015	295925	258585	203599	208945	770269	416781	210450	210695	332833	153144	125021	192319	164860	94350.9	188411	131045	970639	213103	193799	197680	347681	156072	404948	140941	404018	183920	222044	2355	430836
	TG 47:1; TG(15:0/16:0/16:1); [M+NH4]+	LC/MS/MS Lipidomic	93737.9	105166	162576	362497	118112	56281	86559.5	111943	907976	626042	423181	1.17718e+06	1.04343e+06	370139	842680	3.86085e+06	1.2036e+06	563888	735178	728444	577578	321049	668126	527957	94725.6	184004	340042	429269	531733	401322	236525	378098	418226	1.00491e+06	66589.6	1.03292e+06	196526	510290	438947	394187
	TG 47:2; TG(15:0/16:1/16:1); [M+NH4]+	LC/MS/MS Lipidomic	1840.35	103019	2808.33	188597	188506	972.308	95998.7	131271	597149	378917	196519	1.2029e+06	709439	496481	577431	3.25842e+06	970341	441272	892567	595073	518411	269626	690066	472104	182536	500935	284346	809129	394479	354282	417234	564079	418730	1.1115e+06	286403	1.06939e+06	459127	521411	4647	616244
	TG 48:0; TG(16:0/16:0/16:0); [M+Na]+	LC/MS/MS Lipidomic	884809	378838	998288	377898	800673	209448	686732	759707	531919	491385	268553	854290	634447	468698	519621	2.00434e+06	885858	485222	832970	624576	413424	352956	533349	333486	8000	264567	207686	972245	247225	414020	361844	16513	394971	1.11539e+06	12937.9	19087.1	12767.8	483314	240350	775299
	TG 48:1; TG(14:0/16:0/18:1); [M+NH4]+	LC/MS/MS Lipidomic	3.31674e+06	1.69305e+06	3.95013e+06	1.46618e+06	4.28745e+06	996169	3083035	2.80099e+06	8.9079e+06	7.86088e+06	5.76326e+06	1.04458e+07	1.17703e+07	6.96489e+06	8.16831e+06	3.11574e+07	1.16613e+07	7.41661e+06	1.03817e+07	6.68939e+06	5.18179e+06	4.13049e+06	6.72418e+06	4.38304e+06	3.90075e+06	5.74566e+06	5.40635e+06	1.36236e+07	5.83214e+06	7.70574e+06	6.72257e+06	1.07026e+07	4.95889e+06	14632680	5372650	1.59894e+07	6.73198e+06	7.99233e+06	3735860	1.2028e+07
	TG 48:2; TG(16:0/16:1/16:1); [M+NH4]+	LC/MS/MS Lipidomic	4.20155e+06	2.07188e+06	4.94842e+06	1.84408e+06	5.08813e+06	1.20562e+06	3.76977e+06	3.5607e+06	9.43982e+06	8.35226e+06	6.03181e+06	1.13001e+07	1.24047e+07	7.43359e+06	8.68793e+06	3.31617e+07	1.25472e+07	7.90184e+06	1.12147e+07	7.31397e+06	5.59521e+06	4.48345e+06	7.25753e+06	4.71653e+06	3.90875e+06	6.01023e+06	5.61404e+06	14595868	6.07936e+06	8.11976e+06	7.08441e+06	1.07191e+07	5.35387e+06	1.57481e+07	5.38559e+06	16008500	6.74475e+06	8.47565e+06	3.97621e+06	1.28033e+07
	TG 48:3; TG(14:0/16:1/18:2); [M+Na]+	LC/MS/MS Lipidomic	7.51829e+06	3.76493e+06	8.89854e+06	3.31026e+06	9.37558e+06	2.20179e+06	6.8528e+06	6.36169e+06	1.83477e+07	1.62131e+07	11795065	2.1746e+07	2.4175e+07	1.43985e+07	1.68562e+07	6.43191e+07	2.42085e+07	1.53185e+07	2.15964e+07	1.40034e+07	1.0777e+07	8.61394e+06	1.39817e+07	9.09957e+06	7.8095e+06	1.17559e+07	1.10204e+07	2.82195e+07	1.19115e+07	1.58255e+07	1.3807e+07	2.14217e+07	1.03128e+07	3.03807e+07	1.07582e+07	3.19979e+07	1.34767e+07	1.6468e+07	7.71207e+06	2.48313e+07
	TG 48:4; TG(14:1/16:1/18:2); [M+NH4]+	LC/MS/MS Lipidomic	2.14745e+06	201561	694778	318104	3.44653e+06	45242.6	1.29232e+06	1.83476e+06	511696	196108	117489	1.41404e+06	408411	116963	972003	21218.2	1.65237e+06	796837	1.27051e+06	663976	505321	365627	1.0181e+06	554662	268042	445059	223422	1.57858e+06	370720	450471	458479	936954	597566	1.19908e+06	417757	2.34461e+06	694958	585015	290736	792213
	TG 49:1; TG(15:0/16:0/18:1); [M+NH4]+	LC/MS/MS Lipidomic	824558	404322	751270	364870	1.05259e+06	174741	917192	679731	2.2272e+06	1.77018e+06	1.06465e+06	3.98008e+06	2.76829e+06	1.90724e+06	2.1901e+06	9321700	2482050	1.32247e+06	2.88364e+06	1.34603e+06	1.17317e+06	629305	1.8925e+06	1.00366e+06	627932	851622	662356	4.83308e+06	946614	1.36833e+06	1.14465e+06	1.60979e+06	1.18921e+06	3.95294e+06	1.12681e+06	3.86747e+06	1.26752e+06	1.15881e+06	719377	3.19256e+06
	TG 49:1; TG(16:0/16:0/17:1); [M+Na]+	LC/MS/MS Lipidomic	180356	90430	315238	214177	216752	51535.5	3275	184684	527212	440171	348842	578803	530372	406919	408678	1.4841e+06	813933	491547	542491	572568	357649	336458	463936	306963	299746	453074	439405	1.02762e+06	415800	447938	426250	874657	349056	917818	378481	906559	477352	517842	271067	855019
	TG 49:2; TG(15:0/16:1/18:1); [M+NH4]+	LC/MS/MS Lipidomic	1.36896e+06	560647	1.34971e+06	476233	1.61059e+06	211033	1.03852e+06	1.09243e+06	3.55828e+06	2.33377e+06	1.5321e+06	5.96208e+06	4.28983e+06	3.22171e+06	3.16111e+06	1.79723e+07	4.79734e+06	2.59952e+06	4.76294e+06	2.65581e+06	2.12587e+06	1.35074e+06	3.39028e+06	1.98576e+06	942608	1.25447e+06	1.17148e+06	3629380	1.31492e+06	1.66355e+06	1.66714e+06	2.37236e+06	1.90346e+06	5092520	1.43511e+06	4.58176e+06	1701100	2.24847e+06	1203620	3.69495e+06
	TG 49:2; TG(15:0/17:1/17:1); [M+Na]+	LC/MS/MS Lipidomic	194355	135278	292716	213222	212872	76948	124758	191408	1.04324e+06	879688	688138	997864	1.09301e+06	867472	738853	2.68859e+06	1.04458e+06	634320	659413	812241	431542	453937	562277	385048	199916	244642	288623	413684	257893	287760	236191	562055	307296	665950	272386	604304	246107	490435	223615	530228
	TG 49:3; TG(15:0/16:1/18:2); [M+NH4]+	LC/MS/MS Lipidomic	908521	303032	797156	373116	880849	133892	611370	719125	856869	607622	119749	1.95551e+06	1.01424e+06	752654	896957	4659100	1.89282e+06	988621	1.92747e+06	1.01269e+06	794188	206978	1.43878e+06	774976	303614	579889	416207	1.50446e+06	233519	624686	635195	943531	757248	2.05387e+06	517403	2.20973e+06	684179	865037	478297	1.40037e+06
	TG 49:3; TG(16:1/16:1/17:1); [M+Na]+	LC/MS/MS Lipidomic	121700	1338.89	3287.5	848.78	910.769	1023.08	1315	1921.95	491679	399449	285568	579351	528951	420295	400214	1.59581e+06	465212	297527	314193	387447	199879	238618	302804	194787	96704.1	130618	89076.1	218340	105792	110342	121827	230765	124375	316729	122672	341456	156978	230063	100494	263063
	TG 49:4; TG(13:0/18:2/18:2); [M+NH4]+	LC/MS/MS Lipidomic	480638	114246	258225	86157.2	452120	40546.3	253837	320555	112438	68875.7	45811.5	154352	108288	73648	116537	509215	423303	178858	379387	146617	135254	80759.5	355277	146083	1085.51	1075	795.349	355028	76258.7	91367.4	96160.7	85861.7	113264	331798	104822	666229	150690	137394	74154.9	2026.47
	TG 50:0; TG(16:0/16:0/18:0); [M+Na]+	LC/MS/MS Lipidomic	3.71257e+06	2.3188e+06	5.05585e+06	2.11989e+06	3.15904e+06	1.31924e+06	3.12515e+06	4.10331e+06	1.37088e+06	1.29452e+06	831737	1.85208e+06	1492348	1.21674e+06	1.10341e+06	4.45607e+06	2.26958e+06	1.30515e+06	1.93013e+06	1.45882e+06	1.00717e+06	799371	1.48394e+06	887202	822252	773164	842234	2.89564e+06	627556	1067410	1.04619e+06	1.79962e+06	1.08548e+06	2.75625e+06	1.17209e+06	2.99425e+06	1.1659e+06	1.35458e+06	623895	2.46163e+06
	TG 50:1; TG(16:0/16:0/18:1); [M+NH4]+	LC/MS/MS Lipidomic	4.31491e+06	2.43439e+06	5.31736e+06	2.20689e+06	3.61207e+06	1.36081e+06	3.3803e+06	4.42579e+06	1.97499e+06	1.76285e+06	1.16312e+06	2.58579e+06	2.12959e+06	1.71069e+06	1.62016e+06	6.56109e+06	3.1581e+06	1.78153e+06	2.62371e+06	1.99289e+06	1.3423e+06	1.11875e+06	2.14202e+06	1.22807e+06	920042	904857	932106	3.46901e+06	809607	1.26912e+06	1.26418e+06	2116248	1.32312e+06	3.40478e+06	1.39958e+06	4.00194e+06	1.47357e+06	1.72204e+06	798543	2.72672e+06
	TG 50:2; TG(14:0/16:0/20:2); [M+Na]+	LC/MS/MS Lipidomic	3.7056e+06	3.08323e+06	7.22245e+06	3.11957e+06	3.73334e+06	2.04947e+06	3195770	4.40929e+06	7.84665e+06	7.80371e+06	5.64306e+06	8.16579e+06	9.02938e+06	6592675	5.87779e+06	2.08899e+07	1.25655e+07	8.13204e+06	8.17119e+06	9.62425e+06	5.73433e+06	5.32902e+06	6.68318e+06	4.37364e+06	252599	5.98729e+06	6.97973e+06	1.28969e+07	4.68023e+06	7.14055e+06	7.26014e+06	542057	5.88817e+06	1.48281e+07	6.12106e+06	1.3466e+07	267247	9.3454e+06	4059307	1.23715e+07
	TG 50:2; TG(16:0/16:1/18:1); [M+NH4]+	LC/MS/MS Lipidomic	8.02051e+06	5.51762e+06	1.25398e+07	5.32646e+06	7.34541e+06	3.41028e+06	6.57607e+06	8.83507e+06	9.82164e+06	9.56655e+06	6.80618e+06	1.07516e+07	1.1159e+07	8.30336e+06	7.49795e+06	2.7451e+07	1.57236e+07	9.91357e+06	1.07949e+07	1.16171e+07	7.07663e+06	6.44777e+06	8.8252e+06	5.60171e+06	1.17264e+06	6.89215e+06	7.91184e+06	1.63659e+07	5.48983e+06	8.40967e+06	8.52432e+06	2.6583e+06	7.21128e+06	1.82329e+07	7.52064e+06	1.7468e+07	1.74082e+06	1.10674e+07	4.85785e+06	1.50982e+07
	TG 50:3; TG(16:0/16:0/18:3); [M+Na]+	LC/MS/MS Lipidomic	4.16421e+06	2.61393e+06	7.50827e+06	3.25338e+06	4.013e+06	1.99947e+06	3430660	4.72365e+06	7.28956e+06	7.30609e+06	4.83946e+06	7.71462e+06	7.56631e+06	6.27352e+06	5.69715e+06	2.0306e+07	7.43776e+06	4.89157e+06	5.48032e+06	6.76052e+06	3.47069e+06	3.70072e+06	3.87542e+06	2.86835e+06	74384.1	3.26037e+06	4.15405e+06	6089660	2.93595e+06	3.72578e+06	3.85051e+06	200826	3.23571e+06	8.46771e+06	69962.1	6700400	72152.5	5.21644e+06	2196531	5.91785e+06
	TG 50:3; TG(16:0/16:1/18:2); [M+NH4]+	LC/MS/MS Lipidomic	4.21756e+07	1.91973e+07	57825500	1.8438e+07	4.95636e+07	11671100	40443550	4.1094e+07	3.27209e+07	2.73265e+07	1.79207e+07	5.70989e+07	3.97344e+07	2.92357e+07	3.14505e+07	1.24242e+08	4.62591e+07	3.37959e+07	5.07848e+07	3.60622e+07	2.4402e+07	1.7049e+07	3.47091e+07	2.01602e+07	1.36012e+07	1.59672e+07	1.56481e+07	4.30722e+07	1.41002e+07	2.22031e+07	22225875	3.06104e+07	2.47571e+07	6.78767e+07	1.95027e+07	5.34701e+07	19692000	2.73649e+07	14202610	4.82483e+07
	TG 50:4; TG(16:1/16:1/18:2); [M+NH4]+	LC/MS/MS Lipidomic	2.38908e+07	7.49937e+06	2.06411e+07	7.68619e+06	27001600	3.43392e+06	17010100	2.04324e+07	6.21867e+06	4.69317e+06	2.401e+06	1.23765e+07	6.69295e+06	5000825	6.47057e+06	3.02123e+07	1.38255e+07	8.49849e+06	1.40688e+07	8.44295e+06	6.02738e+06	4.35152e+06	1.04953e+07	5.44762e+06	2.42723e+06	3.78165e+06	3.31133e+06	9.05948e+06	3.17014e+06	5352500	4.79943e+06	6.41268e+06	6.08101e+06	14707460	4.4097e+06	1.5305e+07	5.47451e+06	6.52531e+06	3316601	1.13368e+07
	TG 50:5; TG(14:0/16:0/20:5); [M+NH4]+	LC/MS/MS Lipidomic	1.74289e+06	304904	654839	275441	2.26817e+06	106701	1.05869e+06	1.31411e+06	273892	252787	161156	4186.89	361042	1370.31	3998.68	14445.5	2.18843e+06	1.17868e+06	1.66303e+06	165474	703865	505902	1.67192e+06	758188	406409	997758	403794	2.6636e+06	493581	702326	781524	1.47552e+06	864710	2.12528e+06	949289	3.42572e+06	1.00665e+06	874501	453815	1.67684e+06
	TG 50:5; TG(14:0/16:1/20:4); [M+NH4]+	LC/MS/MS Lipidomic	8.03319e+06	1.18235e+06	3.81422e+06	1.51576e+06	7.62831e+06	628780	3804275	5.55086e+06	11420	504306	368820	2.13258e+06	1025658	933231	8773.68	48036.4	1.82768e+06	128216	1.62634e+06	1.54817e+06	728612	112217	1.28721e+06	291337	311025	7427.27	326154	15717.1	5779.1	403963	625061	1.03411e+06	10536.2	1.22774e+06	7939.66	2.36243e+06	8771.19	767637	79143.8	1.04473e+06
	TG 50:5; TG(14:1/18:2/18:2); [M+Na]+	LC/MS/MS Lipidomic	1.16532e+06	267825	898909	534977	1.01342e+06	230652	567613	1.07441e+06	232078	206587	124700	518180	315619	313792	319096	998615	506503	290899	273912	396468	135940	226266	264712	199289	1343.48	1595.45	2309.3	2900	2026.87	2782.54	1481.25	4956.52	152785	374786	154831	5809.68	3332.2	268626	82082.7	270352
	TG 50:6; TG(14:0/16:1/20:5); [M+NH4]+	LC/MS/MS Lipidomic	14766.7	131458	505875	150933	12933.8	1166.15	6986.67	8285.37	86155.2	624.138	561.765	264090	77782.9	937.5	112124	407446	4.18408e+06	1.82825e+06	2606480	1.32575e+06	1.13893e+06	708743	2.98115e+06	1.50288e+06	487497	963907	453242	2.9568e+06	695068	726448	861263	2.12158e+06	1.22714e+06	2.637e+06	1.36632e+06	4.05691e+06	1.30705e+06	1.08929e+06	677439	1.80557e+06
	TG 51:1; TG(16:0/17:0/18:1); [M+NH4]+	LC/MS/MS Lipidomic	1.18009e+06	399283	1.40478e+06	685910	1.02636e+06	231818	574599	1.08269e+06	318233	207211	125262	782270	393402	314729	431220	1.40606e+06	4.69059e+06	2.11915e+06	2.88039e+06	1.72222e+06	1.27487e+06	935009	3.24586e+06	1.70217e+06	488841	965502	455551	2.9597e+06	697095	729231	862745	2.12654e+06	1.37993e+06	3.01179e+06	1.52115e+06	4.06272e+06	1.31038e+06	1.35791e+06	759522	2.07592e+06
	TG 51:2; TG(15:0/18:1/18:1); [M+Na]+	LC/MS/MS Lipidomic	1.23643e+06	779552	1696375	565712	1.27696e+06	413146	1.04298e+06	1.3025e+06	2.53613e+06	2.20343e+06	1.65699e+06	3.18774e+06	2.71335e+06	2.16682e+06	2.07084e+06	7.71354e+06	4.01869e+06	2.57497e+06	3.20195e+06	2.71148e+06	1.87428e+06	1.53454e+06	2.77803e+06	1.58604e+06	1.48647e+06	1.5589e+06	1.90052e+06	4.42547e+06	1.26805e+06	2.12942e+06	1.9306e+06	3.63666e+06	2.01483e+06	5058020	1.97204e+06	4.33799e+06	2.02774e+06	2.53841e+06	1178333	4.2203e+06
	TG 51:2; TG(16:0/17:1/18:1); [M+NH4]+	LC/MS/MS Lipidomic	5.91596e+06	1.97337e+06	4.66888e+06	968160	6.97039e+06	831467	6.3406e+06	4.54529e+06	9.20765e+06	7.47029e+06	4.02771e+06	1.97523e+07	1.11969e+07	7.93564e+06	8.96774e+06	4.19902e+07	9.79919e+06	5.33833e+06	1.47705e+07	5.10418e+06	5.04355e+06	2.47996e+06	9.17521e+06	4.0824e+06	2.54816e+06	2.26842e+06	2.18931e+06	1.84416e+07	2.25206e+06	5.05767e+06	3.92378e+06	5.25574e+06	5.50374e+06	18074560	4.55586e+06	1.51006e+07	4.19382e+06	4438540	2500561	1.32526e+07
	TG 51:3; TG(16:0/16:0/19:3); [M+Na]+	LC/MS/MS Lipidomic	1.54571e+06	792809	2.0447e+06	851900	1.34737e+06	468842	1.07162e+06	1.53937e+06	1.67124e+06	1.40033e+06	969469	1.83069e+06	1.72119e+06	1.41179e+06	1.26891e+06	4.76769e+06	1.91626e+06	1.25117e+06	1.3412e+06	1.51342e+06	801524	812170	1.13318e+06	761248	428348	542175	597300	1.13084e+06	495354	633722	628186	1.24711e+06	751147	1526722	581093	1.65885e+06	687826	1.07644e+06	408544	1.18849e+06
	TG 51:3; TG(16:1/17:1/18:1); [M+NH4]+	LC/MS/MS Lipidomic	9.10204e+06	3.35398e+06	8.67543e+06	1.96271e+06	9224900	1.29266e+06	7.40499e+06	8.19043e+06	4.40924e+06	3.18188e+06	1.94947e+06	8.57123e+06	5.29882e+06	4270100	4.33464e+06	2.17769e+07	7.17251e+06	4063950	7.40966e+06	3.77284e+06	3.17614e+06	1.92663e+06	5.99369e+06	3.03098e+06	1.46608e+06	1.67835e+06	1.50843e+06	6247140	1.61266e+06	2.70801e+06	2.55094e+06	3.48557e+06	3.22665e+06	8.41531e+06	2.78137e+06	9.23471e+06	2.95469e+06	3.41265e+06	1710330	6.4943e+06
	TG 51:4; TG(15:0/18:2/18:2); [M+Na]+	LC/MS/MS Lipidomic	1.06478e+07	4.14679e+06	1.07201e+07	2.81461e+06	1.05723e+07	1.7615e+06	8.47661e+06	9.7298e+06	6.08048e+06	4.58222e+06	2.91894e+06	1.04019e+07	7.02001e+06	5.68189e+06	5.60355e+06	2.65446e+07	9.08876e+06	5.31512e+06	8.75087e+06	5.28626e+06	3.97766e+06	2.7388e+06	7.12687e+06	3.79222e+06	1.89443e+06	2.22052e+06	2.10573e+06	7.37798e+06	2.10801e+06	3.34173e+06	3.17913e+06	4.73268e+06	3.97779e+06	9.94204e+06	3.36246e+06	1.08936e+07	3.64251e+06	4.4891e+06	2.11887e+06	7.68279e+06
	TG 51:6; TG(15:0/16:1/20:5); [M+NH4]+	LC/MS/MS Lipidomic	3624.56	1440.74	2975	2046.34	3972.31	1272.31	2473.33	327239	827.273	501.724	319.118	1072.13	821.818	453.125	747.368	2363.64	1.27983e+06	601671	693727	420555	345861	258897	840318	473216	134519	282786	140139	921559	208046	172623	325974	547214	407484	998867	372856	1.20302e+06	450145	450530	225854	668129
	TG 52:1; TG(16:0/18:0/18:1); [M+NH4]+	LC/MS/MS Lipidomic	8.28379e+06	3.90107e+06	5.76698e+06	1.95043e+06	6.50173e+06	1.87672e+06	1.03317e+07	5.63275e+06	2.68651e+06	2.51082e+06	1.90159e+06	5.1384e+06	3.90015e+06	2.10307e+06	2.57989e+06	1.09666e+07	2.73191e+06	1.7512e+06	5.21367e+06	1231370	2.12965e+06	754820	2.45326e+06	1.02986e+06	1.14084e+06	500363	782861	7.68208e+06	656618	2.63342e+06	983332	1.18711e+06	1.75196e+06	6520240	2.19454e+06	4.41804e+06	1.76115e+06	1.09672e+06	689656	6.58369e+06
	TG 52:2; TG(16:0/18:1/18:1); [M+NH4]+	LC/MS/MS Lipidomic	8.28741e+06	3.90251e+06	5.76995e+06	1.95247e+06	6.5057e+06	1.878e+06	1.03342e+07	5.95999e+06	2.68734e+06	2.51133e+06	1.90191e+06	5.13947e+06	3.90097e+06	2.10352e+06	2.58064e+06	10968950	4.01174e+06	2.35287e+06	5.90739e+06	1.65192e+06	2.47551e+06	1.01372e+06	3.29358e+06	1.50308e+06	1.27535e+06	783149	923000	8.60364e+06	864663	2.80604e+06	1.30931e+06	1.73433e+06	2.15944e+06	7.51911e+06	2.56739e+06	5.62106e+06	2.21129e+06	1.54725e+06	915511	7.25181e+06
	TG 52:3; TG(16:0/16:0/20:3); [M+Na]+	LC/MS/MS Lipidomic	1.81961e+07	1.59653e+07	3.64475e+07	1.71851e+07	1.67923e+07	1.02355e+07	1.76117e+07	2.47783e+07	1.19568e+07	11564100	8.42498e+06	1.40501e+07	1.31545e+07	1.07307e+07	9.49392e+06	3.50065e+07	2.08037e+07	1.29897e+07	1.42019e+07	1.46347e+07	8.92974e+06	8.10982e+06	1.25358e+07	7.94568e+06	7.76962e+06	9.52927e+06	1.01823e+07	2.04254e+07	6.8274e+06	1.02077e+07	1.105e+07	1.94817e+07	9.629e+06	2.30426e+07	1.00404e+07	2.40853e+07	1.00323e+07	1.4862e+07	5825534	2.0563e+07
	TG 52:3; TG(16:0/18:1/18:2); [M+NH4]+	LC/MS/MS Lipidomic	160230000	1.3472e+08	3.00885e+08	1.23069e+08	1.7566e+08	7.30993e+07	1.84504e+08	2.01704e+08	85625200	8.11972e+07	4.74354e+07	1.20323e+08	1.02951e+08	7.21029e+07	7.68223e+07	3.15275e+08	1.41028e+08	8.07284e+07	1.19202e+08	7.68748e+07	6.35822e+07	3.86548e+07	9.65286e+07	50419000	3.76543e+07	4.39589e+07	4.56479e+07	134265400	3.57388e+07	7.47053e+07	58525750	8.25843e+07	6.49982e+07	177647900	5.71059e+07	1.61327e+08	5.21077e+07	8.52548e+07	34602960	1.31112e+08
	TG 52:4; TG(16:0/16:0/20:4); [M+Na]+	LC/MS/MS Lipidomic	1.79042e+07	1.27286e+07	3.19382e+07	1.71656e+07	1.5366e+07	8.57745e+06	1.64272e+07	2.25311e+07	7.84382e+06	7.36114e+06	5.07376e+06	9.28856e+06	7.81657e+06	6.90697e+06	6.58201e+06	2.25302e+07	9.60157e+06	6.2594e+06	6.83659e+06	7.16808e+06	4025900	4.28149e+06	5.87192e+06	3.80368e+06	1.95693e+06	2.7299e+06	3.09728e+06	2.5589e+06	2.07462e+06	2.83105e+06	2.76641e+06	5.69668e+06	3.04584e+06	7.3698e+06	2.93492e+06	7.06246e+06	3.16067e+06	4748280	1792299	5.56866e+06
	TG 52:4; TG(16:0/18:2/18:2); [M+Na]+	LC/MS/MS Lipidomic	6.02192e+06	2.49229e+06	3.55235e+06	2.5333e+06	5.13361e+06	1.26615e+06	4.91677e+06	6.20607e+06	1861.82	2498.28	1126.47	4734.43	2703.64	3350	48496.8	8754.55	6.1229e+06	2.8233e+06	4.28079e+06	2.63944e+06	1.33551e+06	1.85607e+06	4.5116e+06	2.23736e+06	598617	16911.4	451154	127800	528642	18507.9	906307	52956.5	1.42697e+06	3902380	1.77531e+06	4.27452e+06	1.74177e+06	1.34604e+06	688349	2.39849e+06
	TG 52:4; TG(16:1/18:1/18:2); [M+NH4]+	LC/MS/MS Lipidomic	1.75629e+08	1.02029e+08	288508125	1.24666e+08	1.70569e+08	6.4934e+07	182229500	2.17049e+08	2.8978e+07	2.48503e+07	1.47755e+07	5.51905e+07	3.61304e+07	2.9126e+07	3.21677e+07	1.36815e+08	5.06488e+07	3.2886e+07	4.93038e+07	3.0903e+07	2.33258e+07	1.57131e+07	4.06842e+07	2.17262e+07	1.07717e+07	1.42347e+07	1.28245e+07	3.65375e+07	1.11302e+07	1.77264e+07	1.781e+07	2.57716e+07	2.39874e+07	57373400	1.90524e+07	5.62103e+07	1.99265e+07	2.26127e+07	11206350	4.37899e+07
	TG 52:5; TG(16:0/16:0/20:5); [M+Na]+	LC/MS/MS Lipidomic	7.76913e+06	4.103e+06	1.06941e+07	5.28222e+06	7.41219e+06	2.86942e+06	6.00944e+06	8.59423e+06	2.12012e+06	1.76542e+06	1.04518e+06	2.4503e+06	2.07043e+06	1.69362e+06	1.91155e+06	6.22805e+06	2.42911e+06	1.71038e+06	1.87103e+06	278394	964969	1.16737e+06	1.59935e+06	1.09593e+06	4484.06	5111.36	3074.42	6294.29	3816.42	5036.51	2754.17	13026.1	4214.49	7783.33	496281	1.30044e+06	8062.71	8762.86	302460	11276.5
	TG 52:5; TG(16:1/18:2/18:2); [M+NH4]+	LC/MS/MS Lipidomic	9.64494e+07	3.30717e+07	8.7777e+07	3.50712e+07	8.07244e+07	1.52703e+07	83660100	9.45586e+07	3.75782e+06	2.73484e+06	1.13415e+06	9.63193e+06	3.71124e+06	3.39184e+06	4.69693e+06	2.1825e+07	1.24365e+07	6.59257e+06	1.14553e+07	6.26472e+06	4772800	3164550	9.70998e+06	4.63875e+06	49008.7	70054.5	32500	96257.1	29817.9	53960.3	29718.8	5.77198e+06	4.95793e+06	170293	3.65642e+06	1.29421e+07	4.58511e+06	5.20525e+06	2527702	9.09511e+06
	TG 52:6; TG(14:0/16:0/22:6); [M+NH4]+	LC/MS/MS Lipidomic	15866.7	5444.44	11137.5	5651.22	896563	3310.77	10040	756875	254681	227664	117919	722731	319559	227648	340709	1.60805e+06	31396.6	47031	19916.4	10981.1	16121.6	13111.3	26224.1	7988.31	1.4253e+06	4.70906e+06	1.54378e+06	10154240	2.22554e+06	2.20584e+06	2.93994e+06	5.23777e+06	1.27826e+06	3393190	1.71817e+06	6.90443e+06	2.10515e+06	1.1974e+06	691902	2.84176e+06
	TG 52:6; TG(14:0/16:1/22:5); [M+NH4]+	LC/MS/MS Lipidomic	204423	3.17084e+06	8.98371e+06	3.18789e+06	218909	708708	1.99404e+06	1.29164e+07	582914	495647	140319	6636.07	694991	299661	829984	3.56661e+06	5.01862e+06	906545	4.21237e+06	1.98831e+06	1.70164e+06	1.17928e+06	857514	2.02623e+06	5550.72	811287	2760.47	25477.1	496423	615936	584934	12565.2	1.03956e+06	3.89516e+06	14951.7	4.12353e+06	997164	2.14917e+06	648224	2.78974e+06
	TG 52:6; TG(16:0/16:1/20:5); [M+NH4]+	LC/MS/MS Lipidomic	1.58229e+07	21133.3	32783.3	18731.7	1.65365e+07	316379	11518085	90558.5	317592	3415.52	660.294	1.28573e+06	3818.18	1517.19	4564.47	1.46451e+06	2.21827e+07	1.19493e+07	1.518e+07	7.89972e+06	6.93526e+06	4.97064e+06	1.93249e+07	8.08046e+06	3.02485e+06	4.87945e+06	2.95797e+06	1.68805e+07	3.07636e+06	5.23187e+06	6.42087e+06	1.10575e+07	7.56843e+06	18338500	8.45832e+06	2.35756e+07	7.77132e+06	7.80526e+06	4189675	1.53567e+07
	TG 52:6; TG(16:1/16:1/20:4); [M+Na]+	LC/MS/MS Lipidomic	2.34519e+06	575537	23662.5	1.31752e+06	2.13092e+06	385146	23065	2.39289e+06	612318	552503	225561	1.30026e+06	677091	695874	744593	2.65384e+06	1.77876e+06	1.05484e+06	1.03971e+06	962106	490127	619243	1.12541e+06	676610	140873	223370	1993.02	383952	6082.09	164228	232535	470017	263886	906690	299097	820858	400287	583772	167180	679885
	TG 52:7; TG(14:0/16:1/22:6); [M+NH4]+	LC/MS/MS Lipidomic	20610.5	4735.19	594088	2878.05	732114	132629	574118	534358	145698	97052.5	957.353	593413	162932	226885	238194	1.3034e+06	35275.9	20019	37083.6	758763	759772	470587	28974.1	12628.6	2.77065e+06	5.89633e+06	2.22558e+06	2.05537e+07	3.34319e+06	3.14587e+06	5.58045e+06	11216400	3.06292e+06	6.08638e+06	2.64819e+06	1.3008e+07	3.86825e+06	2.61253e+06	1319354	4.64533e+06
	TG 52:7; TG(16:1/16:1/20:5); [M+NH4]+	LC/MS/MS Lipidomic	3.09471e+06	565761	1.19734e+06	608048	3.08703e+06	218202	1.91842e+06	2.25418e+06	1592.73	639.655	460.294	53021.9	1418.18	870.312	40300.5	547488	1.05221e+07	4.27696e+06	7.71204e+06	3.15186e+06	2.31819e+06	1.5395e+06	7.07662e+06	3.9646e+06	851385	1.14647e+06	679049	4.88412e+06	924984	1.34981e+06	1.76565e+06	3.19295e+06	2.28828e+06	6.10748e+06	806585	7.6534e+06	2.44969e+06	2.31865e+06	1353895	4.14076e+06
	TG 53:3; TG(17:0/17:0/19:3); [M+Na]+	LC/MS/MS Lipidomic	2.44583e+06	1.04193e+06	2.68236e+06	942237	2.2459e+06	610970	1.93802e+06	2.3015e+06	1.60648e+06	1.42811e+06	1.04495e+06	2.0395e+06	1.64461e+06	1.41725e+06	1.29751e+06	5.20745e+06	2.18594e+06	1.37291e+06	1.91785e+06	1.46514e+06	1.0179e+06	762487	1.69256e+06	925258	648688	618373	797456	1.99434e+06	604884	875347	780732	1.44226e+06	1.07608e+06	2590068	944318	2.36061e+06	1.00469e+06	1.39313e+06	560653	1.96648e+06
	TG 53:3; TG(17:1/18:1/18:1); [M+NH4]+	LC/MS/MS Lipidomic	1.01252e+07	2.5147e+06	6.21006e+06	1.58091e+06	1.05001e+07	1.2006e+06	9.55133e+06	7.02298e+06	4.72733e+06	4.1446e+06	2.14685e+06	1.00495e+07	5.72897e+06	4.24982e+06	4.75245e+06	2.40911e+07	4.60178e+06	2.39638e+06	7.25163e+06	184006	2.37962e+06	1.09427e+06	4.62229e+06	1.91814e+06	1.01383e+06	731582	855473	6.43585e+06	868801	1.7909e+06	1.31954e+06	1.86453e+06	2.53971e+06	7494860	1.87153e+06	6.51859e+06	1.72665e+06	2.05303e+06	1047252	5.39534e+06
	TG 53:5; TG(17:1/18:2/18:2); [M+NH4]+	LC/MS/MS Lipidomic	4.76128e+06	1.28521e+06	3.51858e+06	1.10731e+06	4.05675e+06	530380	3.33572e+06	3.77968e+06	200862	218692	1500	602848	296498	321375	232481	1.24561e+06	906186	557725	919974	446284	2986.49	2475.81	730170	375620	149634	299620	1248.84	13831.4	2186.57	226297	308649	508400	364037	1.10016e+06	291202	1.24729e+06	5172.88	453961	178050	821218
	TG 53:6; TG(15:0/16:0/22:6); [M+NH4]+	LC/MS/MS Lipidomic	6796.49	5318.52	15587.5	5702.44	8324.62	2756.92	9353.33	7007.32	1230.91	855.172	447.059	2063.93	1125.45	640.625	544.737	5586.36	3.26082e+06	1.48117e+06	3.61761e+06	1.04149e+06	944618	667605	3.60317e+06	1.30257e+06	667985	1646735	474759	5.11091e+06	461703	609216	1.27953e+06	2.47716e+06	1.26863e+06	3.64594e+06	1.26253e+06	4.86939e+06	1.84912e+06	1.28531e+06	744934	2.8328e+06
	TG 53:7; TG(15:0/16:1/22:6); [M+Na]+	LC/MS/MS Lipidomic	1071.93	84057.4	166251	79305	1196.92	75520.9	80630.9	2031.71	2121.82	94519.2	982.353	1119.67	1618.18	1150	1393.42	6318.18	1.10281e+06	669808	671550	617203	280401	399969	764502	424661	1863.77	5088.64	111428	6825.71	2476.12	1368.25	4127.08	8526.09	197966	914969	4886.21	546384	420737	428893	189779	661293
	TG 54:0; TG(18:0/18:0/18:0); [M+Na]+	LC/MS/MS Lipidomic	1126.32	1340.74	1745.83	602.439	403.077	504.615	1083.33	1590.24	50796.4	40492.2	34226	36287.9	39014.4	30868.1	642.105	104514	67604.1	52038.8	42977.9	67405.6	505.405	39094.3	709.259	503.896	28822.9	53036.1	45359.6	218257	27827.5	33516.6	40480.4	64401.9	26451.6	830	36114.3	77895	31852.6	59825.1	405	63252
	TG 54:10; TG(14:0/20:5/20:5); [M+NH4]+	LC/MS/MS Lipidomic	258856	58513	1233.33	785.366	245468	389.231	155533	109455	92.7273	86.2069	73.5294	131.148	150.909	125	75	372.727	501490	425344	586429	220833	147626	60618.9	415877	143257	505.797	802.273	362.791	310544	520.896	403.175	1029.17	1539.13	136769	302921	161413	742341	136254	153835	89271.2	293618
	TG 54:2; TG(16:0/18:1/20:1); [M+NH4]+	LC/MS/MS Lipidomic	1.79199e+07	8.40291e+06	1.42305e+07	3.3493e+06	1.16311e+07	3.69139e+06	2.02126e+07	1.11148e+07	8.21793e+06	7.84814e+06	5.24857e+06	1.52714e+07	1.14178e+07	7.40128e+06	8.02249e+06	3.98498e+07	6.05139e+06	3.36081e+06	1.279e+07	3.05948e+06	4.52259e+06	1.58893e+06	6.34684e+06	2.62624e+06	2.0645e+06	743250	1.26867e+06	1.41399e+07	1.19187e+06	4.35226e+06	1.77599e+06	1.94337e+06	3.85901e+06	1.44318e+07	4.01419e+06	9.24619e+06	3.05807e+06	2.67302e+06	1372385	1.1354e+07
	TG 54:3; TG(18:0/18:0/18:3); [M+Na]+	LC/MS/MS Lipidomic	7.633e+06	5.10692e+06	1.19047e+07	5.05636e+06	5.96694e+06	3.52512e+06	6365745	7.60713e+06	6.5399e+06	6.77272e+06	5.02768e+06	6.84639e+06	6.98548e+06	6.39027e+06	5.80403e+06	2.26639e+07	8.39016e+06	5.14853e+06	6.58541e+06	6.38801e+06	3.68407e+06	2.98643e+06	6.03536e+06	3.20512e+06	2.78712e+06	2.47881e+06	3.4669e+06	7.27713e+06	2.78307e+06	3.45924e+06	3.45016e+06	6.0635e+06	3.98042e+06	9.28501e+06	3.70542e+06	8.61977e+06	3.54859e+06	5.9424e+06	2312283	7.45967e+06
	TG 54:4; TG(16:0/18:1/20:3); [M+Na]+	LC/MS/MS Lipidomic	8.01601e+06	5.82754e+06	13779625	6.44618e+06	6.55954e+06	4269760	6.09641e+06	9.1309e+06	4.32597e+06	4.3776e+06	2.92976e+06	5.45701e+06	4.66562e+06	4.18237e+06	3.77667e+06	1.57253e+07	6.52443e+06	4.03296e+06	5061740	4.47182e+06	2.88544e+06	2.43086e+06	4.45563e+06	2.56636e+06	1.76368e+06	1.80448e+06	2.15297e+06	4.86807e+06	1.78724e+06	2.1094e+06	2.28749e+06	4.03796e+06	2.7669e+06	6.66823e+06	2.67654e+06	7.40138e+06	2.81938e+06	4.25816e+06	1603197	5.31598e+06
	TG 54:4; TG(18:1/18:1/18:2); [M+NH4]+	LC/MS/MS Lipidomic	5.69597e+07	3.54147e+07	8.55714e+07	3.22662e+07	60950400	21092600	5.39644e+07	5.87197e+07	2.29612e+06	2.11813e+07	1.33333e+07	4.10538e+07	2.97087e+07	2.416e+07	2.19779e+07	1.00849e+08	2.92286e+07	1.7493e+07	2.97731e+07	1.66245e+07	1.31477e+07	7.5883e+06	2.39101e+07	1.18839e+07	6.05005e+06	6233250	6.89679e+06	2.32446e+07	7.01337e+06	1.05371e+07	9.04085e+06	1.30377e+07	1.31093e+07	3.47411e+07	1.07922e+07	3.75232e+07	1.04752e+07	1.5952e+07	6481487	2.40215e+07
	TG 54:5; TG(16:0/18:1/20:4); [M+NH4]+	LC/MS/MS Lipidomic	1.38254e+07	7.54591e+06	1.60108e+07	4586700	1.61404e+07	4.00551e+06	1.54959e+07	1.42521e+07	3.59577e+06	4.53912e+06	1.73836e+06	1.07867e+07	5.62809e+06	4.19112e+06	4.77074e+06	1.85206e+07	6.43476e+06	4.0379e+06	5.08639e+06	3.05504e+06	2.81004e+06	1.99925e+06	4.89796e+06	2.6641e+06	856204	1.11147e+06	25283.7	7.06468e+06	758712	1.68384e+06	1.27451e+06	2.38564e+06	56866.7	6026990	2.47356e+06	134219	2.16485e+06	2.09385e+06	1157536	4.95649e+06
	TG 54:5; TG(18:1/18:2/18:2); [M+Na]+	LC/MS/MS Lipidomic	8.61236e+06	4.81396e+06	1.07998e+07	4.55629e+06	7.82417e+06	2.57927e+06	8.46142e+06	8.6108e+06	2756.36	1327.59	1336.76	642916	3494.55	2818.75	176765	24459.1	34910.3	17133.3	2.24088e+06	21329.7	799873	7388.71	24151.9	19726	3.37132e+06	4.29409e+06	2.47775e+06	1.84386e+07	2.88704e+06	3.41991e+06	4.59439e+06	9.36729e+06	3.29206e+06	8.66481e+06	4.8322e+06	1.18819e+07	5.14644e+06	3.27487e+06	1783880	7.3801e+06
	TG 54:6; TG(14:0/18:1/22:5); [M+Na]+	LC/MS/MS Lipidomic	18987.7	15507.4	46912.5	34846.3	37320	13276.9	17650	28278	4723.64	1.52703e+06	697685	2.99662e+06	1.66785e+06	1.77609e+06	8460.53	6.27387e+06	5.11414e+06	3.05542e+06	3.05902e+06	3.75281e+06	1.69544e+06	2.16335e+06	3.6391e+06	2.27999e+06	243106	629194	882269	1.2645e+06	670916	945639	719465	1.41623e+06	1.26604e+06	3.63142e+06	1.47965e+06	2.66327e+06	1.42822e+06	2.06098e+06	942933	2.9509e+06
	TG 54:6; TG(16:0/18:1/20:5); [M+NH4]+	LC/MS/MS Lipidomic	3.68285e+07	1.61935e+07	3.40998e+07	1.22282e+07	3.36887e+07	6.83551e+06	3.3014e+07	3.32838e+07	2.56994e+06	33982.8	1.17356e+06	98908.2	3.65545e+06	35981.2	4.15029e+06	1.47319e+07	4.99173e+07	3.26952e+07	3.7302e+07	2.16101e+07	1.84389e+07	1.42518e+07	4.17946e+07	2.09357e+07	1.02464e+07	1.61797e+07	9.90527e+06	5.89281e+07	8.50944e+06	1.48714e+07	1.84734e+07	2.75191e+07	2.16443e+07	5.70271e+07	2.52948e+07	5.51177e+07	2.38443e+07	2.34727e+07	11617960	5.52619e+07
	TG 54:7; TG(16:0/16:1/22:6); [M+NH4]+	LC/MS/MS Lipidomic	774758	181878	679650	134100	963840	97009.2	1.18476e+06	651251	793393	701653	237153	4.76426e+06	951071	894234	1.15674e+06	5.54636e+06	413341	3.27199e+07	484391	159819	147989	209334	288428	157648	2.07954e+07	4.30634e+07	1.71154e+07	1.18628e+08	1.76611e+07	3.37386e+07	3.22196e+07	5.0041e+07	1.66496e+07	50835500	3.25865e+07	6.26902e+07	1.94833e+07	1.62451e+07	10094780	3.62604e+07
	TG 54:7; TG(16:0/18:2/20:5); [M+NH4]+	LC/MS/MS Lipidomic	4.07103e+07	2.12226e+07	47759000	1.69758e+07	4.39368e+07	7.82975e+06	4.81698e+07	4.671e+07	547230	294907	164816	1.81555e+06	610206	521541	885846	3.76947e+06	5.87969e+07	656264	4.74439e+07	2.39301e+07	2.05114e+07	1.4593e+07	4.58809e+07	2.41927e+07	185080	304382	6.1395e+06	794131	5.04551e+06	320895	1.13986e+07	1.40539e+07	1.56257e+07	3.64198e+07	416867	4.44725e+07	413749	1.72386e+07	8196129	3.57206e+07
	TG 54:8; TG(16:1/16:1/22:6); [M+NH4]+	LC/MS/MS Lipidomic	6.9668e+06	4.33924e+06	8409050	2.76298e+06	7.19061e+06	1.99881e+06	6.34415e+06	7.5901e+06	438551	322762	154385	1.22453e+06	435758	495884	612462	2.47836e+06	889877	6.63534e+06	1.24411e+07	5.7419e+06	5.03606e+06	1.9214e+06	1.11256e+07	92009.1	6.2289e+06	9764250	5.70416e+06	3.57539e+07	6.93164e+06	8.25299e+06	1.2818e+07	21133000	9.25384e+06	2.23611e+07	8.82735e+06	3.28377e+07	1.07896e+07	8.87429e+06	4652706	1.64456e+07
	TG 54:9; TG(16:1/16:2/22:6); [M+NH4]+	LC/MS/MS Lipidomic	1228380	346050	726421	373781	1.28651e+06	181308	809740	1.08506e+06	660	439.655	211.765	991.803	685.455	285.938	542.105	1481.82	797499	534437	800965	481985	352439	262282	468738	321812	442956	673030	398453	3.11731e+06	416893	684984	844166	1.57208e+06	884088	1.26767e+06	674394	3.77344e+06	755831	709830	283647	1482280
	TG 54:9; TG(16:2/18:2/20:5); [M+Na]+	LC/MS/MS Lipidomic	827206	340074	698462	313266	754600	140270	530474	804746	287.273	172.414	117.647	693.443	409.091	432.812	527.632	1150	811338	554868	571407	599118	251681	295921	682519	399026	2420.29	631991	2795.35	1.18571e+06	327373	2236.51	5481.25	7295.65	339632	378836	159563	1.42856e+06	514047	2614.29	222729	352638
	TG 55:3; TG(18:1/18:1/19:1); [M+Na]+	LC/MS/MS Lipidomic	778941	251197	640960	201692	566082	133951	616079	460364	621242	559208	405610	887940	741478	626267	659236	2.95554e+06	516650	328240	656747	315519	233526	162757	477222	198756	140622	88819.9	139495	639387	151321	187376	165932	232006	257584	665585	219140	678119	225612	309318	108881	441306
	TG 55:4; TG(18:1/18:2/19:1); [M+NH4]+	LC/MS/MS Lipidomic	2.28799e+06	140470	1.54725e+06	3470.73	2.06337e+06	384301	1977220	1.47125e+06	5190.91	5736.21	293948	1.2603e+06	729252	622901	677319	3.62609e+06	323113	221975	849386	224934	229122	115725	269792	193682	715.942	834.091	509.302	512773	36377.4	142526	789.583	2078.26	109294	298130	95764.1	673673	89981.5	274895	68516.9	225472
	TG 55:4; TG(18:2/18:2/19:0); [M+Na]+	LC/MS/MS Lipidomic	667062	1875.93	983450	252787	576440	130593	523659	507744	267685	240905	129021	451458	295772	273337	271616	1071610	291210	188667	357626	2632.43	129379	937.097	428584	128686	844.928	888.636	1081.4	181178	570.149	54972.4	1029.17	2013.04	879.71	267416	96061.8	296018	97037.3	117827	66448.5	206506
	TG 55:5; TG(18:2/18:2/19:1); [M+NH4]+	LC/MS/MS Lipidomic	1.10067e+06	480329	1.13205e+06	5334.15	1.01206e+06	1700	951294	947657	163278	138420	82624.2	354709	197522	196864	173541	1.03448e+06	342414	135230	339487	218918	1066.22	1412.9	329484	208997	524.638	409.091	858.14	514783	470.149	67561	791.667	1652.17	1259.42	4610	1089.66	739696	932.203	301188	671	2091.18
	TG 55:6; TG(15:0/18:1/22:5); [M+NH4]+	LC/MS/MS Lipidomic	909526	753987	1.74159e+06	465401	1.09684e+06	364618	967090	1.04469e+06	223443	3160.34	966.176	646321	3216.36	281773	249624	1.15718e+06	4.14731e+06	2.56258e+06	3.11772e+06	1.52467e+06	1.33005e+06	920421	3.17355e+06	1.93062e+06	271095	401171	313007	20568.6	264430	334614	416954	566679	1.1488e+06	2516017	807659	1.85133e+06	798663	1.02407e+06	593606	1.07655e+06
	TG 55:7; TG(15:0/18:1/22:6); [M+NH4]+	LC/MS/MS Lipidomic	28321.1	631459	1.55754e+06	375517	20127.7	271660	1277244	21653.7	105299	105937	1305.88	449067	152794	161580	181288	813820	1.60586e+06	17478.6	31089.1	722506	617719	7806.45	1.13731e+06	19119.5	2.13593e+06	4.08534e+06	1.81103e+06	1.53152e+07	2.40516e+06	2.47954e+06	4.27909e+06	6.68512e+06	1.94342e+06	8.35261e+06	2.36807e+06	1.13227e+07	3.45544e+06	1.89373e+06	962510	4.53103e+06
	TG 56:0; TG(16:0/18:0/22:0); [M+NH4]+	LC/MS/MS Lipidomic	66265.7	91273.6	143377	853.659	50409.2	58478.6	2758.33	89782.9	885.455	474.138	27783	32017.8	23277	24428.1	464.474	91525.9	49070.3	34687.5	440	921.622	277.027	30179.8	37519.2	349.351	433.333	759.091	34478	325998	27623.1	21910.9	729.167	1282.61	384.058	870	27397.3	1125.81	17532.6	41228.2	17268.4	855.882
	TG 56:10; TG(16:1/18:3/22:6); [M+NH4]+	LC/MS/MS Lipidomic	4.01616e+06	1.24097e+06	3.1798e+06	2.33966e+06	4.01359e+06	956494	2.53662e+06	4.18748e+06	320	494.828	194.118	129519	54415.4	64074.2	58022	179578	2.2478e+06	1057325	1.52011e+06	697480	590828	410672	1.02046e+06	764840	509026	682180	420503	3.4239e+06	494641	786447	1.03387e+06	1.66222e+06	1.115e+06	2.50476e+06	1.22616e+06	4.84763e+06	1.26514e+06	952587	574477	1.98239e+06
	TG 56:11; TG(16:1/20:5/20:5); [M+Na]+	LC/MS/MS Lipidomic	2328.07	59706	168788	49197.1	1652.31	810.769	1768.33	1856.1	98.1818	50	110.294	221.311	170.909	92.1875	67.1053	486.364	1.12551e+06	573544	629869	419409	229736	214713	616675	305040	121859	191175	108480	633595	96837.7	113755	240243	380085	240929	705114	308719	1.02391e+06	292128	364708	157664	418691
	TG 56:3; TG(18:1/18:1/20:1); [M+NH4]+	LC/MS/MS Lipidomic	8.27726e+06	3.91859e+06	6.55008e+06	1.23131e+06	4.53003e+06	1.53609e+06	8.59665e+06	4.59341e+06	4.14109e+06	4.27404e+06	2.74325e+06	6.80411e+06	5.4493e+06	4.28202e+06	4.40896e+06	2.40604e+07	1.974e+06	1.00055e+06	4.70848e+06	1.18704e+06	1.48086e+06	486554	2.45353e+06	954577	557006	177115	345035	3.62169e+06	415369	1.09331e+06	456922	454310	1.31612e+06	4427450	1.12503e+06	2.95069e+06	779589	1.03641e+06	447159	3.04695e+06
	TG 56:4; TG(18:1/18:2/20:1); [M+NH4]+	LC/MS/MS Lipidomic	8.87822e+06	5.63966e+06	1.36177e+07	3.65248e+06	7.43124e+06	3.18424e+06	1.05686e+07	7.94599e+06	2.77463e+06	2.9101e+06	1.58098e+06	4.65042e+06	3.54358e+06	2783800	3.00946e+06	1.45403e+07	2382430	1.20366e+06	2.89868e+06	1.47588e+06	1.23678e+06	612235	1.80311e+06	1.08609e+06	412243	443220	502157	1.83331e+06	405113	729853	473317	805167	981684	2.90728e+06	753231	2.52561e+06	803570	1.10055e+06	496527	2.34464e+06
	TG 56:6; TG(16:0/18:1/22:5); [M+NH4]+	LC/MS/MS Lipidomic	2.54552e+07	1.52746e+07	34568000	8.13819e+06	23532600	7303600	29827150	2.69769e+07	2.33219e+06	2.77583e+06	1.04147e+06	7.28507e+06	3.41088e+06	3.09154e+06	3.70286e+06	1.4751e+07	4.01323e+07	2.20756e+07	3.31446e+07	1.5544e+07	2.61815e+06	1.06726e+07	3.05167e+07	1.66337e+07	5.14759e+06	5.49457e+06	5.23151e+06	2.63205e+07	4.59634e+06	1.02526e+07	8.84283e+06	1.3015e+07	1.20577e+07	4.20018e+07	1.53211e+07	3.79653e+07	1.34708e+07	1.37112e+07	7228821	34962500
	TG 56:6; TG(18:1/18:1/20:4); [M+Na]+	LC/MS/MS Lipidomic	5.16274e+06	4.25974e+06	8.44337e+06	3.39735e+06	3.80372e+06	2.36236e+06	4.83087e+06	5.87832e+06	1.00098e+06	1.075e+06	676900	2.04158e+06	1567796	1.63793e+06	1.5731e+06	6.34964e+06	9.87754e+06	5.72825e+06	6.22456e+06	5.61252e+06	3.78686e+06	3.45528e+06	6.22416e+06	3.84186e+06	2.2583e+06	2.52741e+06	2458600	7.47222e+06	1.92929e+06	3.24241e+06	3.1867e+06	5920000	3.63751e+06	9.27324e+06	4.23461e+06	9.35799e+06	3.70166e+06	5.05399e+06	2110534	7.77153e+06
	TG 56:6; TG(18:2/19:2/19:2); [M+Na]+	LC/MS/MS Lipidomic	2.60695e+06	1.34062e+06	2.86415e+06	18741.5	1.8867e+06	825029	1.88485e+06	2.3197e+06	567.273	444.828	217.647	228435	450.909	471.875	611.842	479531	3237.93	2752.38	5969.09	2943.24	1513.51	1695.16	495916	2816.88	672590	860173	519906	5.39273e+06	604206	609493	930625	33552.2	692052	1746591	1.02021e+06	2.77144e+06	1.03922e+06	714098	330238	1.48552e+06
	TG 56:7; TG(16:0/18:1/22:6); [M+NH4]+	LC/MS/MS Lipidomic	3.07839e+07	2.57432e+07	5.66862e+07	1.53186e+07	3.249e+07	11396520	37938150	3.76579e+07	2.91138e+06	2.59229e+06	892644	8.7448e+06	3.63874e+06	3750275	3.88517e+06	1.86991e+07	2.7396e+07	1.26523e+07	2.50861e+07	1.14613e+07	1.13338e+07	7.1382e+06	1.78069e+07	1.05279e+07	4.14702e+07	7.95393e+07	4.48197e+07	1.73887e+08	4.5696e+07	6.31609e+07	8.05925e+07	1.15965e+08	4.06952e+07	134264700	4.78871e+07	1.4746e+08	1.31911e+07	4.03506e+07	23950300	1.02251e+08
	TG 56:7; TG(18:1/18:1/20:5); [M+NH4]+	LC/MS/MS Lipidomic	3.64746e+07	1.90024e+07	44440000	1.37165e+07	3.39339e+07	8.20464e+06	3.91149e+07	3.79754e+07	1.11978e+06	1.01827e+06	412261	3.54094e+06	1.17648e+06	1.44469e+06	1.62897e+06	7.05128e+06	3.50622e+07	22054500	1.7024e+07	9.05555e+06	6.28331e+06	9.28226e+06	2.94467e+07	1.56799e+07	40498.6	42925	5.26601e+06	130349	5.24604e+06	32088.9	33466.7	39187	1.32604e+07	38959000	95427.6	3.57946e+07	66127.1	1.45806e+07	7491618	1.35202e+07
	TG 56:8; TG(16:0/18:2/22:6); [M+NH4]+	LC/MS/MS Lipidomic	6.76888e+07	5.8733e+07	99554375	4.24325e+07	7.87078e+07	2.21361e+07	101070700	1.002e+08	1.5321e+06	1.1335e+06	386908	5.90306e+06	1.67069e+06	1.70843e+06	1.69531e+06	1.09814e+07	1.90259e+07	7.50788e+06	2.07291e+07	8.83514e+06	6.95154e+06	4.36118e+06	1.43026e+07	7.50146e+06	2.74921e+07	6.29439e+07	2.90899e+07	1.58508e+08	3.17303e+07	4.42112e+07	5.7063e+07	8.18672e+07	3.58682e+07	1.00088e+08	3.62716e+07	1.42946e+08	3.9865e+07	3.54473e+07	19737120	8.03232e+07
	TG 56:8; TG(16:0/20:4/20:4); [M+Na]+	LC/MS/MS Lipidomic	8.84433e+06	7.96328e+06	1.64698e+07	7.57851e+06	8.17492e+06	4.71626e+06	10170495	1.14539e+07	1.05494e+06	894714	390197	2.49871e+06	1.15216e+06	1.18992e+06	1.12298e+06	4.64105e+06	5.89057e+06	2.85137e+06	5.87925e+06	3.64036e+06	3.00541e+06	2.18915e+06	3.4075e+06	2.22923e+06	5.94368e+06	1.04781e+07	7.71774e+06	2.15027e+07	6.41983e+06	7.1738e+06	9.49309e+06	1.76118e+07	5.83544e+06	1.63893e+07	7.19771e+06	1.99103e+07	8.34745e+06	8.93273e+06	3929744	1.38847e+07
	TG 56:9; TG(16:0/18:3/22:6); [M+Na]+	LC/MS/MS Lipidomic	2.08792e+06	1.36008e+06	6.94564e+06	37865.9	1.83531e+06	953574	1.37818e+06	2.46489e+06	112970	214445	1682.35	317931	147256	358780	158039	690120	1.24051e+06	643851	696769	1.04218e+06	394084	432391	727566	515136	1.59749e+06	2.20687e+06	2.33165e+06	3229620	1.12867e+06	1.19117e+06	1.58641e+06	4.92759e+06	882326	2.49026e+06	1.34048e+06	3.70044e+06	1.68848e+06	1.86069e+06	553096	2.38623e+06
	TG 56:9; TG(16:1/18:2/22:6); [M+NH4]+	LC/MS/MS Lipidomic	413218	1.00385e+07	30060675	8.96267e+06	2.32794e+07	6.80605e+06	20165600	2.66369e+07	438639	292366	108778	1.18529e+06	400829	437008	478561	2.45688e+06	9.97563e+06	4.59289e+06	8.53687e+06	3.79053e+06	3.39383e+06	2.27568e+06	7.47886e+06	4.12158e+06	5.58448e+06	9.31764e+06	5.21391e+06	3.47426e+07	6.57361e+06	7.94734e+06	11466425	1.7209e+07	8.43412e+06	2.06972e+07	9.69594e+06	3.56766e+07	1.04492e+07	7.92847e+06	3963806	1.64395e+07
	TG 57:6; TG(17:0/18:1/22:5); [M+NH4]+	LC/MS/MS Lipidomic	4205.26	183048	269196	1702.44	4786.15	829.231	6035	3356.1	741.818	1494.83	598.529	163169	85459.3	100090	95006.3	379497	694039	360717	498772	159869	119431	154867	224480	294653	739.13	1040.91	737.209	456185	1085.07	1014.29	112719	85015.3	134094	599183	95284.3	578464	201531	283797	121386	371090
	TG 57:7; TG(17:1/18:1/22:5); [M+NH4]+	LC/MS/MS Lipidomic	4903.51	328037	720867	236931	277030	173093	412851	404088	53945.8	237.931	325	116774	943.636	69395.1	62114.7	3627.27	1.21476e+06	684190	1.43048e+06	129423	631105	300125	919267	647355	2198.55	2902.27	166441	2968.57	894.03	184609	1495.83	2952.17	96014.2	873007	251848	517441	68435.7	340089	220033	190068
	TG 57:8; TG(17:1/18:1/22:6); [M+NH4]+	LC/MS/MS Lipidomic	985141	595091	1.38013e+06	507690	938080	322366	1106350	1.19055e+06	46335.6	44516.2	447.059	173020	64473.5	85637.5	81551.9	356280	15810.3	393651	681240	417044	278252	3687.1	7775.93	4825.97	752325	1.28571e+06	646725	4457980	779010	909776	1.33168e+06	2.06661e+06	895149	2446054	906295	3.41851e+06	1.0341e+06	923946	469123	1.86751e+06
	TG 57:9; TG(17:1/18:2/22:6); [M+NH4]+	LC/MS/MS Lipidomic	808167	451117	957413	311900	834584	187066	838503	889550	389.091	434.483	197.059	1126.23	440	235.938	622.368	1963.64	364651	282405	2620	237229	187222	103820	407509	215079	158275	344518	186276	1.0381e+06	235429	258203	390187	564347	296781	682576	305230	1.36136e+06	385626	369390	156928	659122
	TG 58:10; TG(16:0/20:5/22:5); [M+Na]+	LC/MS/MS Lipidomic	5.12779e+06	3.12419e+06	7.83483e+06	3.97888e+06	4.46731e+06	2.17671e+06	4339085	5.97624e+06	1496.36	80848.4	486.765	222692	110895	826.562	1528.95	573193	49844.8	31842.9	37378.2	1.50671e+06	945183	17724.2	43844.4	1.24529e+06	10530.4	1.02185e+06	634626	40071.4	478298	553810	818655	1.59616e+06	6375.36	22456.7	15763.8	2.79722e+06	1.10295e+06	1.34905e+06	4054	1.4862e+06
	TG 58:10; TG(18:2/18:2/22:6); [M+NH4]+	LC/MS/MS Lipidomic	2.71546e+07	1.12476e+07	2.88698e+07	1.36215e+07	2.73127e+07	5.31256e+06	27007850	3.25331e+07	95885.2	67757.7	858.824	383392	128335	136833	1868.42	874023	180176	673818	95732.7	37664.9	44436.5	26866.1	115244	3.95869e+06	25714.5	68390.9	1.17955e+06	10326380	1.74709e+06	2.0116e+06	2.82139e+06	83860.9	36197.1	107633	59351.7	1.70254e+07	75396.6	47442.9	1617329	6.42656e+06
	TG 58:11; TG(16:0/20:5/22:6); [M+NH4]+	LC/MS/MS Lipidomic	2.57371e+06	848060	2.01904e+06	933232	2.11697e+06	447258	1688990	2.7972e+06	714.545	536.207	225	147996	789.091	74394.7	52325.4	1568.18	3.0488e+06	1.38811e+06	2.60784e+06	1.21481e+06	1.22294e+06	778851	2.18582e+06	1.16227e+06	1.48932e+06	2692450	1.49622e+06	9.67701e+06	2.01729e+06	2.51802e+06	2.9562e+06	4.75554e+06	2.37821e+06	7.00099e+06	3.42466e+06	1.28283e+07	3.59573e+06	2.67536e+06	1399523	6.24706e+06
	TG 58:11; TG(16:1/20:5/22:5); [M+NH4]+	LC/MS/MS Lipidomic	1.23764e+07	4.77101e+06	1.05157e+07	5.68644e+06	1.20246e+07	2.39511e+06	11722920	1.31447e+07	260	363.793	163.235	486.885	240	151.562	750	1086.36	2.09879e+06	884001	1.60076e+06	741086	569841	376881	1.34416e+06	754964	526052	6975	2644.19	2.89952e+06	429245	458903	730015	1.22403e+06	735792	16153.3	12456.9	3.6147e+06	9674.58	657927	350475	1.25323e+06
	TG 58:11; TG(18:2/18:3/22:6); [M+Na]+	LC/MS/MS Lipidomic	2.17981e+06	1.29878e+06	3.27396e+06	1.71256e+06	2.10552e+06	871040	2.12371e+06	3.02365e+06	389.091	151.724	130.882	488.525	263.636	350	225	750	895297	481122	519523	436351	74838.9	257426	589116	311993	1028.99	421393	197417	3580	193921	75227.5	293488	507306	1204.35	6250	2818.97	953333	341908	442705	139899	190602
	TG 58:12; TG(14:0/22:6/22:6); [M+NH4]+	LC/MS/MS Lipidomic	388112	150811	362984	160456	374134	86950.2	256113	410453	463.636	451.724	464.706	89153.5	521.818	346.875	444.737	166183	5172.41	1847.62	3203.64	154207	1381.08	1138.71	2707.41	1990.91	728605	1.29458e+06	536614	5.66835e+06	799678	786768	1.34715e+06	2.50463e+06	546133	1.3721e+06	721468	3.75868e+06	751384	581956	261039	1.05609e+06
	TG 58:12; TG(18:2/20:5/20:5); [M+Na]+	LC/MS/MS Lipidomic	1.54301e+06	973548	2.08161e+06	1.09493e+06	1.0994e+06	570161	1.51906e+06	1.37578e+06	252.727	96.5517	44.1176	214.754	109.091	156.25	118.421	468.182	1.89574e+06	1.49765e+06	1.15438e+06	806329	449929	461609	1.82638e+06	651551	118069	150927	142115	607299	111313	184969	303712	413570	351611	767477	448232	1.39269e+06	502157	463504	216531	792335
	TG 58:6; TG(18:0/18:1/22:5); [M+Na]+	LC/MS/MS Lipidomic	968586	884826	1.74351e+06	553880	788605	521651	1.01516e+06	986264	179787	2401.72	100767	367690	235943	266193	213867	1.12404e+06	849918	466747	659919	395883	310306	251872	660411	345894	120572	142706	107398	535113	132311	162208	138723	293050	221016	770763	293461	650070	228813	325628	110500	530994
	TG 58:7; TG(18:0/18:1/22:6); [M+NH4]+	LC/MS/MS Lipidomic	2.70439e+06	1.3482e+06	2514915	620693	2.5313e+06	647950	2.80341e+06	2.40382e+06	439932	429238	175718	955089	517283	5556.25	498918	2.10244e+06	12534.5	2711.9	817738	5343.24	5720.27	1985.48	546636	6193.51	1.04456e+06	1.30783e+06	657243	1.07094e+07	883103	1.38569e+06	1.60087e+06	2.20067e+06	1.02366e+06	3.7457e+06	1.52528e+06	5.39449e+06	1.24844e+06	901268	501786	3.18838e+06
	TG 58:7; TG(18:1/18:1/22:5); [M+NH4]+	LC/MS/MS Lipidomic	5.53806e+06	3.84529e+06	8.24211e+06	1.92765e+06	4.63392e+06	1.90889e+06	1.73306e+06	5.5818e+06	215812	270507	1629.41	778460	317975	408156	392288	1.76752e+06	9.43348e+06	4.9056e+06	8.15657e+06	4.41079e+06	3.22896e+06	2.43386e+06	7.42911e+06	4.07924e+06	20811.6	17493.2	1.34076e+06	5.20713e+06	1.55449e+06	2.12598e+06	1.99161e+06	38878.3	3.12268e+06	9.85839e+06	60256.9	9.59662e+06	51708.5	4.11508e+06	1835131	6.83661e+06
	TG 58:7; TG(18:1/20:3/20:3); [M+Na]+	LC/MS/MS Lipidomic	725915	550635	1.0474e+06	364919	624304	351649	628259	762470	66286.1	515.517	635.294	88076.8	84197.5	56734.4	1136.84	347961	6034.48	179697	341551	177765	119952	105306	2011.11	111231	618633	906810	547666	2.75956e+06	496072	635511	816227	1.59146e+06	434372	1.18839e+06	684093	1.81225e+06	631741	588042	242718	1.17468e+06
	TG 58:8; TG(18:1/18:1/22:6); [M+NH4]+	LC/MS/MS Lipidomic	1.10503e+07	7.56545e+06	1.85006e+07	4.97245e+06	9.5972e+06	4.07322e+06	1.0623e+07	1.24568e+07	1.2137e+06	1.00501e+06	375156	2.78215e+06	1.51277e+06	573076	1.50282e+06	8.37401e+06	8.28885e+06	3.88759e+06	8.31978e+06	4.03711e+06	3.3239e+06	1.89726e+06	6.14695e+06	3.27266e+06	1.01673e+07	1.42642e+07	1.09149e+07	40224600	1.19467e+07	1.26181e+07	1.60714e+07	2.48475e+07	1.26873e+07	3.50645e+07	1.21009e+07	4.21278e+07	1.17185e+07	1.44175e+07	6941075	2.46074e+07
	TG 58:9; TG(18:1/18:2/22:6); [M+NH4]+	LC/MS/MS Lipidomic	2.28278e+07	1.49049e+07	3.24751e+07	1.3948e+07	21241600	7.89199e+06	2.47197e+07	2.85244e+07	393058	307642	79710.3	1.64061e+06	513052	447609	533014	3.56936e+06	5.9032e+06	2.79248e+06	6.24092e+06	2.4494e+06	2.11674e+06	1.32668e+06	4.96747e+06	2.45713e+06	4.96467e+06	1.10043e+07	4.86718e+06	3.22459e+07	6.75494e+06	6.95795e+06	9.86033e+06	1.45429e+07	7.6866e+06	20821110	6.81741e+06	3.49841e+07	8.18259e+06	7.75819e+06	3976076	1.49466e+07
	TG 58:9; TG(18:1/20:4/20:4); [M+Na]+	LC/MS/MS Lipidomic	3.6372e+06	2.76366e+06	6.27938e+06	2.94551e+06	2.97175e+06	2.02155e+06	3.34401e+06	4.08973e+06	325243	255072	99990.8	656367	359552	345832	336716	1.69309e+06	1.85364e+06	1.04017e+06	1.26846e+06	1.31396e+06	682217	630277	1.3912e+06	779573	1.41842e+06	2.4494e+06	1.72023e+06	5440160	1.63494e+06	1.43762e+06	2.07311e+06	3.92852e+06	1.59144e+06	3.82776e+06	1.78051e+06	5.6875e+06	2.00685e+06	2.38528e+06	950652	3.25661e+06
	TG 60:10; TG(16:0/22:5/22:5); [M+Na]+	LC/MS/MS Lipidomic	242080	354084	719565	231438	260667	186524	277480	291309	609.091	251.724	272.059	53812.7	783.636	587.5	496.053	118052	775350	473619	504187	413833	241055	291780	547827	334324	1082.61	99388.3	969.767	334239	100355	87880.1	1891.67	222189	125367	405820	188091	505608	226034	290643	95660.5	479185
	TG 60:11; TG(16:0/22:5/22:6); [M+NH4]+	LC/MS/MS Lipidomic	2.13637e+06	2.07122e+06	3.52763e+06	1.22869e+06	1.97739e+06	882991	346520	2.67047e+06	106466	74557.7	610.294	301782	123601	97225.2	129495	725029	2.37508e+06	1.30393e+06	2.3241e+06	1.17543e+06	1.21817e+06	690018	1.63398e+06	962145	1.01324e+06	1.54164e+06	1.19692e+06	5.15577e+06	1.32215e+06	1.98676e+06	1.87079e+06	2.53951e+06	1.73692e+06	5730330	212657	1.03291e+06	2.18959e+06	2.08239e+06	1146353	5.53808e+06
	TG 60:12; TG(16:0/22:6/22:6); [M+NH4]+	LC/MS/MS Lipidomic	4.49746e+06	1.65934e+06	3.72981e+06	1.24758e+06	4.66186e+06	630047	4.13611e+06	5.22611e+06	43816.2	612.069	397.059	124259	45377.1	39662.3	46965	269180	827520	326678	955838	368844	406856	4148.39	540147	300323	4.47999e+06	9.21779e+06	3.11943e+06	2.98027e+07	5.91968e+06	6.30994e+06	7.57225e+06	1.16708e+07	3.00857e+06	10714990	5.12325e+06	2.0804e+07	4.8482e+06	3070500	1815346	9.15995e+06
	TG 60:12; TG(18:1/20:5/22:6); [M+NH4]+	LC/MS/MS Lipidomic	3.20063e+06	2.36587e+06	4.67515e+06	1.99091e+06	3.00006e+06	1314282	3.25915e+06	3.58326e+06	53974.6	200	479.412	139512	71583.1	54092.5	68969.2	339951	3.2992e+06	1.38461e+06	3.08291e+06	1.33568e+06	1.06231e+06	675847	2.2548e+06	1.25322e+06	2.42703e+06	3.97246e+06	2.36448e+06	1.72478e+07	2.51071e+06	2870000	4.67071e+06	7.58143e+06	3.68755e+06	10119120	4.63476e+06	1.8529e+07	4.65475e+06	4.38169e+06	2016979	8.15655e+06
	TG 60:13; TG(18:2/20:5/22:6); [M+Na]+	LC/MS/MS Lipidomic	977611	957300	2.13129e+06	1.12148e+06	898661	594227	1.18632e+06	1.47276e+06	90.9091	77.5862	73.5294	193.443	143.636	125	105.263	545.455	935328	414803	681332	406223	183584	190695	602566	263806	378349	869876	378513	1.93257e+06	419130	352237	674922	1.31588e+06	532048	1.77967e+06	765260	2.89915e+06	908562	948985	353406	1.03274e+06
	TG 60:7; TG(18:1/20:1/22:5); [M+NH4]+	LC/MS/MS Lipidomic	797346	322477	794049	172163	655408	101473	1.03302e+06	404906	52073.3	71605.7	442.647	189808	50722.2	75736.4	74906.3	552184	349418	142052	608123	190509	159428	53167.3	418153	203229	826.087	1040.91	265.116	4691.43	767.164	947.619	795.833	1265.22	130696	352200	134351	452227	840.678	127015	63126.9	232616
	TG 60:7; TG(18:4/20:1/22:2); [M+Na]+	LC/MS/MS Lipidomic	200858	163915	402764	116158	114874	179245	297037	118103	401.818	503.448	317.647	60851.2	738.182	342.188	435.526	166323	266026	131256	200022	131721	85272.5	80448	246455	114149	723.188	688.636	553.488	194929	753.731	952.381	835.417	1473.91	1224.64	241122	77383.7	252042	79606.7	126840	38529.9	144473
	TG 60:8; TG(18:1/20:1/22:6); [M+NH4]+	LC/MS/MS Lipidomic	1.07822e+06	735603	1.45479e+06	283441	847485	334776	1.44261e+06	940841	48051.5	62595.4	445.588	142187	57319.8	70167.4	75316.2	333122	236845	102788	308171	111627	102580	45869.3	212216	127032	355915	368153	226216	3.34649e+06	404026	457628	585391	689962	413350	1.40119e+06	465884	1.91134e+06	383654	406759	204959	996063
	TG 60:8; TG(18:3/20:1/22:4); [M+Na]+	LC/MS/MS Lipidomic	328871	335553	610887	184024	240587	171410	3868.33	323927	856.364	518.966	222.059	913.115	505.455	459.375	513.158	2531.82	118008	1004.76	50021.6	1191.89	34710.2	719.355	59166.3	37010.3	195972	271998	189992	934848	239782	195540	288556	491859	164096	481827	207657	666266	204439	251002	93297.6	371442
	TG 60:9; TG(18:2/20:1/22:6); [M+NH4]+	LC/MS/MS Lipidomic	1.60336e+06	1.40702e+06	2.85608e+06	792054	1.36119e+06	598484	1941530	1.79825e+06	1063.64	1081.03	660.294	161600	1469.09	170484	93408.6	616602	4103.45	1597.62	270894	2489.19	1943.24	638.71	313943	122698	340251	592746	404183	1.41582e+06	598352	6952.38	717512	893217	648646	903845	426808	1.86753e+06	421087	478128	265682	11344.1
	TG 62:12; TG(18:1/22:5/22:6); [M+NH4]+	LC/MS/MS Lipidomic	407278	630986	984006	302524	400279	247711	601867	543737	400	179.31	238.235	1004.92	316.364	359.375	542.105	1895.45	922395	400467	859665	451728	355854	213595	655532	362020	613706	998024	585505	3.63003e+06	828516	885755	1.12642e+06	1.55782e+06	952693	2.94411e+06	1.13316e+06	4.10819e+06	1.10945e+06	1.30526e+06	608420	2.25168e+06
	TG 62:12; TG(20:3/20:3/22:6); [M+Na]+	LC/MS/MS Lipidomic	81914.5	135230	2604.17	1143.9	1021.54	74180	99247	1048.78	187.273	168.966	117.647	301.639	141.818	140.625	177.632	354.545	229182	1859.52	167214	127034	63334.4	945.161	140563	91434.9	132053	3802.27	206279	702266	210107	141073	3302.08	379624	162947	554673	225713	796532	209006	331699	122075	406614
	TG 62:13; TG(18:1/22:6/22:6); [M+Na]+	LC/MS/MS Lipidomic	327264	444322	885150	321348	306662	298250	386287	506810	292.727	215.517	122.059	537.705	316.364	482.812	401.316	105222	189709	102295	189139	134410	71537.5	56263.8	122730	81420.4	1.26905e+06	2.76021e+06	1.51716e+06	5.67491e+06	1.45901e+06	1.09629e+06	2.0891e+06	3.9861e+06	773689	2.10271e+06	980726	3.43134e+06	1.0556e+06	1347570	422383	1694295
	TG 62:13; TG(18:2/22:5/22:6); [M+NH4]+	LC/MS/MS Lipidomic	995380	725343	1.66473e+06	584516	963945	391243	1.20158e+06	1.20208e+06	147.273	113.793	38.2353	183.607	147.273	126.562	160.526	477.273	487279	198989	470728	223537	168534	97165.5	342719	200847	255212	417333	219792	1.68713e+06	343896	279567	479093	830011	469964	1.16715e+06	500206	2.38826e+06	610155	540939	267338	882246
	TG 62:13; TG(20:2/20:5/22:6); [M+Na]+	LC/MS/MS Lipidomic	185034	197569	451059	196175	148174	142036	182925	245255	43.6364	39.6552	32.3529	180.328	132.727	85.9375	80.2632	318.182	181154	71688.7	106954	106718	32567.3	46802.7	93664.7	57397.3	49423.1	144013	78615	318744	88350.2	52059.4	91569.6	184800	61684.1	251327	118621	363693	127931	203325	53050.7	177320
	TG 62:14; TG(18:2/22:6/22:6); [M+NH4]+	LC/MS/MS Lipidomic	3.42226e+06	2.71438e+06	4.90623e+06	2128970	3.73704e+06	1.25616e+06	4556250	4.11831e+06	907.273	310.345	211.765	275.41	532.727	634.375	368.421	2054.55	271214	111482	369836	152777	109271	45743.3	228213	77164.6	1.77687e+06	3.59837e+06	1.00505e+06	1.77543e+07	1.89483e+06	1.61786e+06	3.56377e+06	6.7123e+06	1.40945e+06	3.38465e+06	1700695	9.77103e+06	1.88437e+06	1.43646e+06	692287	2.60213e+06
	DG (32:0) DG(16:0/16:0/0:0)	LC/MS/MS Lipidomic	99016.3	63292	94768.1	64869.3	84137	47113.1	71005.1	83115.1	701520	931937	598668	304375	588984	495270	382909	1.72065e+06	788402	390892	728210	719772	514610	218567	299876	261314	490357	332038	575370	827851	487013	870267	500510	836527	684207	903423	734457	505148	695464	697892	368023	1.3092e+06
	DG (32:2) DG(18:2/14:0/0:0)	LC/MS/MS Lipidomic	6.61078e+06	2.14363e+06	6.06358e+06	2.15895e+06	5.2283e+06	1.12815e+06	3546180	4.9086e+06	1.01062e+07	1.0024e+07	4.03151e+06	1.49406e+07	1.18445e+07	8.88783e+06	9796000	4.05389e+07	1.67188e+07	7967400	1.37943e+07	1.08506e+07	7.44701e+06	6.80365e+06	8.59492e+06	6.17821e+06	5.2238e+06	4166975	4.74423e+06	2.14159e+07	4.8781e+06	7.7267e+06	6.33141e+06	1.18515e+07	6.85896e+06	2.10632e+07	6.70758e+06	1.63432e+07	7.82959e+06	8.25956e+06	4692649	1.37074e+07
	DG (34:0) DG(18:0/16:0/0:0)	LC/MS/MS Lipidomic	626.316	405.556	1687.5	1000	620	421.538	653.333	563.415	92840	87529.2	70373.1	52282.8	74665	59820.7	52185.7	210057	104247	59445.1	104874	84948.6	50640.1	54593	51074.3	37536.9	64962.9	68147.5	91114.7	403649	56792.6	115852	71212.3	127836	93635.2	134654	86224.8	112732	87859.4	107853	56724.5	200740
	DG (34:1) DG(16:0/18:1/0:0)	LC/MS/MS Lipidomic	737366	900927	737142	438741	742401	493206	688275	705245	7.7882e+06	1.01267e+07	8.49283e+06	5.06078e+06	7.80576e+06	6.25818e+06	5.9545e+06	2.51745e+07	1.37945e+07	7.77771e+06	1.10483e+07	1.42795e+07	6.87801e+06	5.66939e+06	5.2556e+06	4.63829e+06	6.30265e+06	5.64928e+06	1.03653e+07	4.97839e+06	6.47545e+06	1.34694e+07	9.46696e+06	1.12185e+07	1.10442e+07	1.36434e+07	9.6955e+06	8.31608e+06	6.35378e+06	1.39364e+07	5190321	2.11137e+07
	DG (36:3) DG(18:2/18:1/0:0)	LC/MS/MS Lipidomic	4.89713e+06	4.70288e+06	3.47696e+06	2.84891e+06	4.19507e+06	3.0052e+06	4.25115e+06	5.09591e+06	3.40327e+06	4.66895e+06	2.81062e+06	2.0224e+06	2411140	3.36259e+06	2.32143e+06	1.27147e+07	4.30992e+06	2817200	4.78673e+06	4.07379e+06	3.31593e+06	2.26749e+06	1.95389e+06	1.66645e+06	1.67989e+06	1461475	2.32795e+06	1.59197e+06	1.39058e+06	2.53407e+06	2.41639e+06	3.35839e+06	4.46631e+06	3.73193e+06	2.54493e+06	4.15765e+06	3.22555e+06	3.33745e+06	1781248	5.15552e+06
	DG (36:2) DG(18:1/18:1/0:0)	LC/MS/MS Lipidomic	933123	1.02324e+06	198077	562412	731654	712379	804262	837018	1.26138e+07	1.57545e+07	1.23534e+07	7.06768e+06	1.00767e+07	1.05473e+07	9504500	4.78934e+07	9.51024e+06	6.90429e+06	1.05374e+07	1.13945e+07	7.21188e+06	3590700	3.90163e+06	3.21653e+06	4.52095e+06	2.86553e+06	7.28628e+06	3.28781e+06	4.26289e+06	8.6816e+06	5.35566e+06	6.80506e+06	1.23699e+07	1.2121e+07	6.084e+06	6.77365e+06	5.09455e+06	1.0098e+07	4084036	1.69637e+07
	DG (36:4) DG(18:1n7/0:0/18:3n3)	LC/MS/MS Lipidomic	9.19777e+07	3.34261e+07	8.32512e+07	4.3923e+07	6.05844e+07	1.79643e+07	57801500	7.86578e+07	4.63081e+06	3.75559e+06	1.48239e+06	8.99149e+06	4.44502e+06	3.98133e+06	5.07668e+06	19231200	1.11815e+07	5.40802e+06	1.01752e+07	5.31433e+06	4.74227e+06	4.13702e+06	8.66433e+06	4.80426e+06	2.11092e+06	2.41978e+06	2.01337e+06	1.20505e+07	1.93268e+06	3.25751e+06	2.67918e+06	6.7307e+06	4.31985e+06	1.07456e+07	5.03634e+06	1.27091e+07	5.60427e+06	4847800	2193042	8.97699e+06
	DG (36:4) DG(18:2/18:2/0:0)	LC/MS/MS Lipidomic	466152	709469	690098	323325	291095	314848	575659	369787	1.18472e+06	1.09516e+06	958272	825379	973526	700422	732766	3.18103e+06	872406	355769	623670	455170	497688	273179	311367	232787	189309	284184	226723	228628	186435	384923	235449	389058	443636	486256	350453	458219	317362	279405	221161	553502
	DG(38:4) DG(20:3/18:1/0:0)	LC/MS/MS Lipidomic	357982	406820	347751	228114	237350	236059	300851	281039	139954	148700	99185.7	140063	124726	130263	102834	543054	740078	381809	594666	555056	462800	325644	287294	289366	2.46173e+06	2.74511e+06	2.47711e+06	3374340	2.41175e+06	3.07587e+06	3.57213e+06	5.72675e+06	2.41251e+06	2.80957e+06	2.4907e+06	3.41139e+06	2.91744e+06	2.21152e+06	1349358	4.60756e+06
	DG (38:6)	LC/MS/MS Lipidomic	1.54145e+06	1.65509e+06	1.92037e+06	917819	1354022	828881	1.50818e+06	1.44765e+06	1.22365e+06	1.38263e+06	1.34689e+06	968503	1.29707e+06	958293	976547	3.90198e+06	3.62244e+06	1.46517e+06	2.07581e+06	2.56185e+06	2.02071e+06	1.24905e+06	1.29412e+06	1.00701e+06	3.71932e+06	6.89862e+06	6.95829e+06	4.84964e+06	5.39454e+06	8.30511e+06	6.17161e+06	9.05209e+06	4.71598e+06	7.62431e+06	4.99916e+06	8.54052e+06	4.99092e+06	4.52679e+06	2938958	8.29225e+06
	DG (38:5) DG(18:1/20:4/0:0)	LC/MS/MS Lipidomic	752668	720208	959507	652698	589513	591246	650378	750492	1.13848e+06	1.21845e+06	1.06088e+06	1.16649e+06	1239586	1.03405e+06	977267	3.53794e+06	3.71259e+06	2320300	2154200	2.80764e+06	1.55089e+06	1.80905e+06	1.89781e+06	1.44145e+06	599896	12818.2	891169	12720	577819	947738	707476	1.22261e+06	934930	2.01175e+06	1.15135e+06	1.78792e+06	1.1195e+06	1600962	727036	2.3148e+06
	Leukotriene B4	Targeted LC/MS Lipidomic	1230.35	822.037	1833.75	0	1092.15	609.692	463.667	2057.07	661.091	1070	477.353	988.525	1226.55	365	704.474	794.545	2272.41	1715.24	1050	1062.16	365.405	350.645	453.519	578.701	255.507	0	0	687.143	576.866	0	318.333	0	317.246	0	1066.55	1598.39	597.288	1058	930.6	2203.24
	9(S)-HODE	Targeted LC/MS Lipidomic	0	130611	236125	97000	99861.5	95246.2	0	132488	31563.6	31103.4	29411.8	26016.4	25636.4	29765.6	20539.5	88909.1	112241	67000	50818.2	59621.6	50135.1	34806.5	29537	34026	46739.1	50818.2	41883.7	40514.3	25343.3	41317.5	49666.7	71478.3	62840.6	70666.7	59448.3	52193.5	65559.3	63200	30340	141706
	13(S)-HODE	Targeted LC/MS Lipidomic	159526	132407	240500	99122	88415.4	98076.9	127950	140854	28581.8	32551.7	28073.5	21868.9	21436.4	27328.1	17828.9	78363.6	111655	68881	49927.3	57621.6	52216.2	32725.8	27777.8	30493.5	51550.7	46886.4	41000	36200	26238.8	39666.7	45875	58739.1	64347.8	73066.7	64293.1	47000	65661	63257.1	32280	143471
	5-HETE	Targeted LC/MS Lipidomic	45263.2	43259.3	63875	41414.6	41415.4	55076.9	38816.7	66804.9	53418.2	43034.5	27147.1	21032.8	29363.6	26562.5	36644.7	90454.5	83862.1	53119	56272.7	37108.1	55837.8	15966.1	22963	15714.3	17014.5	26272.7	14430.2	29885.7	14970.1	10939.7	21687.5	14769.6	14985.5	23760	29741.4	42096.8	18949.2	23794.3	14000	39147.1
	12-HETE	Targeted LC/MS Lipidomic	1787.72	1277.96	2407.92	1400.49	1430.15	1127.85	1703.33	1611.22	1629.45	4239.66	1917.65	1145.41	1834.55	905.625	1301.97	3144.55	2311.03	1057.38	826.727	1272.97	1620.27	693.871	559.63	502.987	207.101	420.455	0	0	677.612	403.175	800.625	1493.91	921.449	1209.67	1010.69	0	1540.68	1145.14	540	2638.82
	15-HETE	Targeted LC/MS Lipidomic	0	2572.22	0	2385.61	2535.38	2093.85	0	3156.1	2738.18	4718.97	3202.94	1852.46	2429.09	2687.5	1918.42	4940.91	3448.28	2278.1	2720	2293.24	2854.05	1286.77	1426.48	0	1111.45	0	0	0	0	0	1641.88	0	1552.17	0	1741.38	0	1567.97	0	1149	2715.29
	14,15-EET	Targeted LC/MS Lipidomic	1187.02	793.519	1329.17	897.561	1010.15	871.846	669	1684.15	1498	944.138	902.5	774.918	0	719.844	1184.08	0	1533.1	1144.05	725.818	900.811	648.919	843.548	527.778	734.545	737.246	1080.68	1086.28	1192.86	572.239	426.349	1106.46	1997.83	627.101	889	589.138	1338.06	396.441	894.571	386.1	1347.06
	14,15-DiHET	Targeted LC/MS Lipidomic	0	10505.6	19537.5	8809.76	0	0	0	16851.2	0	12086.2	0	0	0	0	0	0	15875.9	8135.71	6609.09	6743.24	6762.16	0	0	3544.16	3521.74	0	0	0	2562.69	4333.33	6187.5	0	5450.72	11110	7713.79	0	9625.42	0	3192	9935.29
	17,18-DiHETE	Targeted LC/MS Lipidomic	0	3448.15	6683.33	5363.41	2795.38	2776.92	2508.33	4978.05	1410.55	2720.69	1020.15	1121.15	2536.36	1291.72	1648.68	4165.45	14706.9	8633.33	6176.36	5337.84	6227.03	0	5159.26	3290.91	3920.29	0	5434.88	8408.57	3661.19	4787.3	8162.5	0	5405.8	9216.67	7046.55	10600	15366.1	7025.71	3984	15017.6
	10,11-EpDPA	Targeted LC/MS Lipidomic	1023.51	1556.3	2090.42	1583.9	1039.23	1447.69	1404.5	1781.46	0	304.655	0	0	409.273	0	264.211	743.636	1298.62	708.81	466.364	651.892	1178.51	480.484	322.407	169.221	2120.29	2825	1663.49	2839.71	1274.03	1847.62	2862.5	4337.83	1316.81	4366.67	2031.03	2180.32	2423.73	2004	831.6	3364.71
	16,17-EpDPA	Targeted LC/MS Lipidomic	752.807	592.593	1145.42	533.415	721.692	1190.77	1078.67	1385.85	232.364	405.862	190.294	0	414.909	126.234	196.974	1365.91	1267.24	842.857	643.818	964.324	454.054	122.065	471.111	292.208	1823.19	2372.73	1070.93	1576	916.269	1790.48	1746.04	2010	806.957	2173	879.655	1881.94	1070.34	1679.43	1035	1742.94
	16,17-DiHDPA	Targeted LC/MS Lipidomic	0	3511.11	5312.5	2475.61	2807.69	2638.46	0	5002.44	2094.55	2103.45	1450.15	0	0	1530.62	1503.95	4266.36	9172.41	4490.48	4640	3100	3940.54	0	3520.37	2010.39	8062.32	14595.5	7632.56	11342.9	5905.97	12246	13085.4	10530.4	7091.3	13040	10977.6	11580.6	12564.4	9785.71	5076	18620.6
	19,20-DiHDPA	Targeted LC/MS Lipidomic	0	3818.52	6154.17	2597.56	0	2603.08	0	6782.93	2258.18	2394.83	0	0	0	0	1956.58	5513.64	11358.6	4735.71	4356.36	3518.92	4582.43	0	0	2723.38	9034.78	0	10432.6	0	7608.96	12925.4	15550	14343.5	9020.29	14440	12272.4	14438.7	17000	0	5991	22926.5
