# Supplementary material for: Multi‐omic network analysis identified betacellulin as a novel target of omega‐3 fatty acid attenuation of western diet‐induced nonalcoholic steatohepatitis
Source: EMBO Mol Med. 2023 Oct 20;15(11):e18367. doi: 10.15252/emmm.202318367 (PMC10630881; doi:10.15252/emmm.202318367)
Supplement: Supplementary file 10 — Dataset EV8 [file EMMM-15-e18367-s004.zip › Dataset_EV8B_Metabolites_data.xlsx]

## Sheet: Metabolites
ID	Data type	RD_509	RD_510	RD_511	RD_512	RD_513	RD_514	RD_515	RD_516	WDO_517	WDO_518	WDO_519	WDO_520	WDO_521	WDO_522	WDO_523	WDO_524	WDE_525	WDE_526	WDE_527	WDE_528	WDE_529	WDE_530	WDE_531	WDE_532	WDD_533	WDD_534	WDD_535	WDD_536	WDD_537	WDD_538	WDD_539	WDD_540	WDED_541	WDED_542	WDED_543	WDED_544	WDED_545	WDED_546	WDED_547	WDED_548
3-Hydroxybutyric acid	Metabolite	0.353561	0.102879	0.16719	0.311926	0.461513	0.107612	0.19148	0.247288	0.3398	0.371513	0.0490917	0.271503	0.399849	0.283268	0.452909	0.323272	0.295056	0.364999	0.228081	0.217142	0.352822	0.321303	0.566775	0.0591989	0.430442	0.372429	0.330801	0.209081	0.378563	0.325612	0.246138	0.513889	0.323961	0.267322	0.207617	0.249246	0.347521	0.235515	0.264817	0.242234
Myristoylcarnitine	Metabolite	0.0892812	0.396284	0.227229	0.510791	1.16426	0.635277	0.688894	0.518619	1.32399	1.04576	1.04206	0.510791	1.2766	1.00752	4.1625	1.09715	0.561233	1.29003	1.16426	1.10349	0.886178	0.539796	0.532594	0.961079	1.17585	0.633288	1.12636	0.718938	1.02645	0.886178	0.667322	1.616	0.475439	0.635277	1.25084	1.3052	0.431662	0.852358	0.517197	0.604212
Octanoylcarnitine	Metabolite	0.0787958	0.0476976	0.0886088	0.153383	0.259281	0.153066	0.0868609	0.080144	0.20377	0.311926	0.385214	0.264279	0.222366	0.29083	0.285144	0.165196	0.322657	0.259281	0.221015	0.249246	0.368671	0.321968	0.132232	0.215149	0.126666	0.0738458	0.223266	0.0642319	0.29083	0.266713	0.138341	0.211199	0.183724	0.351949	0.261677	0.29083	0.248764	0.140929	0.30744	0.104769
(3Z)-4,6,6-Trihydroxy-3,5-hexadien-2-one	Metabolite	0.033792	0.0823518	0.149216	0.0759869	0.20377	0.0720263	0.11322	0.0291589	0.162246	0.430442	0.366011	0.130558	0.36118	0.245168	0.314951	0.288256	0.192711	0.193456	0.123907	0.271503	0.185518	0.186225	0.303674	0.0648839	0.187045	0.180975	0.187045	0.195858	0.184831	0.161601	0.0724326	0.103245	0.149216	0.276226	0.211533	0.161902	0.130558	0.267322	0.237106	0.167542
(R)-2-hydroperoxy-alpha-linolenic acid	Metabolite	0.00714472	0.00448152	0.000639113	0.00867872	0.0136098	0.0152244	0.0043027	0.0168778	0.0396584	0.021588	0.00944624	0.00440018	0.0231776	0.0139174	0.00338781	0.00738755	0.00290184	0.00543164	0.0125193	0.00958142	0.00316281	0.00420928	0.00396252	0.00867872	0.00494967	0.00773876	0.0136098	0.00396252	0.0109316	0.0132383	0.00630161	0.00935547	0.00637181	0.0196614	0.014068	0.00413454	0.00534861	0.006038	0.00413454	0.00714472
1-heptadecanoyl-sn-glycero-3-phosphocholine	Metabolite	0.819311	0.534036	0.291375	0.50368	0.616902	0.233385	0.362424	0.558929	0.640453	0.48306	2.01333	1.0323	1.03682	1.58162	1.36841	1.47001	1.29779	0.929393	0.637853	1.26527	0.350221	0.786246	0.863816	0.778612	1.08504	0.955665	1.36841	1.02645	0.659246	0.283268	0.6274	0.776411	0.726867	0.402942	0.762103	0.721817	0.640453	1.02141	0.676215	0.744239
1-Linoleoylglycerophosphocholine	Metabolite	1.21627	1.8327	1.31159	1.73375	1.80962	1.62332	1.66252	1.26527	2.05767	1.10778	2.07526	1.09715	1.26527	1.86672	1.31747	1.64386	1.29003	1.35439	1.66252	1.15265	1.88056	1.10349	1.08134	0.776411	1.3052	0.961079	1.39017	0.799245	1.00311	1.39682	1.0323	0.792748	1.17585	1.24497	1.00311	0.532594	0.951353	1.45585	1.16426	1.2829
10,16-Dihydroxyhexadecanoic acid	Metabolite	0.122506	0.163176	0.247288	0.123226	0.163459	0.21337	0.140693	0.236688	0.11322	0.226204	0.180618	0.074607	0.084458	0.166484	0.197699	0.0585717	0.244209	0.193086	0.143639	0.095697	0.163176	0.0642319	0.255633	0.221517	0.11624	0.217828	0.105291	0.0644939	0.220506	0.0730597	0.184831	0.0628104	0.198851	0.1483	0.18285	0.0789726	0.234653	0.141665	0.116947	0.107412
11-Deoxyprednisone acetate	Metabolite	0.232592	1.27121	0.420352	0.251802	0.477975	0.238988	0.184432	2.3068	0.0978652	1.45585	0.0787958	2.12707	1.45585	1.64386	0.236059	2.12707	1.47001	0.812267	1.46373	1.96103	0.461513	0.929393	0.137886	1.51981	0.841817	0.856136	1.15265	1.71453	1.59083	0.969004	1.31747	1.44043	0.474337	1.08504	1.03682	1.77255	0.650822	1.29779	0.802727	1.17088
13S-hydroxyoctadecadienoic acid	Metabolite	0.502232	0.250441	0.386042	0.437917	0.488532	0.334247	0.436756	0.354954	0.459949	0.419385	0.399849	0.408209	0.253945	0.23117	0.510791	0.175823	0.457604	0.160077	0.21337	0.174008	0.201344	0.281099	0.396284	0.414009	0.48306	0.378563	0.129238	0.102339	0.298928	0.202183	0.185518	0.223759	0.243176	0.359061	0.179908	0.208314	0.373403	0.108617	0.16937	0.302221
13Z-Docosenamide	Metabolite	5.16823	6.17658	11.4029	7.91626	6.25462	9.60771	4.76884	6.94716	6.32978	8.14165	8.44232	5.91041	6.00793	7.7934	7.7934	4.70376	3.19716	2.82852	2.67479	2.21495	3.07213	3.27799	3.76101	3.84564	3.0392	3.67994	3.00698	2.97951	2.39627	1.89112	2.91845	2.7384	2.67479	3.35061	3.90148	2.6544	4.45378	2.39627	1.71453	3.19716
15(R),19(R)-hydroxy Prostaglandin E1	Metabolite	0.288974	0.169738	0.35652	0.111939	0.290232	0.212051	0.175823	0.210238	0.0428946	0.16719	0.0886088	0.171465	0.147728	0.1376	0.254628	0.0954635	0.139966	0.221958	0.172428	0.074607	0.109029	0.094148	0.0620756	0.0866666	0.0389471	0.210238	0.176553	0.102512	0.102512	0.132232	0.120407	0.160706	0.184106	0.0787958	0.0935778	0.101385	0.0987283	0.116947	0.0826897	0.243813
16-Oxohexadecanoic acid	Metabolite	0.128429	0.0409324	0.0574608	0.285144	0.175142	0.20377	0.191815	0.176147	0.203467	0.340566	0.141157	0.140254	0.297614	0.0391551	0.145003	0.198499	0.261677	0.0943192	0.06894	0.0412255	0.0545652	0.156161	0.0448281	0.0837054	0.0978652	0.0631119	0.0282462	0.168199	0.180618	0.10647	0.140455	0.191815	0.179599	0.330243	0.176147	0.0972368	0.27671	0.134186	0.15187	0.204165
2-(S-Glutathionyl)acetyl glutathione	Metabolite	3.10869	5.45724	7.33971	8.44232	11.2599	9.20912	7.91626	6.43677	9.20912	17.0951	11.0422	8.14165	6.32978	7.91626	16.04	7.16012	8.54924	11.9404	6.00793	7.33971	8.44232	6.32978	5.31402	8.54924	6.52337	10.737	5.91041	7.24487	4.10056	7.24487	5.31402	6.25462	6.61948	6.10508	7.48129	5.37558	6.43677	4.83688	8.14165	7.06213
2-C-(Hydroxymethyl)-D-ribopyranose	Metabolite	0.377626	0.616902	0.572226	0.346609	0.347521	0.80609	0.330801	0.532594	0.475439	0.417897	0.27442	0.534036	0.264817	0.376858	0.343418	0.50368	0.34845	0.245168	0.174357	0.302221	0.314951	0.167864	0.319273	0.345841	0.324795	0.155878	0.251802	0.353561	0.199654	0.34241	0.28694	0.147456	0.255078	0.311926	0.330243	0.345143	0.281689	0.217828	0.295883	0.245655
2-Furoic acid	Metabolite	0.239425	0.260557	0.425864	0.48306	0.642453	0.311124	0.268826	0.417897	0.332429	0.400931	0.235041	0.343418	0.439101	0.439101	0.382636	0.140254	0.266713	0.327952	0.243176	0.301619	0.500512	0.288256	0.20579	0.390025	0.326323	0.273387	0.259799	0.335966	0.288256	0.343418	0.24027	0.367662	0.545584	0.227687	0.56501	0.274963	0.544284	0.210238	0.319976	0.205368
2-Hydroxy-6-keto-2,4-heptadienoate	Metabolite	0.480506	0.47165	0.345143	0.435373	0.262795	0.362424	0.241677	0.42347	0.197029	0.592948	0.263672	0.298317	0.366011	0.354954	0.400931	0.537555	0.502232	0.180618	0.310269	0.317431	0.37607	0.335966	0.473169	0.158278	0.204165	0.467256	0.240762	0.366011	0.171136	0.27027	0.314951	0.141665	0.319976	0.319976	0.264817	0.268349	0.477975	0.331389	0.250877	0.386956
2-Hydroxycinnamic acid	Metabolite	3.55842	4.38124	6.25462	5.45724	7.48129	10.1163	6.00793	2.6544	8.29257	8.03357	6.61948	4.2176	5.91041	6.70931	2.26974	1.73375	2.14198	2.41711	3.76101	1.64999	4.45378	3.84564	2.58166	2.58166	4.04986	7.56445	3.10869	1.75361	1.00752	2.53838	6.00793	3.19716	5.16823	3.76101	2.63329	1.70394	6.00793	1.73375	2.46693	4.01342
2-Methylbutyroylcarnitine	Metabolite	0.3134	0.306944	0.345841	0.102339	0.264817	0.224296	0.207947	0.126666	0.179599	0.196192	0.329414	0.14446	0.114884	0.27027	0.141945	0.429049	0.321303	0.273878	0.257299	0.229028	0.331389	0.340566	0.336894	0.0622321	0.370564	0.283787	0.279981	0.230633	0.267322	0.268349	0.39528	0.128429	0.306026	0.479193	0.17	0.195411	0.180618	0.372429	0.210778	0.251802
2,4-diacetamido-2,4,6-trideoxy-beta-L-altrose	Metabolite	0.0388252	0.080144	0.0506218	0.12762	0.0738458	0.134186	0.0584292	0.0620756	0.080144	0.104769	0.0308903	0.000552331	0.0370645	0.0292373	0.0634477	0.117807	0.0574608	0.0311165	0.0990665	0.0136098	0.00781374	0.0190693	6.55e-05	0.0830682	0.351949	0.255633	0.131492	0.0906421	0.129756	0.199654	0.00101137	0.0608557	0.0180991	0.0927826	0.188154	0.0927826	0.0263018	0.0457624	0.0389471	0.0263836
2'-Adenylic acid	Metabolite	1.35439	0.721817	0.650822	1.06208	1.35977	0.849018	1.10349	0.948121	0.699851	1.2575	1.13171	1.50499	0.991601	1.45585	0.67404	0.89826	1.20873	1.15974	0.986695	0.924794	0.978276	1.36841	0.886178	1.36841	0.929393	1.11903	0.724324	0.750208	0.792748	0.693739	1.29779	1.07715	0.683167	1.14384	0.849018	0.986695	0.965216	1.03682	0.696894	1.10349
2'-Deamino-2'-hydroxyparomamine	Metabolite	0.101179	0.0300244	0.0858652	0.147214	0.074607	0.0865082	0.060259	0.0210457	0.0427806	0.0248552	0.053753	0.0604282	0.0331006	0.00543164	0.0139174	0.0384728	0.0445783	0.120609	0.017169	0.0120569	0.00402786	0.0507446	0.0362613	0.0551	0.0522874	0.0363793	0.0222993	0.0117056	0.0345433	0.0288935	0.0101417	0.053414	0.0642319	0.0374695	0.0427806	0.0173362	0.0596905	0.0493159	0.0286621	0.00662384
2'-MONOPHOSPHOADENOSINE-5'-DIPHOSPHORIBOSE	Metabolite	4.10056	4.1625	6.32978	6.32978	3.19716	5.24892	6.10508	5.82205	5.0924	2.6544	6.10508	4.76884	4.30775	4.26493	7.67057	5.45724	2.79317	4.1625	2.46693	3.35061	2.51524	3.07213	3.43592	3.35061	2.34276	2.88418	2.63329	4.70376	2.6544	2.34276	2.05767	2.88418	2.1857	1.92294	2.79317	2.58166	1.84312	1.94635	2.02694	1.59826
3-AMINOISOBUTANOATE	Metabolite	1.45585	2.01333	2.21495	2.00227	2.19904	2.11501	1.70394	1.41556	1.70394	1.40601	1.53654	1.64386	1.79986	1.97389	1.90127	1.2766	1.26527	1.47768	1.12636	1.41556	1.50499	1.5603	1.64999	1.60642	1.17088	1.43227	1.22315	1.63308	1.41556	1.616	1.39017	1.39017	1.34635	1.82004	1.24497	1.27121	1.39682	1.64386	1.20873	1.35439
3-Hydroxyquinine	Metabolite	0.016604	0.0604282	0.0112881	0.00214692	0.0167942	0.00979683	3.39e-05	0.0486677	0.00867872	0.102879	5.12e-05	0.0761291	0.0832743	0.094148	0.00273603	0.103439	0.0811119	0.0304983	0.00106723	0.0365673	0.00448152	0.0146152	0.015405	0.0584292	0.0212367	0.0292373	0.034129	0.0167942	0.0407362	0.0243107	0.090177	0.0345433	0.0283522	0.0462276	0.0640765	0.0679511	0.0926118	0.0890598	0.0299265	0.0496291
4-hydroxy Nonenal Glutathione	Metabolite	0.126947	0.604212	0.193813	0.0980331	0.0475818	0.0188497	0.105554	0.212824	0.146408	0.00696742	0.344414	0.262795	0.0976076	0.110972	0.00396252	0.0851504	0.0318639	0.117619	0.0276349	0.092266	0.0797647	0.125513	0.420352	0.218626	0.0343464	0.0331006	0.122972	0.104356	0.00935547	0.00467167	0.0245985	0.021588	0.00799728	0.0143929	0.00543164	0.0275329	0.000297253	0.060259	0.00299995	0.0295022
4-Hydroxy-L-threonine	Metabolite	0.0397683	0.0568923	0.134186	0.14446	0.184432	0.074607	0.0496291	0.0323365	0.0188497	0.237548	0.0460982	0.0580092	0.0382686	0.0736783	0.189599	0.0950073	0.114641	0.0578681	0.176872	0.0696171	0.110331	0.0445783	0.0584292	0.0643832	0.074788	0.139457	0.0458897	0.177239	0.0998588	0.135463	0.0715526	0.0421982	0.0517412	0.129992	0.0263018	0.0803721	0.0195648	0.0564188	0.0699111	0.11322
4-O-(4-Deoxy-beta-L-threo-hex-4-enopyranuronosyl)-beta-D-galactopyranuronic acid	Metabolite	0.390025	0.792748	0.621037	0.759636	0.667322	1.52771	0.822468	0.523959	1.97389	1.18895	0.584105	0.870834	1.0663	0.969004	0.0427806	0.00799728	0.42347	0.935877	1.22315	0.0101417	1.42423	0.955665	0.683167	0.828232	1.05695	1.34635	0.782334	0.015021	0.000297253	0.134432	0.978276	1.05695	1.11903	1.15974	0.37607	0.467256	1.15265	0.650822	0.94427	1.22934
5-Oxonorleucine	Metabolite	0.929393	1.05263	0.630753	0.491829	0.52194	0.756846	0.448861	0.427808	0.547654	0.185518	0.731949	0.341567	0.485254	0.434308	0.444117	0.67404	0.756846	0.319273	0.285144	0.347521	0.55001	0.354328	0.276226	0.35652	0.458733	0.726867	0.351066	0.49573	0.590697	0.42128	0.558929	0.217142	0.454002	0.405139	0.318325	0.476458	0.364176	0.374337	0.476458	0.362424
5,6-dehydro Arachidonic Acid	Metabolite	0.696894	0.310269	0.220091	1.11903	0.159155	0.17344	0.315646	0.220506	0.122021	0.00799728	0.0585717	0.00705144	0.120183	0.147024	0.0387109	0.0794301	0.570238	1.57089	0.654937	0.856136	0.969004	0.831643	1.49537	1.10778	0.886178	0.729253	1.11903	1.07715	2.97951	1.55058	0.73784	0.762103	1.23572	0.978276	1.38126	0.849018	1.22934	1.17585	1.29779	0.726867
5'-Deoxyxanthosine	Metabolite	7.24487	7.24487	8.44232	5.73796	4.92746	10.737	8.68538	5.54145	7.33971	7.67057	7.67057	7.7934	6.25462	6.32978	4.51257	7.7934	3.47535	4.30775	4.57076	4.01342	5.45724	5.0924	5.01541	5.01541	6.70931	5.24892	4.83688	5.24892	8.54924	12.4628	10.1163	6.10508	6.43677	5.73796	6.70931	5.64788	8.68538	4.10056	4.76884	6.43677
5(S)-HpETE	Metabolite	0.107812	0.0558811	3.95e-05	0.000117281	0.00550992	0.00569133	0.000761101	0	0.00345678	0.0489493	0.053414	0.00413454	3.67e-05	0.0240218	0.00106723	0.0181696	0.000149437	0.0227807	0.000953759	0.0256545	0.0764254	0.0147329	0.0782214	0.00723845	0.0846137	0.0225015	0.023073	0.177842	0.0303653	0.0170788	0.104171	0.0412255	0.0756383	0.0363793	0.0996418	0.0560071	0.161103	0.0388252	0.0128985	0.0276349
6E-Tridecenyl acetate	Metabolite	1.58162	1.39682	0.856136	3.27799	0.120407	0.295056	0.517197	0.425864	1.22934	0.11677	1.50499	1.58162	0.831643	1.68479	0.707905	1.20244	0.0722202	0.986695	0.36118	1.20244	0.584105	0.789959	1.8327	0.67404	0.685923	0.16937	1.37443	1.15974	0.765874	0.301042	0.808746	1.07205	0.354954	0.825952	0.534036	0.834764	0.288256	1.08995	0.477975	0.621037
7-Carboxynalidixic acid glucuronide	Metabolite	3.19716	2.79317	3.72255	3.76101	4.57076	4.01342	4.10056	3.64136	3.55842	2.88418	4.63974	3.24014	3.51905	3.35061	4.2176	3.35061	2.26974	2.88418	2.70478	2.97951	2.88418	2.86388	2.53838	3.31056	2.6544	2.82852	2.67479	3.19716	2.26974	2.41711	2.46693	2.3068	2.49329	3.07213	2.26974	2.43766	2.43766	2.34276	2.0875	2.7384
7Z, 10Z, 13Z, 16Z, 19Z-docosapentaenoic acid	Metabolite	0.34241	0.135236	0.238988	0.363119	0.0751481	0.119306	0.0751481	0.184432	0.193813	0.0345433	0.06894	0.0385836	0.124785	0.0992392	0.0856648	0.0729179	0.221517	0.408209	0.269831	0.316749	0.269831	0.195858	0.475439	0.192286	0.174008	0.110331	0.155238	0.151338	1.38126	0.28694	0.103793	0.113431	0.30744	0.140929	0.265497	0.147214	0.616902	0.222366	0.319273	0.11999
8-[3]-ladderane-octanoic acid	Metabolite	2.86388	0.488532	0.653023	1.46373	0.578198	0.726867	0.479193	1.25084	4.26493	0.808746	2.21495	1.68479	6.70931	4.92746	3.67994	2.56271	0.450319	0.50368	0.434308	0.430442	0.535751	0.509149	0.56501	0.29083	0.195094	0.158892	0.16853	0.24261	0.841817	0.556339	0.182112	0.123907	0.852358	0.424904	0.294276	0.330801	0.323961	0.279304	0.442307	0.246138
8-hydroxy-alpha-humulene	Metabolite	0.237106	0.27442	0.0485251	0.139457	0.289654	0.0517412	0.141372	0.0558811	0.109236	0.0216966	0.00773876	0.0675734	0.0704855	0.0418534	0.0609885	0.0117056	0.0809281	0.0516164	0.111245	0.115123	0.000216166	0.0965293	0.0950073	0.142237	0.146408	0.138341	0.209418	0.141157	0.125231	0.0920481	0.176553	0.102879	0.00569133	0.184831	0.0164904	0.0816353	0.0636181	0.0607291	0.0741757	0.0521524
9,10-epoxy-18-hydroxyoctadecanoic acid	Metabolite	0.11322	0.0482681	0.0652165	0.105291	0.0080983	0.00637181	0.103245	0.0886088	0.0057701	0.00163113	0.0421982	0.00486222	0.00193093	0.000953759	0.0444406	0.0276349	0.0391551	0.0125193	0.0410505	0.0168778	0.0336082	0.0666105	0.0303653	0.0138483	0.00316281	0.0223949	0.0313179	0.0014979	0.000297253	0.0210457	0.0115848	0.0233048	0.0209672	0.0055959	0.00935547	0.0614649	0.0160077	0.0543271	0.00781374	0.0200511
Acarbose	Metabolite	1.22315	1.04576	1.57089	1.22315	1.97389	1.68479	0.929393	1.46373	0.691432	1.75361	1.21627	1.51211	0.940223	1.18154	1.43227	0.702646	0.744239	0.789959	0.877985	0.906423	0.782334	0.60633	0.383447	0.731949	0.523959	0.786246	0.535751	0.955665	0.911049	0.566775	0.599677	0.582381	0.468505	0.696894	0.691432	0.799245	0.94427	0.80609	0.765874	0.849018
Acetyl-DL-Leucine	Metabolite	0.333487	0.193813	0.201344	0.419385	0.444117	0.330801	0.312712	0.48306	0.458733	0.245655	0.112366	0.420352	0.250441	0.268349	0.208693	0.245168	0.424904	0.164855	0.146408	0.0469692	0.233385	0.151338	0.193813	0.119518	0.147728	0.174583	0.121094	0.19148	0.168876	0.197029	0.391028	0.193456	0.123907	0.295883	0.233814	0.0437161	0.150776	0.117619	0.187403	0.260557
Adenine	Metabolite	0.653023	0.795652	0.841817	0.396284	0.442307	0.73784	0.721817	0.637853	0.480506	0.385214	0.353561	0.475439	0.326323	0.391028	0.321303	0.3398	0.586435	0.371513	0.386956	0.37607	0.376858	0.465973	0.376858	0.304463	0.474337	0.630753	0.314252	0.3398	0.330801	0.386956	0.534036	0.374337	0.640453	0.442307	0.386042	0.434308	0.534036	0.289654	0.542533	0.417897
Adenosine diphosphate	Metabolite	0.190084	0.13399	0.3398	0.388724	0.0996418	0.384355	0.263672	0.185155	0.157713	0.103956	0.135236	0.237548	0.275631	0.114641	0.135924	0.0996418	0.058894	0.148083	0.0965293	0.0826897	0.101737	0.10509	0.152176	0.133506	0.0682753	0.171465	0.074607	0.0833951	0.0642319	0.100274	0.084458	0.0961137	0.1376	0.16937	0.0540057	0.0989227	0.178737	0.0789726	0.176553	0.0982246
Adenosine triphosphate (ATP)	Metabolite	3.07213	21.7576	47.868	50.7576	33.0768	47.1916	44.0693	41.9817	56.3176	27.6031	47.868	19.0299	36.2485	24.0013	70.9666	26.3173	17.0951	39.8251	25.3232	31.3145	15.5587	17.3111	17.5687	25.7112	39.3649	23.0828	21.7576	27.9465	13.6525	12.1084	12.2889	36.2485	9.9607	10.275	13.8298	14.8713	9.31815	19.5293	11.4029	13.1197
Adenylosuccinate	Metabolite	3.43592	2.32485	4.01342	4.45378	3.67994	6.43677	4.51257	3.10869	3.79999	6.25462	3.51905	5.0924	2.0875	2.41711	6.70931	4.76884	1.76256	3.27799	2.7384	2.3068	3.51905	3.24014	2.82852	3.51905	3.47535	5.31402	3.35061	4.76884	2.46693	4.45378	4.30775	4.38124	4.1625	2.0875	5.91041	2.97951	4.76884	2.41711	2.58166	2.67479
Adenylthiomethylpentose	Metabolite	0.230633	0.241677	0.195411	0.379583	0.856136	0.480506	0.314951	0.345143	0.414009	0.73784	0.321968	0.308887	0.436756	0.272851	0.795652	0.200829	0.442307	0.443349	0.238341	0.157462	0.381604	0.303674	0.34845	0.23117	0.293505	0.424904	0.34845	0.241677	0.102339	0.200094	0.209081	0.343418	0.426941	0.357106	0.331389	0.273387	0.354954	0.240762	0.444117	0.229028
ADP	Metabolite	11.9404	19.8172	28.2787	32.4647	24.0013	29.9311	23.7276	28.8888	22.0812	24.5096	29.2652	20.3684	22.7482	20.3684	28.6239	20.5546	13.3258	16.6728	12.4628	17.7555	10.737	15.388	13.1197	15.5587	16.2212	16.04	15.041	20.1213	14.3076	13.3258	13.8298	24.0013	10.275	11.5502	13.1197	13.8298	10.1163	13.3258	11.0422	12.4628
ADP-ribose	Metabolite	0.657084	0.491829	1.04206	1.70394	1.63308	0.838432	0.473169	0.734398	0.834764	0.217142	0.104356	0.84551	0.76968	1.13769	0.39528	0.02067	0.335966	0.0522874	1.2829	0.00024218	0.94427	1.17585	0.856136	0.662771	1.13769	1.70394	0.841817	2.09e-05	0.000297253	0.0516164	0.948121	1.0323	0.765874	1.26527	0.00860699	0.0218604	0.642453	0.362424	0.324795	0.841817
aminocaproic acid	Metabolite	0.667322	0.856136	1.18895	1.08134	1.51211	1.21627	0.978276	0.799245	1.29779	1.11218	1.22315	0.915709	0.948121	0.724324	0.886178	1.22315	0.991601	0.84551	0.71352	0.707905	0.849018	0.729253	0.474337	0.486948	0.802727	0.868012	0.746975	0.906423	0.859381	1.07205	0.633288	0.614356	1.05263	0.84551	1.04576	0.705044	0.819311	0.707905	0.856136	0.948121
Arachidonic Acid (peroxide free)	Metabolite	4.57076	1.59826	1.53654	3.31056	0.906423	1.44809	1.47768	2.88418	10.4339	1.58162	7.06213	2.34276	8.80865	7.06213	6.61948	5.0924	0.716263	0.886178	0.578198	0.756846	0.657084	0.911049	1.33901	0.683167	0.475439	0.515393	0.378563	0.461513	1.94635	0.991601	0.247685	0.329414	0.778612	0.683167	0.859381	0.446825	0.693739	0.354954	0.662771	0.252798
Azelaic acid	Metabolite	0.332429	0.633288	0.702646	0.676215	0.426941	0.452909	0.329414	0.721817	0.580078	0.995457	0.576168	0.838432	0.669981	0.838432	0.372429	0.646068	0.422307	0.49573	0.691432	0.500512	0.379583	0.566775	0.47165	0.906423	0.586435	0.6274	0.563391	0.680488	0.578198	0.431662	0.612046	0.595054	0.464192	0.607903	0.42347	0.51205	0.50368	0.545584	0.491829	0.488532
Boschnialactone	Metabolite	0.118325	0.172428	0.194352	0.0789726	0.133772	0.0858652	0.126947	0.11889	0.0295022	0.0177151	0.249246	0.494411	0.110972	0.0856648	0.0751481	0.167864	0.149828	0.0380096	0.106262	0.106262	0.146408	0.091893	0.0767819	0.227687	0.244596	0.100056	0.284417	0.142815	0.127379	0.116947	0.153648	0.142815	0.168876	0.00887336	0.100975	0.129477	0.359061	0.084458	0.133235	0.150776
Butyryl-L-carnitine	Metabolite	0.323961	0.746975	1.00752	0.387862	0.650822	1.35977	1.02645	0.599677	1.33131	0.906423	1.69571	1.00311	1.63308	0.734398	0.863816	0.699851	0.874011	0.893581	1.15265	1.90127	1.04576	1.04576	0.696894	0.62612	0.808746	0.890038	1.08504	0.756846	1.33901	1.2575	0.707905	0.691432	0.789959	1.13769	0.951353	0.551863	0.6274	1.00752	1.04206	0.691432
C16 Sphinganine	Metabolite	2.56271	3.67994	7.67057	4.57076	3.15642	7.06213	2.97951	2.94877	3.35061	3.07213	3.47535	3.51905	4.45378	2.70478	4.26493	3.24014	2.53838	2.05767	1.59083	2.1857	1.86672	1.80962	3.27799	2.26974	2.70478	1.90127	1.72235	1.94635	2.70478	1.19523	1.8327	2.23173	1.59083	2.41711	1.29003	2.11501	1.78658	1.78658	1.44043	2.19904
calcitroic acid	Metabolite	2.43766	0.654937	0.746975	2.14198	0.705044	0.415004	0.525781	0.702646	1.07715	0.187721	0.547654	0.194352	0.893581	0.808746	0.969004	0.705044	0.309608	0.350221	0.181331	0.229543	0.259799	0.262795	0.513889	0.27442	0.756846	1.12636	1.04576	0.852358	3.19716	1.72235	0.464192	0.51205	1.04206	0.505243	0.969004	0.55001	1.05695	0.50368	0.659246	0.36118
carbamoyl adenylate	Metabolite	0.209418	0.161902	0.171465	0.197699	0.243176	0.203023	0.24027	0.198499	0.178408	0.188154	0.171465	0.16133	0.17344	0.171136	0.212469	0.17	0.151338	0.183386	0.20698	0.214795	0.187721	0.177239	0.184831	0.236688	0.190084	0.188839	0.214385	0.198851	0.191815	0.212051	0.164855	0.159462	0.216356	0.24664	0.186225	0.17	0.199654	0.178408	0.145003	0.225314
CDP-3,6-dideoxy-alpha-D-glucose	Metabolite	3.47535	2.21495	3.35061	2.91845	2.97951	3.31056	2.88418	3.55842	4.92746	2.94877	4.57076	4.10056	4.92746	2.67479	3.27799	3.72255	2.39627	2.97951	2.82852	3.31056	2.7384	3.39905	2.63329	2.62084	3.55842	3.47535	2.86388	3.84564	2.79317	3.59988	3.96012	3.47535	3.27799	4.26493	2.49329	3.10869	2.76439	2.88418	3.51905	3.07213
CDP-ribitol	Metabolite	0.0313179	0.0129954	3.95e-05	0.0134313	0.0233048	0.0122972	0.0207566	0.0114804	0.0160778	0.00163113	0.00723845	0.0135296	0.00458403	0.00792877	0.0126174	0.0057701	0.0127288	0.0092713	0.0103793	0.0323365	0.00550992	0.0170788	0.0120569	0.0245985	0.0103793	0.013769	0.0155609	0.0332966	0.0215004	0.0212367	0.0102132	0.0317619	0.0151323	0.0279351	0.0204771	0.0363793	0.0288935	0.0108252	0.0317619	0.00860699
Cholesterol	Metabolite	0.451562	0.253539	0.152451	0.28762	0.188154	0.118694	0.143937	0.106951	1.96103	0.188403	2.10039	1.44043	1.80962	1.89112	1.51211	1.80962	0.515393	0.838432	0.863816	1.21627	1.17585	0.935877	0.991601	1.2766	0.753246	0.623653	1.20873	0.734398	0.599677	0.580078	0.792748	0.718938	0.330801	0.699851	0.874011	0.724324	0.756846	1.35977	0.80609	0.955665
Cholic acid	Metabolite	0.273878	0.144709	0.153648	0.414009	0.319273	0.150776	0.427808	1.07715	0.0251456	0.110722	0.0131667	0.198851	0.207617	0.0598038	0.127193	0.204165	0.126947	0.141945	0.295056	0.114455	0.0620756	0.0464451	0.00307469	0.0846137	0.00825831	0.116034	0.058894	0.429049	0.145835	0.0906421	0.145835	0.357106	0.216698	0.080144	0.1036	0.246138	0.119108	0.0969935	0.141157	0.126666
Choline	Metabolite	3.51905	1.84312	2.41711	3.00698	2.91845	2.19904	2.49329	3.0392	2.39627	4.1625	2.67479	3.00698	2.46693	2.6068	3.43592	2.79317	2.63329	1.79986	1.55058	2.00227	2.04487	2.79317	2.43766	1.97389	2.01333	4.01342	1.70394	2.15564	1.84312	1.92294	2.28536	2.76439	2.0875	2.46693	2.21495	1.80962	2.6544	2.01333	1.8327	2.11501
cis-2-Carboxycyclohexyl-acetic acid	Metabolite	7.91626	11.9404	16.6728	18.5009	19.8172	17.7555	16.8518	12.5854	13.1197	14.154	15.5587	10.1163	13.3258	11.4029	12.5854	10.275	6.61948	8.29257	8.03357	5.64788	8.68538	9.77627	7.33971	9.43374	10.1163	9.20912	9.60771	7.91626	11.4029	12.5854	10.737	14.8713	7.67057	6.17658	11.0422	7.48129	8.29257	6.84311	7.06213	6.84311
cis-9,10-Epoxystearic acid	Metabolite	0.0374695	0.117807	0.151338	0.022596	0.07262	0.189599	0.026688	0.00887336	0.0825153	0.0787958	0.0594854	0.091024	0.0299265	0.039879	0.0162754	0.129992	0.0090782	0.0391551	0.0663409	0.0724326	0.0784402	0.090427	0.0324101	0.0664902	0.0943192	0.0324867	0.0353149	0.0530146	0.177842	0.216698	0.142815	0.0599423	0.166803	0.13399	0.189256	0.138583	0.0447111	0.0473148	0.0935778	0.0525292
Citric acid	Metabolite	1.67441	3.07213	2.67479	3.90148	5.37558	2.56271	3.67994	2.14198	3.47535	5.54145	3.43592	2.63329	2.91845	2.04487	3.55842	1.98587	1.33901	2.43766	2.43766	1.76256	2.6068	2.0875	1.85589	3.19716	2.58166	2.97951	2.70478	2.25006	2.01333	2.07526	2.19904	2.94877	2.21495	1.64999	2.43766	1.616	2.56271	1.50499	1.63308	2.12707
CMP-3-deoxy-beta-D-manno-octulosonic acid	Metabolite	0.11999	0.12619	0.431662	0.109236	0.133506	0.152176	0.160405	0.0764254	0.119773	0.217828	0.0892812	0.233385	0.0849776	0.118694	0.0965293	0.0369331	0.179908	0.0121411	0.149216	0.00134512	0.0296116	0.0598038	0.108023	0.039879	0.180618	0.118325	0.0774572	0.023648	0.0384728	0.176553	0.167864	0.0558811	0.134666	0.0764254	0.146733	0.154555	0.0182606	0.0963716	0.0511409	0.122972
Coenzyme A	Metabolite	5.37558	4.63974	4.57076	4.2176	1.46373	5.91041	2.79317	1.64999	4.04986	0.141372	0.265497	0.134432	1.73375	0.113782	0.834764	0.229543	0.228081	0.24261	0.157462	0.279304	0.27442	0.419385	0.852358	0.156462	0.27027	0.0759869	1.90127	3.72255	0.224296	0.795652	0.141157	0.759636	0.167864	0.288256	0.15158	0.383447	0.148573	0.477975	0.207298	0.176872
Creatine	Metabolite	1.60642	1.32399	2.11501	2.01333	2.43766	1.70394	1.63308	2.00227	1.80962	3.72255	2.41711	1.85589	1.47001	1.51211	3.15642	1.63308	1.46373	1.35977	1.33901	1.51211	1.33901	1.62332	1.48589	1.27121	1.50499	1.51211	1.76256	2.19904	2.11501	1.31747	1.36841	2.10039	1.16426	1.45585	1.46373	2.25006	1.48589	1.59826	1.51981	1.47768
Cyanic acid	Metabolite	0.893581	0.580078	0.877985	1.0323	0.983202	0.852358	0.782334	0.819311	0.676215	0.662771	1.3052	0.799245	0.672082	0.667322	0.588867	0.616902	0.702646	0.612046	0.650822	0.71352	0.51205	0.544284	0.724324	0.621037	0.49929	0.570238	0.534036	0.527558	0.368671	0.667322	0.601706	0.685923	0.64848	0.553544	0.653023	0.458733	0.669981	0.699851	0.616902	0.653023
Cyclic ADP-ribose	Metabolite	18.5009	22.4598	25.0531	31.6651	23.3494	23.3494	26.5943	25.0531	21.2618	27.1993	35.4064	17.0951	17.5687	24.5096	36.2485	29.9311	24.2702	24.2702	12.5854	28.2787	12.9278	12.4628	18.5009	16.4395	21.5097	25.957	21.5097	39.3649	19.8172	25.0531	22.7482	20.7798	10.8983	12.7735	23.0828	17.9622	11.4029	15.388	13.6525	11.7147
Cytidine diphosphate choline (CDPcholine)	Metabolite	1.05695	0.642453	0.789959	0.447869	0.517197	0.56501	0.724324	0.882336	0.983202	1.18154	1.00752	1.06208	0.576168	0.94427	0.759636	0.940223	1.17585	0.834764	0.662771	0.951353	0.933036	0.834764	1.3052	0.664331	0.812267	1.10778	0.924794	1.18895	0.868012	0.924794	0.863816	0.789959	0.940223	0.940223	0.940223	0.792748	1.11903	1.01189	0.795652	0.765874
D-(-)-4-Hydroxyphenylglycine	Metabolite	0.595054	0.49573	0.481784	0.76968	0.929393	0.35652	0.664331	0.442307	0.35652	0.590697	0.607903	0.729253	0.310269	0.584105	0.558929	0.400931	0.721817	0.657084	0.61891	0.465973	0.71352	0.491829	0.563391	0.654937	0.707905	1.04576	0.436756	0.595054	0.234242	0.470116	0.578198	0.646068	0.633288	0.604212	0.683167	0.563391	0.814987	0.635277	0.642453	0.683167
D-Aspartatic acid	Metabolite	1.616	0.978276	0.400931	0.915709	0.305275	0.000216166	0.51205	1.21627	0.530779	0.0462276	0.381604	1.29779	0.561233	0.933036	0.107176	0.475439	0.28762	1.74237	0.983202	0.352822	0.773745	0.623653	0.920891	1.15265	0.868012	0.360215	0.998691	0.387862	0.107176	0.0106482	0.340566	0.991601	0.911049	0.89826	0.657084	0.494411	0.582381	0.592948	0.386042	0.595054
D-glucurono-6,2-lactone	Metabolite	0.454922	0.415004	0.586435	0.470116	0.345841	0.566775	0.539796	0.184106	1.36841	1.43227	1.34635	1.04206	1.44043	0.998691	1.33131	0.799245	0.76968	0.825952	1.05263	1.09715	1.38126	1.08995	0.635277	0.685923	1.03682	1.0663	1.07715	1.07205	0.696894	1.33131	0.935877	1.04206	0.874011	0.838432	1.00752	0.644249	0.831643	0.812267	1.15265	0.935877
D-Proline	Metabolite	0.551863	0.479193	0.89826	0.799245	0.486948	0.621037	0.707905	0.534036	0.295056	0.366825	0.444117	0.412752	0.262284	0.275631	0.387862	0.456243	0.458733	0.363119	0.276226	0.424904	0.377626	0.330243	0.427808	0.185919	0.349382	0.391028	0.385214	0.417001	0.308259	0.379583	0.385214	0.278012	0.354328	0.321968	0.414009	0.373403	0.401984	0.364176	0.385214	0.343418
DECANOYLLEVOCARNITINE	Metabolite	0.0765669	0.023073	0.320672	0.0774572	0.285878	0.485254	0.28694	0.0965293	0.340566	0.644249	0.281689	0.268826	0.446825	0.293505	0.556339	0.225849	0.486948	0.257954	0.270924	0.400931	0.217142	0.24027	0.243176	0.338884	0.297614	0.468505	0.158548	0.196743	0.650822	0.383447	0.156462	0.238988	0.415004	0.230135	0.402942	0.350221	0.463162	0.537555	0.290232	0.141945
dehydro-D-arabinono-1,4-lactone	Metabolite	0.0339266	0.117619	0.143054	0.120407	0.114884	0.05828	0.27027	0.133772	0.268826	0.465973	0.377626	0.116034	0.0926118	0.0661825	0.576168	0.090047	0.17087	0.129013	0.298317	0.281689	0.232592	0.257299	0.253539	0.195094	0.176872	0.364999	0.121762	0.197029	0.176553	0.0943192	0.217457	0.257299	0.275631	0.258607	0.20377	0.251293	0.311124	0.225849	0.329414	0.36967
Dihomo-?-linolenic acid (DGLA)	Metabolite	0.306026	0.223759	0.20986	0.201707	0.0614649	0.148083	0.144218	0.190696	0.316749	0.106683	0.502232	0.208693	0.329414	0.304463	0.253539	0.392401	0.203467	0.282421	0.145835	0.2247	0.168199	0.216698	0.334247	0.198108	0.15158	0.0987283	0.17	0.0754617	0.308887	0.258607	0.0472075	0.0447111	0.317431	0.0872373	0.178126	0.0823518	0.183064	0.174583	0.110106	0.0969935
Docosahexaenoic acid	Metabolite	11.5502	2.56271	2.91845	9.31815	2.76439	2.46693	1.73375	4.10056	6.10508	1.07715	1.92294	1.02141	5.73796	4.51257	5.16823	3.64136	1.44043	1.33901	0.951353	1.32399	1.0663	1.15974	1.86672	1.04206	3.15642	4.45378	3.76101	3.59988	25.957	5.91041	2.07526	1.89112	4.45378	1.616	3.10869	1.96103	4.30775	2.19904	3.00698	1.51211
Dodecanedioic acid	Metabolite	0.454002	0.572226	0.726867	1.09715	0.563391	0.448861	0.477975	1.00311	0.0541662	1.04206	0.325612	0.51205	0.486948	0.464192	0.414009	0.316749	0.646068	0.302221	0.435373	0.364176	0.288974	0.721817	0.500512	0.614356	0.417001	0.490268	0.3134	0.705044	0.370564	0.371513	0.422307	0.319273	0.382636	0.459949	0.463162	0.459949	0.419385	0.328637	0.473169	0.505243
Dodecanoylcarnitine	Metabolite	0.0214209	0.0969935	0.124785	0.152691	0.267322	0.28762	0.29083	0.16937	0.474337	0.225314	0.437917	0.241235	0.386042	0.470116	0.831643	0.289654	0.319273	0.672082	0.302934	0.371513	0.491829	0.263241	0.267757	0.431662	0.465973	0.265497	0.384355	0.268349	0.475439	0.467256	0.220091	0.518619	0.245655	0.240762	0.44523	0.233385	0.264817	0.417001	0.20579	0.196743
dTDP-3-amino-2,3,6-trideoxy-C-methyl-D-erythro-hexopyranos-4-ulose	Metabolite	0.0792953	0.104916	0.183064	0.0208843	0.245168	0.24261	0.0365673	0.0751481	0.0271959	0.157713	0.100274	0.120183	0.0920481	0.0890598	0.0383903	0.0389471	0.117807	0.0818494	0.1376	0.0531421	0.0514873	0.2247	0.141157	0.134186	0.00402786	0.118043	0.0911999	0.0148412	0.00696742	0.158548	0.0961137	0.0570497	0.194352	0.17087	0.204165	0.235041	0.12619	0.0364704	0.102125	0.118325
Eicosapentaenoic Acid	Metabolite	0.71352	0.485254	0.676215	0.935877	0.398677	0.48306	0.67404	0.255633	0.385214	0.0832743	0.165432	0.172738	0.223266	0.308887	0.221015	0.134186	0.621037	1.29779	0.688894	0.685923	0.841817	0.870834	1.39017	1.17088	0.84551	0.986695	1.00311	0.920891	2.86388	1.49537	0.924794	0.707905	1.85589	1.05263	0.961079	0.707905	1.43227	1.48589	1.3052	1.07205
Elaidic carnitine	Metabolite	0.782334	6.00793	6.84311	9.05672	12.2889	8.54924	7.56445	7.33971	26.3173	17.7555	35.9087	7.33971	15.8208	21.7576	39.8251	14.8713	5.82205	9.43374	6.17658	8.44232	7.7934	5.64788	6.52337	9.60771	8.91601	6.61948	11.4029	5.0924	8.80865	5.01541	3.76101	9.60771	3.96012	3.84564	7.24487	4.2176	3.84564	7.67057	3.67994	4.10056
Enicoflavine	Metabolite	0.734398	0.702646	0.906423	1.62332	1.08995	0.920891	1.14384	1.06208	1.01648	0.978276	1.07715	0.685923	0.644249	0.995457	1.01648	0.659246	0.828232	0.740779	0.765874	0.799245	0.84551	0.890038	0.721817	0.181331	1.04576	0.89826	0.699851	0.669981	0.49573	0.688894	1.08504	0.924794	0.654937	0.76968	0.852358	0.786246	0.71352	0.558929	0.574431	0.940223
Ergocornine	Metabolite	7.06213	6.70931	9.77627	8.03357	9.43374	8.80865	6.61948	9.20912	3.72255	10.4339	9.31815	6.43677	7.33971	6.94716	8.54924	4.30775	3.79999	3.84564	3.07213	2.91845	2.82852	3.59988	1.94635	3.72255	1.8327	3.15642	2.26974	4.57076	3.79999	1.85589	2.70478	3.31056	2.07526	2.56271	2.41711	3.59988	3.76101	2.56271	2.76439	2.6544
Ergothioneine	Metabolite	4.26493	2.97951	5.0924	7.48129	6.32978	7.16012	6.43677	5.24892	0.490268	0.451562	0.292891	0.400931	0.354328	0.424904	0.561233	0.366011	0.419385	0.345841	0.299653	0.399849	0.432921	0.263672	0.537555	0.298317	0.384355	0.452909	0.463162	0.263672	0.272851	0.355773	0.336894	0.50368	0.34845	0.286421	0.535751	0.414009	0.434308	0.430442	0.303674	0.217142
Erythronolide B	Metabolite	0.132657	0.189599	0.220506	0.347521	0.0816353	0.223266	0.181331	0.140455	0.123652	0.0989227	0.273387	0.0620756	0.0978652	0.271503	0.0204771	0.079975	0.0996418	0.108023	0.137017	0.0690982	0.105996	0.139966	0.278012	0.206261	0.243176	0.145835	0.0825153	0.0568923	0.0840565	0.0978652	0.192711	0.173735	0.108212	0.235041	0.0406329	0.0992392	0.1483	0.103956	0.137017	0.105554
Flavin adenine dinucleotide (FAD)	Metabolite	10.4339	11.4029	13.3258	17.0951	13.1197	14.3076	15.2148	12.9278	16.2212	12.1084	18.2619	16.04	10.8983	13.3258	15.5587	15.8208	8.80865	13.3258	9.77627	11.5502	10.1163	10.1163	8.14165	10.275	9.77627	12.7735	9.77627	18.2619	7.33971	9.60771	11.5502	11.7147	8.80865	8.14165	9.60771	8.54924	8.03357	6.25462	6.00793	8.29257
Flavine mononucleotide (FMN)	Metabolite	0.103035	0.238341	0.370564	1.27121	1.50499	1.64386	0.311926	0.509149	0.744239	1.88056	0.318325	0.382636	0.268349	0.372429	2.0875	0.468505	0.554743	0.778612	0.882336	0.534036	0.696894	0.345143	0.534036	0.716263	1.70394	2.28536	0.799245	1.22934	1.2829	0.973495	0.678488	2.01333	1.45585	1.38126	2.23173	1.13769	1.08134	1.53654	1.96103	1.62332
Gamma-Glu-Leu	Metabolite	0.149216	0.216698	0.241235	0.190696	0.215149	0.330243	0.266102	0.16912	0.351066	0.505243	0.685923	0.458733	0.870834	0.319976	0.744239	0.443349	0.343418	0.302934	0.49305	0.331389	0.349382	0.49305	0.299653	0.288974	0.669981	0.62612	0.756846	0.859381	0.561233	0.838432	0.374337	0.430442	0.547654	0.601706	0.902388	0.73784	0.49573	0.298317	0.443349	0.394307
GDP-L-fucose	Metabolite	0.515393	0.330243	0.191115	0.248243	0.354328	0.491829	0.293505	0.485254	0.120609	0.612046	0.358224	0.442307	0.447869	0.107612	0.207298	0.497086	0.4411	0.44523	0.372429	0.49305	0.292891	0.331389	0.191115	0.0629855	0.301042	0.0439525	0.417897	0.227229	0.319273	0.443349	0.523959	0.408209	0.385214	0.211533	0.133506	0.576168	0.263672	0.341567	0.257299	0.240762
GDP-Man	Metabolite	0.505243	0.517197	0.597209	0.500512	0.518619	0.825952	0.498023	0.756846	0.408209	0.377626	0.330243	0.443349	0.427808	0.241235	0.42128	0.454002	0.578198	0.439101	0.358224	0.570238	0.168876	0.470116	0.42128	0.266102	0.193086	0.207298	0.263672	0.61891	0.183064	0.187045	0.327952	0.253945	0.193456	0.341567	0.144709	0.364176	0.157063	0.268349	0.149507	0.257954
Gluconic acid	Metabolite	1.53654	2.86388	2.14198	2.26974	2.02694	2.43766	2.19904	1.84312	1.42423	0.948121	1.26527	1.17585	1.50499	1.72235	1.93525	1.58162	1.63308	1.07715	0.874011	1.27121	1.12636	1.47001	1.42423	1.35977	1.2829	2.1857	1.26527	1.77255	1.20873	1.78658	1.26527	1.15265	1.32399	1.64386	1.55058	1.13171	1.15974	1.29003	1.17585	1.33131
Glutamate	Metabolite	2.19904	2.12707	2.94877	4.51257	3.00698	2.7384	2.91845	2.53838	2.36193	3.19716	3.76101	3.64136	2.58166	3.51905	3.39905	2.88418	2.11501	2.25006	2.05767	2.04487	2.16846	2.94877	2.56271	1.86672	2.51524	2.67479	2.46693	2.79317	1.64999	2.21495	2.82852	2.49329	2.41711	2.63329	3.24014	2.0875	2.10039	2.43766	2.28536	2.26974
Glutathione	Metabolite	0.091893	0.235041	0.275631	0.0758095	0.155878	0.235041	0.177842	0.167542	0.101179	0.090047	0.144218	0.204674	0.136789	0.172428	0.140693	0.111707	0.144218	0.122737	0.102879	0.212469	0.131305	0.176872	0.184432	0.229028	0.0730597	0.148885	0.15022	0.187721	0.0789726	0.110972	0.0792953	0.0664902	0.121762	0.0151323	0.149828	0.197699	0.231563	0.0629855	0.210238	0.175142
Glutathione, oxidized	Metabolite	210.439	371.001	399.237	399.237	269.642	475.692	290.167	333.414	412.536	521.005	389.909	272.723	313.336	419.774	399.237	329.324	329.324	381.309	240.659	329.324	295.602	322.393	246.171	229.405	341.597	435.921	337.735	310.588	240.659	337.735	341.597	333.414	203.253	212.282	287.303	208.051	226.438	299.696	262.054	266.896
glycerol 2-phosphate	Metabolite	0.84551	1.00311	1.00311	0.746975	0.476458	0.973495	0.911049	0.969004	0.515393	0.450319	0.36118	0.525781	0.467256	0.590697	0.481784	0.64848	0.563391	0.34241	0.259281	0.333487	0.456243	0.644249	0.49573	0.243813	0.386956	0.650822	0.407249	0.535751	0.304463	0.390025	0.49929	0.240762	0.467256	0.574431	0.384355	0.396284	0.481784	0.371513	0.414009	0.416072
Glycocholic Acid	Metabolite	0.0624975	0.0754617	0.133235	0.201344	0.121762	0.114002	0.136517	0.201707	0.000297253	0.00163113	0.180975	0.0395485	0.0536214	0.0628104	0.133235	0.0485251	0.000149437	3.95e-05	0.229543	0.037692	0.0599423	0.0368176	6.55e-05	0.135463	0.0337033	0.0298211	0.0306885	0.124107	0.11624	0.0194959	0.131305	0.104171	0.0276349	0.000521753	0.0211411	0.0483846	0.0599423	0.0130727	0.184106	0.0374695
Guanidylic acid (guanosine monophosphate)	Metabolite	13.5001	11.7147	9.9607	12.7735	16.2212	12.5854	10.8983	13.1197	9.9607	18.2619	13.8298	11.5502	8.29257	11.9404	9.60771	9.05672	6.32978	6.70931	5.01541	4.76884	6.17658	6.61948	7.56445	6.32978	6.10508	12.4628	7.24487	7.48129	4.63974	5.16823	7.16012	6.00793	6.70931	6.00793	6.84311	5.24892	6.84311	4.2176	5.01541	6.25462
Guanine	Metabolite	1.10349	0.84551	0.729253	0.67404	0.607903	1.0323	1.31159	0.920891	1.18154	0.863816	1.01189	1.80962	0.882336	0.978276	0.434308	0.778612	0.534036	0.94427	1.27121	1.04576	1.11218	1.35977	1.01189	1.35439	1.32399	0.870834	0.995457	1.14384	1.32399	2.0875	2.11501	1.64386	1.77255	1.41556	1.60642	1.43227	1.68479	1.22934	1.47001	2.15564
Guanosine	Metabolite	1.93525	1.45585	1.2575	1.03682	0.924794	1.74237	2.16846	1.36841	1.93525	1.44043	1.90127	3.43592	1.31159	1.84312	0.724324	1.49537	0.915709	1.77255	2.23173	1.91113	2.07526	2.05767	1.70394	2.23173	2.53838	1.44809	1.79986	2.04487	2.34276	3.55842	3.79999	2.97951	2.91845	2.51524	2.82852	2.67479	3.00698	2.0875	2.53838	3.39905
Guanosine 5'-diphosphate (GDP)	Metabolite	2.76439	6.10508	9.05672	10.1163	5.64788	11.2599	8.54924	7.67057	7.91626	9.60771	10.563	5.64788	6.94716	5.37558	9.43374	7.24487	4.2176	5.45724	3.90148	5.01541	3.59988	4.1625	3.64136	3.90148	4.51257	3.51905	4.38124	6.17658	3.76101	4.26493	4.38124	5.54145	4.76884	3.96012	3.59988	4.57076	3.43592	3.47535	4.2176	4.30775
Guanosine monophosphate	Metabolite	1.03682	0.383447	0.488532	0.584105	0.678488	0.586435	0.458733	0.724324	0.312712	0.789959	0.534036	0.653023	0.49929	0.644249	0.442307	0.558929	0.597209	0.404152	0.292113	0.300396	0.417001	0.525781	0.6274	0.330801	0.264279	0.52897	0.260557	0.480506	0.255633	0.332429	0.384355	0.394307	0.55001	0.644249	0.238988	0.335966	0.464192	0.360215	0.417897	0.486948
Guanosine triphosphate (GTP)	Metabolite	0.0233048	0.175142	0.16912	0.123652	0.154297	0.399849	0.294276	0.233385	0.375283	0.203467	0.132898	0.165196	0.349382	0.0142192	0.349382	0.345841	0.145277	0.347521	0.383447	0.437917	0.17	0.221958	0.187045	0.0927826	0.607903	0.0992392	0.193813	0.672082	0.161601	0.218273	0.0769362	0.350221	0.158278	0.11275	0.0431161	0.286421	0.0939584	0.330243	0.153066	0.163176
Hexadecanedioic acid	Metabolite	0.200525	0.317431	0.259799	0.355773	0.221958	0.576168	0.162544	0.244596	0.24664	0.335183	0.298928	0.261677	0.166159	0.250877	0.116947	0.18285	0.205043	0.225849	0.210778	0.103793	0.223759	0.219483	0.270924	0.27671	0.158009	0.368671	0.354328	0.279304	0.134432	0.298928	0.131492	0.21337	0.128669	0.419385	0.390025	0.358224	0.398677	0.290232	0.203467	0.285144
Hexadecasphinganine	Metabolite	0.0983787	0.109029	0.130827	0.166159	0.0661825	0.143937	0.100056	0.20252	0.147728	0.0983787	0.178408	0.145277	0.116947	0.174357	0.142531	0.0874419	0.139755	0.263672	0.0724326	0.0435978	0.094148	0.0504011	0.0868609	0.0578681	0.109029	0.127379	0.0653772	0.0696171	0.0888174	0.0189499	0.0832743	0.267322	0.0972368	0.119773	0.124785	0.186701	0.10509	0.113431	0.0976076	0.0205947
hydrocortisone cypionate	Metabolite	0.0740411	0.0812553	0.0417373	0.205368	0.0560071	0.0483846	0.132898	0.0312363	0.828232	1.26527	1.02645	0.94427	1.05695	1.15974	1.05263	0.983202	0.808746	0.998691	0.537555	0.965216	0.792748	0.642453	0.986695	0.870834	0.902388	0.762103	0.877985	1.08995	0.906423	0.841817	0.782334	0.659246	0.414009	0.799245	0.705044	0.640453	0.570238	0.73784	0.646068	0.616902
Hydroxyphenyllactic acid	Metabolite	0.102718	0.0730597	0.172117	0.0617502	0.033792	0.207617	0.108404	0.124986	0.0369331	0.103035	0.0764254	0.0965293	0.0304983	0.0577548	0.0972368	0.0856648	0.107412	0.210238	0.0511409	0.0522874	0.0318639	0.0373348	0.0170788	0.0371759	0.126452	0.125513	0.0664902	0.204165	0.0736783	0.180253	0.124986	0.0311165	0.0687658	0.115789	0.0458897	0.139966	0.0780695	0.0216966	0.0782214	0.0518594
Hypoxanthine	Metabolite	9.05672	7.67057	9.20912	5.82205	5.0924	12.2889	11.0422	5.91041	9.43374	8.29257	8.80865	9.20912	7.16012	7.24487	5.64788	9.9607	4.30775	5.0924	5.82205	4.83688	6.32978	6.10508	5.64788	5.91041	7.91626	6.43677	6.17658	6.70931	13.8298	17.3111	13.1197	9.05672	8.03357	7.06213	9.77627	7.16012	11.5502	5.31402	6.43677	8.80865
Inosine	Metabolite	12.2889	9.9607	14.3076	9.77627	8.14165	15.388	10.1163	12.1084	11.4029	10.737	13.3258	10.563	10.275	10.4339	7.48129	9.77627	4.76884	5.54145	6.25462	5.24892	5.91041	7.06213	6.84311	7.67057	8.68538	9.60771	7.33971	7.7934	9.20912	11.0422	11.7147	9.20912	7.24487	8.54924	8.14165	7.24487	8.91601	5.64788	6.70931	11.2599
Inosine 5'-monophosphate (IMP)	Metabolite	14.8713	14.3076	13.8298	11.9404	10.275	20.3684	20.7798	18.2619	16.6728	20.3684	17.9622	10.8983	13.6525	16.6728	11.0422	14.4997	10.275	13.5001	6.61948	8.91601	9.05672	11.9404	9.43374	7.91626	10.563	15.2148	12.5854	13.3258	6.94716	5.82205	13.6525	11.4029	9.20912	8.80865	11.7147	9.43374	9.9607	7.91626	7.67057	10.8983
Inosinic acid	Metabolite	0.262795	0.379583	0.288256	0.211533	0.387862	0.444117	0.454922	0.372429	0.193086	0.476458	0.11275	0.0980331	0.100056	0.0518594	0.151044	0.295056	0.123226	0.1036	0.101385	0.103035	0.132232	0.105554	0.0518594	0.11275	0.0514873	0.0293293	0.0478312	0.0684461	0.294276	0.0983787	0.0848432	0.0792953	0.0894608	0.155238	0.13399	0.135463	0.252334	0.12619	0.0832743	0.0765669
Isoglutamine	Metabolite	1.31159	1.15265	1.79986	1.85589	1.32399	1.48589	1.52771	1.57089	1.45585	0.911049	1.13769	1.05263	1.20244	1.35439	1.44043	1.04206	1.2766	1.02645	1.07205	0.978276	0.929393	1.16426	1.14384	0.799245	1.13171	1.08504	1.10349	1.70394	0.693739	0.89826	1.3052	1.2829	1.25084	1.33131	1.52771	1.07715	1.20244	1.11903	1.01648	1.17585
Isoleucine	Metabolite	1.64999	2.1857	1.60642	1.98587	3.24014	3.90148	3.31056	1.85589	2.28536	2.43766	2.88418	1.60642	1.53654	1.62332	2.39627	3.43592	2.49329	2.91845	1.86672	2.28536	1.85589	1.82004	1.35439	1.16426	1.91113	2.36193	2.00227	1.90127	1.75361	2.02694	1.59826	1.5603	2.00227	1.35977	2.6068	1.60642	2.23173	1.51981	2.00227	1.96103
ketopantoic acid	Metabolite	0.209081	0.0870427	0.023648	0.0856648	0.0886088	0.117166	0.0237756	0.146733	0.0375589	0.226672	0.0124162	0.0727927	0.0122972	0.129013	0.203467	0.0410505	0.314951	0.00169415	0.132232	0.143639	0.0374695	0.238988	0.100493	0.28762	0.405139	0.316749	0.164635	0.120183	0.11677	0.122021	0.169738	0.101924	0.0296116	0.0911999	0.105291	0.122227	0.158548	0.0772738	0.071717	0.130231
L-(-)-Phenylalanine	Metabolite	2.21495	2.76439	3.64136	2.76439	3.0392	4.57076	2.70478	2.41711	3.24014	2.58166	3.64136	2.6068	2.02694	2.32485	2.53838	3.0392	2.04487	2.34276	1.98587	1.88056	2.21495	1.94635	1.47768	1.50499	2.16846	1.82004	1.55058	2.28536	1.73375	1.93525	2.34276	2.14198	2.56271	2.26974	1.90127	1.79986	2.26974	1.71453	2.10039	2.36193
L-(+)-norleucine	Metabolite	0.15187	0.178126	0.325612	0.171136	0.435373	0.225314	0.216698	0.2247	0.290232	0.314252	0.404152	0.138899	0.237106	0.0886088	0.282421	0.239425	0.20986	0.13399	0.119773	0.240762	0.197029	0.278651	0.20662	0.0118082	0.234242	0.180253	0.197029	0.175142	0.193456	0.200525	0.0973978	0.190696	0.190696	0.381604	0.148083	0.221958	0.131726	0.177842	0.221015	0.180975
L-alpha-Glycerylphosphorylcholine	Metabolite	0.518619	0.753246	1.39017	0.300396	0.397544	1.07205	0.84551	0.358224	1.07205	1.0663	0.778612	0.707905	0.61891	0.494411	0.486948	0.678488	0.345841	0.232592	0.633288	0.463162	0.465973	0.338884	0.399849	0.241235	0.447869	0.323961	0.228081	0.412752	0.417897	0.554743	0.311926	0.309608	0.263672	0.246138	0.475439	0.354328	0.34241	0.222823	0.28762	0.327182
L-Glutamate	Metabolite	0.131305	0.256706	0.304463	0.485254	0.535751	0.324795	0.366011	0.351066	0.330243	0.349382	0.247288	0.328637	0.333487	0.341567	0.364999	0.507165	0.330801	0.248243	0.220506	0.335966	0.390025	0.295056	0.347521	0.44523	0.412752	0.416072	0.353561	0.343418	0.331389	0.51205	0.379583	0.293505	0.323272	0.386042	0.517197	0.241677	0.272316	0.285144	0.277433	0.328637
L-isoleucyl-L-proline	Metabolite	0.459949	0.273878	0.183724	0.42128	0.375283	0.502232	0.255633	0.221517	0.215149	0.650822	0.50368	0.243813	0.335966	0.37607	0.412752	0.370564	0.24261	0.211533	0.259799	0.273878	0.186701	0.249246	0.16912	0.11322	0.338884	0.167864	0.173735	0.221958	0.112366	0.457604	0.3134	0.241677	0.290232	0.217457	0.258607	0.0855327	0.173735	0.327182	0.263672	0.331389
L-Malic acid	Metabolite	1.78658	1.79986	3.67994	2.53838	2.53838	4.1625	2.23173	1.86672	2.53838	4.01342	2.16846	3.31056	3.00698	1.73375	2.67479	2.05767	1.48589	1.93525	1.69571	1.15974	1.94635	1.88056	1.62332	2.00227	1.76256	1.66252	1.85589	2.02694	1.37443	1.94635	2.10039	2.05767	1.75361	1.5603	1.78658	1.55058	1.49537	1.86672	1.2766	1.64999
L-Phenylalanine	Metabolite	0.933036	0.969004	1.44043	1.39682	1.45585	1.88056	1.16426	1.31159	1.35977	1.33131	1.19523	0.691432	1.04576	1.20244	1.20244	1.11218	1.10349	0.80609	0.915709	0.877985	0.808746	1.02141	1.01648	0.366825	1.0323	1.17585	1.06208	1.05695	0.80609	0.819311	0.991601	1.09715	1.08995	0.786246	1.32399	0.961079	1.0663	0.882336	0.940223	0.986695
L-threonic acid	Metabolite	0.117166	0.228081	0.114455	0.293505	0.195858	0.146408	0.180618	0.243176	0.254628	0.302934	0.463162	0.300396	0.139966	0.309608	0.235515	0.388724	0.28056	0.382636	0.210238	0.267757	0.207617	0.227687	0.251802	0.248764	0.187403	0.140455	0.153648	0.317431	0.320672	0.221517	0.323961	0.326323	0.265497	0.212824	0.242234	0.368671	0.24261	0.28762	0.196192	0.141372
L-Tryptophan	Metabolite	0.295056	0.232063	0.376858	0.316749	0.235041	0.532594	0.303674	0.364999	0.384355	0.447869	0.662771	0.392401	0.386956	0.315646	0.357106	0.452909	0.36118	0.20986	0.397544	0.380609	0.263241	0.244596	0.244209	0.124549	0.327182	0.505243	0.328637	0.443349	0.236059	0.42347	0.420352	0.509149	0.343418	0.388724	0.505243	0.245655	0.27442	0.391028	0.359061	0.264279
L-Tyrosine	Metabolite	0.425864	0.773745	0.838432	1.50499	2.15564	3.10869	1.18895	0.544284	1.27121	0.991601	0.597209	2.23173	1.11218	0.716263	0.825952	1.01648	0.542533	0.633288	1.0663	0.532594	1.67441	0.650822	0.431662	0.498023	1.68479	2.02694	0.750208	0.542533	0.551863	0.76968	1.37443	1.00752	1.29003	0.870834	0.724324	0.588867	0.841817	0.409354	0.509149	0.607903
Linoelaidic Acid	Metabolite	1.02141	0.877985	0.73784	1.92294	0.288974	0.724324	0.41199	0.808746	0.50368	0.257299	0.208314	0.205043	0.653023	0.444117	0.316749	0.479193	0.272851	0.485254	0.258607	0.284417	0.172117	0.364999	0.212824	0.108826	0.20986	0.435373	0.24261	0.237106	1.85589	0.30744	0.0890598	0.166484	0.551863	0.410763	0.196192	0.646068	0.292113	0.36967	0.332429	0.305275
Lumichrome	Metabolite	0.457604	0.315646	0.563391	0.324795	0.951353	0.422307	0.676215	0.267322	0.657084	0.812267	0.39528	0.407249	0.253539	0.353561	0.929393	0.350221	0.6274	0.507165	0.49929	0.367662	0.388724	0.446825	0.27027	0.232986	0.667322	0.530779	0.476458	0.458733	0.28694	0.463162	0.465973	0.607903	0.71352	0.414009	0.49305	0.344414	0.448861	0.432921	0.52897	0.189599
Malathion	Metabolite	127.409	148.154	90.8313	163.603	129.107	134.2	105.633	142.765	89.8228	134.2	122.542	121.113	84.2677	121.113	109.709	125.769	95.5567	115.433	52.5455	88.7055	84.2677	90.8313	90.8313	85.9272	84.2677	142.765	125.769	103.228	85.9272	91.888	94.6652	115.433	76.6059	61.0478	118.189	80.7092	76.6059	85.9272	80.7092	81.7018
Malonylcarnitine	Metabolite	0.0425313	0.0552787	0.0554163	0.0622321	0.0669119	0.105748	0.110106	0.0452969	0.0538805	0.0506218	0.0269742	0.0142192	0.0427806	0.0188497	0.0611302	0.0590319	0.0947927	0.101584	0.104171	0.144709	0.0715526	0.0568923	0.0552787	0.0295022	0.116499	0.108404	0.102879	0.155238	0.0601213	0.232063	0.108617	0.108023	0.194753	0.108212	0.177239	0.0965293	0.053414	0.117807	0.105996	0.111939
Methyl tyrosinate	Metabolite	0.556339	0.437917	0.863816	0.616902	0.646068	0.859381	0.773745	0.60633	0.485254	0.838432	0.273878	0.978276	0.721817	0.378563	0.439956	0.551863	0.773745	0.414009	0.729253	0.432921	0.527558	0.640453	0.439101	0.417897	0.688894	0.317431	0.523959	0.373403	0.553544	0.525781	0.55001	0.47165	0.517197	0.539796	0.268349	0.323272	0.381604	0.464192	0.55001	0.705044
N-Acetyl-L-glutamic acid	Metabolite	0.416072	0.570238	0.366011	0.902388	1.60642	0.612046	0.623653	0.391028	0.306944	0.4411	0.335966	0.360215	0.277433	0.288974	0.383447	0.266102	0.392401	0.405139	0.381604	0.28694	0.430442	0.381604	0.327952	0.334247	0.424904	0.582381	0.429049	0.37607	0.27442	0.609847	0.373403	0.468505	0.377626	0.30744	0.523959	0.352822	0.295883	0.351066	0.535751	0.366825
N-Acetylneuraminic acid	Metabolite	0.0911999	0.154297	0.0998588	0.0882617	0.0876245	0.273878	0.112366	0.100975	0.200094	0.0774572	0.0387109	0.113601	0.074607	0.0209672	0.126666	0.0615961	0.0733557	0.0205947	0.0573432	0.0216966	0.0288935	0.0410505	0.0381326	0.0818494	0.0235648	0.0939584	0.0927826	0.0767819	0.064629	0.060259	0.0486677	0.0896842	0.0769362	0.0720263	0.0983787	0.0527885	0.0797647	0.0479835	0.0855327	0.0383903
N-Formyl-L-glutamic acid	Metabolite	0.110972	0.0724326	0.228081	0.0950073	0.0574608	0.229028	0.0963716	0.139457	0.100056	0.16937	0.0427806	0.141945	0.0754617	0.0769362	0.0400163	0.0479835	0.141665	0.0458897	0.0937953	0.0293293	0.0361525	0.129477	0.144709	0.0364704	0.090177	0.102512	0.015021	0.160077	0.0758095	0.0547167	0.1036	0.151338	0.0481123	0.0884098	0.0680909	0.104916	0.0792953	0.0561641	0.0663409	0.155878
N(2)-malonyl-D-tryptophan	Metabolite	0.271503	0.237914	0.265497	0.28056	0.459949	0.419385	0.289654	0.221015	0.300396	0.272851	0.279981	0.187721	0.210778	0.180253	0.18285	0.226204	0.184831	0.124549	0.151338	0.136789	0.267757	0.123652	0.0812553	0.107176	0.158278	0.190348	0.143937	0.107412	0.155878	0.273878	0.198499	0.151044	0.300396	0.11322	0.210238	0.201707	0.135236	0.295056	0.121094	0.200525
N2-Succinyl-L-ornithine	Metabolite	0.0285485	0.0395485	0.0297105	0.0751481	0.0794301	0.0761291	0.0740411	0.0838622	0.125895	0.143054	0.105996	0.0666105	0.124549	0.0727927	0.191815	0.109403	0.104769	0.0882617	0.0878446	0.0624975	0.0479835	0.0593256	0.100745	0.0696171	0.133235	0.145277	0.169738	0.182521	0.162544	0.254628	0.104769	0.1376	0.140455	0.0811119	0.175142	0.217142	0.114641	0.0786119	0.0796124	0.0822017
Niacinamide	Metabolite	8.14165	6.94716	7.16012	6.94716	8.44232	10.563	6.17658	5.45724	6.25462	8.44232	7.24487	5.24892	3.76101	4.04986	5.73796	4.1625	2.97951	2.86388	2.53838	2.62084	3.55842	3.76101	2.88418	3.76101	3.10869	4.51257	3.31056	3.67994	2.91845	3.67994	4.26493	3.51905	3.79999	4.38124	5.0924	3.72255	5.31402	2.97951	3.55842	3.79999
Nicotinamide adenine dinucleotide (NAD)	Metabolite	17.3111	28.8888	29.2652	38.916	27.9465	35.0172	35.0172	29.6067	33.8913	30.9682	31.6651	22.7482	25.3232	26.5943	50.7576	39.3649	31.3145	39.3649	22.7482	47.1916	18.7406	19.0299	17.3111	16.8518	36.2485	42.5539	29.2652	47.868	37.2935	49.6977	30.6703	34.3133	20.5546	21.2618	33.0768	21.5097	20.5546	17.3111	21.035	24.2702
Nicotinamide Adenine Dinucleotide Phosphate (NADP+)	Metabolite	8.68538	8.14165	13.9784	13.9784	8.29257	13.1197	12.2889	14.6843	11.2599	8.91601	12.2889	8.54924	9.20912	8.91601	11.9404	10.8983	5.24892	7.56445	4.92746	6.25462	4.26493	5.91041	6.94716	6.00793	6.25462	5.73796	5.01541	10.4339	4.70376	4.63974	4.70376	6.32978	4.57076	4.83688	4.63974	4.30775	3.67994	3.64136	3.90148	3.84564
Nicotinamide ribotide	Metabolite	0.060259	0.0607291	0.0720263	0.0485251	0.0599423	0.0797647	0.0571823	0.0524233	0.167864	0.0741757	0.11624	0.102125	0.0913155	0.102512	0.247288	0.155592	0.0876245	0.146408	0.236688	0.221958	0.154881	0.107612	0.145835	0.103035	0.724324	0.359061	0.235515	0.364176	0.584105	0.750208	0.315646	0.644249	0.586435	0.446825	0.481784	0.290232	0.237914	0.49305	0.76968	0.491829
Nicotyrine	Metabolite	0.0318639	0.0784402	0.104356	0.0378853	0.06894	0.0177907	0.0502886	0.0227807	0.0254859	0.0994341	0.0474387	0.0823518	0.0990665	0.0561641	0.0732233	0.0388252	0.0292373	0.0880548	0.0160077	0.0179056	0.107176	0.0692852	0.0223949	0.0290189	0.0780695	0.0500302	0.00584998	0.0353149	0.090177	0.0840565	0.0738458	0.0715526	0.0982246	0.0706344	0.0485251	0.0521524	0.0300244	0.0195648	0.026585	0.0377919
Nilestriol	Metabolite	0.0465576	0.058894	0.0284559	0.0816353	0.118482	0.0282462	0.0319914	0.0894608	0.112366	0.174583	0.292113	0.0822017	0.128669	0.0669119	0.148885	0.138139	1.44809	1.23572	1.51211	0.89826	1.47768	1.25084	1.09715	1.51211	0.0102132	0.0193204	0.0368176	0.0475818	0.023073	0.0303653	0.000821562	0.039879	0.580078	0.268826	0.477975	0.320672	0.215585	0.481784	0.458733	0.274963
NORETHINDRONE ACETATE	Metabolite	1.34635	10.4339	1.98587	1.49537	1.43227	1.15974	0.678488	14.8713	0.802727	7.91626	1.20873	12.1084	9.77627	10.737	1.35439	17.0951	6.94716	5.31402	5.31402	10.8983	2.43766	5.31402	1.16426	7.56445	5.45724	5.01541	6.70931	8.91601	10.737	4.01342	6.52337	7.24487	2.28536	4.70376	5.64788	7.7934	2.70478	7.06213	3.39905	5.73796
O-ACETYL-L-CARNITINE	Metabolite	0.470116	0.553544	0.740779	0.678488	0.874011	0.762103	0.637853	0.55001	0.465973	0.570238	0.417001	0.444117	0.578198	0.394307	0.475439	0.376858	0.525781	0.430442	0.446825	0.376858	0.417897	0.497086	0.44523	0.461513	0.34845	0.373403	0.374337	0.375283	0.298317	0.269243	0.364176	0.436756	0.362424	0.443349	0.327182	0.439956	0.432921	0.444117	0.341567	0.368671
O-Arachidonoyl Glycidol	Metabolite	0.187403	0.228562	0.185155	0.198108	0.434308	0.0393852	0.190084	0.177239	0.454002	0.142815	0.248764	0.476458	0.258607	0.357106	0.223759	0.236688	0.153648	0.271503	0.263672	0.134918	0.212469	0.200829	0.183724	0.141665	0.0878446	0.105996	0.203467	0.11275	0.25621	0.211199	0.235515	0.119773	0.207947	0.227229	0.304463	0.215965	0.226672	0.17	0.195411	0.199654
Oleamide	Metabolite	1.33131	1.29003	2.02694	1.90127	1.27121	1.96103	0.667322	1.44043	1.23572	1.52771	1.37443	1.616	1.75361	1.0663	0.822468	0.693739	0.986695	0.969004	0.948121	0.513889	1.24497	0.89826	0.838432	1.06208	0.505243	1.16426	0.874011	0.874011	0.554743	0.729253	0.902388	0.965216	0.924794	1.20244	0.73784	1.21627	0.991601	0.89826	0.744239	0.831643
Ononin	Metabolite	1.79986	2.36193	2.04487	1.3052	1.89112	2.37907	2.11501	1.98587	1.34635	0.998691	0.955665	1.49537	0.838432	1.77255	1.02645	0.978276	1.27121	0.702646	0.680488	0.574431	1.11903	0.920891	1.02141	0.991601	1.08995	1.64386	0.969004	0.998691	0.683167	0.786246	1.18895	0.812267	1.05695	1.2829	0.863816	0.89826	1.31747	0.834764	0.906423	1.18895
Ophthalmic acid	Metabolite	1.49537	1.62332	1.3052	2.15564	3.43592	2.41711	4.26493	3.27799	1.84312	6.94716	4.92746	1.42423	2.82852	1.60642	5.24892	3.47535	2.25006	2.37907	2.12707	1.59826	1.96103	1.86672	3.19716	2.6068	3.24014	3.59988	3.72255	2.51524	4.1625	5.31402	2.32485	3.15642	2.05767	1.55058	3.31056	3.47535	2.6068	2.16846	1.24497	1.91113
Palmitic Acid	Metabolite	0.114641	0.0421982	0.0427806	0.0319914	0.166803	0.0980331	0.00569133	0.0525292	0.0629855	0.0608557	0.0762701	0.0522874	0.010739	0.111245	0.120839	0.0134313	0.0462276	0.0593256	0.0740411	0.0684461	0.0451801	0.0935778	0.00413454	0.0522874	0.120183	0.0598038	0.00833383	0.0481123	0.211533	0.137017	0.0428946	0.0525292	0.0152244	0.136245	0.0784402	0.105554	0.125231	0.05828	0.0323365	0.0460982
Palmitic Acid ethyl ester	Metabolite	1.94635	1.54242	3.55842	2.7384	1.86672	2.3068	2.36193	1.89112	2.04487	2.01333	1.77255	1.34635	1.86672	1.93525	1.3052	1.50499	1.33131	1.48589	1.10778	1.10778	0.664331	1.71453	1.31747	1.22315	1.43227	1.75361	1.59826	1.43227	1.11903	1.08134	1.46373	1.50499	1.03682	1.97389	1.17585	1.20873	0.998691	1.35439	1.09715	1.52771
Palmitoleic acid	Metabolite	0.101385	0.0892812	0.221015	0.155878	0.255633	0.164393	0.153066	0.0848432	0.139966	0.238988	0.179173	0.192286	0.112366	0.232063	0.0708017	0.0934143	0.139457	0.0674024	0.0865082	0.0972368	0.132012	0.137017	0.178408	0.109641	0.0992392	0.172117	0.266102	0.232063	0.120407	0.20662	0.0720263	0.119306	0.0846137	0.334247	0.0978652	0.147456	0.229543	0.0765669	0.158892	0.168199
Palmitoleic Acid ethyl ester	Metabolite	0.621037	0.640453	0.580078	0.874011	0.246138	0.301619	0.556339	0.380609	0.995457	0.539796	1.35439	0.71352	0.874011	0.89826	0.678488	1.29779	0.320672	0.765874	0.582381	0.890038	0.558929	0.551863	0.685923	0.633288	0.705044	0.436756	0.744239	0.893581	4.83688	1.17585	0.672082	0.683167	0.672082	0.716263	0.744239	0.642453	1.57089	0.870834	0.814987	0.584105
Palmitoyl-L-carnitine	Metabolite	0.965216	3.10869	3.0392	6.43677	9.05672	7.7934	5.16823	6.00793	7.24487	9.20912	12.1084	4.04986	8.54924	6.43677	16.8518	5.37558	3.31056	4.51257	3.43592	4.1625	4.51257	3.90148	4.30775	5.73796	5.0924	4.10056	5.16823	3.55842	5.24892	3.96012	2.86388	6.70931	2.10039	2.23173	4.76884	4.1625	2.21495	3.84564	2.19904	2.88418
Pantothenic Acid	Metabolite	0.106951	0.181331	0.0870427	0.176147	0.259799	0.354328	0.273387	0.21337	0.349382	0.220091	0.264817	0.0874419	0.301619	0.370564	0.24027	0.116947	0.195411	0.125231	0.314951	0.147456	0.345841	0.160077	0.102718	0.123907	0.286421	0.179599	0.154881	0.208693	0.330243	0.195411	0.135924	0.181331	0.269831	0.168876	0.315646	0.198851	0.223759	0.186225	0.208314	0.291375
Phloionolic acid	Metabolite	0.236688	0.283787	0.337683	0.255633	0.470116	0.402942	0.28056	0.490268	0.321303	0.463162	0.198499	0.642453	0.340566	0.319273	0.184432	0.203467	0.0363793	0.0926118	0.221517	0.208693	0.206261	0.439101	0.329414	0.225849	0.251293	0.34241	0.206261	0.161902	0.135924	0.132898	0.157462	0.279304	0.250441	0.14562	0.0328974	0.351066	0.0543271	0.123467	0.125895	0.129013
Piperidine	Metabolite	0.525781	0.56501	0.334247	0.422307	0.893581	0.902388	0.792748	0.44523	0.705044	0.716263	0.637853	0.430442	0.345143	0.377626	0.940223	0.825952	0.882336	1.11903	0.802727	0.863816	0.578198	0.513889	0.363119	0.332429	0.702646	0.678488	0.676215	0.691432	0.734398	0.863816	0.446825	0.401984	0.525781	0.430442	1.0663	0.547654	0.765874	0.570238	0.73784	0.669981
Pyridoxal Phosphate	Metabolite	0.248764	0.192286	0.262284	0.373403	0.301619	0.42128	0.34241	0.169738	0.284417	0.108404	0.243813	0.226672	0.241677	0.103035	0.155592	0.194352	0.207617	0.142237	0.212824	0.108826	0.291375	0.124388	0.192286	0.272316	0.183386	0.16853	0.253945	0.301619	0.187721	0.212824	0.199197	0.124388	0.090047	0.263241	0.111939	0.124388	0.210778	0.129238	0.238988	0.064762
Pyroglutamic acid	Metabolite	0.76968	0.724324	1.26527	1.55058	0.672082	2.6068	1.08504	1.13171	0.765874	1.60642	0.595054	0.726867	1.18154	0.604212	1.08134	0.49305	1.13769	0.73784	1.2575	0.746975	0.756846	0.986695	0.762103	0.812267	1.26527	1.50499	0.795652	0.765874	1.22934	1.11218	0.965216	1.36841	1.20244	1.07715	1.22934	0.978276	0.961079	0.60633	0.870834	0.915709
Riboflavin (Vitamin B2)	Metabolite	0.357106	0.323961	0.470116	0.207947	0.225849	1.37443	0.856136	0.294276	0.609847	0.176872	0.49929	0.253945	0.439956	0.217142	0.188839	0.27442	0.168876	0.138139	0.467256	0.264279	0.467256	0.182521	0.170282	0.181707	0.425864	0.233385	0.500512	0.604212	0.822468	2.37907	0.951353	0.604212	0.886178	0.599677	1.37443	0.614356	0.948121	0.270924	1.35439	0.458733
S-(1,2-DICARBOXYETHYL)GLUTATHIONE	Metabolite	0.338884	0.530779	0.534036	0.789959	0.505243	0.750208	0.338884	0.262284	0.61891	1.64386	0.24261	0.401984	0.457604	0.156821	1.15265	0.597209	0.212469	0.336894	0.480506	0.225849	0.459949	0.223759	0.0828348	0.4411	0.258607	0.991601	0.494411	0.662771	0.125513	1.44043	0.621037	0.570238	0.296646	0.159155	0.644249	0.303674	0.247685	0.153648	0.669981	0.118043
S-(Formylmethyl)glutathione	Metabolite	0.940223	1.63308	1.67441	2.39627	0.935877	1.8327	1.00311	0.437917	1.44043	0.51205	0.20662	0.105748	0.597209	0.0152244	0.0412255	0.0167942	0.0237756	0.0434621	0.0229734	0.0300244	0.507165	0.0110329	0.0619311	0.0173362	0.026688	0.154881	0.662771	0.822468	0.264817	0.341567	0.0160077	0.0174298	0.0110329	0.0246771	0.01801	0.0120569	0.0353149	0.0132383	0.432921	0.00679826
S-Adenosylhomocysteine	Metabolite	4.63974	7.48129	5.37558	2.58166	3.72255	6.25462	5.73796	4.76884	3.84564	2.41711	2.25006	3.55842	1.74237	3.39905	1.73375	2.67479	2.6068	1.90127	1.53654	1.38126	2.76439	2.12707	2.0875	1.71453	2.25006	4.2176	2.01333	2.49329	1.57089	1.88056	2.7384	1.68479	2.53838	2.6068	2.01333	2.34276	3.07213	1.70394	2.34276	2.43766
S-formylglutathione	Metabolite	3.79999	3.90148	7.06213	5.01541	5.31402	6.61948	3.51905	3.90148	4.45378	5.0924	3.96012	3.79999	4.2176	4.63974	2.46693	2.32485	2.1857	2.0875	2.14198	1.39682	2.28536	3.19716	2.86388	2.56271	2.28536	3.24014	2.36193	1.68479	1.36841	1.46373	2.58166	2.1857	1.74237	2.53838	1.26527	1.51981	2.28536	1.76256	1.48589	2.21495
Sebacic acid	Metabolite	0.0749818	0.160077	0.0996418	0.0876245	0.0432209	0.0846137	0.0287798	0.0340269	0.000297253	0.00163113	0.0218604	0.108404	0.0863018	0.120183	0.162868	0.0380096	0.212824	0.010739	0.0292373	0.101737	0.0700414	0.163459	6.55e-05	0.107812	0.0419789	0.152176	0.0434621	0.15158	0.0696171	0.0987283	0.0389471	0.126947	0.147728	0.000521753	0.084458	0.117346	0.0983787	0.0874419	0.0549801	0.151044
sedanonic acid lactone	Metabolite	0.322657	0.171788	0.744239	0.404152	0.463162	0.831643	0.450319	0.321968	0.000297253	0.251293	0.120183	0.383447	0.247685	0.291375	0.454002	0.147728	0.281689	0.28694	0.18285	0.155592	0.296646	0.373403	0.410763	0.36967	0.281099	0.544284	0.398677	0.257954	0.216356	0.222823	0.155592	0.210238	0.42128	0.0954635	0.190348	0.0809281	0.498023	0.160405	0.18285	0.476458
SM(d18:1/16:0)	Metabolite	29.9311	12.7735	8.68538	15.2148	3.79999	5.64788	4.70376	11.5502	38.916	4.57076	37.7428	20.1213	26.3173	76.6059	28.2787	52.5455	4.63974	9.05672	4.38124	25.7112	12.7735	11.0422	15.041	6.94716	15.388	11.2599	26.5943	15.2148	15.2148	4.92746	8.14165	11.0422	1.93525	2.79317	1.96103	4.70376	1.67441	31.6651	4.51257	7.33971
Sphinganine	Metabolite	0.387862	0.386042	0.55001	0.480506	0.386956	0.588867	0.415004	0.446825	0.41199	0.475439	0.226672	0.380609	0.350221	0.292891	0.34845	0.34845	0.505243	0.30744	0.192286	0.258607	0.266102	0.289654	0.349382	0.497086	0.319273	0.354954	0.227229	0.28056	0.321303	0.306944	0.343418	0.479193	0.271503	0.502232	0.236059	0.319273	0.214795	0.232592	0.213851	0.349382
Sphinganine-phosphate	Metabolite	0.0377919	0.0291589	0.0354467	0.026179	0.0172424	0.0271959	0.0219437	0.0106482	0.121094	0.0254859	0.138139	0.0554163	0.104769	0.0807349	0.0568923	0.0888174	0.00259	0.0580092	0.0454108	0.0403846	0.0531421	0.0581609	0.0740411	0.0513711	0.0631119	0.0237756	0.0628104	0.0529153	0.0249317	0.0502886	0.04666	0.0585717	0.0434621	0.0412255	0.0235648	0.0381326	0.0794301	0.0661825	0.0393852	0.0433498
Sphingosine 1-phosphate	Metabolite	0.148083	0.175823	0.108023	0.425864	0.146733	0.195411	0.220506	0.0710673	0.219483	0.0301446	0.192711	0.0947927	0.164055	0.143054	0.176872	0.129477	0.0283522	0.173735	0.119306	0.07262	0.231563	0.23117	0.250877	0.121293	0.218273	0.154555	0.142815	0.178408	0.0349486	0.143937	0.179173	0.111245	0.15187	0.0985458	0.0976076	0.111707	0.166803	0.221958	0.134432	0.0935778
Suberic acid	Metabolite	0.149507	0.355773	0.688894	0.443349	0.424904	0.289654	0.302221	0.621037	0.544284	0.357106	0.25621	0.644249	0.301042	0.52897	0.330243	0.275631	0.454002	0.4411	0.207947	0.334247	0.272316	0.407249	0.520233	0.535751	0.390025	0.477975	0.303674	0.406047	0.312712	0.249799	0.335966	0.465973	0.367662	0.457604	0.434308	0.264279	0.409354	0.4411	0.212824	0.397544
Succinic acid	Metabolite	0.995457	1.47768	2.58166	2.05767	1.64999	2.62084	1.79986	1.70394	1.98587	2.63329	1.80962	2.3068	2.16846	1.41556	1.57089	1.78658	1.36841	1.34635	1.34635	1.23572	1.33131	1.49537	2.02694	1.11218	1.52771	1.58162	1.49537	1.53654	1.3052	1.53654	1.89112	1.40601	1.35977	1.44809	1.20244	1.08134	1.45585	1.20244	1.39682	1.23572
Sulfoglycolithocholic acid	Metabolite	4.38124	3.72255	2.79317	3.79999	4.51257	4.76884	3.84564	6.32978	3.27799	9.9607	10.4339	5.16823	5.45724	5.45724	8.91601	9.43374	2.88418	2.6544	3.15642	2.7384	2.32485	2.63329	2.6068	5.0924	1.60642	11.4029	3.67994	2.82852	3.27799	2.14198	1.70394	3.35061	4.26493	2.39627	1.86672	3.79999	2.25006	2.53838	1.67441	1.46373
Taurochenodeoxycholic acid	Metabolite	6.17658	5.16823	5.01541	2.97951	3.31056	5.73796	4.83688	8.03357	0.642453	6.17658	9.20912	5.54145	8.03357	4.45378	9.9607	5.73796	3.76101	4.26493	3.27799	4.26493	3.15642	3.79999	2.79317	4.04986	1.63308	3.84564	3.24014	7.06213	4.57076	2.7384	3.90148	4.04986	2.94877	3.59988	3.47535	5.16823	3.59988	2.58166	2.70478	2.76439
Taurocholic acid	Metabolite	70.4407	87.2731	95.5567	104.57	68.9427	89.8228	74.591	196.794	39.3649	97.6534	95.5567	78.8008	71.6694	77.3282	102.113	67.7091	33.8913	51.2002	36.9779	51.9316	38.4858	40.3926	16.04	47.1916	26.5943	31.3145	39.3649	137.059	124.035	32.4647	51.2002	67.7091	26.8848	31.6651	51.9316	99.9487	77.3282	39.3649	58.4536	38.916
taurohyocholic acid	Metabolite	21.7576	15.5587	21.2618	26.5943	23.0828	22.0812	19.5293	53.0625	10.8983	33.8913	23.7276	18.2619	21.035	18.7406	25.3232	15.388	7.16012	10.737	10.563	6.94716	7.33971	11.5502	4.45378	13.6525	6.43677	8.91601	6.25462	17.7555	12.7735	3.19716	6.32978	8.91601	6.00793	7.16012	6.10508	14.154	12.1084	5.0924	6.94716	4.83688
Tauropine	Metabolite	0.173037	0.470116	0.359061	0.165196	0.0485251	0.080144	0.35652	0.28056	0.0837054	0.00714472	0.44523	0.20579	0.060259	0.222823	0.0374695	0.380609	0.232063	0.344414	0.283787	0.834764	0.266713	0.355773	0.570238	0.216356	0.314951	0.0472075	0.42128	0.808746	0.263672	0.290232	0.443349	0.419385	0.227687	0.229543	0.391028	0.431662	0.164393	0.520233	0.179173	0.346609
Tetradecanedioic acid	Metabolite	0.740779	0.450319	0.64848	0.841817	0.721817	0.644249	0.406047	0.320672	0.00232263	0.42347	0.224296	0.586435	0.89826	0.592948	0.451562	0.377626	0.362424	0.216356	0.50368	0.406047	0.384355	0.52897	0.429049	0.650822	0.250877	0.667322	0.285144	0.386042	0.397544	0.563391	0.595054	0.744239	0.291375	0.646068	0.378563	0.510791	0.476458	0.574431	0.366011	0.429049
tetrahydrocortisol	Metabolite	0.382636	0.222366	0.357106	0.582381	0.103035	0.249246	0.189256	0.165196	0.187403	0.037692	0.131492	0.131099	0.203023	0.148083	0.121762	0.24027	0.0310168	0.196192	0.0786119	0.0866666	0.111245	0.0476976	0.207298	0.0428946	0.109822	0.0620756	0.0830682	0.156161	0.595054	0.15187	0.0179056	0.094148	0.234653	0.0584292	0.0985458	0.0780695	0.176147	0.0591989	0.135686	0.0210457
trans-12-elaidic acid	Metabolite	0.731949	0.623653	0.24027	1.10778	0.295056	0.374337	0.434308	0.488532	1.04206	0.882336	1.62332	1.21627	0.986695	1.29779	0.911049	0.929393	0.310269	1.20873	0.56501	0.726867	0.877985	0.597209	1.44809	0.782334	0.676215	0.392401	1.24497	0.592948	4.38124	0.831643	0.825952	0.688894	0.906423	0.542533	0.71352	0.886178	1.59083	0.792748	0.721817	0.578198
UDP-D-galactose	Metabolite	20.1213	29.2652	33.8913	44.6185	28.6239	48.4294	36.651	36.9779	42.5539	51.9316	49.6977	32.4647	44.0693	29.9311	43.6154	30.3092	25.3232	26.8848	17.9622	36.651	19.2728	25.0531	22.4598	21.7576	23.7276	27.9465	30.9682	36.2485	17.7555	25.7112	28.6239	30.3092	15.8208	21.035	20.5546	19.5293	17.3111	17.7555	12.7735	19.8172
Uracil	Metabolite	0.473169	0.382636	0.354328	0.237548	0.267757	0.400931	0.444117	0.422307	0.368671	0.359061	0.303674	0.439101	0.283787	0.260557	0.227229	0.362424	0.397544	0.439956	0.451562	0.479193	0.374337	0.372429	0.308887	0.341567	0.588867	0.439956	0.479193	0.470116	0.491829	0.94427	0.491829	0.398677	0.664331	0.407249	0.76968	0.513889	0.542533	0.454002	0.635277	0.597209
Uric acid	Metabolite	1.54242	1.93525	1.76256	0.868012	0.601706	2.07526	1.71453	1.58162	1.11903	2.28536	1.71453	1.35977	1.64999	1.96103	0.838432	1.67441	1.58162	0.902388	1.3052	1.12636	1.22315	1.0663	1.2766	0.726867	1.11218	1.35439	0.572226	1.31159	0.825952	0.527558	1.07205	0.56501	0.929393	1.36841	0.621037	0.920891	0.609847	0.607903	0.961079	0.983202
Uridine	Metabolite	2.7384	2.43766	2.86388	1.66252	2.23173	2.53838	3.27799	2.86388	1.8327	2.32485	3.55842	2.43766	1.85589	2.53838	1.616	1.97389	1.78658	1.8327	1.62332	1.85589	2.01333	2.10039	2.26974	2.43766	2.62084	2.00227	2.32485	2.01333	2.15564	3.00698	2.6068	1.92294	2.14198	2.49329	2.88418	2.53838	2.49329	2.04487	2.32485	2.62084
Uridine 5'-diphosphoglucuronic acid	Metabolite	0.343418	1.24497	0.667322	9.20912	6.10508	0.868012	1.51981	0.802727	2.37907	8.80865	7.16012	2.62084	3.24014	2.37907	9.05672	4.04986	2.28536	6.94716	4.63974	7.56445	5.82205	5.82205	1.66252	8.03357	1.90127	1.47001	3.64136	5.37558	2.67479	0.951353	4.83688	8.29257	1.13171	1.50499	3.07213	2.94877	2.91845	3.96012	1.52771	3.10869
uridine 5_A-diphosphate	Metabolite	0.124388	0.0944745	0.152691	0.1281	0.0898531	0.176147	0.108826	0.139755	0.119518	0.188839	0.133235	0.200525	0.190696	0.147456	0.119306	0.0816353	0.119108	0.105291	0.145003	0.16133	0.0880548	0.27671	0.138583	0.15158	0.0776679	0.12762	0.0890598	0.158548	0.123907	0.174008	0.161601	0.200829	0.166159	0.20986	0.125231	0.137886	0.074788	0.174008	0.186225	0.132898
Uridine diphosphate (UDP)	Metabolite	4.70376	3.84564	7.24487	6.25462	1.52771	7.56445	6.94716	3.72255	8.44232	2.14198	8.91601	6.52337	7.48129	5.31402	8.14165	8.29257	2.91845	4.45378	5.37558	7.24487	3.00698	5.16823	4.70376	4.2176	5.24892	1.63308	3.39905	4.63974	5.0924	4.30775	4.2176	6.94716	2.62084	5.37558	2.00227	4.83688	2.12707	5.16823	3.76101	4.45378
Uridine monophosphate (UMP)	Metabolite	10.1163	11.2599	11.9404	11.7147	11.4029	13.3258	12.7735	13.3258	8.68538	14.4997	11.7147	7.48129	7.06213	8.54924	13.3258	9.60771	7.24487	5.82205	3.67994	5.73796	5.54145	5.73796	5.16823	5.54145	5.64788	9.77627	6.10508	15.041	7.24487	6.52337	6.70931	5.24892	6.52337	5.91041	8.54924	6.10508	5.82205	4.76884	6.17658	5.64788
Vitamin C	Metabolite	1.44809	1.72235	1.89112	1.616	1.00752	2.36193	1.41556	0.902388	4.51257	3.39905	3.79999	2.88418	4.63974	2.02694	1.85589	1.51211	1.67441	1.51981	2.02694	2.07526	2.41711	1.90127	1.31159	1.42423	2.36193	2.15564	2.0875	2.26974	1.46373	2.56271	1.86672	1.67441	1.44809	2.28536	2.16846	1.47768	1.72235	1.46373	2.15564	1.89112
Xanthine	Metabolite	1.63308	0.55001	0.662771	0.630753	0.841817	0.951353	0.890038	0.893581	0.786246	0.718938	0.425864	0.630753	0.746975	0.458733	0.329414	0.607903	0.60633	0.491829	0.37607	0.439101	0.354954	0.604212	0.55001	0.360215	0.459949	0.419385	0.509149	0.759636	0.778612	0.654937	0.814987	0.544284	1.07715	0.750208	0.599677	0.601706	1.20873	0.246138	0.584105	0.667322
Xanthosine	Metabolite	0.868012	0.662771	0.446825	0.146733	0.092266	0.60633	0.456243	0.454922	0.366825	0.285878	0.214385	0.131492	0.141372	0.259799	0.132657	0.404152	0.408209	0.152691	0.162246	0.151338	0.281099	0.149216	0.159773	0.0593256	0.167542	0.41199	0.245168	0.612046	0.28762	0.384355	0.329414	0.0860838	0.485254	0.27027	0.401984	0.272316	0.515393	0.236059	0.410763	0.225849
