# Supplementary material for: Multi‐omic network analysis identified betacellulin as a novel target of omega‐3 fatty acid attenuation of western diet‐induced nonalcoholic steatohepatitis
Source: EMBO Mol Med. 2023 Oct 20;15(11):e18367. doi: 10.15252/emmm.202318367 (PMC10630881; doi:10.15252/emmm.202318367)
Supplement: Supplementary file 10 — Dataset EV8 [file EMMM-15-e18367-s004.zip › README.txt]

The lipidomic and Metabolomic data are provided in the tables.
1. Dataset_EV8A_GC_LC_Lipidomic_data

All lipidomic processed data from treated mice liver mass spectometric analysis are provided as a table.

2. Dataset_EV8B_Metabolites_data

All metabolomic processed data from treated mice liver mass spectometric analysis are provided as a table.
